# Supplementary material for: Monodelphis domestica Induced Pluripotent Stem Cells Reveal Metatherian Pluripotency Architecture
Source: Int J Mol Sci. 2022 Oct 20;23(20):12623. doi: 10.3390/ijms232012623 (PMC9604385; doi:10.3390/ijms232012623)
Supplement: Supplementary file 1 [file ijms-23-12623-s001.zip]

Archive with 9 entries (9 files):
- Supplementary table S1.xlsx
- Supplementary table S2a.xlsx
- Supplementary table S2b.xlsx
- Supplementary table S2c.xlsx
- Supplementary table S3a.xlsx
- Supplementary table S3b.xlsx
- Supplementary table S3c.xlsx
- Supplementary table S3d.xlsx
- Supplementary table S4.xlsx
