# Supplementary material for: Monodelphis domestica Induced Pluripotent Stem Cells Reveal Metatherian Pluripotency Architecture
Source: Int J Mol Sci. 2022 Oct 20;23(20):12623. doi: 10.3390/ijms232012623 (PMC9604385; doi:10.3390/ijms232012623)
Supplement: Supplementary file 1 [file ijms-23-12623-s001.zip › Supplementary table S1.xlsx]

## Sheet: Supplementary table 1
Supplementary table S1: Genes that were significantly differentially expressed between M. domestica neoSF and reprogramed monoiPSCs.
Entrez ID	Gene Symbol	Corrected P-value	P-value	Regulation	FC (abs)	FC	Log FC	Normalized Expression (Log^2)						Chromosome	Description
								FD2M1-neoSF	LSD1-neoSF	FD2M1-monoiPSC-P15	LSD1-monoiPSC-P15	FD2M1-monoiPSC-P25	LSD1-monoiPSC-P25
107650116	LOC107650116	5.41167e-06	2.66624e-08	up	23268.4	23268.4	14.5061	0	0	14.5161	14.2582	14.788	14.462	chr8	endogenous retrovirus group K member 7 Env polyprotein-like
103105830	LOC103105830	2.95832e-05	2.1754e-07	up	16137	16137	13.9781	0	0	14.0918	13.4757	14.2404	14.1045	chr2	endogenous retrovirus group K member 6 Env polyprotein-like
107649945	LOC107649945	0.00027583	8.57977e-06	up	4558.06	4558.06	12.1542	0	0	12.9195	11.8023	12.5203	11.3747	chr8	endogenous retrovirus group K member 9 Gag polyprotein-like
100027305	DCT	0.000421318	1.8465e-05	up	3664.3	3664.3	11.8393	0.580721	0.3192	11.8763	13.3543	11.5077	12.4188	chr7	dopachrome tautomerase
107649413	LOC107649413	0.000191862	4.27249e-06	up	3096.9	3096.9	11.5966	0	1.05617	12.1012	11.6441	12.5171	12.2364	chr1	endogenous retrovirus group K member 6 Env polyprotein-like
107651092	LOC107651092	0.00101921	0.000103153	up	3033.74	3033.74	11.5669	0	2.41231	13.5092	12.2678	13.1398	12.1754	chr1	endogenous retrovirus group K member 8 Gag polyprotein-like
100013471	TFAP2B	0.000485612	2.38437e-05	up	2847.02	2847.02	11.4752	0.580721	1.90416	13.3791	13.1401	12.209	12.1425	chr2	transcription factor AP-2 beta
107650317	LOC107650317	7.80424e-05	9.35751e-07	up	2370.5	2370.5	11.211	0	0	11.317	10.7531	11.6691	11.1047	chrX	endogenous retrovirus group K member 18 Env polyprotein-like
103106690	LOC103106690	7.23511e-05	8.25931e-07	up	2313.87	2313.87	11.1761	0	0	11.4215	10.9374	11.5584	10.7871	chr3	endogenous retrovirus group K member 7 Env polyprotein-like
100023891	FABP7	0.00037173	1.46912e-05	up	2229.04	2229.04	11.1222	2.45912	0.868459	13.0395	12.3716	13.0185	12.7144	chr2	fatty acid binding protein 7
100019885	CDX2	0.00108782	0.000114949	up	1029.85	1029.85	10.0082	1.58072	0	11.3655	10.8353	11.3781	9.61544	chr4	caudal type homeobox 2
100021731	CECR2	4.18264e-05	3.44478e-07	up	979.974	979.974	9.9366	0	0	10.3146	9.81573	9.92689	9.68922	chr8	cat eye syndrome chromosome region, candidate 2
100015570	PHOX2B	0.000271813	8.25491e-06	up	910.569	910.569	9.83062	0	0.3192	10.5929	10.2729	9.69972	9.39534	chr5	paired like homeobox 2B
100014523	SOX2	5.53519e-05	5.38269e-07	up	839.581	839.581	9.71353	1.58072	1.3192	10.8145	11.4805	11.1811	11.1778	chr7	SRY-box transcription factor 2
107650077	LOC107650077	0.00023021	6.3373e-06	up	831.239	831.239	9.69912	0	0	9.72469	9.08494	10.3482	9.6387	chr1	endogenous retrovirus group K member 6 Env polyprotein-like
107651427	LOC107651427	0.00066482	4.55915e-05	up	749.913	749.913	9.55058	0	0	10.3772	8.6409	10.0596	9.12464	chr2	endogenous retrovirus group K member 8 Gag polyprotein-like
100012320	LIN28A	0.000430043	1.91661e-05	up	717.547	717.547	9.48693	1.58072	1.90416	11.5086	11.2703	11.8115	10.3271	chr4	lin-28 homolog A
100619121	CELSR2	0.000228241	6.18836e-06	up	680.76	680.76	9.411	2.85374	1.64113	11.5842	11.6904	11.7288	11.6303	chr2	cadherin EGF LAG seven-pass G-type receptor 2
100028885	RIMBP2	0.000411132	1.78859e-05	up	679.751	679.751	9.40886	0.580721	0	9.05279	9.52613	9.74059	10.4774	chr3	RIMS binding protein 2
107649028	LOC107649028	0.000873945	7.36989e-05	up	658.962	658.962	9.36405	0	0	9.69632	8.59679	10.4635	8.6996	chr4	endogenous retrovirus group K member 7 Env polyprotein-like
100021774	NGFR	0.0163581	0.00767683	up	653.492	653.492	9.35203	6.92354	0.3192	12.6088	13.2956	12.3399	13.6493	chr2	nerve growth factor receptor
100026218	TTYH1	0.000305146	1.03656e-05	up	645.27	645.27	9.33376	0	0.3192	8.78697	9.77012	9.37991	10.0364	chr4	tweety family member 1
100012425	MMP8	0.00308365	0.000693646	up	636.414	636.414	9.31382	2.38808	1.3192	9.21748	12.1032	10.9724	12.3768	chr4	matrix metallopeptidase 8
100021372	CPM	0.00154612	0.00022149	up	594.732	594.732	9.21609	2.16568	0.3192	9.98098	9.53037	11.0154	11.3074	chr8	carboxypeptidase M
100025872	LOC100025872	0.00078025	6.03017e-05	up	576.606	576.606	9.17144	4.16568	3.75661	12.0597	13.3582	14.0072	13.1053	chr2	left-right determination factor 2
100023373	RFX4	6.83038e-05	7.58429e-07	up	562.88	562.88	9.13668	0	0	8.71203	9.25301	9.17898	9.40271	chr8	regulatory factor X4
100017233	LOC100017233	0.000443552	2.05158e-05	up	546.983	546.983	9.09535	0	0	9.56634	9.26389	9.39376	8.15743	chr6	gap junction gamma-2 protein-like
103099228	TDGF1	0.000530754	2.81008e-05	up	541.848	541.848	9.08174	0	0.3192	8.23601	9.5572	9.65038	9.52179	chr6	teratocarcinoma-derived growth factor 1
100022907	SALL3	0.000504013	2.58696e-05	up	541.153	541.153	9.07989	1.90265	0.3192	10.3309	10.3303	10.1553	9.94682	chr3	spalt like transcription factor 3
100020241	FREM1	0.000703487	5.04375e-05	up	539.655	539.655	9.07589	2.80311	1.3192	10.4013	11.2707	11.4926	11.3836	chr6	FRAS1 related extracellular matrix 1
100024816	WNT8A	0.000559764	3.09128e-05	up	506.22	506.22	8.98362	0.580721	0	9.35335	10.0401	9.25162	8.45088	chr1	Wnt family member 8A
100033359	EPCAM	0.00068869	4.87315e-05	up	493.735	493.735	8.94759	1.16568	0	8.68365	9.54698	9.83254	10.0586	chr1	epithelial cell adhesion molecule
107649223	LOC107649223	0.000168227	3.4885e-06	up	482.508	482.508	8.91441	0	0	8.82868	8.66048	9.52275	8.64572	chr5	endogenous retrovirus group K member 6 Env polyprotein-like
100025850	LOC100025850	0.000128106	2.24026e-06	up	475.39	475.39	8.89297	2.08322	2.90416	11.3829	11.3501	11.6037	11.2099	chr3	carbonic anhydrase 2
100032675	EMILIN3	0.000567819	3.16289e-05	up	455.621	455.621	8.83169	1.58072	0	9.62837	9.49198	9.94135	9.42651	chr1	elastin microfibril interfacer 3
100017555	NTM	0.000323859	1.16484e-05	up	442.293	442.293	8.78886	0.580721	0.904162	9.32529	9.69332	8.93985	10.1667	chr4	neurotrimin
100023168	NDRG2	0.00233674	0.000448482	up	438.53	438.53	8.77653	3.0384	0	9.92008	10.3844	10.2792	10.5992	chr1	NDRG family member 2
103096325	LOC103096325	0.00204214	0.000354097	up	432.043	432.043	8.75503	0	0	7.74235	9.77155	7.6907	9.81553	chr4	carcinoembryonic antigen-related cell adhesion molecule 6-like
100029093	CALCB	0.000799423	6.32531e-05	up	416.31	416.31	8.70151	0	0	8.81861	7.98433	8.23339	9.76973	chr5	calcitonin related polypeptide beta
103097997	CD80	0.0011093	0.000119634	up	415.902	415.902	8.7001	0	1.01519	9.85317	8.10923	9.82531	9.04307	chr4	CD80 molecule
100017501	KIT	6.98743e-05	7.86144e-07	up	401.318	401.318	8.6486	0	0.290054	8.60301	8.54208	8.97416	9.05526	chr5	KIT proto-oncogene, receptor tyrosine kinase
100029537	GREB1	0.0021423	0.000388761	up	400.317	400.317	8.645	0	2.3192	10.4611	9.83323	10.1848	8.73924	chr1	growth regulating estrogen receptor binding 1
103092451	GAL	0.000393214	1.65972e-05	up	396.754	396.754	8.6321	0	0	9.40247	8.61579	8.0135	8.49664	chr5	galanin and GMAP prepropeptide
103096338	POU5F1	8.99656e-05	1.17262e-06	up	389.16	389.16	8.60422	0.580721	0	8.70196	8.84405	8.85612	9.17619	chr2	POU class 5 homeobox 1
103095771	ELAVL3	0.000411132	1.78036e-05	up	384.349	384.349	8.58627	0	0	8.65037	8.01734	8.30875	9.36864	chr3	ELAV like RNA binding protein 3
100032085	PPP1R14C	0.0001791	3.872e-06	up	379.049	379.049	8.56624	1.16568	1.90416	9.87955	10.3839	9.85305	10.2882	chr2	protein phosphatase 1 regulatory inhibitor subunit 14C
100028758	PRDM14	0.000197005	4.53434e-06	up	375.324	375.324	8.55199	0.580721	1.3192	9.93245	9.35752	9.44421	9.27364	chr3	PR/SET domain 14
100031072	MOXD1	0.00159089	0.000233117	up	372.993	372.993	8.543	2.38808	0	9.56747	10.307	9.73971	9.334	chr2	monooxygenase DBH like 1
100033250	INSM1	0.00263796	0.00054412	up	370.579	370.579	8.53364	2.90265	0	10.1447	10.1988	9.21263	10.3838	chr1	INSM transcriptional repressor 1
100031587	LOC100031587	0.000114505	1.73455e-06	up	362.885	362.885	8.50337	2.08322	2.63051	10.7046	10.7839	10.7196	11.2328	chr1	transmembrane and coiled-coil domain-containing protein 5B-like
107649363	LOC107649363	0.000173021	3.66424e-06	up	360.139	360.139	8.49241	0	0.3192	8.24233	8.61261	9.15598	8.59712	chr5	endogenous retrovirus group K member 6 Pol protein-like
107650721	LOC107650721	0.000845193	6.89803e-05	up	344.756	344.756	8.42943	0	0	9.04634	8.08142	9.1036	7.48636	chr1	endogenous retrovirus group K member 11 Pol protein-like
103095775	PLVAP	0.00403765	0.00107659	up	338.614	338.614	8.4035	2.90265	0.3192	8.59205	9.81935	10.6	11.0463	chr3	plasmalemma vesicle associated protein
100018228	AKR1E2	0.000605671	3.64264e-05	up	333.042	333.042	8.37956	0	1.64113	9.20076	9.22301	9.23862	9.13811	chr8	aldo-keto reductase family 1 member E2
100010448	TAGLN3	0.000632527	4.04196e-05	up	330.722	330.722	8.36947	0	0	8.43369	7.91748	7.81074	9.31598	chr4	transgelin 3
100024548	C2H1orf115	0.0013307	0.000163597	up	319.067	319.067	8.31772	2.16568	0	9.50372	9.72066	9.46383	8.91402	chr2	chromosome 2 open reading frame, human C1orf115
107649560	LOC107649560	0.000225765	5.88248e-06	up	315.364	315.364	8.30087	0	0.3192	8.40429	7.90603	8.66559	8.86598	chr6	polyserase-2-like
100020202	CER1	0.00230038	0.000436597	up	303.191	303.191	8.24409	2.16568	3.3192	9.51853	10.7967	11.8003	11.8306	chr6	cerberus 1, DAN family BMP antagonist
107651309	LOC107651309	0.000928154	8.54511e-05	up	301.082	301.082	8.23401	0	0	8.94074	7.73796	8.89666	7.3607	chr2	endogenous retrovirus group K member 18 Pol protein-like
107651679	LOC107651679	0.00114027	0.000126194	up	300.386	300.386	8.23067	0	0	8.79773	7.66636	9.15065	7.30796	chr3	endogenous retrovirus group K member 6 Pol protein-like
100022919	LOC100022919	0.00143848	0.000189303	up	295.292	295.292	8.206	4.56986	2.88723	11.1642	12.0534	11.722	12.7986	chrX	mortality factor 4-like protein 1 pseudogene
100027800	CDH1	0.00377013	0.00096478	up	290.97	290.97	8.18473	0.580721	3.92406	9.94858	10.949	10.3044	10.5465	chr1	cadherin 1
103100038	LOC103100038	0.000325246	1.1815e-05	up	285.258	285.258	8.15612	0.580721	1.46325	8.68069	9.49291	9.32215	9.21668	chr3	probable inactive serine/threonine-protein kinase DDB_G0278909
100016282	LOC100016282	7.71966e-05	8.96909e-07	up	280.322	280.322	8.13094	0	0	8.32479	7.75757	8.08856	8.35285	chr7	tripartite motif-containing protein 59-like
100025135	REEP2	0.000623602	3.87029e-05	up	275.372	275.372	8.10524	0	0	7.14014	8.34341	8.31151	8.62588	chr1	receptor accessory protein 2
107650755	LOC107650755	0.000216829	5.35638e-06	up	274.678	274.678	8.1016	0	0	8.07907	8.11464	8.61494	7.59775	chr1	endogenous retrovirus group K member 6 Env polyprotein-like
100015501	FAM110D	0.000542932	2.9578e-05	up	269.598	269.598	8.07466	0	1.3192	8.64811	8.44143	8.69536	9.15216	chr4	family with sequence similarity 110 member D
100013584	NANOG	0.00224119	0.000417649	up	268.156	268.156	8.06693	1.58072	0.3192	7.56513	9.19513	9.32217	9.98512	chr8	Nanog homeobox
100025707	TIE1	0.00031478	1.09718e-05	up	255.876	255.876	7.9993	0.580721	0	7.81668	8.66808	8.05005	8.62385	chr2	tyrosine kinase with immunoglobulin like and EGF like domains 1
100030129	SLC35F1	0.00110411	0.000118086	up	255.576	255.576	7.99761	0	0.3192	8.25467	8.91979	6.97639	8.47798	chr2	solute carrier family 35 member F1
107650777	LOC107650777	0.000122533	1.99629e-06	up	246.562	246.562	7.94581	0	0	7.86928	7.81484	8.41754	7.68157	chr1	endogenous retrovirus group K member 6 Env polyprotein-like
100032075	LRP11	0.000659233	4.43076e-05	up	246.294	246.294	7.94423	0	0	7.02283	8.53505	7.91015	8.30891	chr2	LDL receptor related protein 11
107649021	LOC107649021	0.000719427	5.20565e-05	up	243.113	243.113	7.92548	1.58072	0.3192	8.71224	9.02618	9.42235	8.341	chr4	endogenous retrovirus group K member 8 Gag polyprotein-like
100032437	PCSK9	0.00209506	0.000372054	up	241.426	241.426	7.91544	2.16568	0	8.63732	9.2944	8.30703	9.75437	chr2	proprotein convertase subtilisin/kexin type 9
103093635	LOC103093635	0.000482852	2.32973e-05	up	238.069	238.069	7.89524	0	0	8.2498	7.06522	8.28613	7.97981	chr8	uncharacterized LOC103093635
100030227	UPP1	0.000246411	7.12145e-06	up	238.057	238.057	7.89516	7.06837	6.05165	14.4933	14.3466	14.6107	14.3701	chr6	uridine phosphorylase 1
103095390	LOC103095390	0.00101351	0.000101433	up	234.874	234.874	7.87574	0	0	8.34924	8.7147	7.48583	6.95321	chr2	uncharacterized LOC103095390
100014594	DLL3	0.000786068	6.16762e-05	up	234.859	234.859	7.87565	0	0	7.55528	7.3124	7.71815	8.91678	chr4	delta like canonical Notch ligand 3
100022289	SLIT1	0.00064856	4.29225e-05	up	234.606	234.606	7.87409	2.75171	1.76281	9.55716	10.254	10.7777	9.9365	chr1	slit guidance ligand 1
107651139	LOC107651139	0.000765058	5.82837e-05	up	233.6	233.6	7.8679	0	0	7.79103	7.22414	8.86293	7.59349	chr2	endogenous retrovirus group K member 6 Env polyprotein-like
100030032	VAMP5	0.00135538	0.000169916	up	231.964	231.964	7.85776	0	2.1189	8.55463	8.9328	9.00271	9.17871	chr1	vesicle associated membrane protein 5
100022740	SHD	0.00108859	0.00011527	up	230.952	230.952	7.85145	0.580721	0.3192	8.13044	8.82475	7.21996	9.03049	chr3	Src homology 2 domain containing transforming protein D
100019984	GPRIN2	0.000930926	8.57946e-05	up	224.795	224.795	7.81247	1.58072	0	8.73956	8.515	8.0888	9.06795	chr1	G protein regulated inducer of neurite outgrowth 2
100010911	MAPK8IP2	0.000465952	2.19973e-05	up	224.381	224.381	7.8098	0.580721	0	8.24893	7.56684	7.85696	8.72794	chr8	mitogen-activated protein kinase 8 interacting protein 2
100028142	LIN28B	0.00699261	0.0024318	up	223.011	223.011	7.80097	3.66818	0	10.4928	9.54049	9.96826	8.53874	chr2	lin-28 homolog B
100015509	PROM1	0.000382044	1.56048e-05	up	221.22	221.22	7.78934	2.6962	3.1605	10.1292	11.2108	10.5589	10.9719	chr5	prominin 1
100020193	GBX2	0.000157425	3.09085e-06	up	220.965	220.965	7.78767	2.16568	1.95273	9.75115	9.54556	10.3365	9.75427	chr2	gastrulation brain homeobox 2
100019654	PLCH1	0.000313381	1.08885e-05	up	220.831	220.831	7.7868	0	0.3192	7.35532	7.88277	8.12106	8.42645	chr7	phospholipase C eta 1
100026415	TLX3	0.000646965	4.26176e-05	up	219.465	219.465	7.77785	0	0	7.86491	7.86217	6.90967	8.47465	chr1	T cell leukemia homeobox 3
100030950	SEMA3G	0.00363266	0.000907697	up	218.006	218.006	7.76822	2.85374	2.64113	8.79027	10.828	10.4299	12.0144	chr6	semaphorin 3G
100018201	DRAXIN	0.00246856	0.000489579	up	214.557	214.557	7.74522	0.580721	0.3192	8.33107	9.12312	6.55287	8.77365	chr4	dorsal inhibitory axon guidance protein
100016965	SLC6A12	0.00274262	0.000580032	up	209.776	209.776	7.71271	0	0.0561657	6.3171	8.04842	7.43297	9.16468	chr8	solute carrier family 6 member 12
100014951	OGDHL	3.44729e-05	2.5607e-07	up	208.989	208.989	7.70728	0.580721	0.3192	8.14389	7.9472	8.34411	8.19379	chr1	oxoglutarate dehydrogenase L
100027634	PLD5	0.00228294	0.000430937	up	206.086	206.086	7.6871	0	2.12656	9.50032	9.11768	8.00065	8.38287	chr2	phospholipase D family member 5
107650290	LOC107650290	0.00208393	0.000367779	up	205.737	205.737	7.68466	0	0	8.18099	6.71153	8.94267	6.90343	chrX	endogenous retrovirus group K member 6 Env polyprotein-like
107652257	LOC107652257	0.00117287	0.000132461	up	200.946	200.946	7.65066	0	0	7.63071	7.07188	8.83094	7.06913	chr4	endogenous retrovirus group K member 6 Env polyprotein-like
100014215	GCNT4	0.00101921	0.000103277	up	200.262	200.262	7.64575	0.580721	0.3192	7.08722	7.93688	8.48222	8.87651	chr3	glucosaminyl (N-acetyl) transferase 4
100013195	LGI2	0.00027306	8.32001e-06	up	196.604	196.604	7.61915	0	0	7.39234	7.13989	7.84623	8.09814	chr5	leucine rich repeat LGI family member 2
100024721	LOC100024721	0.00367747	0.000925234	up	194.703	194.703	7.60513	0	0	6.42544	6.58107	8.31463	9.09938	chr1	alpha-1-antiproteinase-like
107652371	LOC107652371	0.000921289	8.37102e-05	up	192.038	192.038	7.58524	0	0	7.7462	7.38354	8.49139	6.71984	chr4	endogenous retrovirus group K member 6 Pol protein-like
103102508	LOC103102508	0.00027462	8.52193e-06	up	189.784	189.784	7.56822	0	0	7.88254	7.62122	7.82714	6.94196	chr4	uncharacterized LOC103102508
103098303	LRTM1	0.000221912	5.61476e-06	up	188.651	188.651	7.55957	0	0	7.00622	7.81522	7.55817	7.85868	chr6	leucine rich repeats and transmembrane domains 1
100023915	VRTN	3.9424e-05	3.14679e-07	up	185.605	185.605	7.53609	0	0.3192	7.72094	7.89499	7.62897	7.53784	chr1	vertebrae development associated
100032047	SPINT1	0.00137917	0.000176117	up	182.075	182.075	7.50839	0	0.734237	6.73176	7.843	8.40535	8.52193	chr1	serine peptidase inhibitor, Kunitz type 1
107652310	LOC107652310	0.000552223	3.03339e-05	up	181.035	181.035	7.50012	0	0	7.73351	6.8976	8.18922	7.18016	chr4	endogenous retrovirus group K member 6 Env polyprotein-like
103095503	LOC103095503	0.000104939	1.53562e-06	up	180.19	180.19	7.49337	0.580721	0	7.62708	8.01063	7.72332	7.77391	chr4	nascent polypeptide-associated complex subunit alpha pseudogene
100015461	PHOX2A	0.000838449	6.83124e-05	up	179.159	179.159	7.4851	0	0.3192	8.29732	7.56663	6.72474	7.99011	chr4	paired like homeobox 2A
103092995	LOC103092995	0.000119321	1.84259e-06	up	173.334	173.334	7.43741	0	0.3192	7.52982	7.92532	7.65207	7.28085	chr3	uncharacterized LOC103092995
103106399	PRR36	0.000592967	3.45777e-05	up	169.101	169.101	7.40174	0	1.3192	7.94869	7.85627	8.05506	8.38533	chr3	proline rich 36
100011305	NPPC	0.00104456	0.000107229	up	167.488	167.488	7.38791	0	0.3192	7.13549	8.60592	6.91245	7.53618	chr2	natriuretic peptide C
100019800	NKX1-2	0.00473302	0.00137755	up	166.17	166.17	7.37652	0	0.3192	8.5332	8.30803	7.81645	5.48679	chr1	NK1 homeobox 2
100023253	GPC3	0.000614285	3.7447e-05	up	165.465	165.465	7.37038	0	0.3192	7.03328	7.64078	7.14175	8.30412	chrX	glypican 3
100027751	BMP7	0.000628179	3.97751e-05	up	165.364	165.364	7.3695	0.580721	1.8217	8.31025	9.03492	8.37969	8.55798	chr1	bone morphogenetic protein 7
100017915	GAD1	0.00457113	0.00130844	up	164.847	164.847	7.36498	0	0	6.0552	6.30894	8.29922	8.79658	chr4	glutamate decarboxylase 1
107650738	LOC107650738	0.000993407	9.80979e-05	up	164.637	164.637	7.36314	0	0	7.68378	6.79089	8.26344	6.71446	chr1	endogenous retrovirus group K member 6 Env polyprotein-like
100619819	LOC100619819	0.000999689	9.90602e-05	up	164.415	164.415	7.3612	0.995759	2.3192	9.21888	8.25006	9.31302	9.29276	chr6	polyserase-2
100012991	ARHGAP15	0.00147866	0.000200286	up	164.174	164.174	7.35908	1.16568	0	8.87021	8.10737	7.67655	7.11356	chr4	Rho GTPase activating protein 15
100011150	SLAIN1	0.000237103	6.67772e-06	up	163.278	163.278	7.35118	0	0.3192	7.30447	7.8544	7.08754	7.79673	chr7	SLAIN motif family member 1
100032274	NECAB3	0.000485612	2.36914e-05	up	161.459	161.459	7.33502	0.995759	1.06049	7.75986	8.72086	8.08366	8.88821	chr1	N-terminal EF-hand calcium binding protein 3
100024020	MYT1	0.000516367	2.71533e-05	up	160.447	160.447	7.32595	0.580721	0	7.93531	7.24397	7.1476	8.13838	chr1	myelin transcription factor 1
100030021	PSRC1	0.00635471	0.00211356	up	158.709	158.709	7.31024	0	3.75661	9.0867	9.18249	9.48561	8.99939	chr2	proline and serine rich coiled-coil 1
107650115	LOC107650115	0.000695568	4.95397e-05	up	157.603	157.603	7.30016	0	0	7.56295	7.1278	7.9906	6.51927	chr8	endogenous retrovirus group K member 6 Pol protein-like
100018555	GLDC	0.000785679	6.1296e-05	up	155.787	155.787	7.28343	2.16568	1.73424	9.6403	8.94922	9.86365	8.4804	chr6	glycine decarboxylase
103095637	LOC103095637	0.00121325	0.000139266	up	154.952	154.952	7.27567	0	0	7.60313	7.63798	6.08305	7.77854	chr2	uncharacterized LOC103095637
100024393	IGDCC3	0.000677606	4.71369e-05	up	154.691	154.691	7.27324	3.85374	4.42074	11.7119	11.701	11.6795	10.5496	chr1	immunoglobulin superfamily DCC subclass member 3
100619128	TMEM179	7.62253e-06	4.03576e-08	up	154.404	154.404	7.27056	0	0	7.26793	7.1391	7.24489	7.43034	chr1	transmembrane protein 179
100017587	OPCML	0.000531646	2.83923e-05	up	153.049	153.049	7.25785	0.580721	0	8.1662	7.02075	7.69051	7.31541	chr4	opioid binding protein/cell adhesion molecule like
100016531	SHH	0.00550298	0.00172466	up	153.018	153.018	7.25755	1.58072	1.90416	6.85513	9.9791	9.82059	9.34517	chr8	sonic hedgehog signaling molecule
100029560	STX1A	0.00173615	0.000270273	up	152.908	152.908	7.25652	0.317687	1.90416	8.57849	7.99918	7.68589	9.20622	chr2	syntaxin 1A
100030574	NELL1	0.00309099	0.00069821	up	152.171	152.171	7.24955	1.90265	0	7.64222	8.63545	7.31853	9.20729	chr5	neural EGFL like 1
100619266	COL20A1	0.00150682	0.000209899	up	151.409	151.409	7.24231	0	0	7.64127	8.04791	7.26007	6.01999	chr1	collagen type XX alpha 1 chain
100029354	LMO1	0.000885688	7.63633e-05	up	150.861	150.861	7.23707	0	0.904162	7.06735	7.51375	7.71162	8.4639	chr5	LIM domain only 1
100013548	SLC2A3	0.00524178	0.00160567	up	149.982	149.982	7.22864	3.6471	0.3192	8.55437	9.35065	9.40698	9.53517	chr8	solute carrier family 2 member 3
100017052	RPH3AL	4.09754e-05	3.34456e-07	up	148.853	148.853	7.21774	0.995759	1.05617	8.09293	8.06464	8.37099	8.44626	chr2	rabphilin 3A like (without C2 domains)
100012413	NKX2-8	0.00155404	0.000223721	up	147.134	147.134	7.20099	0	0	6.09028	7.03302	8.20565	7.47499	chr1	NK2 homeobox 8
100618682	SLC17A6	0.000875065	7.39312e-05	up	147.018	147.018	7.19984	0	0	6.75315	7.26169	6.6461	8.13844	chr5	solute carrier family 17 member 6
100015090	CPS1	0.0159615	0.00743671	up	146.61	146.61	7.19584	4.46288	0.3192	10.9111	9.4856	10.0324	7.91843	chr7	carbamoyl-phosphate synthase 1
100024120	LOC100024120	0.00121563	0.000140255	up	145.618	145.618	7.18604	0	0.3192	6.38722	8.04905	7.03939	7.90691	chr1	C-type lectin domain family 18 member A
100032245	TOX2	0.000897968	7.99467e-05	up	142.311	142.311	7.1529	2.31769	0.734238	8.41655	8.82261	8.54569	8.93061	chr1	TOX high mobility group box family member 2
100024828	LOC100024828	0.00809541	0.00299373	up	141.952	141.952	7.14926	0	3.77863	9.03933	8.22268	9.27379	9.61849	chr8	apolipoprotein L6-like
107651102	LOC107651102	0.000626298	3.91143e-05	up	141.611	141.611	7.14579	0	0	7.71298	6.61481	7.58184	6.67351	chr2	endogenous retrovirus group K member 6 Env polyprotein-like
100010355	NHLH2	0.000932235	8.62381e-05	up	141.588	141.588	7.14556	0	0	7.66005	6.92056	6.25395	7.74766	chr2	nescient helix-loop-helix 2
100031291	OCLN	0.00034698	1.30382e-05	up	140.426	140.426	7.13367	0.580721	0.3192	6.94456	7.91724	7.67878	7.79395	chr3	occludin
107651997	LOC107651997	0.00488695	0.00144807	up	140.257	140.257	7.13193	0.580721	0	8.37518	6.73029	8.72043	5.86325	chr3	endogenous retrovirus group K member 18 Pol protein-like
100018120	ACSL6	0.000927498	8.50401e-05	up	140.25	140.25	7.13185	0	0	6.47719	7.25092	6.73959	8.05972	chr1	acyl-CoA synthetase long chain family member 6
100031452	GALNT14	0.000287004	9.30722e-06	up	139.814	139.814	7.12736	0	0	6.58138	7.07818	7.28248	7.56739	chr1	polypeptide N-acetylgalactosaminyltransferase 14
100032650	DACT2	0.000644866	4.22039e-05	up	139.553	139.553	7.12467	2.58072	1.3192	9.07118	9.17043	9.37359	8.68332	chr2	dishevelled binding antagonist of beta catenin 2
100030155	DKK4	0.003404	0.000815017	up	138.23	138.23	7.11093	2.38945	0.3192	7.99886	9.5165	8.7287	7.61695	chr1	dickkopf WNT signaling pathway inhibitor 4
100017210	FAM181A	0.00204523	0.000354913	up	137.767	137.767	7.10609	2.45519	0.3192	8.90053	8.60483	8.58923	7.87854	chr1	family with sequence similarity 181 member A
100015422	ATP1B2	0.00143436	0.000188063	up	137.747	137.747	7.10588	0	0.3192	6.30219	7.22579	7.20986	8.32406	chr2	ATPase Na+/K+ transporting subunit beta 2
100011520	ELF3	0.0016937	0.000260176	up	137.218	137.218	7.10033	0.580721	0	6.28007	7.26641	7.64013	8.37613	chr2	E74 like ETS transcription factor 3
100024334	FGFBP3	0.0273593	0.014755	up	135.54	135.54	7.08258	6.35111	0.3192	9.81394	10.9279	10.4039	10.5252	chr1	fibroblast growth factor binding protein 3
107649491	LOC107649491	0.0003275	1.19707e-05	up	135.07	135.07	7.07756	0	0	6.71438	6.91766	7.71335	6.96485	chr6	endogenous retrovirus group K member 6 Env polyprotein-like
100021573	LOC100021573	0.00108801	0.00011505	up	132.554	132.554	7.05044	0	0.3192	6.23982	7.06245	7.8103	7.72758	chr5	probable ATP-dependent RNA helicase DDX60-like
103100757	LOC103100757	0.000621826	3.84555e-05	up	132.432	132.432	7.04911	0	0	6.75556	6.53194	7.84138	7.06755	chr7	uncharacterized LOC103100757
100015101	MAPK4	0.00137371	0.000174959	up	130.143	130.143	7.02395	2.16568	0.3192	8.69526	7.97028	8.17187	8.22816	chr3	mitogen-activated protein kinase 4
107651140	LOC107651140	0.00063692	4.08905e-05	up	129.816	129.816	7.02032	0	0	7.53609	6.76233	7.45545	6.32742	chr2	endogenous retrovirus group K member 21 Gag polyprotein-like
100031958	LOC100031958	0.000463355	2.18406e-05	up	129.026	129.026	7.01152	1.21057	0	7.6295	7.53346	7.69395	7.61029	chr1	ADP/ATP translocase 3
100026659	RTN1	0.000447888	2.0881e-05	up	128.506	128.506	7.00569	0	0.3192	6.88069	7.21722	6.74895	7.81429	chr1	reticulon 1
100020409	C1QL1	0.000110503	1.64141e-06	up	127.851	127.851	6.99832	0	0	6.77599	7.39448	6.88011	6.9427	chr2	complement C1q like 1
100031606	SCG5	0.000430043	1.91085e-05	up	127.028	127.028	6.989	0	0	6.93219	6.39442	7.06232	7.56709	chr1	secretogranin V
100026304	LOC100026304	9.00922e-05	1.19248e-06	up	126.961	126.961	6.98825	3.09118	3.19367	10.106	9.91071	10.0206	10.4854	chr4	translationally-controlled tumor protein-like
100019441	LYPD6	0.000697778	4.97717e-05	up	126.056	126.056	6.97792	1.58072	0.3192	8.34697	7.75341	7.96927	7.64186	chr4	LY6/PLAUR domain containing 6
100032091	IYD	0.00102285	0.000103869	up	125.75	125.75	6.97441	1.80311	0.3192	8.07825	8.15502	7.50662	8.40239	chr2	iodotyrosine deiodinase
100025734	SPP2	0.0138502	0.0061699	up	125.374	125.374	6.9701	0	4.62772	9.70208	9.25388	9.51809	8.66178	chr2	secreted phosphoprotein 2
100025233	STMN4	0.00143436	0.00018797	up	125.104	125.104	6.96698	0.995759	0	7.49461	6.94103	6.96054	8.46326	chr1	stathmin 4
100021505	ELAVL4	0.00492905	0.00146759	up	124.717	124.717	6.96251	2.58072	0	9.33574	7.60837	7.57177	8.4956	chr2	ELAV like RNA binding protein 4
107651216	LOC107651216	0.00188991	0.000311581	up	123.567	123.567	6.94915	2.90265	1.61198	9.63632	8.40348	10.0357	8.75034	chr1	endogenous retrovirus group K member 8 Pol protein-like
103093177	LOC103093177	0.000258252	7.6152e-06	up	122.944	122.944	6.94185	0	0	6.58633	6.87721	6.81357	7.4903	chr3	uncharacterized LOC103093177
107650739	LOC107650739	0.0013346	0.000164972	up	121.833	121.833	6.92876	0	0	7.33318	6.54118	7.8053	6.03537	chr1	endogenous retrovirus group K member 6 Pol protein-like
100010514	MYO18B	0.0130555	0.00571794	up	121.803	121.803	6.9284	4.56561	0	9.20245	9.10776	8.87285	9.66178	chr3	myosin XVIIIB
100013833	RNF7	0.00235481	0.000453508	up	121.662	121.662	6.92673	4.75451	2.43468	10.1198	10.5248	10.4853	10.9554	chr7	ring finger protein 7
100020404	GPR174	0.00173897	0.00027084	up	120.492	120.492	6.91279	0	0	6.68693	6.82056	6.00934	8.13435	chrX	G protein-coupled receptor 174
100025814	OLIG3	0.00367352	0.00092358	up	120.316	120.316	6.91068	0	0	8.60826	6.69669	5.82068	6.5171	chr2	oligodendrocyte transcription factor 3
100018109	SRRM3	0.00157076	0.000227383	up	119.032	119.032	6.8952	0	0.641128	7.61395	6.86828	6.27341	8.10742	chr2	serine/arginine repetitive matrix 3
100013888	ADCYAP1	0.015271	0.0070072	up	119.032	119.032	6.8952	4.46402	0	8.89865	8.58959	8.71686	10.3037	chr3	adenylate cyclase activating polypeptide 1
100017236	LOC100017236	9.98472e-05	1.38034e-06	up	118.766	118.766	6.89198	0	0	6.63082	6.79517	7.24177	6.90017	chr8	poly(U)-specific endoribonuclease-like
100031754	PATJ	0.001026	0.000104607	up	117.7	117.7	6.87897	0	1.64113	7.84105	7.36808	7.80478	7.78423	chr2	PATJ crumbs cell polarity complex component
100016746	CHGA	0.00318644	0.000734055	up	116.271	116.271	6.86134	2.81179	2.13887	8.81697	8.15038	9.73912	10.6402	chr1	chromogranin A
100025136	EEF1A2	0.00125232	0.00014725	up	115.346	115.346	6.84983	0	0.3192	6.81622	6.55478	6.54699	8.1197	chr1	eukaryotic translation elongation factor 1 alpha 2
107652264	LOC107652264	0.00137651	0.000175517	up	114.953	114.953	6.8449	0	0	7.63975	6.02753	7.39905	6.31326	chr4	endogenous retrovirus group K member 8 Gag polyprotein-like
100013478	KIF5C	0.000795709	6.25497e-05	up	114.708	114.708	6.84182	2.99576	3.77633	10.1263	10.1097	9.70208	10.9735	chr4	kinesin family member 5C
100022780	KCNG1	0.00170174	0.000262036	up	113.326	113.326	6.82434	0	0.3192	6.32342	7.18209	6.31004	8.1202	chr1	potassium voltage-gated channel modifier subfamily G member 1
100023631	LOC100023631	0.00101376	0.000101599	up	112.796	112.796	6.81757	4.04015	5.50843	11.1361	11.8202	11.5	11.9112	chr2	disintegrin and metalloproteinase domain-containing protein 11
107650997	LOC107650997	0.00126536	0.000150087	up	112.073	112.073	6.80829	0	0	7.00132	6.32574	7.79686	6.10925	chr2	endogenous retrovirus group K member 18 Pol protein-like
100026341	KCNIP1	0.00143098	0.00018727	up	110.893	110.893	6.79303	0	0	6.00258	6.7066	6.55976	7.90316	chr1	potassium voltage-gated channel interacting protein 1
100028761	PLEKHA7	0.00027896	8.81753e-06	up	107.21	107.21	6.74429	0.995759	1.3192	7.39562	8.07496	8.23937	7.89713	chr5	pleckstrin homology domain containing A7
100022565	P2RX3	0.000368767	1.45077e-05	up	106.872	106.872	6.73974	0	0	6.92679	6.94932	6.08754	6.99531	chr5	purinergic receptor P2X 3
100020714	TMEFF1	0.000271516	8.22594e-06	up	105.979	105.979	6.72763	4.31769	3.5156	10.8684	10.7472	10.4836	10.478	chr6	transmembrane protein with EGF like and two follistatin like domains 1
100026351	HOXD1	0.00325634	0.000757872	up	104.327	104.327	6.70496	2.97166	0.3192	8.31356	8.42783	8.58063	8.07956	chr4	homeobox D1
100016627	CXCR4	0.00421724	0.00115424	up	104.064	104.064	6.70133	3.16568	0.3192	8.22776	9.00412	8.21187	8.33134	chr4	C-X-C motif chemokine receptor 4
100019241	KIFC2	0.000651173	4.3287e-05	up	103.81	103.81	6.6978	0	0	6.19746	6.3032	6.89016	7.40039	chr3	kinesin family member C2
100018639	RGS7BP	0.000388576	1.61442e-05	up	101.883	101.883	6.67077	0	0.3192	6.76969	6.66763	6.45199	7.43218	chr3	regulator of G protein signaling 7 binding protein
100012059	FGF13	0.000750563	5.62315e-05	up	101.736	101.736	6.66868	2.99576	1.90416	9.13302	8.87327	8.80597	9.66232	chrX	fibroblast growth factor 13
100028115	CAMKV	0.00406202	0.00108631	up	101.383	101.383	6.66368	0	0	5.8167	5.64572	6.96139	8.2309	chr6	CaM kinase like vesicle associated
103104810	SRRM4	0.000628179	3.97757e-05	up	100.576	100.576	6.65215	0.580721	0.3192	7.56504	6.8844	6.44932	7.50966	chr3	serine/arginine repetitive matrix 4
100618145	SV2A	0.000974326	9.42751e-05	up	100.167	100.167	6.64627	0	1.3192	7.29763	7.08799	6.97991	7.85794	chr2	synaptic vesicle glycoprotein 2A
103097893	LOC103097893	0.000485612	2.41038e-05	up	99.7237	99.7237	6.63986	1.58072	1.54159	8.74181	7.83514	8.4727	7.75444	chrX	regulator of cell cycle RGCC-like
100025223	VWA7	0.000455446	2.13004e-05	up	99.217	99.217	6.63252	0	0.3192	6.4941	6.3605	6.97334	7.34053	chr2	von Willebrand factor A domain containing 7
100015242	PDZD4	0.00143245	0.000187602	up	98.9136	98.9136	6.6281	1.90265	1.54159	8.0803	7.53483	8.42558	9.36016	chrX	PDZ domain containing 4
100023767	GDAP1L1	0.000646965	4.25486e-05	up	98.7963	98.7963	6.62639	0.580721	0.3192	6.79554	7.16164	6.55361	7.7946	chr1	ganglioside induced differentiation associated protein 1 like 1
100014060	CLIC5	0.0022171	0.000410397	up	98.33	98.33	6.61956	0	1.3192	6.58607	7.43013	6.7993	8.30114	chr2	chloride intracellular channel 5
107649311	LOC107649311	0.0011093	0.000119675	up	97.9735	97.9735	6.61432	0	0	7.29592	6.04686	7.14006	5.97444	chr5	endogenous retrovirus group K member 6 Pol protein-like
100020311	SLC8A3	0.0127895	0.00553845	up	96.7687	96.7687	6.59647	4.10428	0	7.96627	8.95157	8.32281	9.3538	chr1	solute carrier family 8 member A3
100020920	NRIP3	0.0021423	0.000388793	up	96.4643	96.4643	6.59192	0.580721	1.49552	7.17895	7.1892	7.25602	8.89601	chr5	nuclear receptor interacting protein 3
107651135	LOC107651135	0.000214295	5.18442e-06	up	95.996	95.996	6.5849	0	0	6.516	6.49024	7.06039	6.27298	chr2	endogenous retrovirus group K member 6 Env polyprotein-like
100015340	LGI4	0.00258214	0.000526529	up	95.8449	95.8449	6.58263	1.61635	0	8.07081	6.97583	7.95667	6.55991	chr4	leucine rich repeat LGI family member 4
100014975	PDE2A	0.000828479	6.70752e-05	up	95.6553	95.6553	6.57977	1.31769	1.3192	7.95699	7.69411	7.24488	8.69687	chr4	phosphodiesterase 2A
100011315	GPR85	0.000170975	3.58014e-06	up	95.6493	95.6493	6.57968	0.580721	0.3192	7.23908	7.00815	6.62967	7.24167	chr8	G protein-coupled receptor 85
100018471	LOC100018471	0.00164462	0.000246954	up	93.242	93.242	6.54291	0.317687	2.05617	7.37923	7.3638	8.13969	8.03662	chr4	cytochrome P450 2C42-like
100016023	RET	0.000864024	7.23077e-05	up	92.7679	92.7679	6.53555	4.26255	3.08968	10.2494	10.6	9.67972	10.3175	chr1	ret proto-oncogene
103106337	LOC103106337	0.00447187	0.00126471	up	92.0396	92.0396	6.52418	0.580721	0.3192	5.20407	7.61571	7.20388	7.87292	chr7	uncharacterized LOC103106337
100015150	TSPAN33	0.00016145	3.27673e-06	up	92.008	92.008	6.52369	0	0	6.27757	6.32568	6.55995	6.93155	chr8	tetraspanin 33
100012499	FGF16	0.0011357	0.000125438	up	91.8019	91.8019	6.52045	0.580721	1.3192	6.7598	8.09205	7.13084	7.89896	chrX	fibroblast growth factor 16
100033043	ELAPOR1	0.000544616	2.97559e-05	up	91.0478	91.0478	6.50855	0.580721	0.3192	6.80637	6.40113	7.06562	7.56093	chr2	endosome-lysosome associated apoptosis and autophagy regulator 1
103098431	LOC103098431	0.00238691	0.000462849	up	89.596	89.596	6.48536	0	1.30326	7.01188	6.37708	6.92424	8.23476	chr3	uncharacterized LOC103098431
100027003	NR5A2	0.0057346	0.00182973	up	89.5715	89.5715	6.48497	0	2.90416	7.149	8.05783	7.9622	8.57917	chr2	nuclear receptor subfamily 5 group A member 2
103104413	LOC103104413	0.000487566	2.45223e-05	up	88.7931	88.7931	6.47238	2.90265	2.12656	9.00629	9.3561	9.07346	8.51206	chr1	ribonuclease pancreatic-like
100019751	LIN7A	0.00406683	0.00108826	up	88.7084	88.7084	6.471	0.580721	3.01964	7.71443	8.03867	8.21451	9.11711	chr8	lin-7 homolog A, crumbs cell polarity complex component
100620045	POU4F1	0.000706363	5.06957e-05	up	88.3234	88.3234	6.46472	0	0	6.96786	6.03911	5.92481	6.92711	chr7	POU class 4 homeobox 1
103106242	LOC103106242	0.000584013	3.34114e-05	up	88.1059	88.1059	6.46117	0.262981	0.904162	6.44024	7.37969	7.342	7.01703	chr8	uncharacterized LOC103106242
100027889	PCDH1	0.000411132	1.78927e-05	up	88.0571	88.0571	6.46037	2.58072	3.64113	9.66476	9.49819	9.54522	9.577	chr1	protocadherin 1
100023939	CLVS2	0.000875065	7.39356e-05	up	87.7967	87.7967	6.45609	0	0	6.80877	5.92447	5.95589	7.13524	chr2	clavesin 2
100018489	CRABP2	0.00216483	0.000394823	up	87.5969	87.5969	6.45281	5.21493	7.19572	13.1656	12.4689	12.7857	12.2124	chr2	cellular retinoic acid binding protein 2
107652025	LOC107652025	0.00435932	0.00121525	up	87.384	87.384	6.4493	0	0	7.18544	5.40227	7.73776	5.47171	chr3	endogenous retrovirus group K member 6 Pol protein-like
100031155	DSC1	0.0443538	0.0268817	up	86.9101	86.9101	6.44145	6.24693	0.3192	8.01683	10.2127	10.9218	9.74677	chr3	desmocollin 1
100022364	CHRND	0.0124607	0.00534383	up	86.8311	86.8311	6.44014	3.13543	0.3192	7.78098	8.57761	6.62568	9.68556	chr2	cholinergic receptor nicotinic delta subunit
100013961	SEMA5B	0.000556268	3.06788e-05	up	86.6063	86.6063	6.4364	4.9265	4.42074	10.6247	11.0759	11.0255	11.7139	chr4	semaphorin 5B
103098888	LOC103098888	0.000160985	3.23897e-06	up	85.7102	85.7102	6.4214	0	0.0561657	6.18798	6.24495	6.81915	6.54584	chr1	sequestosome-1-like
100022216	TMEM63C	0.00244959	0.000480587	up	85.7096	85.7096	6.42139	1.80311	0	6.46014	7.4029	7.76497	7.66376	chr1	transmembrane protein 63C
100618650	SEZ6L	0.00170699	0.000263365	up	85.6893	85.6893	6.42104	0	1.3192	6.79201	6.46782	7.15675	7.906	chr3	seizure related 6 homolog like
100021527	CRH	0.000242917	6.9665e-06	up	85.2764	85.2764	6.41407	0	0	6.30413	6.32194	6.91875	6.11147	chr3	corticotropin releasing hormone
100011689	NRSN2	0.000778402	5.99872e-05	up	84.3032	84.3032	6.39752	2.58072	2.64113	8.40733	8.85065	8.98812	9.78766	chr1	neurensin 2
100025203	SAPCD1	0.00174207	0.000272219	up	84.0544	84.0544	6.39325	0	0	6.01035	6.49291	5.57737	7.49238	chr2	suppressor APC domain containing 1
100014565	CRYAA	0.00108345	0.000113984	up	83.4116	83.4116	6.38218	0	0	6.8739	5.94315	7.02808	5.68357	chr4	crystallin alpha A
100024165	TSPAN1	0.000655899	4.37941e-05	up	82.8856	82.8856	6.37305	0	0	6.65405	5.60615	6.79977	6.43223	chr2	tetraspanin 1
100027172	CPLX1	0.000670436	4.65395e-05	up	82.1662	82.1662	6.36047	0	0	6.83141	5.93809	5.85016	6.82224	chr5	complexin 1
100016732	CADPS2	0.000137177	2.53742e-06	up	82.1249	82.1249	6.35975	1.80311	2.43468	8.35628	8.48103	8.58425	8.493	chr8	calcium dependent secretion activator 2
107649231	LOC107649231	0.00037173	1.47063e-05	up	81.3371	81.3371	6.34584	0	0	6.58558	6.18211	6.76664	5.84903	chr5	endogenous retrovirus group K member 21 Gag polyprotein-like
100018107	HOXB1	0.000926216	8.46596e-05	up	81.1292	81.1292	6.34215	5.38808	3.90416	10.7965	11.0437	11.0623	11.0507	chr2	homeobox B1
107649841	LOC107649841	0.00290578	0.000636045	up	80.9994	80.9994	6.33984	0	0	6.85142	5.67665	7.48476	5.34653	chr7	endogenous retrovirus group K member 18 Pol protein-like
100029532	LOC100029532	0.00173168	0.000269128	up	80.3476	80.3476	6.32818	0	0	5.36021	7.08587	5.96151	6.90513	chr2	MLV-related proviral Env polyprotein-like
103103114	FAM83G	0.000485612	2.40738e-05	up	80.0233	80.0233	6.32235	1.58072	0.501892	7.23645	7.41892	7.27547	7.52378	chr6	family with sequence similarity 83 member G
100015275	LOC100015275	0.000191862	4.35087e-06	up	79.7782	79.7782	6.31792	0.580721	0	6.87458	6.45929	6.64311	6.45616	chr4	H/ACA ribonucleoprotein complex subunit 3
100018080	CRB2	0.00151536	0.000213092	up	79.607	79.607	6.31482	3.16568	4.30409	9.3188	9.83432	10.7312	10.3145	chr1	crumbs cell polarity complex component 2
107652262	LOC107652262	0.0019981	0.00034073	up	79.3635	79.3635	6.3104	0	0	7.06686	5.91196	6.96998	5.29281	chr4	endogenous retrovirus group K member 21 Gag polyprotein-like
100017350	LOC100017350	0.000217256	5.44777e-06	up	79.1131	79.1131	6.30585	2.08322	2.77863	8.95505	8.6707	8.58675	8.73458	chr6	histone-arginine methyltransferase CARM1-like
100027294	VWA2	0.00132904	0.000163112	up	78.5648	78.5648	6.29581	0	0.3192	6.35249	5.49893	6.92794	7.04229	chr1	von Willebrand factor A domain containing 2
107651095	LOC107651095	0.00263284	0.000542677	up	78.2569	78.2569	6.29015	0	0	7.32068	5.12493	6.74845	5.96651	chr2	endogenous retrovirus group K member 8 Gag polyprotein-like
100010445	MAP6	0.000664105	4.53451e-05	up	77.9715	77.9715	6.28488	0	0	6.45401	6.04018	5.70965	6.93565	chr4	microtubule associated protein 6
100020905	KCNJ5	0.00184331	0.000297662	up	76.9405	76.9405	6.26567	0	0	6.36978	6.45636	5.13232	7.10423	chr4	potassium inwardly rectifying channel subfamily J member 5
100012946	SOX3	0.00238438	0.000462009	up	76.7167	76.7167	6.26147	2.42068	0.3192	7.72101	7.39094	7.37332	8.04036	chrX	SRY-box transcription factor 3
100018481	SP8	0.00102285	0.000103856	up	76.2274	76.2274	6.25224	0.580721	0	6.67132	6.19143	5.98397	7.32367	chr8	Sp8 transcription factor
103095989	SOX12	8.85372e-05	1.13935e-06	up	75.9483	75.9483	6.24695	3.38808	2.90416	9.44452	9.34452	9.51047	9.27275	chr1	SRY-box transcription factor 12
100018588	LOC100018588	0.00544455	0.00169669	up	75.852	75.852	6.24512	0	0	6.08459	5.61244	5.23408	8.04935	chr6	serine protease 30-like
100022437	LOC100022437	0.00491065	0.00145857	up	75.7708	75.7708	6.24357	0	1.3192	5.64098	6.44846	8.09181	7.43143	chr2	ADAMTS-like protein 2
103104104	KCNU1	7.26996e-06	3.79562e-08	up	75.678	75.678	6.2418	0	0	6.21658	6.20328	6.38985	6.1575	chr1	potassium calcium-activated channel subfamily U member 1
100026774	NSG2	0.000897968	8.00307e-05	up	75.652	75.652	6.24131	2.58072	2.05617	8.48733	8.25318	8.12625	9.37225	chr1	neuronal vesicle trafficking associated 2
100025373	TCF21	0.00101921	0.000103229	up	73.7341	73.7341	6.20426	0	0	6.46585	5.27345	6.38139	6.69635	chr2	transcription factor 21
100022570	TLL2	0.00134867	0.000167307	up	73.4037	73.4037	6.19778	4.52245	3.4369	9.43827	10.656	10.0671	10.5485	chr1	tolloid like 2
103097228	MAST1	0.00202217	0.000347639	up	73.2906	73.2906	6.19556	3.45519	1.64113	8.69644	8.21367	9.18619	8.87856	chr3	microtubule associated serine/threonine kinase 1
103092950	LOC103092950	0.00683729	0.00235099	up	73.1549	73.1549	6.19288	2.01192	0	5.76545	8.02815	7.00357	7.99819	chr7	uncharacterized LOC103092950
100029465	AGT	0.000951061	8.95881e-05	up	73.1055	73.1055	6.19191	1.99756	0.734238	7.51038	7.10931	7.83367	7.77788	chr2	angiotensinogen
100619820	IQSEC3	0.00204214	0.00035398	up	72.6134	72.6134	6.18216	5.3708	4.37086	10.3144	10.8045	11.0186	12.0745	chr8	IQ motif and Sec7 domain ArfGEF 3
100033242	FOXA2	0.00244006	0.000477127	up	72.4918	72.4918	6.17975	4.38808	4.37809	9.56041	10.0269	11.2797	11.3844	chr1	forkhead box A2
100018264	RCSD1	0.00107811	0.000112734	up	72.3385	72.3385	6.17669	4.26255	3.3192	9.99283	9.92332	9.34434	10.6098	chr2	RCSD domain containing 1
100010309	SYT4	0.00292711	0.000642763	up	71.8827	71.8827	6.16757	0.580721	0	6.91162	5.3327	6.09135	7.49607	chr3	synaptotagmin 4
100014462	LOC100014462	0.000114505	1.72753e-06	up	71.7023	71.7023	6.16395	0.580721	0.904162	6.81358	6.6917	7.16784	6.95243	chr6	lymphokine-activated killer T-cell-originated protein kinase-like
100030410	REM2	0.000949024	8.91171e-05	up	71.434	71.434	6.15854	0.473806	0	5.747	6.1913	6.52743	7.11603	chr1	RRAD and GEM like GTPase 2
100025075	CMTM8	0.00150222	0.000206453	up	71.3155	71.3155	6.15614	1.45519	1.3192	6.73956	7.09129	8.13625	8.20626	chr8	CKLF like MARVEL transmembrane domain containing 8
107649282	LOC107649282	0.00477579	0.00139878	up	71.197	71.197	6.15374	0	0	6.7373	6.563	6.91229	4.40239	chr5	endogenous retrovirus group K member 18 Pol protein-like
107649963	LOC107649963	0.00268074	0.000559843	up	70.9133	70.9133	6.14798	0	0	7.0815	5.86747	6.68416	4.9588	chr8	endogenous retrovirus group K member 21 Gag polyprotein-like
100021476	LOC100021476	0.000225765	5.92678e-06	up	70.8019	70.8019	6.14572	0	0	6.06749	6.36227	6.43001	5.7231	chr2	schlafen family member 11-like
100021207	MSANTD1	0.00159194	0.000233724	up	70.6824	70.6824	6.14328	0	1.3192	6.99005	7.482	6.33896	6.4005	chr5	Myb/SANT DNA binding domain containing 1
100016716	SLC16A11	0.00332557	0.000789391	up	70.4152	70.4152	6.13782	0	0	4.81725	7.24105	6.50761	5.98535	chr2	solute carrier family 16 member 11
103096893	LOC103096893	0.00198013	0.000336207	up	70.3865	70.3865	6.13723	0	0	6.05169	6.17466	5.14658	7.17598	chr1	uncharacterized LOC103096893
107650794	LOC107650794	0.00393396	0.00103444	up	70.3445	70.3445	6.13637	0	0	6.91017	5.51735	7.19142	4.92652	chr1	uncharacterized LOC107650794
100014189	TLCD3B	0.00190319	0.000316428	up	69.8398	69.8398	6.12598	0	0.3192	6.13681	5.61319	5.94104	7.45126	chr6	TLC domain containing 3B
100025956	TLX2	0.00257049	0.00052171	up	69.7186	69.7186	6.12347	1.58072	0	7.42195	6.7522	6.0517	7.42948	chr5	T cell leukemia homeobox 2
107650741	LOC107650741	0.00206369	0.000361285	up	69.491	69.491	6.11875	0	0	6.63125	5.43644	7.03612	5.37121	chr1	endogenous retrovirus group K member 18 Pol protein-like
100032197	MTSS1	0.00149061	0.000203659	up	69.483	69.483	6.11859	5.01435	5.68843	11.1149	11.6908	10.7596	12.3146	chr3	MTSS I-BAR domain containing 1
100617880	ZNF219	0.000114618	1.74469e-06	up	68.8091	68.8091	6.10453	3.98308	4.40666	10.2803	10.0682	10.4194	10.4297	chr1	zinc finger protein 219
100022591	NET1	0.000362515	1.39952e-05	up	68.7196	68.7196	6.10265	0.995759	1.30713	7.39904	6.78898	7.66135	7.167	chr8	neuroepithelial cell transforming 1
100030407	LZTS1	0.0217517	0.0110654	up	68.4299	68.4299	6.09655	4.62512	0.3192	9.25341	8.57461	7.24936	9.19748	chr1	leucine zipper tumor suppressor 1
107650968	LOC107650968	0.00180671	0.000288564	up	67.6543	67.6543	6.08011	0	0	6.3774	5.5688	7.05754	5.3167	chr2	endogenous retrovirus group K member 18 Pol protein-like
100024074	RIPOR2	0.00810494	0.00300024	up	67.6111	67.6111	6.07919	4.97304	1.54159	9.3441	9.35858	9.17247	9.47086	chr3	RHO family interacting cell polarization regulator 2
100019320	KCNK10	0.00158019	0.000229725	up	66.9291	66.9291	6.06456	0	0	5.96331	6.25681	5.11521	6.92291	chr1	potassium two pore domain channel subfamily K member 10
103106573	LOC103106573	0.0021423	0.000388467	up	66.1273	66.1273	6.04717	0	1.49552	6.25016	6.63399	6.6669	7.62869	chr3	negative elongation factor C/D-like
103093776	C5H4orf48	0.00129038	0.000155426	up	65.5565	65.5565	6.03467	0	1.3192	6.40383	6.91564	6.29247	7.16512	chr5	chromosome 5 C4orf48 homolog
107651027	LOC107651027	0.000485612	2.39493e-05	up	65.3948	65.3948	6.0311	0	0	6.27506	5.85425	6.48899	5.50611	chr1	endogenous retrovirus group K member 6 Env polyprotein-like
100022701	RAB9B	0.00175254	0.000274498	up	65.26	65.26	6.02813	1.80311	0	6.80188	7.05981	6.65166	7.20539	chrX	RAB9B, member RAS oncogene family
100029222	RHOU	0.00228901	0.000433093	up	65.2367	65.2367	6.02761	4.9265	2.90416	9.92237	9.76498	9.76266	10.3217	chr2	ras homolog family member U
107649485	LOC107649485	0.00377161	0.000965715	up	64.3493	64.3493	6.00785	0	0	6.86997	5.36227	6.92797	4.8712	chr6	endogenous retrovirus group K member 9 Gag polyprotein-like
100019612	CDH19	0.0258558	0.0137445	up	64.1669	64.1669	6.00376	0	5.06067	8.82479	8.53393	8.20797	8.56967	chr3	cadherin 19
100012345	MGAT3	0.00865546	0.00327558	up	64.1436	64.1436	6.00323	5.92768	2.48913	10.2634	10.1925	9.93594	10.4547	chr8	beta-1,4-mannosyl-glycoprotein 4-beta-N-acetylglucosaminyltransferase
100011677	LOC100011677	1.61821e-05	1.00072e-07	up	63.9769	63.9769	5.99948	7.81873	7.94167	13.7867	13.805	13.8956	14.0314	chr2	elongation factor 1-alpha 1
100018274	CASR	0.00124211	0.000144927	up	62.9541	62.9541	5.97623	0	0	6.63333	6.45888	5.37949	5.43321	chr4	calcium sensing receptor
100015649	IGSF11	0.00118224	0.000133794	up	62.4038	62.4038	5.96356	0	0.3192	6.60509	5.21722	6.15107	6.51927	chr4	immunoglobulin superfamily member 11
100032867	LOC100032867	0.00537049	0.00166458	up	62.3305	62.3305	5.96187	0	0	7.33386	4.47647	6.29319	5.74395	chr3	ly-6/neurotoxin-like protein 1
100618853	NME9	0.000297656	9.9372e-06	up	62.1688	62.1688	5.95812	0.580721	0	6.129	6.3472	6.55925	5.95848	chr4	NME/NM23 family member 9
107652043	LOC107652043	0.000543816	2.96721e-05	up	62.1027	62.1027	5.95658	0	0	5.61613	6.13026	6.52008	5.55986	chr3	endogenous retrovirus group K member 6 Env polyprotein-like
100014769	CA7	0.0038245	0.000988819	up	61.9532	61.9532	5.95311	0	0.3192	7.15178	4.9648	6.80828	5.52596	chr1	carbonic anhydrase 7
100022863	FAIM2	0.00130156	0.000157411	up	61.9203	61.9203	5.95234	0	0	6.66476	5.76471	5.10825	6.27164	chr8	Fas apoptotic inhibitory molecule 2
100027830	PLCH2	0.000750563	5.62412e-05	up	61.6662	61.6662	5.94641	0.580721	1.3192	7.38101	6.75471	6.37264	7.07712	chr4	phospholipase C eta 2
100025750	KCNK3	0.00225914	0.000423453	up	61.1994	61.1994	5.93545	0.580721	1.90416	6.46565	7.51051	6.82205	7.91334	chr1	potassium two pore domain channel subfamily K member 3
100023797	PIF1	0.00104889	0.000107982	up	61.0393	61.0393	5.93167	3.02129	3.90416	8.83584	9.12826	9.89501	9.71847	chr1	PIF1 5'-to-3' DNA helicase
100029471	ISLR2	0.00491274	0.00145993	up	60.9835	60.9835	5.93035	2.58072	0.3192	7.60818	6.80177	6.8731	8.23818	chr1	immunoglobulin superfamily containing leucine rich repeat 2
100021732	TSPAN13	0.000942458	8.8154e-05	up	60.7983	60.7983	5.92596	5.02918	4.61688	10.1031	10.6993	10.7247	11.4689	chr8	tetraspanin 13
100026854	DRD1	0.00788161	0.00287816	up	60.7968	60.7968	5.92592	2.16568	0.3192	6.36132	6.34333	7.22568	8.74313	chr1	dopamine receptor D1
103099721	LOC103099721	0.0022171	0.000410312	up	60.4408	60.4408	5.91745	0	1.26253	5.7886	6.89035	6.23987	7.27605	chr2	uncharacterized LOC103099721
107651094	LOC107651094	0.00345966	0.000834451	up	59.6118	59.6118	5.89753	0	0.3192	6.09565	5.22644	7.42891	5.4775	chr2	endogenous retrovirus group K member 18 Pol protein-like
100011799	TMEM151B	0.00022418	5.76977e-06	up	59.5602	59.5602	5.89628	1.90265	2.48913	8.03322	8.25279	7.84433	8.23832	chr2	transmembrane protein 151B
100033325	FANCL	0.00308892	0.000697087	up	59.0552	59.0552	5.88399	2.0384	1.43468	6.73881	8.0036	7.01265	8.72707	chr1	FA complementation group L
100033262	PCSK2	0.00159957	0.000236055	up	58.5331	58.5331	5.87118	0	0	6.17215	5.56461	5.03273	6.71523	chr1	proprotein convertase subtilisin/kexin type 2
100014019	PTCH1	0.00305724	0.000685007	up	58.1247	58.1247	5.86108	6.00808	4.30409	10.1961	11.6792	11.2967	10.8967	chr6	patched 1
100023072	CCDC85C	0.000120887	1.88456e-06	up	58.0789	58.0789	5.85994	4.24602	4.2734	9.88166	9.9533	10.3048	10.3389	chr1	coiled-coil domain containing 85C
100024542	ATP2B2	0.0021423	0.000386791	up	57.8957	57.8957	5.85539	0.565924	0	6.3096	5.11659	6.10597	7.02122	chr6	ATPase plasma membrane Ca2+ transporting 2
100619290	LOC100619290	0.000351681	1.34476e-05	up	57.3253	57.3253	5.8411	0	0.3192	6.1422	6.39738	5.87276	5.59046	chr4	zinc finger protein 260-like
100019371	B3GNT8	0.000864024	7.21358e-05	up	57.2576	57.2576	5.8394	1.58072	0.3192	6.5254	6.97621	6.85215	6.80366	chr4	UDP-GlcNAc:betaGal beta-1,3-N-acetylglucosaminyltransferase 8
100021727	CHL1	0.00257887	0.000524725	up	57.2528	57.2528	5.83927	5.95541	4.5156	11.9273	11.2166	10.7206	10.4346	chr6	cell adhesion molecule L1 like
100619084	SLC43A3	0.000720996	5.23762e-05	up	56.5608	56.5608	5.82173	4.59567	5.09179	11.032	10.6044	10.9953	10.0301	chr5	solute carrier family 43 member 3
100020785	APC2	0.000593255	3.47286e-05	up	56.3849	56.3849	5.81724	0	0.3192	6.3376	5.71769	5.48783	6.36422	chr3	APC regulator of WNT signaling pathway 2
100012410	GRM3	0.000885688	7.65171e-05	up	56.0645	56.0645	5.80902	0.580721	0	6.25943	6.36227	5.35527	6.42053	chr8	glutamate metabotropic receptor 3
100020957	OGFRL1	0.0163574	0.00767533	up	55.036	55.036	5.7823	4.10428	0	7.43014	7.87213	7.79395	8.24156	chr2	opioid growth factor receptor like 1
103102885	LOC103102885	3.64431e-05	2.79549e-07	up	54.9371	54.9371	5.77971	1.58072	1.3192	7.25262	7.33606	7.08504	7.24496	chr7	tripartite motif-containing protein 59-like
100015054	ELAPOR2	0.00274262	0.00058031	up	54.7546	54.7546	5.77491	0	1.90416	6.81327	6.22529	6.60136	7.26804	chr8	endosome-lysosome associated apoptosis and autophagy regulator family member 2
100022055	B3GNT4	0.000541081	2.93637e-05	up	54.4824	54.4824	5.76772	4.38808	3.77338	9.66284	10.3884	9.64194	9.70062	chr3	UDP-GlcNAc:betaGal beta-1,3-N-acetylglucosaminyltransferase 4
100015908	TF	0.00649631	0.00219232	up	54.278	54.278	5.7623	3.16568	4.22609	7.79699	9.71587	9.86227	10.4576	chr4	transferrin
103106157	PIMREG	0.000399647	1.69862e-05	up	53.9351	53.9351	5.75315	6.68925	6.3014	11.9369	12.0298	12.3064	12.7209	chr7	PICALM interacting mitotic regulator
100030869	GRIK4	0.000580611	3.3046e-05	up	53.5588	53.5588	5.74305	0	0	6.28644	5.3505	5.39717	5.93809	chr4	glutamate ionotropic receptor kainate type subunit 4
100032139	RIMS3	0.000301399	1.01065e-05	up	52.3863	52.3863	5.71112	1.58072	2.3192	7.7001	7.54466	7.534	7.86555	chr4	regulating synaptic membrane exocytosis 3
107652053	SCRT1	0.00202217	0.000347025	up	52.2719	52.2719	5.70796	0	0	6.40587	5.78774	4.60455	6.03369	chr3	scratch family transcriptional repressor 1
100016092	B3GAT2	0.00789444	0.00288459	up	52.1779	52.1779	5.70537	2.6962	0	6.99725	7.38115	6.09909	7.73639	chr2	beta-1,3-glucuronyltransferase 2
100013810	VN2R505	2.47628e-05	1.74809e-07	up	52.1487	52.1487	5.70456	0	0	5.61801	5.56616	5.83633	5.79773	chr3	vomeronasal 2 receptor 505
100015125	HPN	0.00560586	0.00177158	up	52.0419	52.0419	5.7016	3.66818	1.19367	7.61386	7.80262	8.23593	8.87771	chr4	hepsin
100022560	INA	0.00125017	0.000146722	up	51.7187	51.7187	5.69261	3.90265	2.77863	9.30213	8.72867	8.60204	9.5002	chr1	internexin neuronal intermediate filament protein alpha
100025870	AIRE	0.00488935	0.00144966	up	51.4566	51.4566	5.68528	0	2.48913	6.51789	7.41391	6.66872	7.11887	chr2	autoimmune regulator
107650776	LOC107650776	0.00371854	0.000942282	up	51.3342	51.3342	5.68185	0	0	6.38451	4.91766	6.67063	4.75459	chr1	endogenous retrovirus group K member 9 Gag polyprotein-like
100013634	SBK1	0.000480665	2.3116e-05	up	50.6738	50.6738	5.66317	5.51146	5.71723	11.1508	11.0832	11.0061	11.8699	chr6	SH3 domain binding kinase 1
100011208	TCF15	0.00628919	0.00208345	up	50.5035	50.5035	5.65831	2.66818	0.3192	6.23459	7.02391	7.91312	7.4364	chr1	transcription factor 15
100022160	GRTP1	0.00427884	0.00118023	up	50.417	50.417	5.65584	1.80311	0.904162	5.89833	6.60869	7.38947	8.14141	chr7	growth hormone regulated TBC protein 1
100619480	COL13A1	0.00454326	0.0012966	up	50.0579	50.0579	5.64553	4.10595	1.90416	7.89672	8.58415	9.18745	8.93403	chr1	collagen type XIII alpha 1 chain
100018752	SRCIN1	0.00328116	0.000768476	up	49.86	49.86	5.63981	0.580721	2.64113	6.75115	7.42582	7.14331	7.68265	chr2	SRC kinase signaling inhibitor 1
100019071	HHIP	0.00638117	0.00212551	up	49.6327	49.6327	5.63322	3.85374	2.98216	7.45465	10.1593	9.24097	9.34976	chr5	hedgehog interacting protein
100012814	CARD11	0.00775566	0.0028122	up	49.5623	49.5623	5.63117	0	0	5.24624	5.51822	4.35673	7.4035	chr6	caspase recruitment domain family member 11
103092562	ERICH2	0.00502017	0.00150964	up	49.4492	49.4492	5.62788	0	0	4.6724	4.68512	6.54961	6.60438	chr4	glutamate rich 2
100028385	DEF6	0.00282873	0.000606501	up	49.4446	49.4446	5.62774	2.51932	3.12656	7.38176	8.66767	8.34159	9.41169	chr2	DEF6 guanine nucleotide exchange factor
100020012	EGFL7	0.00503657	0.00151701	up	49.414	49.414	5.62685	1.80311	2.8217	7.10495	7.73572	7.5049	9.41144	chr1	EGF like domain multiple 7
107652051	LOC107652051	0.00918605	0.00355445	up	49.4028	49.4028	5.62652	0	0	6.40883	4.59857	7.13537	4.36331	chr3	endogenous retrovirus group K member 18 Pol protein-like
100023993	PCDH15	0.00207836	0.00036564	up	49.3286	49.3286	5.62435	0	0	4.69972	5.96164	5.34025	6.4958	chr1	protocadherin related 15
100011843	SYT2	0.00366936	0.000920967	up	49.2154	49.2154	5.62104	0	1.90416	7.13068	6.7311	5.75887	6.67183	chr2	synaptotagmin 2
100010067	SPOCK2	0.00101619	0.000102135	up	49.0611	49.0611	5.61651	5.60309	5.01964	10.5299	11.0085	10.5389	11.6342	chr1	SPARC (osteonectin), cwcv and kazal like domains proteoglycan 2
100010565	ZIC3	0.00109098	0.000115605	up	49.0544	49.0544	5.61631	5.9324	5.06515	10.439	11.4724	11.1464	11.4025	chrX	Zic family member 3
100030037	LOC100030037	0.00159957	0.000236152	up	48.9006	48.9006	5.61178	1.37149	2.17297	6.77342	7.99117	7.8326	6.93887	chr4	cytosolic phospholipase A2 gamma-like
100022388	MBP	0.000971334	9.37031e-05	up	48.6831	48.6831	5.60535	2.16568	3.2578	8.67859	7.97118	8.09068	8.52791	chr3	myelin basic protein
100618745	NOVA2	0.00238946	0.00046352	up	48.6502	48.6502	5.60437	0	0	5.85025	5.09829	4.82294	6.64601	chr4	NOVA alternative splicing regulator 2
100012171	SCRT2	0.00437879	0.00122679	up	48.6485	48.6485	5.60432	0	0	6.34986	4.88609	4.55259	6.62875	chr1	scratch family transcriptional repressor 2
100018217	RNF208	0.000579977	3.27967e-05	up	48.5653	48.5653	5.60186	1.58072	2.3192	7.30112	7.46733	7.42218	8.01663	chr1	ring finger protein 208
107650731	LOC107650731	0.00488568	0.00144648	up	48.5285	48.5285	5.60076	0	0	5.68499	4.90336	7.09355	4.72115	chr1	endogenous retrovirus group K member 6 Env polyprotein-like
100024702	WNT3	0.00301492	0.00066954	up	48.5211	48.5211	5.60054	0	1.3192	5.61339	7.19603	5.80488	6.42627	chr2	Wnt family member 3
100025997	LBX2	0.00267168	0.000555985	up	48.4312	48.4312	5.59786	0	0.3192	6.31109	4.64894	5.56008	6.50974	chr5	ladybird homeobox 2
100017829	RAB3C	0.0113314	0.00471954	up	48.2692	48.2692	5.59303	3.45519	0.3192	7.79426	6.94723	6.87787	8.30155	chr3	RAB3C, member RAS oncogene family
100021135	SERTM1	0.00122676	0.00014208	up	48.2372	48.2372	5.59208	0	0.3192	5.77963	5.47392	5.17616	6.577	chr4	serine rich and transmembrane domain containing 1
100011182	LOC100011182	0.000382926	1.57124e-05	up	48.1716	48.1716	5.59011	0	0.3192	5.65368	5.78546	5.36548	6.19423	chr2	histone H2B type 2-E
100031128	SHC4	0.00317321	0.000728025	up	48.0068	48.0068	5.58517	3.99576	2.73424	8.67333	9.44921	8.02093	9.65719	chr1	SHC adaptor protein 4
100020278	FUT9	0.00144814	0.000191725	up	47.8853	47.8853	5.58151	1.16568	0	5.84674	5.70133	6.62795	6.48139	chr2	fucosyltransferase 9
100010487	LOC100010487	0.000157039	3.06017e-06	up	47.8769	47.8769	5.58126	5.17068	5.21402	10.5816	11.1092	10.5815	10.8221	chr1	ADP/ATP translocase 3
107651091	LOC107651091	0.00123128	0.000143147	up	47.845	47.845	5.58029	0.0419819	0.732794	5.75926	6.78505	5.61363	5.71278	chr2	endogenous retrovirus group K member 9 Pol protein-like
100032196	DEPDC1B	0.00112445	0.000122458	up	47.6675	47.6675	5.57493	1.45519	2.73888	7.65863	7.28273	7.8533	7.89321	chr3	DEP domain containing 1B
100030909	NOL4	0.000640642	4.16002e-05	up	47.6304	47.6304	5.57381	0	0	5.16289	5.26135	5.70245	6.16854	chr3	nucleolar protein 4
100013729	MAP7D2	0.000720996	5.23242e-05	up	47.5296	47.5296	5.57076	3.16568	2.05617	8.15182	8.12393	8.01991	8.43107	chr4	MAP7 domain containing 2
100015744	CAMK1G	0.000181335	3.93366e-06	up	47.3074	47.3074	5.564	0	0	5.53415	5.74445	5.77761	5.19977	chr2	calcium/calmodulin dependent protein kinase IG
107650728	LOC107650728	0.00486425	0.00143721	up	47.2139	47.2139	5.56114	1.90265	0.489125	7.32655	6.04676	7.72116	5.93363	chr1	endogenous retrovirus group K member 9 Gag polyprotein-like
100014044	SGCZ	0.000102272	1.47402e-06	up	47.1653	47.1653	5.55966	2.18163	2.52083	7.87174	7.75446	7.88315	8.13419	chr5	sarcoglycan zeta
100016226	PKHD1	0.00423046	0.00116035	up	47.0604	47.0604	5.55644	1.58072	3.2578	8.40055	8.68632	6.98941	7.82653	chr2	PKHD1 ciliary IPT domain containing fibrocystin/polyductin
100014029	GDPD2	0.00028799	9.40271e-06	up	46.9111	46.9111	5.55186	0.731281	0.904162	5.94785	6.71402	6.43551	6.38094	chrX	glycerophosphodiester phosphodiesterase domain containing 2
103097153	LOC103097153	0.000217399	5.48334e-06	up	46.8884	46.8884	5.55116	3.68506	4.22609	9.43444	9.28585	9.68883	9.61783	chr2	translation initiation factor IF-2-like
100010240	HOXA1	0.00224906	0.000420407	up	46.7948	46.7948	5.54828	5.01457	3.20622	9.43967	10.0431	9.71268	9.43922	chr8	homeobox A1
100026501	ONECUT1	0.000440826	2.01304e-05	up	46.0785	46.0785	5.52602	4.1271	3.94174	9.88449	9.77266	9.03251	9.5521	chr1	one cut homeobox 1
100022693	FSTL5	0.013236	0.00583302	up	46.0289	46.0289	5.52447	0	3.3192	7.26778	7.03911	6.38742	8.04197	chr5	follistatin like 5
100023754	LOC100023754	0.0033923	0.000811218	up	45.8837	45.8837	5.51991	2.31769	0.3192	7.12823	7.2659	6.34406	6.61522	chr3	nuclear transport factor 2-like
100024924	PTCH2	0.00974798	0.0038536	up	45.3331	45.3331	5.50249	5.34449	2.64113	8.59708	10.3465	9.9294	9.1082	chr2	patched 2
100010128	LOC100010128	0.00573332	0.00182763	up	45.1891	45.1891	5.4979	0.580721	0	4.8583	6.78054	4.81836	6.69586	chr7	acid-sensing ion channel 4-like
100014738	AKAP4	0.00238427	0.000461635	up	45.0948	45.0948	5.49489	1.58072	2.7261	6.68429	8.11469	7.9419	7.85232	chrX	A-kinase anchoring protein 4
100015985	NEUROG1	0.000402965	1.71865e-05	up	44.9798	44.9798	5.49121	0	0	5.70687	5.7139	4.94267	5.60139	chr1	neurogenin 1
100012164	MARCHF4	0.00267256	0.000556461	up	44.7034	44.7034	5.48231	0.580721	0.3192	5.84674	5.53915	5.22507	7.11814	chr7	membrane associated ring-CH-type finger 4
100022387	CHRNG	0.0375777	0.0219774	up	44.683	44.683	5.48165	5.1839	1.19367	8.29853	8.87805	7.0123	10.4929	chr2	cholinergic receptor nicotinic gamma subunit
100013954	ALOX5	0.0014451	0.000190769	up	44.6	44.6	5.47897	1.58072	2.90416	7.78752	7.38267	8.19492	7.52054	chr1	arachidonate 5-lipoxygenase
100014105	LPAR2	0.000227888	6.09593e-06	up	44.2983	44.2983	5.46918	0.580721	0	5.8466	5.72965	5.92064	5.54126	chr3	lysophosphatidic acid receptor 2
100022486	BEGAIN	0.00273292	0.000576568	up	44.2727	44.2727	5.46835	1.58072	1.3192	5.81575	7.03256	6.97851	7.84641	chr1	brain enriched guanylate kinase associated
100025744	ATF7IP2	0.00114126	0.000126471	up	44.0628	44.0628	5.46149	1.90265	1.3192	6.76622	6.69404	7.85569	6.97371	chr6	activating transcription factor 7 interacting protein 2
100014010	PLEKHG4B	0.00075209	5.64662e-05	up	44.0112	44.0112	5.4598	2.90265	3.90416	8.62376	9.17787	8.97426	8.67693	chr3	pleckstrin homology and RhoGEF domain containing G4B
107649332	LOC107649332	0.00639068	0.00213469	up	43.9744	43.9744	5.45859	0	0	5.99859	4.63052	6.82949	4.37576	chr5	endogenous retrovirus group K member 18 Pol protein-like
100030608	MYH6	0.00738144	0.00261843	up	43.9398	43.9398	5.45746	0	1.48913	5.92425	5.99154	5.19843	7.69387	chr1	myosin heavy chain 6
100025244	URAD	0.00066585	4.5878e-05	up	43.8675	43.8675	5.45508	0	0.3192	5.4287	5.87222	6.07086	5.08694	chr4	ureidoimidazoline (2-oxo-4-hydroxy-4-carboxy-5-) decarboxylase
100029516	ACVR2B	0.000124073	2.05855e-06	up	43.8359	43.8359	5.45404	3.26322	3.64784	8.93223	9.07147	8.94573	8.68886	chr6	activin A receptor type 2B
100012421	YJEFN3	0.00048477	2.34907e-05	up	43.7353	43.7353	5.45073	0	0	4.99871	5.24961	5.84153	5.71305	chr3	YjeF N-terminal domain containing 3
100028274	SORCS3	0.0385544	0.0226297	up	43.6598	43.6598	5.44824	0	5.22609	8.68173	7.98954	7.57445	7.99941	chr1	sortilin related VPS10 domain containing receptor 3
100619241	LOC100619241	0.00913056	0.00352224	up	43.5512	43.5512	5.44464	2.16568	0.3192	7.05163	5.08663	7.27625	7.33382	chr1	cation channel sperm-associated protein subunit beta-like
100020573	LOC100020573	0.00246752	0.000487333	up	43.09	43.09	5.42928	0.580721	0	6.54767	5.85626	4.6913	5.78334	chr8	carboxypeptidase A5
100021555	LOC100021555	4.51324e-05	3.98257e-07	up	43.0834	43.0834	5.42906	0	0	5.61338	5.49406	5.2878	5.321	chr4	dynein light chain 1, cytoplasmic-like
100026018	ZIC5	0.00552939	0.00173619	up	42.9514	42.9514	5.42463	6.61281	4.12655	10.474	11.1783	10.4112	11.1137	chr7	Zic family member 5
100015877	LAMC3	0.0156139	0.00720819	up	42.9473	42.9473	5.42449	4.54049	1.64113	7.26459	9.09445	8.10211	9.60006	chr1	laminin subunit gamma 3
100017866	B3GAT1	0.00426874	0.00117655	up	42.9106	42.9106	5.42326	0.995759	0	6.32403	4.81516	5.62763	6.91775	chr4	beta-1,3-glucuronyltransferase 1
100010972	DACH1	0.00108405	0.000114232	up	42.4567	42.4567	5.40792	5.16428	4.6531	10.7738	10.7609	9.96453	9.76718	chr7	dachshund family transcription factor 1
100025395	IRS4	0.000969476	9.31764e-05	up	42.2559	42.2559	5.40108	0.580721	0.3047	5.53524	5.28883	6.10443	6.44665	chrX	insulin receptor substrate 4
100010116	ETV4	0.00066066	4.44521e-05	up	42.0383	42.0383	5.39363	6.73388	7.31053	11.9508	12.7549	12.2447	12.7129	chr2	ETS variant transcription factor 4
100618746	LARGE2	0.00176281	0.000277533	up	42.0106	42.0106	5.39268	3.9625	4.75311	9.23199	9.8559	10.5816	9.3325	chr5	LARGE xylosyl- and glucuronyltransferase 2
100030304	LOC100030304	0.000323565	1.15384e-05	up	41.4456	41.4456	5.37315	0	0	5.43364	5.11107	5.8151	5.13278	chr3	poly(U)-specific endoribonuclease-like
100017183	LOC100017183	0.00046136	2.16448e-05	up	41.4097	41.4097	5.3719	3.08322	3.12656	8.84912	8.47537	8.62866	7.95398	chr6	gap junction gamma-1 protein-like
100022170	FRAT2	0.000122533	1.9836e-06	up	41.2308	41.2308	5.36565	4.22688	3.95727	9.64237	9.58408	9.36789	9.23658	chr1	FRAT regulator of WNT signaling pathway 2
100026244	INSYN2B	0.00312693	0.000711199	up	41.1838	41.1838	5.36401	1.60457	0	6.49265	5.57206	5.80868	6.79178	chr1	inhibitory synaptic factor family member 2B
103098208	LOC103098208	0.000664105	4.5164e-05	up	41.1586	41.1586	5.36312	0	0	5.94499	5.06353	4.95324	5.49073	chr3	uncharacterized LOC103098208
100013191	RASGRP4	0.000515819	2.70825e-05	up	41.1531	41.1531	5.36293	0.769755	0	5.64315	5.60548	6.12071	5.62189	chr4	RAS guanyl releasing protein 4
103105114	LOC103105114	0.0119368	0.00505686	up	41.1425	41.1425	5.36256	2.16568	1.90416	5.66451	6.96342	7.99872	8.96328	chrX	uncharacterized LOC103105114
100024857	STMN3	0.00161878	0.000240097	up	41.1175	41.1175	5.36168	3.97304	4.3192	9.64479	9.05846	8.95131	10.3766	chr1	stathmin 3
100026435	CDH4	0.000885688	7.64355e-05	up	41.0885	41.0885	5.36066	0.995759	0	5.80653	6.11662	5.44172	6.06931	chr1	cadherin 4
100020094	SYT15	0.000292972	9.71619e-06	up	40.7087	40.7087	5.34727	0	0	4.98578	5.52925	5.67957	5.19446	chr1	synaptotagmin 15
100020213	KCNJ11	0.00498062	0.0014899	up	40.3812	40.3812	5.33561	0.580721	0	5.0229	5.13149	5.21558	7.13392	chr5	potassium inwardly rectifying channel subfamily J member 11
100027099	CDA	0.0125226	0.0053869	up	40.2639	40.2639	5.33141	3.31769	0.734238	6.2672	6.83419	8.34969	7.97842	chr4	cytidine deaminase
100011344	LOC100011344	0.000593255	3.48457e-05	up	40.2445	40.2445	5.33072	1.16568	0.3192	5.90537	6.03614	5.92323	6.42791	chr2	uncharacterized LOC100011344
100028091	CALY	0.00159588	0.000235058	up	40.2353	40.2353	5.33039	0	0	4.48685	5.23102	5.5278	6.07589	chr1	calcyon neuron specific vesicular protein
100013080	FAM78B	0.00358587	0.000886514	up	40.2131	40.2131	5.32959	0	0	5.29755	4.32516	5.16127	6.5344	chr2	family with sequence similarity 78 member B
100014078	ST8SIA2	0.00210244	0.000374123	up	39.955	39.955	5.3203	4.73561	3.77863	8.89712	9.46322	9.53478	10.4146	chr1	ST8 alpha-N-acetyl-neuraminide alpha-2,8-sialyltransferase 2
103098615	LOC103098615	0.00770261	0.00277736	up	39.8068	39.8068	5.31494	0	2.01964	5.11979	7.12831	6.79309	6.25787	chr4	cytosolic phospholipase A2 gamma-like
100619539	STRA6	0.00578492	0.00185429	up	39.7599	39.7599	5.31324	1.27672	0	6.89068	6.50074	4.73186	5.68313	chr1	signaling receptor and transporter of retinol STRA6
100010933	GPR160	0.00424014	0.00116486	up	39.6103	39.6103	5.30781	0	1.90416	5.93985	5.60686	6.80507	6.68777	chr7	G protein-coupled receptor 160
100024462	MYO16	0.0128274	0.00556404	up	39.5146	39.5146	5.30431	3.85374	0.904162	7.69272	7.5713	6.77438	8.69466	chr7	myosin XVI
103106235	LOC103106235	0.00257887	0.000524686	up	39.4725	39.4725	5.30278	0	1.90416	6.3963	6.01131	6.39152	6.2203	chr3	predicted GPI-anchored protein 58
100017778	CELF6	0.00173125	0.000268745	up	39.2873	39.2873	5.29599	0.580721	0	5.67799	5.32739	4.91948	6.42055	chr1	CUGBP Elav-like family member 6
100029974	GPRC6A	0.000111332	1.66286e-06	up	39.2671	39.2671	5.29525	0	0	5.00622	5.28496	5.43365	5.45616	chr2	G protein-coupled receptor class C group 6 member A
100026060	WWC1	0.00116597	0.000130699	up	39.0714	39.0714	5.28804	4.20521	2.90416	8.66336	8.6556	9.03967	9.01227	chr1	WW and C2 domain containing 1
100033099	KCNA3	0.000163504	3.34247e-06	up	39.0068	39.0068	5.28565	0	0	5.46431	5.4116	4.92961	5.3371	chr2	potassium voltage-gated channel subfamily A member 3
100026747	MMRN2	0.0327572	0.0185212	up	38.7843	38.7843	5.2774	0	4.13016	6.18689	6.77928	8.55823	7.84552	chr1	multimerin 2
100010696	UGT8	0.0105129	0.00428123	up	38.5266	38.5266	5.26778	0.580721	3.77863	7.06187	7.48316	7.72306	7.52175	chr5	UDP glycosyltransferase 8
100015069	SLC5A7	0.0115246	0.00481865	up	38.4788	38.4788	5.26599	0	1.90416	7.04348	6.08815	4.66079	7.07987	chr7	solute carrier family 5 member 7
100010866	ASB12	0.00211439	0.000378442	up	38.3638	38.3638	5.26167	0	0	4.89574	4.58822	6.27216	5.29057	chrX	ankyrin repeat and SOCS box containing 12
103106062	LOC103106062	0.00157848	0.000229313	up	38.2776	38.2776	5.25843	0	0	6.02246	5.03027	4.49728	5.48371	chr1	uncharacterized LOC103106062
554228	MODO-DAB1	0.0112896	0.00469417	up	38.2772	38.2772	5.25841	6.11988	3.01964	9.19068	9.7518	9.94713	10.4231	chr2	MHC class II beta chain
100032683	NEIL2	0.00639068	0.00213741	up	38.1293	38.1293	5.25283	2.58072	0	6.56424	6.27476	7.05441	6.27934	chr1	nei like DNA glycosylase 2
100019062	STYK1	0.00093901	8.7454e-05	up	38.0901	38.0901	5.25134	0.580721	0	4.86248	5.66646	5.79189	5.846	chr8	serine/threonine/tyrosine kinase 1
103092371	LRRTM3	0.00147116	0.000197657	up	38.0514	38.0514	5.24988	2.58072	1.90416	7.49974	8.24737	7.3187	6.90347	chr1	leucine rich repeat transmembrane neuronal 3
100012615	DOC2A	0.00101609	0.00010199	up	37.9363	37.9363	5.24551	0	0	4.86336	4.99998	5.08208	6.0366	chr6	double C2 domain alpha
100010242	PYGL	0.00302996	0.000676081	up	37.7065	37.7065	5.23674	0	0.3192	6.26626	4.73103	5.94065	4.64742	chr1	glycogen phosphorylase L
100027136	CCNA1	0.000805952	6.4066e-05	up	37.6639	37.6639	5.23511	0	0	4.68121	5.50631	5.0109	5.74203	chr4	cyclin A1
100025108	GSX1	0.00208512	0.000368732	up	37.6516	37.6516	5.23464	0	0	5.96895	4.99251	5.64209	4.33501	chr4	GS homeobox 1
103094180	LOC103094180	0.00073127	5.38666e-05	up	36.8243	36.8243	5.20259	0.580721	0	5.85949	5.79448	5.09179	5.22603	chr4	uncharacterized LOC103094180
100022249	SPATA19	6.15621e-05	6.47355e-07	up	36.7745	36.7745	5.20064	0	0	4.96043	5.27563	5.32355	5.24293	chr4	spermatogenesis associated 19
103093231	LOC103093231	0.00396083	0.00104644	up	36.704	36.704	5.19787	1.58072	3.12656	7.87202	7.22703	6.79023	8.31674	chr1	desumoylating isopeptidase 2-like
100617568	HMGN5	0.00167766	0.000256014	up	36.59	36.59	5.19338	3.17742	4.28883	8.90593	8.56619	8.62666	9.60723	chrX	high mobility group nucleosome binding domain 5
100012188	CPT1B	0.000122533	1.99373e-06	up	36.4742	36.4742	5.1888	5.13111	5.36461	10.2965	10.453	10.2992	10.698	chr8	carnitine palmitoyltransferase 1B
100031815	HSD17B2	0.00094179	8.78838e-05	up	36.4546	36.4546	5.18803	0	0.3192	5.2942	4.89182	5.15948	6.04502	chr1	hydroxysteroid 17-beta dehydrogenase 2
100024271	NOS2	0.00150222	0.000208449	up	36.3288	36.3288	5.18304	0.580721	0	5.58903	6.02486	4.65673	5.623	chr2	nitric oxide synthase 2
100010430	CORO2A	0.00224144	0.000418158	up	36.2324	36.2324	5.17921	0	1.54159	5.86536	5.4801	6.0461	6.40846	chr6	coronin 2A
100016606	SCN1A	0.00699949	0.00243662	up	36.2306	36.2306	5.17914	5.97804	4.3222	9.05615	11.2248	10.4431	10.593	chr4	sodium voltage-gated channel alpha subunit 1
100025536	MAL2	0.00146916	0.000196839	up	35.4261	35.4261	5.14674	3.16568	2.37809	8.26704	8.43884	7.6401	7.32853	chr3	mal, T cell differentiation protein 2
100017743	PRX	0.00179133	0.000285317	up	35.3725	35.3725	5.14456	0.580721	1.90416	6.2439	5.89494	6.65795	6.75121	chr4	periaxin
100618945	LOC100618945	0.000986613	9.67823e-05	up	35.3696	35.3696	5.14444	1.58072	0.904162	6.65142	6.71399	5.75558	6.42653	chr3	zinc finger protein 883-like
100009872	MEOX1	0.000967311	9.26126e-05	up	35.2069	35.2069	5.13779	0	0.3192	5.76424	4.94684	4.7983	5.68018	chr2	mesenchyme homeobox 1
100010452	GNG3	0.0041469	0.00112097	up	34.9794	34.9794	5.12843	0	0.904162	5.33029	5.0373	5.10999	6.84447	chr5	G protein subunit gamma 3
100033256	OVOL2	0.00110469	0.000118449	up	34.8941	34.8941	5.12491	0	0	4.90044	4.47097	5.47504	5.65319	chr1	ovo like zinc finger 2
100027097	LOC100027097	0.00173168	0.000269195	up	34.7181	34.7181	5.11761	0.580721	0	5.88829	5.98302	4.82068	4.93991	chr3	N-acetyllactosaminide beta-1,6-N-acetylglucosaminyl-transferase-like
100010763	GIPC3	0.00165871	0.000251875	up	34.5781	34.5781	5.11179	3.34838	4.52709	9.11865	8.45414	9.1417	9.48359	chr3	GIPC PDZ domain containing family member 3
100012531	HCN1	0.000856018	7.10044e-05	up	34.5168	34.5168	5.10923	0	0.3192	4.75215	5.0233	5.55339	5.74645	chr3	hyperpolarization activated cyclic nucleotide gated potassium channel 1
100010466	AQP4	0.00745816	0.00265333	up	34.3145	34.3145	5.10075	1.58072	0	5.64604	4.66653	6.75987	6.49199	chr3	aquaporin 4
100016391	TMPRSS2	0.00571646	0.00181912	up	34.3105	34.3105	5.10058	0	1.3192	4.97227	5.007	6.5648	6.49664	chr4	transmembrane serine protease 2
100018328	DACH2	0.000124073	2.07149e-06	up	34.2268	34.2268	5.09705	4.24369	4.12655	9.54466	9.3419	9.14072	9.10141	chrX	dachshund family transcription factor 2
100499216	MILL-like	0.00023021	6.3651e-06	up	34.1628	34.1628	5.09436	4.67242	5.06605	9.81507	9.74274	10.2002	10.0964	chr4	MHC class I-like located near the LRC-like
100016646	LOC100016646	0.00907497	0.00349145	up	34.0756	34.0756	5.09067	0	2.97531	6.62435	6.53359	6.39855	6.75682	chr4	vesicle-associated membrane protein 4
100026986	CAMSAP3	0.000385749	1.59984e-05	up	34.0443	34.0443	5.08934	4.10428	3.64113	9.00367	8.56073	9.19279	9.09099	chr3	calmodulin regulated spectrin associated protein family member 3
100029033	PCNX2	0.000661062	4.45764e-05	up	33.8513	33.8513	5.08114	0.580721	0	4.98371	5.7929	5.19755	5.51184	chr2	pecanex 2
100014160	LHX6	0.00132025	0.000161426	up	33.6257	33.6257	5.07149	4.04015	4.17718	8.52148	9.40752	8.94356	9.84808	chr1	LIM homeobox 6
100017651	TJP3	0.00170041	0.000261707	up	33.5647	33.5647	5.06887	2.32686	1.3192	6.4639	6.59211	7.57749	6.9341	chr3	tight junction protein 3
103104669	LOC103104669	1.31968e-06	4.17726e-09	up	33.4618	33.4618	5.06444	0	0	5.10918	5.10564	5.02009	5.02286	chr3	tetraspanin-33-like
100012578	RAPSN	0.00791931	0.00290026	up	33.4076	33.4076	5.06211	4.64149	2.48913	8.25097	8.62407	7.94742	9.6872	chr5	receptor associated protein of the synapse
100618857	LOC100618857	0.00512837	0.00155635	up	33.3218	33.3218	5.0584	0	0	4.53415	4.56117	4.59119	6.54707	chr6	hemoglobin subunit alpha-like
100019594	PLS1	0.0326722	0.0184635	up	33.2603	33.2603	5.05573	3.66818	0.734238	5.46087	6.91763	7.62168	9.02757	chr7	plastin 1
100016453	CSRNP3	0.00918144	0.00355199	up	33.2045	33.2045	5.05331	1.58072	4.52865	8.09761	7.91558	8.02898	8.38982	chr4	cysteine and serine rich nuclear protein 3
103096213	SVIP	0.00171419	0.000265467	up	33.1799	33.1799	5.05224	2.6962	1.73424	6.79002	6.85995	7.66209	7.75776	chr5	small VCP interacting protein
100029998	LOC100029998	0.00880416	0.00335101	up	33.1727	33.1727	5.05192	1.79907	4.21376	7.25296	8.84215	8.34834	7.78991	chr4	cytosolic phospholipase A2 gamma-like
100028912	PREX2	0.00692965	0.00239345	up	33.1343	33.1343	5.05025	3.6962	1.3192	8.12425	7.47206	6.87947	7.75603	chr3	phosphatidylinositol-3,4,5-trisphosphate dependent Rac exchange factor 2
103096394	LOC103096394	0.000102226	1.45764e-06	up	33.1255	33.1255	5.04987	0	0	5.17987	4.83871	5.24101	4.93991	chr2	maestro heat-like repeat-containing protein family member 1
100015670	PRDM12	9.63396e-05	1.30351e-06	up	33.0428	33.0428	5.04627	1.71822	1.44573	6.78759	6.60937	6.68386	6.43216	chr1	PR/SET domain 12
100017223	LOC100017223	0.0129085	0.0056327	up	32.7867	32.7867	5.03504	3.45519	6.4121	10.2928	9.89117	10.5937	9.09706	chr4	zinc finger protein 28 homolog
100033180	PNOC	0.0151837	0.00695823	up	32.7357	32.7357	5.03279	1.80311	0	5.83275	5.18562	4.99286	7.72618	chr1	prepronociceptin
103106696	LOC103106696	0.00285431	0.00061498	up	32.5137	32.5137	5.02298	0.580721	0	4.80877	4.77919	5.28307	6.38232	chr1	cytochrome c oxidase subunit 4 isoform 2, mitochondrial
100025945	GPR50	0.00410508	0.00110362	up	32.4451	32.4451	5.01993	6.66818	5.78952	10.5594	11.428	10.6568	12.3509	chrX	G protein-coupled receptor 50
100030675	CARMIL3	0.000670436	4.64675e-05	up	32.376	32.376	5.01685	1.99576	2.6907	7.10251	7.40498	7.14176	7.79107	chr1	capping protein regulator and myosin 1 linker 3
100027130	STMN2	0.0171827	0.00814848	up	32.284	32.284	5.01275	6.95532	3.56713	10.5688	10.1082	9.52682	10.892	chr3	stathmin 2
107649336	LOC107649336	0.00148525	0.000201725	up	32.0848	32.0848	5.00382	0	1.3192	5.4626	6.01662	5.46113	5.71331	chr5	endogenous retrovirus group K member 7 Env polyprotein-like
100010675	TBXA2R	0.00132025	0.00016118	up	32.0205	32.0205	5.00092	3.75065	3.96306	8.43227	8.39715	9.01767	9.58401	chr3	thromboxane A2 receptor
100013687	CLUL1	0.00092233	8.38975e-05	up	31.9077	31.9077	4.99583	0	0.904162	5.52247	5.29157	5.85526	5.12235	chr3	clusterin like 1
100619627	LOC100619627	0.00153539	0.000218454	up	31.8051	31.8051	4.99118	3.62161	4.66934	8.50703	9.3765	9.46524	9.19788	chr6	laminin subunit beta-2-like
100011109	CNKSR2	0.000382044	1.55305e-05	up	31.7041	31.7041	4.9866	3.04015	2.43468	7.63504	7.46433	7.93311	7.86357	chr4	connector enhancer of kinase suppressor of Ras 2
103104973	EFCC1	0.0021423	0.000388208	up	31.7012	31.7012	4.98647	0	1.3192	5.70497	5.78275	5.02305	6.07349	chr6	EF-hand and coiled-coil domain containing 1
100028564	LOC100028564	0.000686196	4.81886e-05	up	31.3287	31.3287	4.96941	0.580721	0	5.54296	4.74746	5.42252	5.32616	chr2	eukaryotic translation initiation factor 5A-1-like
100024555	MYO3B	0.000979705	9.55282e-05	up	31.3059	31.3059	4.96836	0	0	4.85558	4.44412	4.92862	5.64512	chr4	myosin IIIB
100012314	MYOG	0.0279066	0.0151355	up	31.2827	31.2827	4.96729	7.30082	4.12655	9.99565	11.4625	9.35356	11.9122	chr2	myogenin
100030392	ST18	0.00110021	0.000117255	up	31.1848	31.1848	4.96277	0	0	5.55975	4.56117	4.4881	5.24206	chr3	ST18 C2H2C-type zinc finger transcription factor
100026067	CORO2B	0.000659104	4.41051e-05	up	31.1841	31.1841	4.96274	4.85225	5.81561	10.1722	10.281	10.246	10.4875	chr1	coronin 2B
100019005	NXPH3	0.00191287	0.000319304	up	31.1617	31.1617	4.9617	0.580721	0	5.22102	5.04034	4.6401	6.1068	chr2	neurexophilin 3
100016568	STAC2	0.00532882	0.00164461	up	30.9372	30.9372	4.95127	1.58072	0	5.23817	5.64173	5.2635	6.82314	chr2	SH3 and cysteine rich domain 2
100018457	LOC100018457	0.000191862	4.37365e-06	up	30.9223	30.9223	4.95057	0	0	4.74988	5.29814	4.83125	4.92303	chr4	RNA-binding motif protein, X chromosome-like
100030470	SCN3B	0.009941	0.00396303	up	30.7018	30.7018	4.94025	0	2.64113	5.83797	6.09994	5.98068	7.12467	chr4	sodium voltage-gated channel beta subunit 3
100011606	GABRB3	0.000443552	2.04843e-05	up	30.5083	30.5083	4.93113	0	0.3192	5.07197	5.13594	4.68741	5.46761	chr7	gamma-aminobutyric acid type A receptor subunit beta3
103092961	LOC103092961	0.0011093	0.000119742	up	30.338	30.338	4.92305	3.55035	4.34895	8.932	9.41538	8.66617	8.47726	chr4	zinc finger protein 2-like
100619248	LOC100619248	0.00164536	0.000247385	up	30.3292	30.3292	4.92264	0	1.48913	5.7058	5.79523	5.51457	5.65319	chr4	zinc finger protein 585A-like
100016088	POU3F4	0.00371829	0.000941671	up	30.2802	30.2802	4.9203	0	0	6.18821	4.46164	4.65716	4.37419	chrX	POU class 3 homeobox 4
100019011	NALCN	0.000687552	4.85367e-05	up	30.2529	30.2529	4.919	2.63459	2.05617	7.3671	6.75716	7.37693	7.55634	chr7	sodium leak channel, non-selective
100023177	RUNDC3A	0.00394513	0.00103888	up	30.1665	30.1665	4.91488	1.41125	1.56409	6.56924	6.1717	5.38748	7.48175	chr2	RUN domain containing 3A
100014921	CLDN9	0.00350709	0.000852854	up	29.9266	29.9266	4.90336	1.26778	1.3192	4.95499	6.55317	6.58683	6.69239	chr6	claudin 9
100616823	TSSK6	0.000758825	5.74741e-05	up	29.8243	29.8243	4.89841	2.16568	1.58823	7.28038	6.80354	6.44785	6.56972	chr3	testis specific serine kinase 6
100025920	LOC100025920	0.000640642	4.17877e-05	up	29.7917	29.7917	4.89684	0	0	4.80209	4.39942	5.01862	5.36722	chr1	barrier-to-autointegration factor pseudogene
100020709	PCSK4	0.00108859	0.000115228	up	29.7582	29.7582	4.89522	0	0.3192	4.45358	4.94787	5.6514	5.16642	chr3	proprotein convertase subtilisin/kexin type 4
100618744	NTRK1	0.0272747	0.0147014	up	29.6569	29.6569	4.8903	1.16568	4.85981	8.66512	7.61032	6.84433	8.4924	chr2	neurotrophic receptor tyrosine kinase 1
100027961	LOC100027961	0.00269894	0.000566819	up	29.6493	29.6493	4.88993	1.58072	0	5.43794	5.42049	5.62642	6.23629	chr6	transmembrane protein 8B
103098288	LOC103098288	0.00023227	6.4733e-06	up	29.5099	29.5099	4.88313	0	0	5.05642	4.63548	4.68433	5.15627	chr2	zinc metalloproteinase homolog-disintegrin albolatin-like
107651384	LOC107651384	0.00153494	0.00021818	up	29.4937	29.4937	4.88234	1.58072	1.3192	5.59118	6.79835	6.13268	6.80698	chr2	uncharacterized LOC107651384
100032776	MPZ	0.00610725	0.00199937	up	29.332	29.332	4.8744	2.75065	2.2578	6.18763	7.97301	6.95644	8.39743	chr2	myelin protein zero
100023256	KCNJ10	0.000710193	5.11301e-05	up	29.2616	29.2616	4.87094	2.90265	2.3192	7.01424	7.54053	7.5137	7.85897	chr2	potassium inwardly rectifying channel subfamily J member 10
100011166	KCNN1	0.00348367	0.000843316	up	29.0109	29.0109	4.85852	5.38447	4.42074	8.79052	9.93897	9.79208	10.5229	chr3	potassium calcium-activated channel subfamily N member 1
100016056	FEZ1	0.00254236	0.000512061	up	28.9275	28.9275	4.85437	3.45519	2.3192	7.48524	7.62094	7.30266	8.55741	chr4	fasciculation and elongation protein zeta 1
100018794	JAKMIP1	0.00209147	0.000370956	up	28.8319	28.8319	4.84959	0	1.43468	5.79683	5.18741	5.39997	5.88352	chr5	janus kinase and microtubule interacting protein 1
103104182	LOC103104182	0.000618956	3.82097e-05	up	28.6832	28.6832	4.84214	0	0.3192	5.38318	4.49452	5.0549	5.07434	chr4	uncharacterized LOC103104182
103105045	LOC103105045	0.00206024	0.00035966	up	28.5962	28.5962	4.83775	0.317687	1.66024	6.30105	5.61481	5.94267	5.44832	chr3	bcl-2-associated transcription factor 1-like
107648930	LOC107648930	0.00170031	0.000261566	up	28.5247	28.5247	4.83414	1.90265	2.55493	6.23986	7.46042	7.26565	7.28578	chrX	uncharacterized LOC107648930
100016043	TSPAN8	0.0145903	0.00659725	up	28.5066	28.5066	4.83322	2.80311	0	5.47949	5.94577	6.24983	7.26403	chr8	tetraspanin 8
100033146	PPM1J	0.00188632	0.000309796	up	28.3725	28.3725	4.82642	0	0.3192	5.20352	4.54665	4.42067	5.77324	chr2	protein phosphatase, Mg2+/Mn2+ dependent 1J
100022651	SLC25A53	0.0013855	0.000177581	up	28.3259	28.3259	4.82405	7.59008	8.21301	12.7439	12.576	12.1919	13.3906	chrX	solute carrier family 25 member 53
103092869	SPATS1	0.000215977	5.28752e-06	up	28.29	28.29	4.82222	1.6962	1.64113	6.23471	6.61173	6.34461	6.77248	chr2	spermatogenesis associated serine rich 1
100013103	GREB1L	0.00260161	0.000532221	up	28.1	28.1	4.8125	4.85374	5.86866	10.5869	10.2966	10.5144	9.29691	chr3	GREB1 like retinoic acid receptor coactivator
100023896	CACNA1B	0.00510579	0.00154386	up	28.0701	28.0701	4.81096	1.16568	3.15815	7.04793	6.83558	6.43291	7.5751	chr1	calcium voltage-gated channel subunit alpha1 B
100015061	LOC100015061	0.00245084	0.000481301	up	28.0434	28.0434	4.80959	0	1.3192	5.61338	5.27167	4.95844	6.03328	chr3	cadherin-12
100026228	ARMH4	0.00100075	9.92726e-05	up	27.9782	27.9782	4.80623	4.86612	4.67675	9.99956	9.73199	9.69341	8.88571	chr1	armadillo like helical domain containing 4
100018885	MCTP2	0.000781851	6.05404e-05	up	27.93	27.93	4.80374	2.4708	2.31559	7.74578	7.16083	7.18321	6.69793	chr1	multiple C2 and transmembrane domain containing 2
100618920	LOC100618920	0.00164626	0.000247846	up	27.9007	27.9007	4.80223	2.58072	1.3192	6.87727	7.09498	6.34915	6.68736	chr3	zinc finger protein OZF-like
100024877	NME5	0.00607065	0.00198114	up	27.863	27.863	4.80028	0.580721	2.48913	6.20337	6.73681	6.89521	5.50543	chr1	NME/NM23 family member 5
100028066	CKAP2	0.00101921	0.000103245	up	27.74	27.74	4.7939	5.80633	5.00327	10.3028	9.66127	10.363	10.4677	chr4	cytoskeleton associated protein 2
100016027	TOP2A	0.000305104	1.03205e-05	up	27.6355	27.6355	4.78845	8.99657	8.63495	13.6331	13.2768	13.8706	13.6363	chr2	DNA topoisomerase II alpha
103095363	UNC5D	0.0199438	0.00986891	up	27.5106	27.5106	4.78192	3.38808	0.3192	7.67007	6.87101	6.33194	5.6692	chr1	unc-5 netrin receptor D
100020647	REEP6	0.00051421	2.68468e-05	up	27.4249	27.4249	4.77741	2.58072	2.48913	6.98086	7.67325	7.55884	7.03639	chr3	receptor accessory protein 6
103103298	LOC103103298	0.0107246	0.0043927	up	27.336	27.336	4.77273	2.07642	0.375783	5.0032	5.40211	6.35634	7.23368	chr1	leishmanolysin-like peptidase
100022614	GLB1L2	0.00261376	0.000536822	up	27.3292	27.3292	4.77237	3.28116	2.56713	6.7451	7.7877	8.24376	8.00951	chr4	galactosidase beta 1 like 2
100012960	HS3ST1	0.0481176	0.0295698	up	27.145	27.145	4.76262	3.90265	0	5.35667	5.81721	7.98571	7.69617	chr5	heparan sulfate-glucosamine 3-sulfotransferase 1
100010164	DCC	0.00477495	0.00139748	up	27.128	27.128	4.76171	5.63238	4.07409	9.20385	10.079	8.92356	10.2534	chr3	DCC netrin 1 receptor
100022950	NHLH1	0.0047966	0.00140864	up	26.9872	26.9872	4.7542	2.31769	3.43468	7.99732	7.08598	6.87787	8.56037	chr2	nescient helix-loop-helix 1
100021537	ASTN1	0.0046762	0.00135242	up	26.9475	26.9475	4.75208	2.38808	3.46216	7.34328	8.28706	6.7219	8.35656	chr2	astrotactin 1
100029759	LOC100029759	0.0168578	0.00796219	up	26.7395	26.7395	4.7409	6.41361	3.98216	9.369	10.2418	8.93325	11.2112	chr2	sodium/potassium-transporting ATPase subunit alpha-2
100010993	LOC100010993	0.000437114	1.98002e-05	up	26.6319	26.6319	4.73508	4.08322	3.40666	8.54574	8.64348	8.5047	8.22617	chrX	transcription elongation factor A protein 1-like
100028730	NUP210	0.000783438	6.08146e-05	up	26.4832	26.4832	4.72701	7.3467	6.48243	11.2959	11.6942	11.8527	11.7235	chr6	nucleoporin 210
100025649	LOC100025649	0.000605671	3.62621e-05	up	26.3813	26.3813	4.72145	2.34342	1.60221	6.83935	6.43564	6.5787	6.92336	chr4	protein CutA-like
100030479	NTF4	0.00698864	0.00242976	up	26.2703	26.2703	4.71536	0	2.12656	6.38746	5.06926	6.01397	5.64387	chr4	neurotrophin 4
103105726	NETO1-DT	0.00210717	0.000376278	up	26.2601	26.2601	4.7148	1.58072	0	5.6621	5.44159	5.51457	5.40239	chr5	NETO1 divergent transcript
100619314	WFIKKN1	0.000885688	7.58444e-05	up	26.1032	26.1032	4.70616	5.22458	4.74547	9.60596	10.1117	9.87447	9.17256	chr6	WAP, follistatin/kazal, immunoglobulin, kunitz and netrin domain containing 1
100011420	FRMD5	0.0237315	0.0123413	up	26.0744	26.0744	4.70456	1.45519	5.19367	8.14655	7.44899	8.07598	8.44444	chr1	FERM domain containing 5
100025020	CACNG2	0.00447311	0.00126572	up	26.0724	26.0724	4.70445	1.58072	0	5.50532	5.12553	5.0188	6.3296	chr8	calcium voltage-gated channel auxiliary subunit gamma 2
100027410	ADRB1	0.0148309	0.00673985	up	26.0694	26.0694	4.70428	2.75065	0	5.53135	5.36302	6.78005	6.64402	chr1	adrenoceptor beta 1
100016051	GRB7	0.00531496	0.00163877	up	26.0264	26.0264	4.7019	1.16568	0	4.70745	4.49406	5.81536	6.12211	chr2	growth factor receptor bound protein 7
100016294	ATP8B1	0.000579977	3.27553e-05	up	25.9882	25.9882	4.69978	0	0.3192	4.4626	4.82056	5.30089	4.85349	chr3	ATPase phospholipid transporting 8B1
107652059	LOC107652059	9.98472e-05	1.37821e-06	up	25.9845	25.9845	4.69958	2.61669	2.57568	7.12249	7.40839	7.17192	7.48026	chr3	uncharacterized PE-PGRS family protein PE_PGRS54-like
100010856	PLPPR2	0.0021423	0.000387355	up	25.9469	25.9469	4.69749	4.72205	3.30044	8.2844	8.71563	8.81899	9.01593	chr3	phospholipid phosphatase related 2
100025597	ENPP2	0.00170699	0.000263313	up	25.7409	25.7409	4.68599	5.60153	4.66497	9.57597	9.81658	9.41991	10.4645	chr3	ectonucleotide pyrophosphatase/phosphodiesterase 2
103100097	HSD11B2	0.0103739	0.00420938	up	25.7138	25.7138	4.68447	3.16568	0.3192	6.26795	6.40921	6.29459	6.73591	chr1	hydroxysteroid 11-beta dehydrogenase 2
100025900	FGD5	0.000411132	1.77708e-05	up	25.6559	25.6559	4.68122	4.35331	4.33415	9.42795	8.88421	8.68741	9.10022	chr6	FYVE, RhoGEF and PH domain containing 5
100028207	RYR2	0.00477169	0.00139584	up	25.6466	25.6466	4.6807	1.89933	0	6.03256	5.94338	5.07318	5.47233	chr2	ryanodine receptor 2
100026663	SNCG	0.0184613	0.00895305	up	25.6086	25.6086	4.67855	3.04015	6.19341	8.81022	9.01997	9.10283	10.2483	chr1	synuclein gamma
100011563	TPPP	0.0129011	0.0056216	up	25.6044	25.6044	4.67832	2.38808	5.24203	8.76137	9.08188	8.08333	8.04691	chr3	tubulin polymerization promoting protein
100029188	TMEM132C	0.0115345	0.00482758	up	25.4099	25.4099	4.66732	4.04015	1.3192	7.6865	7.83313	6.74558	7.12277	chr3	transmembrane protein 132C
100012506	SSX2IP	0.000348585	1.31242e-05	up	25.3943	25.3943	4.66643	4.19307	4.86701	9.19789	9.0497	9.29569	9.24262	chr2	SSX family member 2 interacting protein
100029593	DUSP26	0.000846063	6.91831e-05	up	25.3015	25.3015	4.66115	4.13899	3.19367	8.25985	8.61317	8.154	8.28289	chr1	dual specificity phosphatase 26
100012655	VWC2L	0.00110469	0.000118601	up	25.1361	25.1361	4.65169	0	0.3192	4.90188	4.32413	4.59119	5.42794	chr7	von Willebrand factor C domain containing 2 like
100016793	CRACD	0.00305934	0.000685703	up	25.1092	25.1092	4.65014	6.00138	4.6046	9.81676	10.0944	9.37661	10.5248	chr5	capping protein inhibiting regulator of actin dynamics
100022172	EEF2	0.000122533	1.96499e-06	up	25.0575	25.0575	4.64717	11.0165	11.4076	15.7379	15.9606	15.8171	15.9213	chr3	eukaryotic translation elongation factor 2
107649291	LOC107649291	0.00163478	0.000244394	up	24.9968	24.9968	4.64367	0	1.3192	5.20201	5.04034	5.51457	5.45616	chr1	endogenous retrovirus group K member 7 Env polyprotein-like
100013443	LOC100013443	0.0027689	0.00058899	up	24.9912	24.9912	4.64335	3.04015	2.12656	7.55979	6.3331	7.68894	7.32499	chr3	aldehyde dehydrogenase, mitochondrial-like
100619793	GPR68	0.00248895	0.00049746	up	24.8276	24.8276	4.63387	4.79017	3.12656	8.71791	8.65445	8.46625	8.53035	chr1	G protein-coupled receptor 68
100012657	ARL4A	0.00170718	0.000263726	up	24.8146	24.8146	4.63312	5.51807	4.40666	9.28236	9.65858	9.33359	10.1074	chr8	ADP ribosylation factor like GTPase 4A
100009923	IL17RD	0.00117287	0.000132575	up	24.7272	24.7272	4.62803	4.70367	3.77863	9.08074	8.96389	9.05372	8.37836	chr6	interleukin 17 receptor D
100018005	KREMEN2	0.000602632	3.58735e-05	up	24.6099	24.6099	4.62117	0.580721	1.05617	5.07159	5.42863	5.83888	5.41935	chr6	kringle containing transmembrane protein 2
100018917	TOX3	0.000362582	1.40244e-05	up	24.5995	24.5995	4.62056	3.38808	2.86352	7.96343	7.87032	7.52438	7.62728	chr1	TOX high mobility group box family member 3
100029284	CCSAP	0.000147317	2.81365e-06	up	24.391	24.391	4.60827	4.29954	3.96434	8.7707	8.55787	8.92213	8.71016	chr2	centriole, cilia and spindle associated protein
100026361	MAPK6	0.000191862	4.37096e-06	up	24.3808	24.3808	4.60767	7.21191	7.3543	12.1419	11.74	12.0012	11.6801	chr1	mitogen-activated protein kinase 6
100013646	LOC100013646	0.0163467	0.00766335	up	24.319	24.319	4.60401	2.6962	0	6.45557	4.77652	6.44562	6.13075	chr2	peptidyl-prolyl cis-trans isomerase A pseudogene
100027412	COL26A1	0.00766691	0.00276029	up	24.3015	24.3015	4.60297	4.47344	4.12655	8.43079	10.4273	8.15283	8.60094	chr2	collagen type XXVI alpha 1 chain
100009877	ECT2	0.000320756	1.13216e-05	up	24.2618	24.2618	4.60061	5.99576	5.43468	10.3468	10.078	10.411	10.4276	chr7	epithelial cell transforming 2
103096766	GPRIN1	0.00472504	0.00137384	up	24.2096	24.2096	4.59751	2.58072	1.3192	6.2421	5.89164	6.52048	7.53566	chr1	G protein regulated inducer of neurite outgrowth 1
100012928	CELF4	0.00238559	0.000462418	up	24.1589	24.1589	4.59448	0.580721	1.55218	5.77372	5.00437	5.55379	6.31185	chr3	CUGBP Elav-like family member 4
100020686	DUSP4	0.00157623	0.000228802	up	24.1309	24.1309	4.59281	4.8094	3.61688	9.16245	8.52163	8.62306	8.91666	chr5	dual specificity phosphatase 4
107649517	FAM240A	0.0011508	0.00012829	up	24.108	24.108	4.59144	0.580721	0	4.52957	5.23615	4.48393	5.27755	chr6	family with sequence similarity 240 member A
100031482	WDR72	0.00441932	0.001244	up	24.0817	24.0817	4.58986	0.580721	1.54159	5.97567	5.64606	4.60761	6.37473	chr1	WD repeat domain 72
100025587	DCLK2	0.00437738	0.00122608	up	24.0133	24.0133	4.58576	7.26542	6.98363	10.5857	12.5283	11.5993	12.1279	chr5	doublecortin like kinase 2
100010551	LOC100010551	0.0254229	0.0134378	up	23.8565	23.8565	4.57631	0	3.84276	6.55142	6.41765	6.33313	6.68857	chr3	zinc finger protein 345-like
100017398	LOC100017398	0.0344023	0.0196542	up	23.8266	23.8266	4.5745	0.580721	4.24262	6.04442	7.03952	6.63117	8.22957	chr6	histone H2A type 2-B-like
100024834	MEGF11	0.00231661	0.000442186	up	23.7839	23.7839	4.57191	3.1809	1.59421	6.93767	6.91645	6.84032	7.14343	chr1	multiple EGF like domains 11
100026169	ABAT	0.00388966	0.0010151	up	23.728	23.728	4.56852	4.52714	6.49126	10.0382	9.97656	10.1921	10.1041	chr6	4-aminobutyrate aminotransferase
100011619	NCAN	0.0273719	0.0147638	up	23.7243	23.7243	4.56829	2.16568	5.70152	8.35829	8.16783	7.92264	9.55882	chr3	neurocan
103102028	LOC103102028	7.77151e-05	9.08647e-07	up	23.7144	23.7144	4.56769	0.580721	0.3192	4.87169	5.1305	5.07666	4.99176	chr2	uncharacterized LOC103102028
100024012	CAMK1	0.00270194	0.000568641	up	23.6458	23.6458	4.56351	4.53492	3.23217	8.15601	8.17071	8.3425	9.11901	chr6	calcium/calmodulin dependent protein kinase I
100021489	CNTN3	0.000991093	9.75864e-05	up	23.6137	23.6137	4.56155	0	0.3192	5.37485	4.60424	4.46113	4.44438	chr6	contactin 3
100014461	NKX6-1	0.0336886	0.019147	up	23.6028	23.6028	4.56088	3.48887	0	5.1601	5.78337	7.21586	7.06194	chr5	NK6 homeobox 1
100029558	PNP	8.7527e-06	4.76285e-08	up	23.5809	23.5809	4.55955	7.27645	7.30232	11.877	11.7332	11.8991	11.8865	chr1	purine nucleoside phosphorylase
100020720	CCNB3	0.000305104	1.03203e-05	up	23.564	23.564	4.55851	5.47957	5.45534	9.79421	9.93409	9.95585	10.4197	chrX	cyclin B3
100021794	RASEF	0.00845451	0.00316757	up	23.482	23.482	4.55348	2.69414	0.3192	5.61338	6.25721	5.77761	6.59242	chr6	RAS and EF-hand domain containing
100019945	HS3ST2	0.0369535	0.0215026	up	23.4416	23.4416	4.551	4.04015	0	6.92283	5.79129	6.19957	7.37062	chr6	heparan sulfate-glucosamine 3-sulfotransferase 2
100014584	PCTP	0.00150233	0.000208766	up	23.4243	23.4243	4.54994	3.58072	4.6531	8.55873	8.24879	8.98724	8.87262	chr2	phosphatidylcholine transfer protein
100028290	LOC100028290	0.00701597	0.00244855	up	23.2913	23.2913	4.54172	0	2.12656	5.02013	5.50683	5.68	6.21302	chr5	L-lactate dehydrogenase A chain-like
100021603	ST14	0.0010822	0.000113559	up	23.205	23.205	4.53636	2.5442	3.37809	7.06937	7.87323	7.49091	7.55652	chr4	ST14 transmembrane serine protease matriptase
100030952	DOCK2	0.00257049	0.000521217	up	23.1911	23.1911	4.5355	1.99576	0.933606	6.61364	5.34582	6.13223	5.90904	chr1	dedicator of cytokinesis 2
100023076	CA12	0.000324483	1.17634e-05	up	23.1439	23.1439	4.53256	6.8845	6.29564	11.2416	11.2359	11.0627	10.9503	chr1	carbonic anhydrase 12
107651276	LOC107651276	0.0144277	0.00649612	up	23.1325	23.1325	4.53185	3.07961	0	6.18268	5.70747	6.17482	6.22166	chr1	basic salivary proline-rich protein 2-like
100014982	LRRC2	0.0123853	0.00530237	up	23.0802	23.0802	4.52858	0.580721	2.12656	4.55724	6.39534	5.62803	6.94827	chr6	leucine rich repeat containing 2
100028872	CNTFR	0.00228767	0.00043267	up	22.9837	22.9837	4.52254	4.28172	5.03445	8.83413	9.37535	8.61817	9.89484	chr6	ciliary neurotrophic factor receptor
100013289	ASS1	0.00269927	0.000567286	up	22.8981	22.8981	4.51715	7.17524	7.88313	11.2508	12.7781	11.9791	12.1774	chr1	argininosuccinate synthase 1
103096501	LOC103096501	0.000649669	4.30915e-05	up	22.8398	22.8398	4.51348	1.16568	0.3192	5.10723	5.24125	5.46113	5.21408	chr1	carbohydrate sulfotransferase 9-like
100023870	LOC100023870	0.00773171	0.00279499	up	22.804	22.804	4.51122	0	1.90416	4.92431	4.86739	6.18773	5.87376	chr2	rho GTPase-activating protein 8 pseudogene
100012692	FGF10	0.00709863	0.00248522	up	22.7859	22.7859	4.51007	2.51932	4.88398	8.52213	8.01994	8.28048	8.02434	chr3	fibroblast growth factor 10
100026843	FABP5	0.00244006	0.000477483	up	22.6564	22.6564	4.50184	8.81314	7.20997	12.4035	12.4577	12.6353	12.5571	chr3	fatty acid binding protein 5
100027070	MGAT5B	0.00329651	0.000774708	up	22.6498	22.6498	4.50142	3.28116	3.71152	6.96459	8.06789	8.61109	8.34749	chr2	alpha-1,6-mannosylglycoprotein 6-beta-N-acetylglucosaminyltransferase B
100030502	PBK	0.000717317	5.17837e-05	up	22.6496	22.6496	4.50142	5.65374	4.85318	9.837	9.45696	9.96494	9.7606	chr1	PDZ binding kinase
100033020	ANK1	0.00127161	0.000151389	up	22.596	22.596	4.49799	5.92555	6.42496	10.7728	10.6075	10.099	11.2137	chr1	ankyrin 1
107648882	CFB	0.0165478	0.00778171	up	22.5876	22.5876	4.49746	4.42047	3.76714	6.99657	8.09599	9.36249	9.91001	chr2	complement factor B
100028905	WNT7A	0.00227419	0.000428178	up	22.5451	22.5451	4.49475	4.93827	5.88398	9.32928	10.5368	9.69594	10.0615	chr6	Wnt family member 7A
100013595	GRM7	0.00408767	0.00109624	up	22.5285	22.5285	4.49368	0.914145	2.59867	6.08775	5.78228	6.34054	6.78977	chr6	glutamate metabotropic receptor 7
100014861	STARD10	0.00143674	0.000188486	up	22.4711	22.4711	4.49	3.28116	2.84276	7.49599	7.03151	7.44981	8.23052	chr4	StAR related lipid transfer domain containing 10
103105891	DAPL1	0.0433004	0.0261064	up	22.4383	22.4383	4.48789	0	2.64113	4.34832	6.32902	4.82336	7.73311	chr4	death associated protein like 1
100013474	TMEM38A	0.00544455	0.00169567	up	22.4224	22.4224	4.48687	2.58072	2.19367	6.54348	6.38747	6.36824	8.19706	chr3	transmembrane protein 38A
103099164	LOC103099164	0.0112424	0.00466925	up	22.3376	22.3376	4.4814	3.63962	6.28464	9.00821	9.61484	9.95906	9.19201	chr6	uncharacterized LOC103099164
100014033	KIF2C	0.000568559	3.17329e-05	up	22.3115	22.3115	4.47971	5.52351	4.88926	9.74826	9.36973	9.92504	9.70137	chr2	kinesin family member 2C
100015273	CDH10	0.00896808	0.00343516	up	22.2733	22.2733	4.47724	3.12504	5.24994	8.64501	8.74368	7.86639	9.40384	chr3	cadherin 10
100022865	LOC100022865	0.00694078	0.0024017	up	22.2427	22.2427	4.47526	6.5955	4.49073	9.5221	10.1607	9.78969	10.6009	chrX	protocadherin-11 X-linked
103103340	PODXL	0.00159957	0.000236286	up	22.2032	22.2032	4.4727	4.53771	3.51691	8.12082	9.00607	8.4324	8.44072	chr8	podocalyxin like
100011171	LOC100011171	0.00939659	0.00366839	up	22.1919	22.1919	4.47196	4.16568	1.83165	7.99429	7.04839	6.98641	7.8534	chr5	collagen alpha-1(XXV) chain
100030765	XKR6	0.014593	0.00659954	up	22.1704	22.1704	4.47056	3.28116	0.3192	5.79928	6.54079	6.12036	6.62255	chr1	XK related 6
100022928	PDYN	0.00211439	0.000378305	up	21.9534	21.9534	4.45637	3.16568	2.3192	6.80637	7.60954	6.70332	7.67603	chr1	prodynorphin
100014202	PPP2R2C	0.00331006	0.000781815	up	21.9086	21.9086	4.45342	4.50355	4.76766	8.3045	9.47425	8.67351	9.90387	chr5	protein phosphatase 2 regulatory subunit Bgamma
100020652	SHISA3	0.0164037	0.00770426	up	21.8944	21.8944	4.45249	4.42202	1.3192	7.07813	7.02853	7.37447	7.81128	chr5	shisa family member 3
100016751	SLC16A13	0.00778852	0.0028287	up	21.8847	21.8847	4.45185	4.38808	4.04712	7.236	9.58211	8.98742	8.87228	chr2	solute carrier family 16 member 13
100023926	SLC37A1	0.00458706	0.00131541	up	21.8433	21.8433	4.44912	2.26479	0.3192	6.00591	5.9322	5.48402	5.54232	chr4	solute carrier family 37 member 1
100014963	VSTM2B	0.00447791	0.00126872	up	21.8148	21.8148	4.44724	0.580721	1.4567	5.37272	5.55009	4.55764	6.38333	chr1	V-set and transmembrane domain containing 2B
100018304	CNTN2	0.00835295	0.00311907	up	21.5988	21.5988	4.43288	2.12961	0	6.31254	5.06749	5.18947	5.42124	chr2	contactin 2
100027295	LLGL2	0.0014616	0.000195181	up	21.4899	21.4899	4.42558	3.30755	3.61688	7.34295	7.62812	8.07226	8.50787	chr2	LLGL scribble cell polarity complex component 2
100022064	RAB33A	0.000237613	6.70956e-06	up	21.4134	21.4134	4.42044	3.8784	4.10928	8.22946	8.34973	8.34513	8.73281	chrX	RAB33A, member RAS oncogene family
100022266	ARHGAP19	2.05199e-05	1.35804e-07	up	21.0719	21.0719	4.39725	5.94815	5.98217	10.3482	10.3332	10.4965	10.2717	chr1	Rho GTPase activating protein 19
100018004	MELK	0.000694763	4.93522e-05	up	21.0522	21.0522	4.3959	4.24369	4.82403	8.50014	8.97747	9.14115	9.10028	chr6	maternal embryonic leucine zipper kinase
103103965	LOC103103965	0.00955862	0.00375045	up	20.9955	20.9955	4.39201	0.83226	3.4107	6.69609	6.20243	6.51474	6.64069	chr7	caspase recruitment domain-containing protein 8-like
100011987	SLC25A4	0.00781559	0.0028481	up	20.8839	20.8839	4.38432	1.58072	3.09179	7.12327	6.02463	6.10093	7.63347	chr5	solute carrier family 25 member 4
100017345	SYTL1	0.00595122	0.00192466	up	20.8526	20.8526	4.38215	2.31769	0.3192	5.32573	5.44673	5.83305	6.19687	chr4	synaptotagmin like 1
100014832	CXADR	0.00326612	0.000761351	up	20.8484	20.8484	4.38187	6.41361	8.04825	11.4774	12.0093	11.3891	11.5753	chr4	CXADR Ig-like cell adhesion molecule
100014945	ATP2A1	0.00820412	0.00304238	up	20.8169	20.8169	4.37968	4.67439	4.44628	8.32959	8.71454	8.28503	10.4309	chr6	ATPase sarcoplasmic/endoplasmic reticulum Ca2+ transporting 1
100013259	UNC80	0.00577625	0.00184899	up	20.7675	20.7675	4.37626	0	1.90416	4.97878	5.25158	5.1064	5.97659	chr7	unc-80 homolog, NALCN channel complex subunit
103093749	LOC103093749	0.00151536	0.000213169	up	20.7395	20.7395	4.37431	2.84075	3.12656	6.63149	7.37335	7.82421	7.6028	chr4	uncharacterized LOC103093749
100018234	ST8SIA5	0.00966064	0.00381197	up	20.6466	20.6466	4.36783	2.16568	1.3192	5.2942	6.90856	5.17062	7.06772	chr3	ST8 alpha-N-acetyl-neuraminide alpha-2,8-sialyltransferase 5
100020627	ATP8A1	0.000780261	6.03599e-05	up	20.6243	20.6243	4.36628	4.90265	4.5156	9.39774	8.93399	8.63142	9.33844	chr5	ATPase phospholipid transporting 8A1
100011195	LOC100011195	0.00118496	0.000134451	up	20.5715	20.5715	4.36257	0	0.904162	4.61499	4.5387	4.91312	5.19181	chr2	C-factor-like
100019661	ASB16	0.000262368	7.83302e-06	up	20.5503	20.5503	4.36109	1.31769	1.3192	5.41748	5.8363	5.93253	5.53183	chr2	ankyrin repeat and SOCS box containing 16
100032781	SERINC2	0.00360389	0.000895209	up	20.5281	20.5281	4.35953	4.75065	3.01964	8.23887	8.35585	7.91116	8.4728	chr4	serine incorporator 2
100030824	CCDC40	0.00738259	0.00261939	up	20.5272	20.5272	4.35946	0	2.3192	5.21909	5.66259	5.73179	5.46279	chr2	coiled-coil domain containing 40
100014662	ADGRF5	0.0103739	0.00420916	up	20.5239	20.5239	4.35923	2.58072	0.3192	5.29695	5.83732	5.46367	6.63883	chr2	adhesion G protein-coupled receptor F5
100021053	SH3GL2	0.00308066	0.000692746	up	20.454	20.454	4.35431	3.38808	4.4757	7.80887	8.09102	8.18042	9.06451	chr6	SH3 domain containing GRB2 like 2, endophilin A1
100012832	PKP2	0.000831763	6.74634e-05	up	20.4405	20.4405	4.35336	4.41214	4.44848	9.08423	8.50858	9.17102	8.37085	chr8	plakophilin 2
100031504	AFAP1L1	0.0237342	0.0123444	up	20.2524	20.2524	4.34002	2.90265	0.3192	4.66742	6.24579	5.7993	7.09127	chr1	actin filament associated protein 1 like 1
103098000	LOC103098000	0.0213723	0.0108064	up	20.1311	20.1311	4.33136	3.21686	0.3192	6.39319	5.93765	5.13981	6.92691	chrX	putative bifunctional UDP-N-acetylglucosamine transferase and deubiquitinase ALG13
100013835	TMTC2	0.0221095	0.0113059	up	20.1294	20.1294	4.33123	6.80037	3.54159	8.88657	9.51525	9.49137	10.1157	chr8	transmembrane O-mannosyltransferase targeting cadherins 2
100617891	LOC100617891	0.00773446	0.00279655	up	20.0889	20.0889	4.32832	1.8735	1.3192	4.86301	5.969	5.69103	7.17565	chr1	zinc finger protein ZFP69-like
100025178	CSMD3	0.00184437	0.000298375	up	19.8814	19.8814	4.31335	1.16568	0.3192	4.65335	4.82942	5.05694	5.68346	chr3	CUB and Sushi multiple domains 3
100019660	LRRTM1	0.00744179	0.00264531	up	19.8686	19.8686	4.31242	2.16568	0	5.49484	4.87433	5.39863	5.81324	chr1	leucine rich repeat transmembrane neuronal 1
100010521	FRRS1L	0.00159089	0.000233153	up	19.8409	19.8409	4.31041	5.12504	5.42772	9.63847	9.44509	9.00541	10.2582	chr6	ferric chelate reductase 1 like
103097239	LOC103097239	0.00123011	0.000142775	up	19.7926	19.7926	4.30689	0.580721	0.734238	4.76371	4.45788	5.07306	5.56281	chr4	putative GPI-anchored protein PB15E9.01c
100032393	FNDC5	0.0286784	0.0156669	up	19.7246	19.7246	4.30193	3.47796	2.59222	6.95769	7.04389	5.89286	9.45363	chr4	fibronectin type III domain containing 5
100023737	TTK	0.000561519	3.10923e-05	up	19.6848	19.6848	4.29901	4.93089	5.30538	9.52966	9.07957	9.76264	9.29671	chr2	TTK protein kinase
100032629	SGK2	0.000730364	5.34443e-05	up	19.5841	19.5841	4.29161	1.58072	1.90416	5.94966	6.21028	6.39418	5.5821	chr1	serum/glucocorticoid regulated kinase 2
100016325	NEK2	0.000611255	3.71724e-05	up	19.5202	19.5202	4.2869	5.20235	5.07409	9.01472	9.30669	9.57367	9.80538	chr2	NIMA related kinase 2
100017191	DNAH11	0.000698638	4.99358e-05	up	19.5176	19.5176	4.28671	7.24888	7.07342	11.0062	11.7856	11.2995	11.7002	chr8	dynein axonemal heavy chain 11
100014244	CIT	0.000383995	1.58152e-05	up	19.4977	19.4977	4.28523	5.67524	5.12337	9.47532	9.71369	9.88986	9.65928	chr3	citron rho-interacting serine/threonine kinase
103101341	LRRTM2	0.00248586	0.000494882	up	19.3733	19.3733	4.276	3.16568	1.90416	6.49882	7.3306	6.5974	6.81688	chr1	leucine rich repeat transmembrane neuronal 2
100011159	ALPK3	0.0292297	0.0160238	up	19.368	19.368	4.2756	6.08918	2.3192	8.29707	8.38313	8.5749	8.66407	chr1	alpha kinase 3
100023167	SPRY4	0.000846789	6.93671e-05	up	19.3249	19.3249	4.27239	8.92354	9.47044	13.1416	13.5072	13.3187	13.9101	chr1	sprouty RTK signaling antagonist 4
103106752	LOC103106752	0.00968154	0.00382352	up	19.2884	19.2884	4.26966	0	2.3192	5.94628	4.89182	5.25678	5.62217	chr8	uncharacterized LOC103106752
100026857	SYCP2	0.00317321	0.000727968	up	19.2233	19.2233	4.26479	1.96937	3.55646	7.20149	7.16345	6.65754	7.08831	chr1	synaptonemal complex protein 2
100014290	C1QL4	0.0184873	0.00897026	up	19.0253	19.0253	4.24984	0.580721	2.48913	5.7427	5.72609	4.54811	7.12218	chr8	complement C1q like 4
100016638	LOC100016638	0.00477169	0.00139617	up	19.0086	19.0086	4.24858	0	1.90416	5.0927	5.31223	5.46306	4.93464	chrX	mortality factor 4-like protein 2
100018468	CGN	0.00529264	0.00162605	up	18.9409	18.9409	4.24343	2.16568	4.09179	7.00854	7.36699	7.74501	7.36814	chr2	cingulin
100022702	RAB15	0.00799183	0.00293839	up	18.8693	18.8693	4.23796	2.58072	0.3192	5.93498	5.26429	5.63541	5.91702	chr1	RAB15, member RAS oncogene family
100010265	XKR7	0.00148746	0.000202922	up	18.8686	18.8686	4.23791	2.38808	2.3192	6.94282	6.2599	6.06216	7.10132	chr1	XK related 7
103099972	PLA2G3	0.0105114	0.00427985	up	18.8429	18.8429	4.23595	4.12669	3.05833	7.97372	6.40056	8.43704	8.50252	chr3	phospholipase A2 group III
100031856	BUB1B	0.00057212	3.20158e-05	up	18.7678	18.7678	4.23019	6.54143	5.92983	10.6144	10.1936	10.6574	10.3979	chr1	BUB1 mitotic checkpoint serine/threonine kinase B
100023186	GALNT3	0.0120105	0.00509775	up	18.5608	18.5608	4.21419	1.58072	1.3192	4.62522	4.85129	6.23201	6.94807	chr4	polypeptide N-acetylgalactosaminyltransferase 3
100014382	RPRM	0.00190341	0.000316605	up	18.5177	18.5177	4.21083	0.580721	1.3192	5.38679	4.58287	5	5.67351	chr4	reprimo, TP53 dependent G2 arrest mediator homolog
100010349	LOC100010349	0.00404515	0.00107918	up	18.4043	18.4043	4.20197	4.16568	5.5003	8.29101	9.10257	9.25846	9.48783	chrX	transmembrane 9 superfamily member 2-like
103101630	LOC103101630	0.000864024	7.22729e-05	up	18.3939	18.3939	4.20116	4.3708	4.33415	8.24279	8.57864	9.10263	8.29048	chr3	chondroitin sulfate proteoglycan 4-like
100024777	DPF3	0.000878532	7.44362e-05	up	18.3758	18.3758	4.19974	2.75065	2.43468	7.23023	6.46706	6.49019	6.98211	chr1	double PHD fingers 3
100025845	SLCO4A1	0.000374674	1.50335e-05	up	18.3592	18.3592	4.19843	5.73047	5.42772	9.85616	10.0873	9.55737	9.60931	chr1	solute carrier organic anion transporter family member 4A1
100014046	CRMP1	0.0147724	0.00669973	up	18.3441	18.3441	4.19724	4.04105	4.28343	8.13921	7.37169	7.84398	10.0831	chr5	collapsin response mediator protein 1
103102255	ZNF296	0.00247946	0.000493194	up	18.3098	18.3098	4.19454	1.58072	1.3192	5.64152	4.78356	6.15612	5.99681	chr4	zinc finger protein 296
100021781	ADAMTS8	0.0390963	0.0230119	up	18.1541	18.1541	4.18223	3.90889	5.75105	7.01667	9.99645	8.69799	10.3377	chr4	ADAM metallopeptidase with thrombospondin type 1 motif 8
100014009	FAM169A	0.0013307	0.000163967	up	18.1461	18.1461	4.18159	3.50355	4.2578	7.77316	7.72351	8.41477	8.33761	chr3	family with sequence similarity 169 member A
100018291	HOXB5	0.00286681	0.000619713	up	18.1373	18.1373	4.18089	5.53879	4.17364	9.30266	9.01543	9.27253	8.5578	chr2	homeobox B5
103096095	FGF11	0.00433254	0.00120332	up	18.09	18.09	4.17712	5.27607	5.64762	9.24464	9.4846	9.08353	10.7431	chr2	fibroblast growth factor 11
100619418	LOC100619418	0.000942458	8.8148e-05	up	18.0441	18.0441	4.17346	8.42941	7.47734	12.0603	12.1091	12.0171	12.3208	chr2	uncharacterized LOC100619418
100023686	LOC100023686	0.00681945	0.00234235	up	18.0437	18.0437	4.17343	1.80311	0	4.42226	4.86987	5.44977	5.55804	chr1	ectonucleoside triphosphate diphosphohydrolase 8-like
100027403	PLK1	0.000694519	4.92838e-05	up	17.8651	17.8651	4.15908	7.33561	6.82963	11.3819	10.8154	11.4667	11.3027	chr6	polo like kinase 1
103105904	LOC103105904	0.00598934	0.00194569	up	17.8336	17.8336	4.15653	0	1.2452	4.48685	4.32413	4.4881	5.81742	chr5	uncharacterized LOC103105904
100012142	LOC100012142	0.00222519	0.000412836	up	17.8298	17.8298	4.15622	2.4126	2.98216	6.23855	6.89621	7.55256	6.72707	chr7	radial spoke head 1 homolog
100026644	FAM181B	3.44729e-05	2.58566e-07	up	17.7321	17.7321	4.14829	5.22458	5.3192	9.5588	9.41324	9.33228	9.37639	chr4	family with sequence similarity 181 member B
100019415	CDK15	0.00766818	0.00276244	up	17.6405	17.6405	4.14082	1.58072	0	4.33929	5.8323	4.47633	5.0768	chr7	cyclin dependent kinase 15
100018739	LOC100018739	0.0028871	0.000628202	up	17.5431	17.5431	4.13284	1.58072	2.02555	5.38338	5.87331	5.66508	6.8221	chr2	histone H2B type 2-E
100616940	SALL4	0.000679198	4.74521e-05	up	17.5362	17.5362	4.13226	6.77055	6.33786	10.9902	10.7975	10.6888	10.2693	chr1	spalt like transcription factor 4
100024138	TECTA	0.00224906	0.000420332	up	17.4896	17.4896	4.12843	2.89663	1.64113	6.5012	6.37165	6.01234	6.70403	chr4	tectorin alpha
100016093	TDRKH	0.00443923	0.00125346	up	17.484	17.484	4.12796	4.51932	6.21946	9.01124	9.64474	9.60019	9.73325	chr2	tudor and KH domain containing
100017617	KLHL23	0.000291092	9.63243e-06	up	17.4039	17.4039	4.12134	5.28116	5.85318	9.74309	9.72155	9.59705	9.69232	chr4	kelch like family member 23
100019387	CCNB1	0.000654843	4.36755e-05	up	17.3476	17.3476	4.11666	7.80055	7.29255	11.7331	11.3223	11.9837	11.6137	chr3	cyclin B1
103101146	NME4	0.00014301	2.71318e-06	up	17.3414	17.3414	4.11615	7.26722	6.84798	11.1861	11.1322	11.1277	11.249	chr6	NME/NM23 nucleoside diphosphate kinase 4
100025262	FLT3	0.00242605	0.000472215	up	17.2851	17.2851	4.11146	5.06185	3.73424	8.19685	8.82529	8.42451	8.59136	chr4	fms related receptor tyrosine kinase 3
103097631	GTSE1	0.00255288	0.000515375	up	17.2697	17.2697	4.11017	5.35665	6.64734	9.86383	9.85014	10.2167	10.518	chr8	G2 and S-phase expressed 1
107651990	LOC107651990	0.0120684	0.00512591	up	17.2463	17.2463	4.10821	0	1.90416	5.1489	6.10953	4.47648	4.50626	chr3	uncharacterized LOC107651990
100030204	SLC6A17	0.00448939	0.00127594	up	17.194	17.194	4.10383	1.58072	1.90416	5.75986	5.12657	5.59299	6.90567	chr2	solute carrier family 6 member 17
103100504	CHRD	0.0262604	0.0140349	up	17.1915	17.1915	4.10362	3.45812	5.2323	7.15032	7.63876	9.55263	9.45363	chr2	chordin
100014786	UBE2T	0.000513845	2.67823e-05	up	17.1728	17.1728	4.10206	5.41361	5.31866	9.19418	9.21689	9.7349	9.72679	chr2	ubiquitin conjugating enzyme E2 T
100023557	PALD1	0.00410508	0.00110341	up	17.0363	17.0363	4.09054	6.82903	7.77041	10.7241	11.5946	11.0748	12.1675	chr1	phosphatase domain containing paladin 1
107652365	LOC107652365	0.00770487	0.00278076	up	17.0171	17.0171	4.08891	0	2.12656	4.78688	5.58329	5.12533	5.11327	chr4	uncharacterized LOC107652365
103093421	LOC103093421	0.000837141	6.80227e-05	up	16.983	16.983	4.08602	0.977612	1.4044	5.37079	5.31236	5.61332	4.81162	chr3	basic proline-rich protein-like
100018245	MAD2L1	0.000931703	8.60183e-05	up	16.8008	16.8008	4.07046	7.76383	7.61841	11.4312	11.4227	12.1932	11.9992	chr5	mitotic arrest deficient 2 like 1
100018288	NMNAT2	0.00142978	0.000186617	up	16.7746	16.7746	4.06821	3.72368	3.90416	7.73398	7.71442	7.50578	8.57434	chr2	nicotinamide nucleotide adenylyltransferase 2
100025641	PRRT1	0.0337047	0.019165	up	16.754	16.754	4.06644	0.580721	4.16318	6.43204	6.15219	6.00435	7.16497	chr2	proline rich transmembrane protein 1
100010467	ACP5	0.00616977	0.00202528	up	16.6793	16.6793	4.05998	1.80311	1.3192	4.43794	6.1602	5.66395	6.22247	chr3	acid phosphatase 5, tartrate resistant
107648887	LOC107648887	0.0079908	0.00293742	up	16.6747	16.6747	4.05959	1.80311	0	5.25313	4.39059	5.62111	4.57973	chr3	zinc finger protein OZF-like
100022413	ARHGAP45	0.00309487	0.000699811	up	16.6564	16.6564	4.05801	3.48761	4.89935	7.90001	8.13062	8.34512	8.63021	chr3	Rho GTPase activating protein 45
100019294	HOXD3	0.00699937	0.00243606	up	16.6449	16.6449	4.05701	5.68946	3.59626	8.78158	8.68521	8.96497	8.36772	chr4	homeobox D3
100028166	ARHGEF39	0.00163469	0.00024426	up	16.5524	16.5524	4.04897	5.5732	4.96728	8.71835	9.31593	9.77345	9.4691	chr6	Rho guanine nucleotide exchange factor 39
100028700	CACNA2D2	0.0108518	0.00446554	up	16.4894	16.4894	4.04347	4.42934	3.09179	6.78786	8.37948	7.36749	8.68132	chr6	calcium voltage-gated channel auxiliary subunit alpha2delta 2
100010223	RND2	0.00266064	0.000551753	up	16.4562	16.4562	4.04056	6.23416	4.98217	9.75951	9.18216	9.65284	10.0004	chr2	Rho family GTPase 2
654275	LOC654275	0.0194404	0.00953667	up	16.4392	16.4392	4.03906	5.82865	2.77863	8.38657	8.01298	8.46134	8.50993	chr5	caspase-3-like protein 2
100033293	CHGB	0.00148746	0.000202623	up	16.4124	16.4124	4.03672	6.08996	6.74264	10.641	10.6714	9.8468	10.6529	chr1	chromogranin B
100012661	LRP3	0.00057212	3.19928e-05	up	16.3601	16.3601	4.03211	3.8784	3.64113	7.39871	7.89809	7.76281	8.10791	chr1	LDL receptor related protein 3
100012816	CASKIN1	0.0070215	0.00245151	up	16.359	16.359	4.03202	5.49481	3.54159	8.58425	8.00294	8.89796	8.71571	chr6	CASK interacting protein 1
100617429	LOC100617429	0.000733644	5.42018e-05	up	16.343	16.343	4.0306	1.16568	0.3192	4.67194	4.75832	4.85782	4.80409	chr1	zinc finger protein 420-like
103092524	LOC103092524	0.0341444	0.0194537	up	16.3241	16.3241	4.02893	3.66734	0	6.23822	5.36191	6.02697	5.82329	chr7	vegetative cell wall protein gp1-like
103093024	LOC103093024	0.00184715	0.000299473	up	16.3051	16.3051	4.02725	1.16568	2.12656	5.38731	6.17499	5.45431	5.67687	chr1	uncharacterized LOC103093024
100031412	CFAP61	0.000717317	5.17983e-05	up	16.2717	16.2717	4.02429	1.16568	0.904162	4.77254	4.89134	5.53135	5.04162	chr1	cilia and flagella associated protein 61
100030441	C2H6orf132	0.0170822	0.00809454	up	16.2482	16.2482	4.02221	2.90265	0.3192	5.32798	5.4116	5.2878	6.50516	chr2	chromosome 2 open reading frame, human C6orf132
100013306	MAP2	0.00413278	0.00111565	up	16.1642	16.1642	4.01473	6.14296	5.18545	10.3073	9.01881	9.31322	10.0764	chr7	microtubule associated protein 2
100031525	RAI2	0.0243346	0.0127319	up	16.1501	16.1501	4.01347	1.80311	4.89712	7.78738	6.69204	7.24638	7.72855	chr7	retinoic acid induced 2
100026070	FAM131A	0.00884188	0.00337577	up	16.1485	16.1485	4.01333	0.580721	1.7233	4.89595	4.32345	5.13181	6.31014	chr2	family with sequence similarity 131 member A
100011848	SLC5A10	0.00616977	0.00202583	up	16.1439	16.1439	4.01291	0	1.81234	4.60676	4.60576	5.4412	5.0226	chr6	solute carrier family 5 member 10
100013879	RELN	0.03282	0.0185642	up	16.1313	16.1313	4.01179	6.81274	3.34895	9.12534	9.44138	8.31071	9.49309	chr8	reelin
100018417	DLGAP5	0.000378485	1.53353e-05	up	16.1213	16.1213	4.01089	6.0699	6.27022	10.2976	9.92751	10.4726	10.026	chr1	DLG associated protein 5
100011441	PPM1E	0.000808718	6.43454e-05	up	16.061	16.061	4.00549	5.51932	5.50902	9.56196	9.3834	9.13161	10.0017	chr2	protein phosphatase, Mg2+/Mn2+ dependent 1E
100031983	N4BP3	0.0264114	0.0141296	up	16.0574	16.0574	4.00517	4.22072	5.02886	7.30686	8.83035	7.94079	10.4418	chr1	NEDD4 binding protein 3
100032802	NKAIN1	0.00324425	0.000754071	up	15.9878	15.9878	3.9989	5.58327	4.77008	9.8876	9.02232	9.26934	8.52305	chr4	sodium/potassium transporting ATPase interacting 1
100016648	LOC100016648	0.00108676	0.000114758	up	15.9796	15.9796	3.99816	2.45388	2.03656	6.05752	6.12633	5.97873	6.81093	chr4	sodium channel protein type 9 subunit alpha
100022973	MUSK	0.0237748	0.0123726	up	15.9281	15.9281	3.9935	3.31769	1.64113	5.48685	6.77978	5.64658	7.97842	chr6	muscle associated receptor tyrosine kinase
100033212	BUB1	0.000362033	1.39446e-05	up	15.925	15.925	3.99322	6.4387	6.58992	10.629	10.1876	10.7618	10.4518	chr1	BUB1 mitotic checkpoint serine/threonine kinase
100618785	LOC100618785	0.00391441	0.00102502	up	15.9178	15.9178	3.99257	2.48761	4.19694	7.2622	7.35114	7.23694	7.48912	chr8	polyadenylate-binding protein 1-like
100024050	SPC25	0.00073127	5.38732e-05	up	15.8996	15.8996	3.99092	4.81594	4.36359	8.24202	8.4462	8.71382	8.9207	chr4	SPC25 component of NDC80 kinetochore complex
100020386	SKAP1	0.00159194	0.000233774	up	15.8824	15.8824	3.98936	1.16568	0	4.47671	4.5611	4.76863	4.48235	chr2	src kinase associated phosphoprotein 1
100020151	LOC100020151	0.0035545	0.000875068	up	15.8572	15.8572	3.98707	2.58072	2.05617	5.80145	7.02724	5.72318	6.67017	chr3	piwi-like protein 1
100024923	LOC100024923	0.0092369	0.00357888	up	15.8429	15.8429	3.98576	2.16568	0	5.33942	4.94765	4.57772	5.40963	chr1	interferon-induced protein with tetratricopeptide repeats 5
100012016	MASP1	0.0215582	0.0109242	up	15.8356	15.8356	3.9851	3.75065	4.78952	7.53805	9.00842	6.93017	9.54408	chr7	MBL associated serine protease 1
100010019	FGFR1OP2	3.52984e-06	1.40166e-08	up	15.7398	15.7398	3.97634	6.53197	6.6078	10.4985	10.592	10.5662	10.5283	chr8	FGFR1 oncogene partner 2
100022753	AKR1D1	0.00435455	0.00121264	up	15.7391	15.7391	3.97628	1.58072	2.64113	6.31805	5.20328	6.36257	6.46493	chr8	aldo-keto reductase family 1 member D1
100023738	RAB17	0.00456073	0.00130341	up	15.7354	15.7354	3.97594	3.38808	1.90416	6.07266	6.72251	7.12913	6.56396	chr2	RAB17, member RAS oncogene family
103104323	LOC103104323	0.0146218	0.00661361	up	15.7055	15.7055	3.97319	2.58072	0	5.76713	5.04993	5.38934	4.84781	chr3	uncharacterized LOC103104323
100017731	PLPPR1	0.00204523	0.000354934	up	15.6436	15.6436	3.9675	2.95923	3.3192	7.39948	7.13083	6.36257	7.53399	chr6	phospholipid phosphatase related 1
100015913	PAX3	0.0086818	0.00329294	up	15.6356	15.6356	3.96676	3.24369	2.12656	6.82519	7.73601	5.90334	6.143	chr7	paired box 3
107650791	LOC107650791	0.0214647	0.0108657	up	15.6249	15.6249	3.96577	2.88901	0.3192	5.57327	4.98449	5.09905	6.62269	chr1	uncharacterized LOC107650791
100018813	NLGN4X	0.0125009	0.00537103	up	15.6009	15.6009	3.96355	2.58072	0.3192	5.5039	6.06449	4.77761	5.30806	chr7	neuroligin 4 X-linked
100016483	UBE2C	0.000323565	1.15873e-05	up	15.568	15.568	3.96051	6.99511	7.03948	10.8905	10.6802	11.1163	11.2243	chr1	ubiquitin conjugating enzyme E2 C
100015237	SYN2	0.0108362	0.00445513	up	15.5561	15.5561	3.95941	1.80311	2.3192	6.87613	4.65496	5.94225	6.60893	chr6	synapsin II
100012727	PAK3	0.000327018	1.19034e-05	up	15.5229	15.5229	3.95632	6.46743	6.3583	10.1753	10.4404	10.1827	10.6784	chrX	p21 (RAC1) activated kinase 3
100017112	CDCA7L	0.00059684	3.52864e-05	up	15.4624	15.4624	3.95069	7.9316	7.72074	11.5322	12.2154	11.6411	11.7187	chr8	cell division cycle associated 7 like
100017753	MLF1	0.0112908	0.00469599	up	15.4525	15.4525	3.94977	1.58072	3.48939	6.46472	5.70046	6.4446	7.32953	chr7	myeloid leukemia factor 1
100020466	TPPP3	0.00225851	0.000422837	up	15.4277	15.4277	3.94745	4.57198	3.97951	8.13497	7.8676	7.92213	8.96808	chr1	tubulin polymerization promoting protein family member 3
100013702	SLC7A3	0.00901858	0.00346047	up	15.4063	15.4063	3.94545	4.61047	3.40666	7.21998	7.90817	7.59633	9.09159	chrX	solute carrier family 7 member 3
100030546	CD37	0.000871855	7.32797e-05	up	15.2987	15.2987	3.93534	3.48761	2.77863	7.13676	6.78322	7.01423	7.33963	chr4	CD37 molecule
100030226	RASSF10	0.00755906	0.00270603	up	15.2567	15.2567	3.93137	6.22775	4.40666	8.96381	9.71298	8.72074	9.5968	chr5	Ras association domain family member 10
100011165	SPC24	0.00129516	0.000156287	up	15.159	15.159	3.9221	6.39664	5.40666	9.75509	9.60569	9.92316	10.0111	chr3	SPC24 component of NDC80 kinetochore complex
100022014	NECAB1	0.00646048	0.00217582	up	15.1536	15.1536	3.92159	0	1.90416	4.41773	5.06634	4.94617	5.06444	chr3	N-terminal EF-hand calcium binding protein 1
100024718	CACNG4	0.0435747	0.026307	up	15.0616	15.0616	3.9128	3.8929	0	5.74988	5.49685	5.75106	6.43923	chr2	calcium voltage-gated channel auxiliary subunit gamma 4
103093345	LOC103093345	0.00101573	0.000101879	up	15.0557	15.0557	3.91224	2.16568	1.3192	5.6532	5.37327	5.79973	5.79251	chr2	DNA (cytosine-5)-methyltransferase 3A-like
100619048	FOXQ1	0.0223492	0.0114597	up	15.0316	15.0316	3.90993	2.58072	3.16653	5.22059	6.31897	7.58029	8.01436	chr3	forkhead box Q1
100021579	KLHL30	0.00375639	0.000960161	up	14.9941	14.9941	3.90633	2.58072	2.74009	6.12321	6.09815	6.50044	7.54512	chr7	kelch like family member 30
100011492	ZCCHC3	0.000921289	8.35976e-05	up	14.9901	14.9901	3.90594	5.64681	5.76214	9.05571	9.71065	9.7828	9.89251	chr1	zinc finger CCHC-type containing 3
100032157	KCNQ4	0.00199152	0.00033917	up	14.9514	14.9514	3.9022	1.58072	2.64113	5.67917	6.05164	5.91478	6.40692	chr4	potassium voltage-gated channel subfamily Q member 4
100022095	CHD7	0.000122533	1.93838e-06	up	14.8672	14.8672	3.89406	7.22938	7.41519	11.3814	11.1705	11.2592	11.0543	chr3	chromodomain helicase DNA binding protein 7
100031508	SCML2	0.00182391	0.000292785	up	14.8634	14.8634	3.89369	6.36488	6.45892	10.777	10.0915	10.6638	9.69009	chr7	Scm polycomb group protein like 2
100027109	GRIA4	0.00408211	0.00109445	up	14.8551	14.8551	3.89288	4.72368	3.59222	7.33658	8.33187	7.99426	8.54063	chr4	glutamate ionotropic receptor AMPA type subunit 4
100022820	FSD1	0.00316125	0.000723422	up	14.7838	14.7838	3.88594	6.30836	4.83227	9.24389	9.37627	9.51444	9.69044	chr3	fibronectin type III and SPRY domain containing 1
100009746	E2F2	0.00246752	0.000487055	up	14.7693	14.7693	3.88453	3.97258	2.60608	7.30797	7.15369	7.24232	6.99148	chr4	E2F transcription factor 2
100025588	SLC26A1	0.0107989	0.00443423	up	14.7627	14.7627	3.88388	2.16568	1.3192	4.65592	6.01069	5.10105	6.73764	chr5	solute carrier family 26 member 1
100025296	MMP15	0.00107264	0.000111847	up	14.6749	14.6749	3.87528	6.96148	7.63875	10.9048	11.3467	10.9487	11.5014	chr1	matrix metallopeptidase 15
100016701	ETV5	0.00135538	0.000169934	up	14.6376	14.6376	3.87161	7.4298	8.50477	11.8961	11.7493	11.8015	11.9087	chr2	ETS variant transcription factor 5
100023381	ATP2C2	0.00502017	0.00150985	up	14.6103	14.6103	3.86892	2.33133	1.9209	5.11817	5.79696	6.87433	6.19066	chr1	ATPase secretory pathway Ca2+ transporting 2
100027529	CLNS1A	0.00162775	0.000242266	up	14.5867	14.5867	3.86659	7.03865	5.87157	10.1997	10.3521	10.34	10.395	chr4	chloride nucleotide-sensitive channel 1A
103104578	LOC103104578	0.00586231	0.00188513	up	14.5819	14.5819	3.86611	0.580721	2.3192	4.95696	5.12376	5.40422	5.77934	chr1	uncharacterized LOC103104578
100026284	CBFA2T3	0.0106886	0.00436824	up	14.5777	14.5777	3.8657	4.75545	2.64113	7.9335	6.89434	7.56716	7.86094	chr1	CBFA2/RUNX1 partner transcriptional co-repressor 3
100022633	SAPCD2	0.000411132	1.79149e-05	up	14.5546	14.5546	3.8634	4.73723	5.05617	8.48876	8.66047	8.90525	8.98591	chr1	suppressor APC domain containing 2
100012433	LMO3	0.0211412	0.0106491	up	14.5098	14.5098	3.85896	4.29954	1.3192	6.82674	6.86954	6.28006	6.69696	chr8	LIM domain only 3
100024473	ARHGAP27	0.00791931	0.00290066	up	14.5027	14.5027	3.85825	2.06271	4.02886	6.69206	6.60104	7.43261	6.89041	chr2	Rho GTPase activating protein 27
100023442	CENPF	0.000274406	8.47493e-06	up	14.471	14.471	3.85509	7.45548	7.1744	11.1993	11.2739	11.3098	10.8971	chr2	centromere protein F
100018178	PHLDA1	0.00112762	0.000123049	up	14.4657	14.4657	3.85457	8.51137	7.75065	12.0248	12.2139	11.599	12.1047	chr8	pleckstrin homology like domain family A member 1
100031880	OTX1	0.0272713	0.0146975	up	14.4175	14.4175	3.84974	0	2.64113	4.35694	5.51234	4.6401	6.17185	chr1	orthodenticle homeobox 1
100025751	DUT	0.000411132	1.78707e-05	up	14.4021	14.4021	3.84821	7.63171	7.30393	11.4338	11.021	11.5355	11.2738	chr1	deoxyuridine triphosphatase
100619202	TTLL6	0.0220457	0.0112668	up	14.3631	14.3631	3.84429	2.16568	3.67322	5.72022	5.91439	7.58585	7.83453	chr2	tubulin tyrosine ligase like 6
100012328	MCOLN2	0.0405899	0.0241228	up	14.3614	14.3614	3.84412	0.317687	3.77863	5.17241	6.35997	6.58058	5.45616	chr2	mucolipin TRP cation channel 2
100014287	HMGB2	0.000688981	4.88402e-05	up	14.3163	14.3163	3.83959	9.24649	8.7215	12.884	12.496	13.1008	12.8135	chr5	high mobility group box 2
100013897	CENPE	9.53911e-05	1.28367e-06	up	14.2999	14.2999	3.83793	6.54809	6.75174	10.3634	10.5883	10.5816	10.4182	chr5	centromere protein E
100014931	DNA2	0.000896441	7.93013e-05	up	14.1813	14.1813	3.82592	5.07663	4.5156	8.65605	8.59397	8.97017	8.26793	chr1	DNA replication helicase/nuclease 2
100015841	DRP2	0.0220048	0.011233	up	14.1551	14.1551	3.82326	2.93122	0.3192	5.37168	5.23815	4.81529	6.36873	chrX	dystrophin related protein 2
103094198	LOC103094198	0.00976508	0.00386539	up	14.1093	14.1093	3.81858	3.65803	2.10854	7.49118	6.69919	6.82405	5.79303	chr2	uncharacterized LOC103094198
100030438	PTTG1	0.0036118	0.000898026	up	14.1059	14.1059	3.81823	7.10551	5.76214	9.94967	9.98072	10.3746	10.7033	chr1	PTTG1 regulator of sister chromatid separation, securin
100022672	PGM2	0.000769894	5.89918e-05	up	14.0912	14.0912	3.81672	8.23655	7.75066	12.1136	11.7206	11.9389	11.4683	chr5	phosphoglucomutase 2
100011255	TTLL7	0.000933991	8.66065e-05	up	14.051	14.051	3.8126	4.75038	3.88398	8.19638	7.95758	8.13185	8.23331	chr2	tubulin tyrosine ligase like 7
100019039	CDK1	0.00111533	0.000120809	up	14.0419	14.0419	3.81167	7.59545	6.92384	11.0739	10.653	11.3252	11.2332	chr1	cyclin dependent kinase 1
100012653	DDIT4L	0.0337047	0.0191682	up	13.934	13.934	3.80053	3.75065	0.3192	5.90323	5.29033	6.07	6.07827	chr5	DNA damage inducible transcript 4 like
100014536	DCK	0.000183379	4.00633e-06	up	13.9338	13.9338	3.80052	5.77712	5.86866	9.53804	9.42478	9.83009	9.70074	chr5	deoxycytidine kinase
100017821	APOLD1	0.0217361	0.0110559	up	13.9332	13.9332	3.80046	3.04015	0.3192	5.26326	4.81054	5.8174	6.02934	chr8	apolipoprotein L domain containing 1
100017117	TDRD5	0.00698813	0.00242804	up	13.9222	13.9222	3.79931	3.75065	5.61075	8.04114	8.70345	8.7957	8.37976	chr2	tudor domain containing 5
100027010	KIF17	0.0165096	0.00775888	up	13.9165	13.9165	3.79872	2.58072	0.734237	5.81122	5.30469	4.3731	6.3358	chr4	kinesin family member 17
100027237	APCDD1L	0.0385964	0.0226572	up	13.8967	13.8967	3.79667	4.66818	1.90416	5.69751	8.11756	7.0686	7.44771	chr1	APC down-regulated 1 like
100013170	LRRN1	0.000666245	4.5955e-05	up	13.8936	13.8936	3.79635	5.97407	6.49579	9.84346	10.0524	9.86588	10.3634	chr6	leucine rich repeat neuronal 1
100026321	SKIDA1	0.000307842	1.05263e-05	up	13.8863	13.8863	3.79559	6.7651	6.54901	10.5703	10.6859	10.3124	10.242	chr8	SKI/DACH domain containing 1
100032778	PPP1R16B	0.00245643	0.000482833	up	13.8478	13.8478	3.79159	1.58072	2.3192	5.2804	5.48079	5.85215	6.35285	chr1	protein phosphatase 1 regulatory subunit 16B
100032082	TRIM71	0.00501764	0.00150819	up	13.8088	13.8088	3.78752	6.43422	5.64113	10.5065	9.70908	10.1257	8.95947	chr8	tripartite motif containing 71
100018853	ORC1	0.00681424	0.00233906	up	13.78	13.78	3.7845	7.28958	5.64755	10.7659	9.89931	10.5468	9.80022	chr2	origin recognition complex subunit 1
100020969	CHPT1	0.000579819	3.26296e-05	up	13.7594	13.7594	3.78234	1.50672	1.72156	5.36652	5.67682	5.52412	5.01847	chr8	choline phosphotransferase 1
100027116	FBF1	0.000595126	3.51034e-05	up	13.7383	13.7383	3.78013	8.26962	8.54948	12.4267	11.9292	12.4328	11.9701	chr2	Fas binding factor 1
100012878	RHPN2	0.0125335	0.00539523	up	13.7349	13.7349	3.77978	5.83598	6.01255	8.20489	10.1874	9.99865	10.4252	chr1	rhophilin Rho GTPase binding protein 2
100015955	CHRNB1	0.0424713	0.0255313	up	13.7342	13.7342	3.7797	6.17492	2.65501	7.57586	8.38757	7.82122	8.99401	chr2	cholinergic receptor nicotinic beta 1 subunit
100025511	CAPRIN2	0.00382585	0.000989731	up	13.6945	13.6945	3.77553	2.12262	3.48913	6.15098	6.44551	6.76286	6.96624	chr8	caprin family member 2
100012570	RGS4	0.0039673	0.00104966	up	13.6859	13.6859	3.77462	3.16568	2.64113	7.24173	6.10174	6.15107	7.21755	chr2	regulator of G protein signaling 4
103101665	LOC103101665	0.00672591	0.00229538	up	13.5916	13.5916	3.76464	6.29038	4.72292	9.0094	8.88946	9.18239	10.0039	chrX	heterogeneous nuclear ribonucleoprotein U-like
100027632	TUBB3	0.00777371	0.00282275	up	13.5748	13.5748	3.76286	6.97017	6.40312	11.0681	9.95335	9.54961	11.227	chr1	tubulin beta 3 class III
100023988	RNF125	0.00721558	0.00254712	up	13.54	13.54	3.75916	5.3708	6.53711	8.9799	9.75941	9.49424	10.6189	chr3	ring finger protein 125
100619705	PCDH19	0.0230486	0.0119031	up	13.5367	13.5367	3.75881	4.35331	1.6354	6.2674	6.50914	6.64629	7.58982	chrX	protocadherin 19
103106564	HJURP	0.00111184	0.000120268	up	13.5219	13.5219	3.75722	5.64022	5.93263	9.12222	9.35206	9.72514	9.97518	chr2	Holliday junction recognition protein
100032207	NCAM1	0.0283975	0.0154778	up	13.4791	13.4791	3.75265	7.98146	4.88398	10.0171	9.95206	9.90081	10.8715	chr4	neural cell adhesion molecule 1
100025550	SELENOH	0.000723958	5.28767e-05	up	13.4781	13.4781	3.75255	6.81318	6.07258	10.0084	10.2872	10.262	10.2241	chr5	selenoprotein H
100018267	SELENBP1	0.000626982	3.93276e-05	up	13.4762	13.4762	3.75234	2.90265	3.59557	7.08099	7.10567	6.96853	6.85062	chr2	selenium binding protein 1
100028158	BVES	0.00789924	0.00288808	up	13.4747	13.4747	3.75218	3.16568	1.3192	6.5275	5.59267	6.09954	5.75878	chr2	blood vessel epicardial substance
100024199	TACC3	0.000418801	1.83239e-05	up	13.4432	13.4432	3.7488	6.74247	6.61673	10.4546	10.0661	10.5887	10.6043	chr5	transforming acidic coiled-coil containing protein 3
100027531	FREM2	0.00758797	0.00272183	up	13.4307	13.4307	3.74746	2.90265	3.356	6.08048	6.81361	6.5869	8.02616	chr4	FRAS1 related extracellular matrix 2
100028927	MARVELD3	0.00511689	0.00154888	up	13.4203	13.4203	3.74634	2.6962	2.39073	5.68191	5.64489	6.93785	6.89458	chr1	MARVEL domain containing 3
100014497	CDS1	0.00421724	0.00115415	up	13.4083	13.4083	3.74506	2.31769	1.36184	5.05569	5.14614	6.0464	6.09107	chr5	CDP-diacylglycerol synthase 1
103106466	CENPT	0.000896441	7.90825e-05	up	13.3799	13.3799	3.742	5.20305	4.7236	8.38522	8.80752	9.07525	8.55331	chr1	centromere protein T
100027833	AMT	0.00417072	0.00113227	up	13.3588	13.3588	3.73972	5.70312	4.06927	8.44842	8.66036	8.65315	8.74175	chr6	aminomethyltransferase
100017104	CCNA2	0.0012866	0.000154497	up	13.3571	13.3571	3.73953	8.57133	7.80261	12.1491	11.5166	12.0058	12.0345	chr5	cyclin A2
100022259	FOXJ1	0.0107058	0.00438024	up	13.3367	13.3367	3.73733	1.58072	1.96075	4.41284	5.06079	6.10489	6.45373	chr2	forkhead box J1
100021370	TMEM255B	0.00249869	0.000499959	up	13.189	13.189	3.72127	3.97304	4.84276	8.04405	7.56243	8.43365	8.47654	chr7	transmembrane protein 255B
100011071	LOC100011071	0.0296109	0.0162946	up	13.1692	13.1692	3.71909	3.98444	7.23072	9.06075	9.56697	9.12007	9.55893	chrX	tax1-binding protein 1-like
103097842	LOC103097842	0.0037504	0.0009578	up	13.1497	13.1497	3.71696	0.580721	1.90416	4.95871	4.79252	4.63094	5.45545	chr5	uncharacterized LOC103097842
100013582	CCNF	0.0011703	0.000131876	up	13.1401	13.1401	3.71591	6.49201	6.08297	10.0614	9.48893	10.3554	10.1079	chr6	cyclin F
100015832	ADGRB3	0.0141237	0.00631978	up	13.1296	13.1296	3.71475	0.580721	3.09179	5.43594	5.42335	5.52025	5.82447	chr2	adhesion G protein-coupled receptor B3
100024105	CASZ1	0.00139166	0.000178576	up	13.1125	13.1125	3.71287	3.58072	4.3192	7.26131	7.63574	7.74664	8.00763	chr4	castor zinc finger 1
100021656	MTMR7	0.00560791	0.00177281	up	13.1065	13.1065	3.71221	0.995759	2.63529	5.58298	5.32601	5.98829	5.21366	chr5	myotubularin related protein 7
100016076	RPS6KA1	0.000170342	3.54488e-06	up	13.0702	13.0702	3.70821	4.22458	4.10928	8.04204	7.64588	7.92377	7.88887	chr4	ribosomal protein S6 kinase A1
100017357	GPR37	0.0447845	0.0271789	up	13.0465	13.0465	3.7056	5.86612	2.64113	7.3728	8.77989	7.08808	8.59611	chr8	G protein-coupled receptor 37
100014566	KCNJ3	0.00132025	0.000161362	up	13.0031	13.0031	3.70078	1.58072	1.3192	4.62435	5.44001	5.5014	5.0372	chr4	potassium inwardly rectifying channel subfamily J member 3
100025138	LY6G6C	0.000616752	3.77606e-05	up	12.9613	12.9613	3.69613	1.16568	0.64497	4.51336	4.4419	4.54072	4.90987	chr2	lymphocyte antigen 6 family member G6C
100025077	MAPT	0.0318438	0.0178393	up	12.9328	12.9328	3.69296	0.957382	4.15192	6.2165	5.9422	5.93928	6.89246	chr2	microtubule associated protein tau
100013825	AP3B2	0.00211909	0.000379751	up	12.9175	12.9175	3.69126	5.72646	4.67346	8.61146	8.75271	8.936	9.26472	chr1	adaptor related protein complex 3 subunit beta 2
100010279	MAPK12	0.00636942	0.00211939	up	12.8839	12.8839	3.6875	3.26479	5.06963	7.7869	7.51517	8.07502	8.04177	chr8	mitogen-activated protein kinase 12
100012861	PARVG	0.0044657	0.00126231	up	12.8772	12.8772	3.68674	3.47279	2.31383	6.28898	7.28164	6.17043	6.57915	chr8	parvin gamma
103104146	TERT	0.00115335	0.000128743	up	12.7754	12.7754	3.6753	4.14551	3.88398	8.20401	7.4662	7.74499	7.34497	chr3	telomerase reverse transcriptase
100031636	SNAP25	0.00380391	0.000980978	up	12.7656	12.7656	3.67419	3.16568	2.17453	6.12393	5.97982	6.18972	7.08369	chr1	synaptosome associated protein 25
100018681	SYT17	0.031059	0.0172916	up	12.7538	12.7538	3.67285	0.580721	3.8397	5.63628	5.6847	6.23786	5.97341	chr6	synaptotagmin 17
103092997	LOC103092997	0.0004267	1.88264e-05	up	12.7343	12.7343	3.67064	1.90265	2.19367	5.92425	5.42367	5.85042	5.67687	chr3	DNA ligase 1 pseudogene
100021068	PCBP4	0.00934281	0.00364184	up	12.6792	12.6792	3.66439	7.34579	9.12547	11.6038	11.9851	11.423	12.5881	chr6	poly(rC) binding protein 4
103106316	LOC103106316	0.00150255	0.000208936	up	12.6596	12.6596	3.66216	6.62956	5.73941	9.98087	9.59761	10.1328	9.67529	chr2	uncharacterized LOC103106316
100024720	LOC100024720	0.00145783	0.000194102	up	12.6383	12.6383	3.65973	8.59195	7.90416	12.2468	11.4974	12.0921	11.7949	chr4	H2A histone family, member X
100027725	MYO7A	0.00343906	0.000826736	up	12.5516	12.5516	3.6498	3.08322	3.19367	5.88173	6.97885	7.08217	7.21022	chr4	myosin VIIA
100020420	SKA1	0.000323859	1.17169e-05	up	12.5421	12.5421	3.64871	6.07791	5.90652	9.7146	9.44221	9.90804	9.49884	chr3	spindle and kinetochore associated complex subunit 1
100019850	STRIP2	0.00932357	0.0036296	up	12.5301	12.5301	3.64732	2.38808	1.1849	4.52245	5.16616	6.15069	5.89593	chr8	striatin interacting protein 2
100018811	RBFOX1	0.00690472	0.0023818	up	12.5056	12.5056	3.6445	4.56561	3.64113	7.56584	7.33943	7.30286	8.78336	chr6	RNA binding fox-1 homolog 1
100031498	ITGA2	0.0023427	0.000450313	up	12.4995	12.4995	3.6438	3.75731	3.04948	6.60417	6.73344	7.36505	7.4861	chr3	integrin subunit alpha 2
100013737	TMEM169	0.00545801	0.00170254	up	12.435	12.435	3.63633	1.58072	2.90416	6.32142	5.6253	5.31326	6.25511	chr7	transmembrane protein 169
103092560	GYPC	0.00027306	8.33297e-06	up	12.4202	12.4202	3.63462	6.66818	6.64275	10.5521	10.3547	10.1539	10.0996	chr4	glycophorin C (Gerbich blood group)
103101900	LOC103101900	0.0109574	0.00451383	up	12.4042	12.4042	3.63275	3.82736	1.6302	6.25067	6.07446	6.67171	6.4493	chrX	uncharacterized LOC103101900
100026140	MSI1	4.33688e-05	3.6037e-07	up	12.3856	12.3856	3.6306	7.06252	7.05651	10.7719	10.5565	10.6718	10.7603	chr3	musashi RNA binding protein 1
100014960	CLDN6	0.00443025	0.00124892	up	12.335	12.335	3.62469	8.62948	7.00121	11.3006	11.4714	11.5648	11.4232	chr6	claudin 6
100032318	LRATD2	0.004791	0.0014064	up	12.2935	12.2935	3.61982	7.54072	6.13938	9.94508	10.3705	10.7256	10.7983	chr3	LRAT domain containing 2
100028461	FBLN1	0.00110431	0.000118235	up	12.2906	12.2906	3.61948	8.33895	8.53763	11.5449	12.2847	12.0229	12.3786	chr8	fibulin 1
100023914	DLGAP3	0.0178289	0.00856508	up	12.2193	12.2193	3.61109	2.08322	1.3192	4.76594	4.80218	4.7885	6.89257	chr4	DLG associated protein 3
100016198	FZD5	0.00864921	0.00327219	up	12.1673	12.1673	3.60494	4.28116	3.48913	7.00893	7.5888	6.80027	8.56232	chr7	frizzled class receptor 5
100619665	PTPRJ	0.0068557	0.00235833	up	12.1495	12.1495	3.60282	3.66818	5.54802	8.36246	8.08956	8.33755	8.05411	chr5	protein tyrosine phosphatase receptor type J
100030599	NKAIN2	0.0412547	0.0246333	up	12.1072	12.1072	3.59779	2.90265	0	4.46751	4.98206	4.42752	6.31938	chr2	sodium/potassium transporting ATPase interacting 2
103101331	LOC103101331	0.0229397	0.0118232	up	12.0814	12.0814	3.59472	2.58072	0	5.63755	4.36093	4.97817	4.56368	chr6	uncharacterized LOC103101331
100016293	CDH20	0.021755	0.0110687	up	12.0684	12.0684	3.59316	2.77659	0	4.78537	4.85675	4.85416	5.42956	chr3	cadherin 20
100020164	DNAH5	0.00153116	0.00021663	up	12.0122	12.0122	3.58642	1.58072	2.05617	5.36594	4.86539	5.68158	5.70656	chr3	dynein axonemal heavy chain 5
100030510	ESCO2	0.00037419	1.49687e-05	up	11.9978	11.9978	3.5847	6.04088	5.92875	9.58196	9.24216	9.73943	9.7145	chr1	establishment of sister chromatid cohesion N-acetyltransferase 2
100023226	ARHGAP26	0.00428523	0.00118294	up	11.9857	11.9857	3.58324	5.24369	3.64113	8.10867	8.03327	7.96094	7.99971	chr1	Rho GTPase activating protein 26
100011564	STMN1	0.000855767	7.09206e-05	up	11.9671	11.9671	3.581	8.33811	7.89461	11.7912	11.3841	11.5747	12.0396	chr4	stathmin 1
100017973	LGI1	0.0143	0.0064134	up	11.9209	11.9209	3.57542	2.45519	1.3192	4.93751	5.13926	4.97683	6.79688	chr1	leucine rich glioma inactivated 1
103102150	HPDL	0.0127392	0.00550541	up	11.7961	11.7961	3.56024	3.38808	1.3192	5.91981	5.25824	6.20895	6.26853	chr2	4-hydroxyphenylpyruvate dioxygenase like
100030211	CPT1C	0.000815869	6.52367e-05	up	11.7837	11.7837	3.55872	5.49371	5.12014	8.43713	8.95786	9.06528	9.00232	chr4	carnitine palmitoyltransferase 1C
100020547	POU3F2	0.00254554	0.000512888	up	11.7677	11.7677	3.55676	3.16568	3.3192	6.11782	6.74073	6.94809	7.39014	chr2	POU class 3 homeobox 2
100028019	PACSIN1	0.000540877	2.91936e-05	up	11.7579	11.7579	3.55556	3.16568	3.56502	6.79417	6.72674	6.94984	7.21289	chr2	protein kinase C and casein kinase substrate in neurons 1
100029459	CDC45	0.000215977	5.28865e-06	up	11.7557	11.7557	3.55528	4.94593	4.76623	8.5501	8.18997	8.52802	8.37736	chr3	cell division cycle 45
100012131	LOC100012131	0.000945664	8.85234e-05	up	11.7374	11.7374	3.55304	3.38808	3.146	6.68935	6.83329	6.48185	7.27581	chr2	histone H3
100617368	TIMELESS	0.00212537	0.000382282	up	11.6535	11.6535	3.54269	5.68358	4.76113	9.01032	8.73993	8.9886	8.32133	chr8	timeless circadian regulator
100031328	LOC100031328	0.0162905	0.00762716	up	11.64	11.64	3.54101	5.24126	2.96987	7.11471	7.36658	8.0234	8.08163	chr6	dedicator of cytokinesis protein 3-like
103104959	SYCE1L	0.000198155	4.64825e-06	up	11.6347	11.6347	3.54037	4.85235	5.15836	8.39328	8.49714	8.6476	8.64486	chrX	synaptonemal complex central element protein 1 like
100025158	MPIG6B	0.00246056	0.00048473	up	11.5769	11.5769	3.53317	1.44657	2.19168	4.8012	5.40381	5.36929	5.83487	chr2	megakaryocyte and platelet inhibitory receptor G6b
100019029	LOC100019029	0.00369389	0.00093332	up	11.5715	11.5715	3.5325	10.181	9.89087	12.9798	13.4112	13.4777	14.4051	chr8	Y-box-binding protein 3
100019853	HEY1	0.00657502	0.00222697	up	11.5656	11.5656	3.53177	4.81389	3.0162	7.21498	7.3707	7.59582	7.60576	chr3	hes related family bHLH transcription factor with YRPW motif 1
100019056	STX1B	0.000104693	1.51663e-06	up	11.5552	11.5552	3.53047	1.6962	1.90416	5.26597	5.46968	5.35229	5.23468	chr6	syntaxin 1B
100011668	HOXA4	0.00150948	0.000211342	up	11.5333	11.5333	3.52773	6.82878	5.98742	9.79735	10.2275	9.66155	10.0569	chr8	homeobox A4
100029160	PDE3B	0.00206442	0.000361755	up	11.5242	11.5242	3.52659	1.58072	2.2578	5.96043	5.20234	5.06795	5.55269	chr5	phosphodiesterase 3B
100018359	LOC100018359	0.00515138	0.00156712	up	11.5093	11.5093	3.52473	3.58072	2.3192	6.20417	6.11078	6.44709	7.13674	chr6	serine protease 33-like
103095528	NFAM1	0.00246752	0.000487371	up	11.4862	11.4862	3.52182	3.22458	4.46895	7.28345	7.38818	7.27889	7.52383	chr8	NFAT activating protein with ITAM motif 1
100010948	CADPS	0.0351007	0.0201508	up	11.3925	11.3925	3.51002	3.63962	6.50169	8.3405	8.15092	8.21789	9.61337	chr6	calcium dependent secretion activator
103106710	EXOSC6	0.00198942	0.000338286	up	11.3833	11.3833	3.50885	6.85655	5.75417	9.89035	9.58893	9.92774	9.84982	chr1	exosome component 6
100026570	ASPM	0.000626298	3.91465e-05	up	11.3567	11.3567	3.50547	7.43247	6.85318	10.7561	10.5165	10.8148	10.5058	chr2	assembly factor for spindle microtubules
100018660	STK32B	0.0116649	0.00490134	up	11.3563	11.3563	3.50542	2.80311	1.73424	5.98083	4.82056	5.54057	6.75443	chr5	serine/threonine kinase 32B
100013912	SV2B	0.0164849	0.00774559	up	11.2729	11.2729	3.49478	3.04015	2.64113	5.2909	5.64393	7.03305	7.3738	chr1	synaptic vesicle glycoprotein 2B
103104797	PROB1	0.00235591	0.000453892	up	11.2697	11.2697	3.49438	3.16568	2.3192	6.01753	6.20634	5.95185	6.77156	chr1	proline rich basic protein 1
100019824	LOC100019824	0.0226366	0.0116387	up	11.2633	11.2633	3.49356	6.22422	3.68913	8.09171	8.65734	7.97192	9.07997	chrX	fibronectin type-III domain-containing protein 3a-like
100014834	NCAPG	0.000165048	3.3983e-06	up	11.2496	11.2496	3.4918	7.29268	7.23792	10.8436	10.5811	10.9322	10.6716	chr5	non-SMC condensin I complex subunit G
100024530	ME1	0.00388223	0.00101174	up	11.2306	11.2306	3.48937	9.4014	8.85767	11.9251	12.7617	12.4839	13.3049	chr2	malic enzyme 1
103096382	LOC103096382	0.0399576	0.0236619	up	11.1804	11.1804	3.4829	0	3.21644	4.86757	4.56427	5.1387	5.79394	chr1	uncharacterized LOC103096382
100015043	GAP43	0.0125226	0.00538357	up	11.1706	11.1706	3.48164	8.23953	6.49246	11.1772	10.3293	10.3466	11.5374	chr4	growth associated protein 43
100015850	NDUFS6	0.000191862	4.29171e-06	up	11.166	11.166	3.48104	7.15688	6.86871	10.5065	10.3182	10.5911	10.5595	chr3	NADH:ubiquinone oxidoreductase subunit S6
100016570	BCL2	0.00412838	0.00111292	up	11.1591	11.1591	3.48014	3.72368	4.73424	7.91672	7.73372	7.04295	8.14302	chr3	BCL2 apoptosis regulator
100029685	KIF15	0.00050726	2.61482e-05	up	11.1386	11.1386	3.4775	6.78366	6.91116	10.5145	10.3172	10.4975	9.97048	chr8	kinesin family member 15
100017741	ALDH2	0.000956691	9.07517e-05	up	11.133	11.133	3.47678	7.35331	6.84145	10.6366	10.1881	10.838	10.634	chr3	aldehyde dehydrogenase 2 family member
100018975	DAB1	0.00601006	0.00195474	up	11.1209	11.1209	3.4752	3.94996	2.73424	7.2541	6.07728	6.82851	7.10927	chr2	DAB adaptor protein 1
100018153	TMEM178B	0.0119795	0.00507931	up	11.0799	11.0799	3.46987	2.16568	4.01964	6.99398	6.23788	6	7.01829	chr8	transmembrane protein 178B
100016167	ISL1	0.0329541	0.0186616	up	11.0769	11.0769	3.46948	3.55035	0.979124	6.9129	5.43174	5.27175	5.32048	chr3	ISL LIM homeobox 1
100014264	RELT	0.0027264	0.000574791	up	10.9982	10.9982	3.45919	5.6155	5.93881	8.80121	9.22216	8.95729	9.96474	chr4	RELT TNF receptor
100026794	TK1	0.00094787	8.88693e-05	up	10.9783	10.9783	3.45659	7.36601	6.94963	10.8192	10.2219	10.8651	10.5514	chr2	thymidine kinase 1
100010234	RASGEF1B	0.0130301	0.0057049	up	10.9331	10.9331	3.45064	2.63962	0.904162	4.59914	4.84201	5.47928	5.96968	chr5	RasGEF domain family member 1B
100618341	NCAM2	0.00531207	0.00163749	up	10.9105	10.9105	3.44764	2.80311	1.73424	5.82008	6.13751	5.9594	4.94827	chr4	neural cell adhesion molecule 2
103097394	CCDC177	0.0102797	0.00415548	up	10.8803	10.8803	3.44364	0.580721	2.64113	4.93773	5.17115	4.8319	5.2775	chr1	coiled-coil domain containing 177
100032719	F11R	0.000579036	3.24961e-05	up	10.8774	10.8774	3.44326	6.27806	6.24278	9.30217	9.81306	9.84591	9.8536	chr2	F11 receptor
100026192	LAMA5	0.00865835	0.00327887	up	10.8584	10.8584	3.44073	7.53604	8.28447	10.3117	11.5245	11.4499	12.118	chr1	laminin subunit alpha 5
100022615	PRAG1	0.000595126	3.51413e-05	up	10.8108	10.8108	3.4344	6.00138	6.39602	9.89736	9.42456	9.72905	9.48142	chr5	PEAK1 related, kinase-activating pseudokinase 1
100020579	FAM204A	0.000157575	3.11696e-06	up	10.7705	10.7705	3.42902	6.47794	6.28806	9.82746	9.6565	9.98189	9.78222	chr1	family with sequence similarity 204 member A
100012222	NOXO1	0.00421105	0.00115038	up	10.7415	10.7415	3.42512	3.09505	3.55186	6.18703	6.36459	7.49867	6.94403	chr6	NADPH oxidase organizer 1
100021385	CKS1B	0.000530569	2.8052e-05	up	10.7347	10.7347	3.4242	6.29739	6.19964	9.54351	9.38299	9.82416	9.94021	chr2	CDC28 protein kinase regulatory subunit 1B
100011986	CCNT2	0.000273938	8.37988e-06	up	10.7197	10.7197	3.42219	7.01849	6.93998	10.6033	10.3619	10.4864	10.1541	chr4	cyclin T2
100033186	NCAPH	0.000836854	6.79379e-05	up	10.713	10.713	3.4213	6.90979	6.23635	10.0148	9.78415	10.1683	10.0103	chr1	non-SMC condensin I complex subunit H
100018911	UHRF1	0.00150222	0.000207736	up	10.7106	10.7106	3.42097	9.0071	8.4053	12.4528	12.0265	12.3219	11.7075	chr3	ubiquitin like with PHD and ring finger domains 1
100016163	CDCA3	0.00123011	0.000142921	up	10.7098	10.7098	3.42086	6.51237	6.74443	9.93804	9.58426	10.3954	10.2794	chr8	cell division cycle associated 3
100027113	CPNE7	0.0126724	0.00546445	up	10.707	10.707	3.42048	4.4387	3.56713	6.88801	6.62223	7.66911	8.51423	chr1	copine 7
100018150	CDC25A	0.00746857	0.00265977	up	10.6755	10.6755	3.41623	7.89813	6.4416	11.0826	10.541	10.7795	9.94117	chr6	cell division cycle 25A
100019879	KIF20A	0.000846789	6.93395e-05	up	10.6019	10.6019	3.40626	7.34241	6.90236	10.5884	10.158	10.7736	10.5945	chr1	kinesin family member 20A
100017992	UBE2QL1	0.00231661	0.0004432	up	10.5475	10.5475	3.39883	7.93434	6.74546	10.6451	10.7406	10.7364	10.8328	chr3	ubiquitin conjugating enzyme E2 Q family like 1
107649975	LOC107649975	0.0274734	0.0148452	up	10.4918	10.4918	3.39119	0	2.90416	4.63885	5.10924	4.80759	4.81742	chr8	zinc finger protein 850-like
100015092	NCAPD2	0.00044276	2.02926e-05	up	10.4738	10.4738	3.38871	7.82108	7.71144	11.0459	10.8825	11.3869	11.3046	chr8	non-SMC condensin I complex subunit D2
100033223	GINS1	0.00150682	0.000209974	up	10.4448	10.4448	3.38472	5.58926	4.72497	8.66279	8.27677	8.7447	8.48304	chr1	GINS complex subunit 1
100031727	CENPN	0.00710704	0.00248929	up	10.4419	10.4419	3.38431	5.82116	4.0748	8.11777	8.22364	8.35584	8.63192	chr1	centromere protein N
100617401	NBEAL2	0.00388553	0.00101309	up	10.4401	10.4401	3.38406	3.58042	4.29679	6.6226	7.22826	7.72924	7.71054	chr6	neurobeachin like 2
100012064	LOC100012064	0.00504645	0.0015211	up	10.439	10.439	3.38391	5.32865	6.66385	9.04777	9.63165	9.07436	9.76686	chr2	histone H1.4-like
100016569	ENO3	0.00228767	0.000432576	up	10.4169	10.4169	3.38086	6.40913	6.27392	9.49033	9.18131	9.94498	10.2729	chr2	enolase 3
100026866	SLC4A11	0.00539209	0.00167246	up	10.4083	10.4083	3.37966	3.9265	4.19367	6.46889	7.97768	7.59988	7.71253	chr5	solute carrier family 4 member 11
103099892	LOC103099892	0.00164626	0.000247764	up	10.4001	10.4001	3.37852	3.28116	2.3192	6.04334	6.35376	6.03699	6.28072	chr2	forkhead box protein K2
103094989	LOC103094989	0.00825184	0.00306615	up	10.399	10.399	3.37837	5.67643	3.94244	7.90962	8.03509	8.12425	8.68227	chr8	glutamate receptor-interacting protein 1
100015944	IRF6	0.0408753	0.0243346	up	10.373	10.373	3.37476	0	3.14165	4.53391	4.68197	5.68549	4.88097	chr2	interferon regulatory factor 6
100032065	MAP3K1	8.99656e-05	1.18419e-06	up	10.3623	10.3623	3.37327	8.25663	8.46979	11.6155	11.7376	11.8035	11.7893	chr3	mitogen-activated protein kinase kinase kinase 1
100020855	FBXO36	0.0407073	0.0242077	up	10.3534	10.3534	3.37203	1.16568	4.2578	5.60524	5.87353	5.97683	6.87947	chr7	F-box protein 36
103103427	TMEM92	0.0134965	0.00597264	up	10.3281	10.3281	3.36851	1.58072	3.66119	5.42653	6.22988	6.08235	6.21908	chr2	transmembrane protein 92
100028731	CELSR1	0.00073127	5.38813e-05	up	10.3097	10.3097	3.36594	5.3708	5.85975	8.67771	8.97042	9.15998	9.11672	chr8	cadherin EGF LAG seven-pass G-type receptor 1
100021558	HNRNPK	0.000156006	3.02858e-06	up	10.2729	10.2729	3.36077	10.9051	10.8086	14.3758	14.0244	14.2552	14.215	chr6	heterogeneous nuclear ribonucleoprotein K
100014142	AURKB	0.000883248	7.50849e-05	up	10.2392	10.2392	3.35604	6.54055	6.58074	9.96954	9.47379	10.2313	9.99211	chr2	aurora kinase B
100012273	PRC1	0.00146103	0.000194998	up	10.223	10.223	3.35375	7.78941	7.01113	10.7342	10.4252	10.88	10.9767	chr1	protein regulator of cytokinesis 1
100023994	KIF11	0.000191862	4.35234e-06	up	10.157	10.157	3.34441	7.9425	7.68989	11.2212	11.0639	11.3102	11.0471	chr1	kinesin family member 11
100013107	KLHL34	0.00150222	0.000207822	up	10.1415	10.1415	3.3422	1.58072	2.18314	5.03756	5.70224	5.0597	5.097	chr4	kelch like family member 34
100027718	DBNDD1	0.00104889	0.000107981	up	10.1039	10.1039	3.33684	5.92057	6.0057	9.25552	9.11021	9.03762	9.79654	chr1	dysbindin domain containing 1
100024005	PDE9A	0.00383224	0.000992229	up	10.1034	10.1034	3.33676	3.20521	2.12656	6.06725	5.60506	6.50946	5.82882	chr4	phosphodiesterase 9A
100016268	MTCL1	0.000897936	7.97491e-05	up	10.0661	10.0661	3.33143	7.73943	7.97627	10.9321	11.247	10.9799	11.5982	chr3	microtubule crosslinking factor 1
100025448	RBM24	0.0369367	0.02149	up	10.0304	10.0304	3.32631	5.70312	3.48913	7.58373	7.84864	7.00882	9.24853	chr3	RNA binding motif protein 24
100027655	AIFM3	0.00410508	0.00110198	up	10.0256	10.0256	3.32561	5.35442	4.50902	7.90665	7.9444	8.21518	8.96309	chr3	apoptosis inducing factor mitochondria associated 3
100021962	RALGPS2	0.00257049	0.000521841	up	10.0141	10.0141	3.32396	4.28116	5.05392	7.68412	7.81276	7.9135	8.55563	chr2	Ral GEF with PH domain and SH3 binding motif 2
100024374	CBS	0.00093901	8.73895e-05	up	10.0094	10.0094	3.32328	8.01478	7.60437	11.2377	11.2352	11.3403	10.7183	chr4	cystathionine beta-synthase
100025676	SINHCAF	0.000392529	1.65105e-05	up	9.99868	9.99868	3.32174	8.07245	7.63514	11.2425	10.9804	11.2563	11.2229	chr8	SIN3-HDAC complex associated factor
100018742	ESPN	0.00530543	0.0016331	up	9.98093	9.98093	3.31917	2.6962	1.90416	6.0868	5.32087	4.95689	6.11286	chr4	espin
100032824	ADGRB1	0.00429911	0.00119005	up	9.97433	9.97433	3.31822	3.77712	4.01964	6.76321	6.82736	7.20601	8.06982	chr3	adhesion G protein-coupled receptor B1
100013232	RYR1	0.0071768	0.00252526	up	9.8466	9.8466	3.29963	7.16162	6.28393	9.52088	10.0147	9.63067	10.9233	chr4	ryanodine receptor 1
100025912	FBN3	0.0275509	0.0148968	up	9.78438	9.78438	3.29048	10.802	7.96724	12.6006	12.7793	12.8206	12.4999	chr3	fibrillin 3
100011189	SLITRK2	0.020532	0.0102335	up	9.77764	9.77764	3.28949	3.38808	5.79493	8.4218	7.82939	7.6506	7.62217	chrX	SLIT and NTRK like family member 2
103096171	C1H14orf180	0.00448939	0.00127507	up	9.77139	9.77139	3.28856	5.97178	4.6339	8.46152	8.73281	8.26893	8.90235	chr1	chromosome 1 open reading frame, human C14orf180
100032111	NUSAP1	0.000217256	5.41087e-06	up	9.73735	9.73735	3.28353	7.64681	7.50408	10.6875	10.7626	10.9734	11.0124	chr1	nucleolar and spindle associated protein 1
103100992	LOC103100992	0.000805813	6.39957e-05	up	9.70013	9.70013	3.278	3.48761	3.71152	6.77658	6.54019	6.98661	7.2069	chr8	neural Wiskott-Aldrich syndrome protein-like
100024729	SPAG5	0.00290578	0.000636114	up	9.6493	9.6493	3.27042	5.79928	6.82855	9.32704	9.50817	10.0164	9.48575	chr2	sperm associated antigen 5
100022012	RBM38	0.00164907	0.00024847	up	9.64033	9.64033	3.26908	5.96154	6.35262	9.28503	9.26075	9.16863	9.99025	chr1	RNA binding motif protein 38
100023658	RPS6KL1	0.00477169	0.0013949	up	9.63322	9.63322	3.26802	3.33061	3.18808	6.63198	6.15505	5.96357	7.35887	chr1	ribosomal protein S6 kinase like 1
100011231	PRR11	0.000950697	8.94839e-05	up	9.62436	9.62436	3.26669	7.31091	6.89032	9.95848	10.5391	10.4832	10.4884	chr2	proline rich 11
100023998	KIF18B	0.0018983	0.000313941	up	9.6053	9.6053	3.26383	6.37136	5.83227	9.09653	8.99102	9.66452	9.71053	chr2	kinesin family member 18B
100019887	SOX21	0.00392114	0.00102883	up	9.60448	9.60448	3.26371	5.45724	6.54523	8.80169	9.63891	9.14566	9.47349	chr7	SRY-box transcription factor 21
100016105	LOC100016105	0.00687479	0.00236894	up	9.59225	9.59225	3.26187	8.03342	8.88951	11.011	12.3806	11.428	12.0738	chr1	N-acetyllactosaminide alpha-1,3-galactosyltransferase-like
100026048	WNT4	0.0125009	0.00537118	up	9.5907	9.5907	3.26164	3.38808	3.85898	5.60232	7.2965	7.31441	7.32742	chr4	Wnt family member 4
100018860	PRSS12	0.0136836	0.00607356	up	9.55983	9.55983	3.25698	4.01813	4.4757	6.74791	7.074	7.43041	8.76328	chr5	serine protease 12
100032007	OSBPL10	0.000605384	3.61476e-05	up	9.5555	9.5555	3.25633	4.56561	5.08297	8.0623	8.18928	7.87196	8.19895	chr8	oxysterol binding protein like 10
100024603	SHC3	0.0035298	0.000863047	up	9.55381	9.55381	3.25608	2.28116	1.90416	5.89048	5.07841	4.7425	5.68357	chr6	SHC adaptor protein 3
100031117	DSG2	0.0492127	0.030373	up	9.52437	9.52437	3.25162	4.48761	1.90416	5.29017	6.33157	7.62577	6.54253	chr3	desmoglein 2
100014076	KIF4A	0.00010484	1.52646e-06	up	9.51402	9.51402	3.25005	7.2819	7.53489	10.6892	10.5547	10.6849	10.7051	chrX	kinesin family member 4A
100012403	HMGN2	0.00319517	0.000736822	up	9.50981	9.50981	3.24942	4.93698	3.78314	7.53633	7.50098	7.42949	7.9711	chr4	high mobility group nucleosomal binding domain 2
100021250	EFNA2	0.000383995	1.58409e-05	up	9.47267	9.47267	3.24377	7.02422	6.6826	10.1344	10.2751	10.0967	9.88254	chr3	ephrin A2
100009725	MPP3	0.028417	0.0154926	up	9.47044	9.47044	3.24343	0.396297	2.91136	5.38997	4.35864	4.49414	5.34628	chr2	membrane palmitoylated protein 3
100027920	AURKA	0.000260985	7.71499e-06	up	9.46679	9.46679	3.24288	6.27653	6.38317	9.48578	9.45904	9.83432	9.51176	chr1	aurora kinase A
100009801	TMEM51	0.0168948	0.0079846	up	9.46104	9.46104	3.242	3.97304	1.90416	5.58446	6.28479	6.72971	6.12344	chr4	transmembrane protein 51
100030694	NPTX1	0.045	0.0273229	up	9.41507	9.41507	3.23497	5.8784	3.12656	8.09418	7.13119	7.0461	8.67833	chr2	neuronal pentraxin 1
100033320	AHSA2	0.0052561	0.00161212	up	9.40256	9.40256	3.23305	5.15507	5.17685	8.73131	7.48569	8.92971	8.44933	chr1	activator of HSP90 ATPase homolog 2
100021926	CRPPA	0.0104288	0.00423901	up	9.34649	9.34649	3.22442	5.28116	3.37809	7.64662	7.613	7.7593	7.19729	chr8	CDP-L-ribitol pyrophosphorylase A
103104199	CENPH	0.00039269	1.65462e-05	up	9.31115	9.31115	3.21896	5.41833	5.26038	8.48554	8.31427	8.6439	8.78956	chr3	centromere protein H
100013571	ARNT2	0.000646388	4.23986e-05	up	9.30151	9.30151	3.21747	7.68051	8.04825	11.3478	11.1178	10.8108	11.0509	chr1	aryl hydrocarbon receptor nuclear translocator 2
100031788	UNC5A	0.00190762	0.000318007	up	9.29651	9.29651	3.21669	3.8784	3.80806	6.58985	6.84114	7.55424	7.25445	chr1	unc-5 netrin receptor A
100619469	LOC100619469	0.00194251	0.000326394	up	9.2337	9.2337	3.20691	2.08322	3.01964	5.47477	5.80526	5.81359	5.93974	chr1	zinc finger protein 420-like
100013784	MGAT4A	0.00557207	0.00175492	up	9.22824	9.22824	3.20606	6.26105	5.37853	8.43831	8.73639	9.29464	9.63403	chr7	alpha-1,3-mannosyl-glycoprotein 4-beta-N-acetylglucosaminyltransferase A
100009798	PRDX2	0.027942	0.0151617	up	9.21073	9.21073	3.20332	10.9004	8.11093	12.65	12.657	12.6992	12.8298	chr3	peroxiredoxin 2
100014820	BRINP1	0.00388223	0.0010112	up	9.20346	9.20346	3.20218	5.05037	4.73324	8.48838	7.55156	7.69503	8.64096	chr1	BMP/retinoic acid inducible neural specific 1
107650212	LOC107650212	0.00282832	0.000606054	up	9.17753	9.17753	3.19811	5.42106	4.56713	7.67161	8.46696	8.36108	8.26914	chr8	uncharacterized LOC107650212
100027778	HIC2	0.00268739	0.000561429	up	9.16549	9.16549	3.19621	7.13531	6.53837	10.5856	9.84499	10.1081	9.5935	chr3	HIC ZBTB transcriptional repressor 2
100026801	QRICH2	0.0354209	0.0203659	up	9.15804	9.15804	3.19504	1.04015	4.06049	5.62944	5.91689	5.78929	5.64581	chr2	glutamine rich 2
103092421	SIPA1	0.00351576	0.000857474	up	9.15568	9.15568	3.19467	5.93011	4.62906	8.46057	8.55549	8.55175	8.32919	chr8	signal-induced proliferation-associated 1
100024522	TMEM200A	0.0103455	0.00419178	up	9.10554	9.10554	3.18675	4.66818	4.52865	8.98528	7.39799	7.33178	7.42559	chr2	transmembrane protein 200A
100022891	BTK	0.00115352	0.000128864	up	9.04899	9.04899	3.17776	3.82053	3.67323	6.60362	7.23255	6.66367	7.1987	chrX	Bruton tyrosine kinase
100019388	CAPS	0.00780577	0.00284127	up	9.02844	9.02844	3.17448	3.73581	2.02001	6.12065	6.24502	6.03581	5.80806	chr3	calcyphosine
103103790	LOC103103790	0.00636959	0.00211992	up	9.02388	9.02388	3.17375	3.68715	2.78735	7.22062	6.20754	6.29754	5.91829	chr8	histone H3.v1-like
100016621	MEGF10	0.00414736	0.00112146	up	8.99931	8.99931	3.16981	4.17459	4.48465	7.69078	8.00774	7.59688	6.70234	chr3	multiple EGF like domains 10
100021057	PTPRN2	0.015878	0.00737946	up	8.96646	8.96646	3.16454	4.70877	6.69029	8.33904	9.11214	8.66432	9.34079	chr8	protein tyrosine phosphatase receptor type N2
100018376	ITGA6	0.0024528	0.000481939	up	8.9531	8.9531	3.16239	7.45633	6.5585	9.87797	10.5166	9.99601	10.2886	chr4	integrin subunit alpha 6
100026810	LOC100026810	0.01036	0.00419992	up	8.95153	8.95153	3.16214	4.06185	5.97178	8.2776	8.16841	8.32098	7.94881	chr4	cytochrome P450 27C1
100020950	MAB21L1	0.00705191	0.00246561	up	8.95003	8.95003	3.16189	5.04015	5.48912	8.50921	8.97777	7.46113	8.75801	chr4	mab-21 like 1
100024423	CSPG5	0.00471688	0.00136883	up	8.92271	8.92271	3.15748	4.59567	5.15209	7.49379	8.50194	7.61007	8.51966	chr6	chondroitin sulfate proteoglycan 5
100019146	FYB1	0.00565325	0.00179379	up	8.89847	8.89847	3.15356	2.28116	3.12901	5.66558	6.64931	5.68741	5.43227	chr3	FYN binding protein 1
100014924	OPN1SW	0.0399191	0.0236362	up	8.89552	8.89552	3.15308	2.16572	4.55314	5.33811	6.80952	6.62782	7.27459	chr8	opsin 1, short wave sensitive
100022601	QSOX1	0.0131267	0.00576266	up	8.84715	8.84715	3.14521	8.03947	9.51791	11.2617	11.5445	12.3863	12.5031	chr2	quiescin sulfhydryl oxidase 1
100021772	LCAT	0.0426213	0.0256482	up	8.83187	8.83187	3.14272	5.21551	4.85898	6.23583	8.70847	8.86433	8.91122	chr1	lecithin-cholesterol acyltransferase
100016182	CDC6	0.00302927	0.000675091	up	8.81301	8.81301	3.13964	6.69932	5.73503	9.69915	9.28443	9.47988	8.96376	chr2	cell division cycle 6
100028250	CALCRL	0.00775948	0.0028153	up	8.80951	8.80951	3.13906	4.62512	4.20997	8.18914	7.64567	7.81916	6.57246	chr4	calcitonin receptor like receptor
100020613	N4BP2L1	0.00444024	0.00125446	up	8.79428	8.79428	3.13656	3.97304	4.92406	7.12837	7.32231	8.07377	7.81602	chr4	NEDD4 binding protein 2 like 1
100030582	AATK	0.00212317	0.000380957	up	8.78622	8.78622	3.13524	2.90265	3.48913	5.78498	6.49368	6.4844	6.56146	chr2	apoptosis associated tyrosine kinase
100013725	TYMS	0.000435371	1.96572e-05	up	8.74058	8.74058	3.12773	7.26848	7.00514	10.3633	10.0514	10.4716	10.1718	chr3	thymidylate synthetase
100009975	SOX5	0.0171848	0.00815131	up	8.74038	8.74038	3.1277	4.82865	3.69204	8.32016	7.50146	7.39981	6.33073	chr8	SRY-box transcription factor 5
100027080	LOC100027080	0.0026325	0.000541831	up	8.73005	8.73005	3.12599	5.66109	6.31544	8.78353	9.48907	8.76823	9.4162	chr3	N-acetyllactosaminide beta-1,6-N-acetylglucosaminyl-transferase
100009836	LOC100009836	0.00219695	0.00040388	up	8.71689	8.71689	3.12381	2.57489	3.63872	6.31823	6.13574	6.27048	6.19804	chrX	RNA polymerase II subunit A C-terminal domain phosphatase SSU72 pseudogene
100025808	SEMA4F	0.00457168	0.00130941	up	8.70027	8.70027	3.12106	5.25315	5.54359	7.82426	9.18863	8.35936	8.70546	chr5	ssemaphorin 4F
100021507	DCST2	0.0203176	0.0100968	up	8.69634	8.69634	3.12041	2.26105	2.44022	4.66764	4.60703	6.02191	6.58757	chr2	DC-STAMP domain containing 2
100029356	SHMT1	0.000798063	6.30281e-05	up	8.6947	8.6947	3.12014	7.73453	7.07663	10.405	10.5801	10.6147	10.5031	chr6	serine hydroxymethyltransferase 1
100011362	RAMP2	0.00779183	0.00283048	up	8.66672	8.66672	3.11549	2.90265	1.3192	5.07223	5.57596	4.91174	5.3457	chr2	receptor activity modifying protein 2
100032690	DLL1	0.0151837	0.00695739	up	8.6113	8.6113	3.10623	5.56478	4.30409	7.58638	8.54185	7.26092	8.77351	chr2	delta like canonical Notch ligand 1
100023596	SLC9A3R1	0.000885688	7.55395e-05	up	8.5919	8.5919	3.10298	7.48385	7.01371	10.0557	10.4414	10.3257	10.5843	chr2	SLC9A3 regulator 1
100014809	PPP4R4	0.00120712	0.000138208	up	8.58444	8.58444	3.10172	4.94952	5.02743	7.861	7.74977	8.45524	8.29476	chr1	protein phosphatase 4 regulatory subunit 4
100015397	LOC100015397	0.00603303	0.0019662	up	8.57636	8.57636	3.10037	2.6962	2.05617	6.34241	5.02626	5.22507	5.31245	chr1	solute carrier family 22 member 4
100031321	MARVELD2	0.0074435	0.00264701	up	8.55648	8.55648	3.09702	4.88194	3.7136	6.66224	7.64113	7.4844	7.79138	chr3	MARVEL domain containing 2
103098332	LOC103098332	0.0119886	0.00508493	up	8.55335	8.55335	3.09649	2.16568	3.48913	5.09018	6.17676	5.88576	6.54288	chr4	uncharacterized LOC103098332
100033291	MCM8	0.000659233	4.4297e-05	up	8.54727	8.54727	3.09546	4.9344	4.96306	7.84767	8.10614	8.38562	7.83734	chr1	minichromosome maintenance 8 homologous recombination repair factor
100617506	MATN2	0.00732278	0.00259224	up	8.536	8.536	3.09356	4.14729	4.73424	6.81949	8.39065	7.47437	7.4528	chr3	matrilin 2
100025581	TNXB	0.0319516	0.0179089	up	8.50418	8.50418	3.08817	5.71	3.19367	7.58471	6.86574	8.1544	7.55519	chr2	tenascin XB
100030063	CYFIP2	0.00377361	0.000967747	up	8.50247	8.50247	3.08788	4.71939	4.48551	7.34559	7.46158	7.47244	8.48172	chr1	cytoplasmic FMR1 interacting protein 2
100011599	MINAR1	0.0270576	0.0145489	up	8.47232	8.47232	3.08276	0.580721	3.01964	5.04244	4.79773	5.36014	4.33144	chr1	membrane integral NOTCH2 associated receptor 1
103105457	HMGA1	0.00220775	0.000407684	up	8.4668	8.4668	3.08182	11.5939	10.6567	14.2304	13.9303	14.4425	14.2255	chr2	high mobility group AT-hook 1
100012354	DHFR	0.00147252	0.000198562	up	8.42215	8.42215	3.07419	7.79784	7.24945	10.7313	10.1807	10.8437	10.6357	chr3	dihydrofolate reductase
100026778	PPP1R3D	0.000902274	8.07462e-05	up	8.42065	8.42065	3.07393	6.22458	6.57376	9.59273	9.68304	9.09548	9.52114	chr1	protein phosphatase 1 regulatory subunit 3D
100030832	KIF18A	0.000368767	1.44547e-05	up	8.38482	8.38482	3.06778	5.66308	5.79352	8.59364	8.71798	9.04327	8.82945	chr5	kinesin family member 18A
497247	LHB	0.00914513	0.00353122	up	8.3369	8.3369	3.05951	2.44466	3.37264	6.52997	5.26628	6.47651	5.59988	chr4	luteinizing hormone subunit beta
100619220	INCENP	0.000970147	9.33835e-05	up	8.33472	8.33472	3.05913	8.00057	8.21308	11.3861	10.7347	11.2932	11.2498	chr5	inner centromere protein
103096091	APELA	0.0174925	0.00835971	up	8.31263	8.31263	3.0553	8.47448	6.48075	10.3746	10.0148	11.0285	10.7138	chr5	apelin receptor early endogenous ligand
100014686	CDH7	0.0347386	0.0199021	up	8.28683	8.28683	3.05082	5.72966	3.81362	9.01845	7.51294	7.8249	6.93353	chr3	cadherin 7
100021622	NRXN3	0.0209739	0.0105433	up	8.25355	8.25355	3.04501	1.90265	3.56713	5.32142	5.94097	5.14791	6.70931	chr1	neurexin 3
100019265	VSTM4	0.0157942	0.00731974	up	8.25152	8.25152	3.04466	5.61047	4.92406	7.34518	8.9812	7.86733	9.05399	chr1	V-set and transmembrane domain containing 4
100028312	RPS6KA2	0.0216612	0.0109938	up	8.23598	8.23598	3.04194	6.1095	5.28883	8.55048	8.64615	7.76071	10.0071	chr2	ribosomal protein S6 kinase A2
100015946	CELF3	0.0205775	0.0102655	up	8.21413	8.21413	3.03811	4.51932	6.08066	8.29263	7.90878	7.76564	9.38535	chr2	CUGBP Elav-like family member 3
100016361	PTPRZ1	0.0436639	0.0263704	up	8.18405	8.18405	3.03281	3.30864	6.4134	7.85769	7.85077	8.05298	7.8139	chr8	protein tyrosine phosphatase receptor type Z1
100025862	TMTC4	0.00114471	0.00012719	up	8.15707	8.15707	3.02805	7.71983	8.25615	10.9466	10.916	10.8319	11.3696	chr7	transmembrane O-mannosyltransferase targeting cadherins 4
100013959	LOC100013959	0.0130228	0.00569791	up	8.08016	8.08016	3.01438	2.90265	3.90416	6.06927	6.07989	6.03351	7.4885	chr2	histone H2B type 1-F/J/L
103105231	SGO2	0.00114401	0.000127012	up	8.07704	8.07704	3.01383	6.68007	7.24801	10.0295	9.67652	10.222	9.98338	chr4	shugoshin 2
100028499	MMP17	0.000907339	8.1533e-05	up	8.0517	8.0517	3.00929	9.01361	9.07814	11.7469	12.2357	11.8777	12.3605	chr3	matrix metallopeptidase 17
100018486	JPH3	0.0401685	0.0238223	up	8.01653	8.01653	3.00298	2.6962	4.80033	6.78453	6.44815	5.85346	7.91883	chr1	junctophilin 3
100012465	ADGRV1	0.00541953	0.00168496	up	8.00741	8.00741	3.00134	1.99576	3.16987	5.65677	5.82966	5.79736	5.0528	chr3	adhesion G protein-coupled receptor V1
100619697	LOC100619697	0.000899214	8.02669e-05	up	8.00396	8.00396	3.00071	3.18558	3.87379	6.43546	6.57974	6.52308	6.58332	chr1	zinc finger protein 2 homolog
107650324	LOC107650324	0.0224458	0.0115258	up	7.99521	7.99521	2.99914	5.37618	6.5308	7.69239	9.68089	9.1385	9.2987	chrX	uncharacterized LOC107650324
100011259	HMGN1	6.30596e-05	6.77571e-07	up	7.97285	7.97285	2.9951	9.63027	9.71396	12.7581	12.5597	12.7186	12.6324	chr4	high mobility group nucleosome binding domain 1
100031749	CDCA8	0.00286496	0.000618328	up	7.9646	7.9646	2.9936	6.92797	5.88398	9.46069	9.11906	9.57311	9.44547	chr4	cell division cycle associated 8
100027042	TPD52	0.00821403	0.00304666	up	7.94621	7.94621	2.99027	5.10271	4.11794	7.47433	7.12191	7.38646	8.41967	chr3	tumor protein D52
100023574	EYA2	0.00133318	0.000164699	up	7.93608	7.93608	2.98843	5.30222	6.02886	8.6054	8.46016	8.68515	8.86516	chr1	EYA transcriptional coactivator and phosphatase 2
100024681	HCN2	0.00315611	0.000721838	up	7.93051	7.93051	2.98741	4.51932	4.62906	7.64787	7.52288	6.94967	8.12599	chr3	hyperpolarization activated cyclic nucleotide gated potassium and sodium channel 2
100021842	SIPA1L2	0.0237315	0.01234	up	7.92428	7.92428	2.98628	6.68562	9.0265	11.2144	10.9576	10.6902	10.5072	chr2	signal induced proliferation associated 1 like 2
100022016	E2F8	0.00136865	0.000173911	up	7.89719	7.89719	2.98134	5.43039	4.8217	7.94471	7.88274	8.20172	8.40036	chr5	E2F transcription factor 8
100028435	NFATC2	0.00859255	0.00324266	up	7.88233	7.88233	2.97862	4.90265	3.40666	7.0229	6.76097	7.15615	7.5931	chr1	nuclear factor of activated T cells 2
100009919	CIP2A	0.000885688	7.66452e-05	up	7.87914	7.87914	2.97804	6.08028	5.93734	9.1186	8.86557	9.2976	8.66563	chr4	cellular inhibitor of PP2A
100021967	ZADH2	0.00353258	0.000864962	up	7.86497	7.86497	2.97544	7.36897	8.40523	10.8443	11.1048	11.0205	10.4806	chr3	zinc binding alcohol dehydrogenase domain containing 2
100010189	HOXA2	0.00369307	0.000932841	up	7.86335	7.86335	2.97514	7.78196	6.62602	10.2045	10.4369	10.1378	9.93733	chr8	homeobox A2
100025343	LOC100025343	0.000948337	8.89829e-05	up	7.85811	7.85811	2.97418	7.03654	7.07347	9.86664	10.4038	9.73742	10.1088	chr2	zinc finger protein OZF-like
100031453	MTFR2	0.00058055	3.29023e-05	up	7.84479	7.84479	2.97173	5.09379	4.67675	7.65903	7.90847	8.03672	7.82381	chr2	mitochondrial fission regulator 2
100018541	FAM174B	0.00693714	0.00239706	up	7.83833	7.83833	2.97055	7.18558	6.25721	9.27304	9.50265	9.52833	10.4638	chr1	family with sequence similarity 174 member B
100020365	EDAR	0.00421165	0.00115086	up	7.7943	7.7943	2.96242	1.90265	2.64113	5.26232	5.73524	4.6461	5.29357	chr7	ectodysplasin A receptor
107650292	LOC107650292	0.00184076	0.00029645	up	7.78386	7.78386	2.96049	5.33244	4.66538	8.35088	7.83044	7.71288	7.94339	chrX	uncharacterized LOC107650292
100016421	FANCI	0.00179133	0.000285115	up	7.75433	7.75433	2.955	6.55638	6.40158	9.209	9.43072	9.96926	9.12694	chr1	FA complementation group I
100011634	SLC29A1	0.0124332	0.0053284	up	7.75036	7.75036	2.95426	9.32417	7.46854	11.0866	11.3179	11.3454	11.6525	chr2	solute carrier family 29 member 1 (Augustine blood group)
100617426	CLSTN3	0.0017648	0.000278916	up	7.73691	7.73691	2.95176	6.17068	5.9283	8.98864	8.9302	8.59602	9.49015	chr8	calsyntenin 3
100011983	NDC80	4.76365e-05	4.34364e-07	up	7.73356	7.73356	2.95113	6.28969	6.33135	9.26974	9.15269	9.3544	9.26979	chr3	NDC80 kinetochore complex component
103100780	LOC103100780	0.00318941	0.000735025	up	7.71904	7.71904	2.94842	2.58072	2.3192	4.87045	5.82119	5.13592	5.76596	chrX	uncharacterized LOC103100780
100032771	FAM83D	0.00182229	0.000292392	up	7.70574	7.70574	2.94593	6.24369	5.78952	9.02261	8.46983	9.14066	9.21706	chr1	family with sequence similarity 83 member D
100019632	RPL21	0.000289711	9.51856e-06	up	7.69956	7.69956	2.94478	10.5508	10.6151	13.5072	13.2969	13.6215	13.6853	chr4	ribosomal protein L21
100020121	TRAF4	0.00103827	0.000106278	up	7.67828	7.67828	2.94078	8.78923	8.43051	11.333	11.5277	11.4121	11.9298	chr2	TNF receptor associated factor 4
100023303	HELLS	0.00447294	0.00126534	up	7.65782	7.65782	2.93693	8.26779	7.38819	11.1354	10.6152	11.0602	10.2489	chr1	helicase, lymphoid specific
100013531	INAVA	0.00963355	0.00379845	up	7.63942	7.63942	2.93346	4.77712	6.49039	8.68539	8.33214	8.71112	8.54022	chr2	innate immunity activator
100029138	GCH1	0.00155086	0.000222757	up	7.6336	7.6336	2.93236	4.16568	4.86352	7.6691	7.36674	7.57468	7.17734	chr1	GTP cyclohydrolase 1
100017972	GINS2	0.000319977	1.12706e-05	up	7.62987	7.62987	2.93166	6.83067	6.61075	9.5369	9.84588	9.70774	9.51896	chr1	GINS complex subunit 2
100025023	CDC25C	0.00288121	0.000626073	up	7.62027	7.62027	2.92984	3.30682	3.97092	6.09294	6.80399	6.91751	6.46042	chr1	cell division cycle 25C
107651296	FAM72A	0.00691884	0.0023887	up	7.61331	7.61331	2.92852	6.55418	6.09343	8.6008	8.89255	9.59128	9.92468	chr2	family with sequence similarity 72 member A
100026594	ALDH1L1	0.00257103	0.000522373	up	7.58337	7.58337	2.92284	5.48761	6.49924	8.81267	8.98881	9.09227	8.77131	chr6	aldehyde dehydrogenase 1 family member L1
100012785	LOC100012785	0.00109711	0.000116416	up	7.5628	7.5628	2.91892	10.352	9.96158	13.2579	12.7052	13.2663	13.0735	chr5	histone H2A.Z
100024974	RASL11A	0.0237411	0.0123498	up	7.56178	7.56178	2.91872	4.12112	2.34777	7.14519	5.86834	5.7484	5.85075	chr4	RAS like family 11 member A
103105372	DEPP1	0.0497702	0.0308012	up	7.5611	7.5611	2.9186	3.90265	1.90416	5.02875	5.05594	6.09257	7.11076	chr1	DEPP1 autophagy regulator
100019501	WASF3	0.00856616	0.00322703	up	7.55748	7.55748	2.91791	6.77231	5.09249	8.817	8.82849	8.83065	8.9251	chr4	WASP family member 3
100010344	BCAT1	0.00359124	0.000888632	up	7.52271	7.52271	2.91125	7.72538	8.15314	11.3921	10.446	11.0869	10.4771	chr8	branched chain amino acid transaminase 1
100023241	SEMA6B	0.00545631	0.00170097	up	7.52049	7.52049	2.91083	5.55035	6.0483	8.37569	8.72495	8.26337	9.47658	chr3	semaphorin 6B
107652233	LOC107652233	0.00642899	0.00215765	up	7.48963	7.48963	2.90489	5.36348	3.91594	7.75541	7.34288	7.45538	7.62474	chr4	centromere protein Q-like
100024588	TSC22D3	0.000516367	2.71872e-05	up	7.47968	7.47968	2.90298	3.90265	4.06766	6.91814	6.69669	6.77213	7.16557	chrX	TSC22 domain family member 3
103106059	LOC103106059	0.0210846	0.0106167	up	7.47836	7.47836	2.90272	2.45519	4.28329	6.53816	6.84607	6.17339	5.53022	chr3	dystonin-like
100020443	HOXB2	0.00169043	0.00025955	up	7.47016	7.47016	2.90114	7.90761	7.09618	10.2752	10.2612	10.5956	10.4801	chr2	homeobox B2
100013311	PKN3	0.000795896	6.26259e-05	up	7.46436	7.46436	2.90002	6.44279	6.17685	8.87397	9.39406	9.19865	9.37269	chr1	protein kinase N3
100025499	MYB	0.00658764	0.00223366	up	7.46163	7.46163	2.89949	4.61047	3.22609	7.12061	6.68503	6.93383	6.5316	chr2	MYB proto-oncogene, transcription factor
100021233	PARPBP	0.00681073	0.00233677	up	7.45122	7.45122	2.89748	4.62555	5.97741	8.23785	7.7605	8.38147	8.41601	chr8	PARP1 binding protein
100032844	VSTM2L	0.0215942	0.0109503	up	7.44551	7.44551	2.89637	8.02822	6.00663	9.29323	10.2099	9.85685	10.2952	chr1	V-set and transmembrane domain containing 2 like
100025799	ANKRD6	0.00383276	0.000993126	up	7.44155	7.44155	2.8956	3.45519	3.15243	6.93303	6.01662	5.98588	5.86212	chr2	ankyrin repeat domain 6
100020336	FOXM1	0.000795709	6.25132e-05	up	7.43329	7.43329	2.894	6.13352	5.63948	8.72948	8.57312	8.96749	8.85192	chr8	forkhead box M1
100030223	RGS20	0.0215694	0.010933	up	7.42445	7.42445	2.89228	3.08322	5.31167	7.40111	6.94268	7.14895	6.86617	chr3	regulator of G protein signaling 20
100031079	BIRC5	0.000634729	4.06303e-05	up	7.41306	7.41306	2.89007	8.64232	8.34485	11.5695	11.1289	11.5259	11.3103	chr2	baculoviral IAP repeat containing 5
100011227	PDCD2L	0.00486985	0.00144029	up	7.3915	7.3915	2.88587	5.50009	6.78179	9.04206	8.90479	9.28503	8.87535	chr1	programmed cell death 2 like
100024468	ARHGAP18	0.00801061	0.00294652	up	7.37273	7.37273	2.8822	7.10507	7.07653	9.14769	10.179	9.83229	10.733	chr2	Rho GTPase activating protein 18
103093910	LOC103093910	0.00711037	0.00249299	up	7.35982	7.35982	2.87967	2.90265	4.43468	6.56837	6.40552	6.68158	6.53786	chr3	zinc finger protein 260-like
100021004	SLC22A23	0.00613831	0.00201315	up	7.34041	7.34041	2.87586	3.04015	2.98217	5.33929	5.42599	6.21387	6.56893	chr3	solute carrier family 22 member 23
100019292	PHACTR1	0.0266079	0.0142539	up	7.32651	7.32651	2.87313	4.76307	2.86805	6.83171	6.28503	6.10295	7.53505	chr3	phosphatase and actin regulator 1
100015488	ACTN3	0.000927498	8.51178e-05	up	7.31023	7.31023	2.86992	3.80672	3.54159	6.20146	6.48869	6.76883	6.71731	chr8	actinin alpha 3
100020408	EXO1	0.00208512	0.000368433	up	7.30772	7.30772	2.86942	6.3041	5.76766	9.10523	8.75478	9.24446	8.51674	chr2	exonuclease 1
100012452	TSGA10	0.0282153	0.0153533	up	7.30628	7.30628	2.86914	1.80311	4.14363	5.46092	5.62564	5.98396	6.29951	chr7	testis specific 10
100014933	TOM1L1	0.00107905	0.000112912	up	7.28826	7.28826	2.86558	5.41139	6.08522	8.73761	8.63123	8.45306	8.63363	chr2	target of myb1 like 1 membrane trafficking protein
107650772	LOC107650772	0.0149714	0.00682238	up	7.28457	7.28457	2.86484	3.57301	3.77719	5.95567	6.06249	6.41346	7.72815	chr1	uncharacterized LOC107650772
100016408	ONECUT2	0.00392114	0.00102791	up	7.25595	7.25595	2.85916	3.38808	3.64113	6.96189	6.47299	5.75968	6.30051	chr3	one cut homeobox 2
100031378	CLSPN	0.00576213	0.0018419	up	7.24881	7.24881	2.85774	6.91118	5.64467	9.40912	8.91647	9.33171	8.88537	chr4	claspin
100011548	ZGRF1	0.00293999	0.000646844	up	7.19855	7.19855	2.84771	5.00699	5.30589	7.60114	7.69127	8.20588	8.51829	chr5	zinc finger GRF-type containing 1
100019356	NLK	0.000730364	5.35395e-05	up	7.19735	7.19735	2.84747	9.04418	8.96705	11.7861	12.2186	11.7296	11.678	chr2	nemo like kinase
100021644	GKAP1	0.00197707	0.000335254	up	7.19334	7.19334	2.84666	6.11988	6.92977	9.09353	9.45683	9.38567	9.54992	chr6	G kinase anchoring protein 1
100026258	SH2D3A	0.0433018	0.0261104	up	7.13995	7.13995	2.83591	1.61282	4.50637	5.84964	5.98733	5.97576	5.76932	chr3	SH2 domain containing 3A
100617463	LOC100617463	0.000430043	1.93183e-05	up	7.12256	7.12256	2.83239	4.68842	4.97988	7.49304	7.57762	7.80083	7.79471	chr3	zinc finger protein 420-like
100031828	ASB9	0.000486258	2.41851e-05	up	7.10696	7.10696	2.82923	4.28467	4.65905	7.37929	7.15477	7.45225	7.21807	chr7	ankyrin repeat and SOCS box containing 9
100028325	PLEKHH1	0.0343832	0.0196353	up	7.10439	7.10439	2.82871	2.58072	4.78952	7.33064	6.29251	6.53892	5.89325	chr1	pleckstrin homology, MyTH4 and FERM domain containing H1
100024068	RAD54L	0.000565103	3.13738e-05	up	7.09356	7.09356	2.82651	7.29946	6.95731	9.80885	9.84213	9.9909	10.1777	chr2	RAD54 like
100024875	POU3F1	0.00066585	4.58785e-05	up	7.07416	7.07416	2.82256	5.82865	6.38529	8.98588	8.85102	8.99727	8.88395	chr4	POU class 3 homeobox 1
100015702	DIPK1B	0.0251976	0.0132797	up	7.06545	7.06545	2.82078	6.62894	7.25569	8.94262	10.0399	9.10754	10.9623	chr1	divergent protein kinase domain 1B
100013735	KIF22	0.000268321	8.0811e-06	up	7.0567	7.0567	2.81899	7.84482	7.71255	10.6352	10.3916	10.7494	10.6145	chr6	kinesin family member 22
100023190	SMC2	0.000605671	3.63315e-05	up	7.05112	7.05112	2.81785	7.94214	7.82899	10.773	10.5423	10.9852	10.5132	chr6	structural maintenance of chromosomes 2
100028243	LOC100028243	0.00486425	0.00143696	up	7.02748	7.02748	2.81301	10.7366	10.7923	12.9732	13.5901	13.4629	14.2838	chr6	histone H1x
100026037	TENM2	0.0386589	0.0227052	up	7.02453	7.02453	2.8124	5.29038	5.94856	6.97442	8.29564	8.92429	9.53313	chr1	teneurin transmembrane protein 2
100019137	ARHGAP22	0.00547209	0.00171015	up	7.01928	7.01928	2.81132	4.09733	4.92722	7.22098	7.11199	6.9768	7.98462	chr1	Rho GTPase activating protein 22
100024117	HEY2	0.0207412	0.0104034	up	7.01644	7.01644	2.81074	5.54111	3.90416	6.93195	8.02711	7.09288	8.08156	chr2	hes related family bHLH transcription factor with YRPW motif 2
100014903	LOC100014903	0.00826971	0.00307765	up	7.00155	7.00155	2.80767	3.86785	5.34157	7.3684	7.78099	7.30294	7.1972	chr8	zinc finger protein 345-like
100013683	ADGRL2	0.00251215	0.000503285	up	6.99753	6.99753	2.80685	8.72962	9.30814	11.4307	12.1018	11.6418	12.1285	chr2	adhesion G protein-coupled receptor L2
100014230	LOC100014230	0.00130198	0.000157686	up	6.99545	6.99545	2.80642	6.70027	6.10056	9.45149	9.25496	8.96803	9.15286	chr7	kelch repeat and BTB domain-containing protein 7
103098616	LOC103098616	0.00992525	0.00395287	up	6.99448	6.99448	2.80622	4.32057	4.78082	7.95163	6.50188	7.82694	7.14719	chr4	uncharacterized LOC103098616
100011432	SPRY2	0.000281557	9.00636e-06	up	6.9889	6.9889	2.80507	8.56553	8.4695	11.403	11.4458	11.0942	11.3474	chr7	sprouty RTK signaling antagonist 2
100022269	PKLR	0.00656457	0.00222246	up	6.97002	6.97002	2.80116	3.40447	2.66035	6.08167	5.60438	5.23609	6.41215	chr2	pyruvate kinase L/R
100032116	NRXN1	0.0207305	0.010395	up	6.96692	6.96692	2.80052	4.89058	3.3192	7.54409	6.47562	6.26618	7.33575	chr1	neurexin 1
100024039	B4GALT6	0.00789229	0.00288322	up	6.91415	6.91415	2.78955	5.21493	3.90416	7.64778	7.00564	7.09126	7.6517	chr3	beta-1,4-galactosyltransferase 6
100616839	SCN1B	0.0174011	0.00829046	up	6.89923	6.89923	2.78644	5.04015	3.88398	6.91843	7.0993	6.71204	8.26425	chr4	sodium voltage-gated channel beta subunit 1
100015525	SCG2	0.0179697	0.0086512	up	6.89804	6.89804	2.78619	6.25315	6.93145	9.16871	8.76925	9.01746	10.5585	chr7	secretogranin II
100019665	MAK	0.000750563	5.61002e-05	up	6.88844	6.88844	2.78418	4.37854	4.75661	7.11844	7.27398	7.54196	7.47262	chr3	male germ cell associated kinase
100016494	MCM5	0.000921289	8.36703e-05	up	6.85292	6.85292	2.77672	8.91376	8.41426	11.5657	11.5068	11.513	11.1775	chr8	minichromosome maintenance complex component 5
100014726	CDC20	0.00180666	0.000288422	up	6.84374	6.84374	2.77479	8.58286	8.24392	11.121	10.748	11.376	11.5078	chr2	cell division cycle 20
103099791	LOC103099791	0.00259697	0.000530509	up	6.83817	6.83817	2.77361	2.90265	2.3192	5.81836	5.19447	5.4881	5.0372	chr6	uncharacterized LOC103099791
100012357	MCM6	0.000323565	1.15595e-05	up	6.81555	6.81555	2.76883	8.84504	8.55021	11.5588	11.4083	11.5729	11.3258	chr4	minichromosome maintenance complex component 6
103105758	LOC103105758	0.0169389	0.00800798	up	6.81534	6.81534	2.76879	4.4387	6.42974	8.11525	8.40187	8.05237	8.24254	chr3	zinc finger protein 501-like
100018645	NR6A1	0.0179277	0.00861912	up	6.81353	6.81353	2.7684	4.9265	5.04951	8.73872	7.5923	7.98054	6.71406	chr1	nuclear receptor subfamily 6 group A member 1
100015977	AK6	0.00374498	0.000954612	up	6.81087	6.81087	2.76784	6.04081	7.06605	9.50814	9.15727	9.5428	9.07686	chr3	adenylate kinase 6
100014568	PRKG2	0.00184331	0.000297663	up	6.8065	6.8065	2.76691	2.16568	1.90416	4.95507	4.63593	4.4135	5.20285	chr5	protein kinase cGMP-dependent 2
100027350	KIFC1	0.000615805	3.7585e-05	up	6.80437	6.80437	2.76646	8.62104	8.36955	11.1396	11.0567	11.4865	11.3642	chr2	kinesin family member C1
100024688	MND1	0.00125378	0.000147531	up	6.77857	6.77857	2.76098	5.14814	4.72765	7.38903	7.90895	7.59118	7.90635	chr5	meiotic nuclear divisions 1
100016170	CHEK1	0.00324256	0.00075276	up	6.77546	6.77546	2.76032	7.46133	6.56504	9.46475	9.7251	10.116	9.78819	chr4	checkpoint kinase 1
100616811	LOC100616811	0.00387467	0.00100804	up	6.77244	6.77244	2.75968	6.31046	5.3557	8.4695	8.88271	8.24313	8.77567	chr8	zinc finger protein 260-like
103100706	LOC103100706	0.0184067	0.00892114	up	6.76244	6.76244	2.75754	4.41631	3.37057	6.32889	5.78236	7.09564	7.39704	chr4	apolipoprotein C-I
100018371	HOXB9	0.00368821	0.000930256	up	6.75808	6.75808	2.75661	8.50442	7.57468	10.5766	10.5941	11.1964	10.8175	chr2	homeobox B9
100020330	ARL6IP6	4.08071e-06	1.77044e-08	up	6.754	6.754	2.75574	7.30596	7.2355	10.028	10.053	10.0309	9.99402	chr4	ADP ribosylation factor like GTPase 6 interacting protein 6
100012275	PPFIA4	0.0105011	0.0042749	up	6.74856	6.74856	2.75458	6.18558	6.07797	8.26857	9.31486	8.32095	9.64105	chr2	PTPRF interacting protein alpha 4
100015923	LAMA1	0.0322008	0.0180968	up	6.74375	6.74375	2.75355	5.74221	8.18093	9.91805	9.67479	9.92534	9.3423	chr3	laminin subunit alpha 1
100014489	IRX3	0.00520015	0.00158502	up	6.73985	6.73985	2.75272	6.33561	6.73576	9.6612	9.5275	9.44073	8.52416	chr1	iroquois homeobox 3
100019551	RECQL4	0.00363561	0.000908702	up	6.7378	6.7378	2.75228	6.90917	5.9201	9.18875	9.25345	9.40348	8.82199	chr3	RecQ like helicase 4
107652294	LOC107652294	0.000286885	9.21896e-06	up	6.71329	6.71329	2.74702	6.41272	6.30447	8.95435	9.02882	9.13026	9.30905	chr4	histone-lysine N-methyltransferase SUV420H2-like
107650781	LOC107650781	0.00421092	0.00114947	up	6.70502	6.70502	2.74524	4.21266	3.7258	7.07794	6.24641	7.13747	6.39607	chr1	kinesin-like protein KIF23
100017612	CCDC146	0.0197498	0.00973474	up	6.69432	6.69432	2.74294	3.82865	2.68843	5.0229	6.27487	6.74742	5.96073	chr8	coiled-coil domain containing 146
100029467	PTGDR2	0.0023068	0.000438833	up	6.67982	6.67982	2.73981	1.78236	2.63824	4.79912	5.15763	4.7901	5.05358	chr5	prostaglandin D2 receptor 2
100033130	INKA2	0.014188	0.00635482	up	6.6735	6.6735	2.73844	3.62512	4.84276	6.48981	7.26473	6.47676	7.65823	chr2	inka box actin regulator 2
100014777	DIRAS1	0.00791355	0.00289564	up	6.65939	6.65939	2.73539	3.38808	3.3192	6.06793	5.76869	5.54699	6.9725	chr3	DIRAS family GTPase 1
100011471	LOC100011471	0.00388553	0.00101346	up	6.63726	6.63726	2.73059	3.67157	4.78452	7.03712	6.87049	6.78409	7.14285	chr2	histone H1.4-like
103098217	C4H1orf167	0.00626253	0.00206955	up	6.62143	6.62143	2.72714	2.37358	3.47219	5.31673	5.69494	5.45359	6.13485	chr4	chromosome 4 open reading frame, human C1orf167
100029785	RAD54B	0.000896536	7.93756e-05	up	6.61164	6.61164	2.72501	5.69224	6.14601	8.80914	8.47174	8.79961	8.49604	chr3	RAD54 homolog B
100030698	LOC100030698	0.00122423	0.000141428	up	6.6047	6.6047	2.72349	3.53492	3.56713	6.4317	5.82966	6.47131	6.36539	chr7	WD repeat-containing protein 5
100011576	RAD51C	0.0111428	0.00461403	up	6.60416	6.60416	2.72337	3.12504	4.69517	6.89996	6.44594	6.86145	6.32657	chr2	RAD51 paralog C
100023605	PCLAF	0.0107389	0.00440011	up	6.60272	6.60272	2.72306	5.62927	4.39245	8.28983	7.41799	7.96468	7.26318	chr1	PCNA clamp associated factor
100014908	CCDC88C	0.014861	0.00676117	up	6.59682	6.59682	2.72177	6.3708	8.20545	9.83954	9.86846	10.039	10.2926	chr1	coiled-coil domain containing 88C
100021391	LOC100021391	0.00231386	0.000440516	up	6.59443	6.59443	2.72125	3.44466	4.19039	6.39059	6.75601	6.26615	6.74233	chr3	zinc finger protein interacting with ribonucleoprotein K-like
100022181	ANO7	0.00156875	0.000226793	up	6.59215	6.59215	2.72075	3.31408	2.69493	5.46652	5.61809	5.90193	5.91448	chr7	anoctamin 7
100619699	CIDEA	0.00190109	0.000315595	up	6.59045	6.59045	2.72038	3.35331	3.71152	5.75735	6.46132	6.40564	6.38684	chr3	cell death inducing DFFA like effector a
100618020	LOC100618020	0.00154612	0.000221589	up	6.58992	6.58992	2.72026	6.28108	5.71006	8.40227	8.9709	8.69421	8.79595	chr3	zinc finger protein OZF-like
100026431	LOC100026431	0.00601663	0.00195766	up	6.58132	6.58132	2.71838	8.23972	7.12441	10.7775	10.0835	10.5832	10.1576	chr2	chromobox protein homolog 2
100016686	CERS1	0.00350307	0.000850072	up	6.55933	6.55933	2.71355	4.91269	5.99859	8.03715	8.32701	8.16346	8.14913	chr3	ceramide synthase 1
100028146	ZSWIM2	0.00190504	0.000317156	up	6.55743	6.55743	2.71313	4.0338	4.50189	6.68258	6.81232	7.04546	7.38354	chr4	zinc finger SWIM-type containing 2
100019727	CCNB2	0.001026	0.000104645	up	6.55184	6.55184	2.7119	7.19113	7.5877	10.0262	9.82	10.2275	10.3316	chr1	cyclin B2
100010228	SLC45A1	0.0033148	0.000784189	up	6.53004	6.53004	2.70709	3.16568	2.90416	5.20357	6.11999	5.57195	6.07256	chr4	solute carrier family 45 member 1
100018659	HPGD	0.00184437	0.000298134	up	6.52407	6.52407	2.70577	7.64482	7.13208	9.96717	10.1832	10.4475	9.77894	chr5	15-hydroxyprostaglandin dehydrogenase
100022199	CBARP	0.00434386	0.00120733	up	6.52161	6.52161	2.70523	7.31163	6.32655	9.31322	9.26401	9.6232	9.89684	chr3	CACN subunit beta associated regulatory protein
100024521	CAMK2B	0.013143	0.00577367	up	6.51082	6.51082	2.70284	5.86612	7.04245	9.05542	9.46752	8.41086	9.69471	chr1	calcium/calmodulin dependent protein kinase II beta
100021458	TSNAXIP1	0.0032339	0.00074837	up	6.49539	6.49539	2.69942	3.85175	3.14057	5.75112	6.20442	6.26701	6.55976	chr1	translin associated factor X interacting protein 1
100017566	STXBP5L	0.0270504	0.0145427	up	6.48496	6.48496	2.6971	1.90265	4.19572	5.6717	5.8117	5.56501	5.93672	chr4	syntaxin binding protein 5L
100026484	LOC100026484	0.015991	0.00745516	up	6.47036	6.47036	2.69385	3.16568	1.3192	5.14981	4.85663	4.6401	5.09861	chr1	prolactin-releasing peptide receptor
100027786	CDH3	0.0272112	0.0146531	up	6.46692	6.46692	2.69308	7.8468	9.59705	10.564	12.0283	11.3736	11.6941	chr1	cadherin 3
100014601	TKT	0.000601807	3.5757e-05	up	6.46438	6.46438	2.69251	11.9985	12.4716	14.9331	14.7982	15.0218	14.9571	chr6	transketolase
100031087	ZFPM2	0.0178278	0.00856324	up	6.45938	6.45938	2.6914	3.51492	5.15815	7.33071	6.51926	7.51177	6.74999	chr3	zinc finger protein, FOG family member 2
103099057	LOC103099057	0.043108	0.0259776	up	6.45065	6.45065	2.68944	2.22073	4.94571	6.20492	6.21026	6.17464	6.50081	chr3	zinc finger protein 300-like
100023104	DKK1	0.00659628	0.00223999	up	6.43354	6.43354	2.68561	5.84751	5.52214	8.83524	7.6229	8.7681	8.25553	chr1	dickkopf WNT signaling pathway inhibitor 1
100030503	SLC7A8	0.0206993	0.0103717	up	6.42484	6.42484	2.68366	7.87748	9.14182	10.4088	11.5546	10.8638	11.9461	chr1	solute carrier family 7 member 8
100029151	CUEDC2	0.00120109	0.000137116	up	6.41121	6.41121	2.6806	7.1121	7.31336	9.61706	9.86516	9.80662	10.2845	chr1	CUE domain containing 2
100616962	LOC100616962	0.00112216	0.000121783	up	6.40383	6.40383	2.67894	7.4961	7.26985	10.2577	9.69286	10.2677	10.0294	chr4	DNA ligase 1-like
103106844	LOC103106844	0.00248915	0.000497683	up	6.38979	6.38979	2.67577	3.36313	4.25092	6.38892	6.7125	6.34507	6.48468	chr2	zinc finger protein 33B-like
100009884	DNMT3B	0.00425281	0.00117023	up	6.3854	6.3854	2.67478	4.80311	3.67652	6.8948	6.69171	7.08153	6.99033	chr1	DNA methyltransferase 3 beta
100024655	HTR7	0.0240718	0.0125625	up	6.38381	6.38381	2.67442	3.38808	1.90416	5.17987	5.92617	4.43365	5.74246	chr1	5-hydroxytryptamine receptor 7
100016179	NETO2	0.0152377	0.00698746	up	6.38247	6.38247	2.67412	6.26722	6.23009	9.98155	8.91882	8.16872	8.622	chr1	neuropilin and tolloid like 2
100030838	KIAA0408	0.0233106	0.0120675	up	6.38127	6.38127	2.67384	5.42169	3.3192	7.36547	6.88743	6.81166	7.11259	chr2	KIAA0408 ortholog
103095093	MOB3B	0.0320118	0.0179515	up	6.37125	6.37125	2.67158	1.90265	4.01964	6.03538	5.4767	6.02912	4.98968	chr6	MOB kinase activator 3B
100018675	RHBDL3	0.00775561	0.00280933	up	6.36988	6.36988	2.67127	8.13357	6.72916	10.2665	10.101	10.2236	9.81929	chr2	rhomboid like 3
100013240	EDNRB	0.0282153	0.0153509	up	6.36606	6.36606	2.6704	5.72368	7.63812	9.85256	9.80065	8.88021	8.87177	chr7	endothelin receptor type B
100011167	MOGAT2	0.00504832	0.00152203	up	6.36583	6.36583	2.67035	4.16568	3.48913	5.93644	6.96514	6.69977	6.38967	chr4	monoacylglycerol O-acyltransferase 2
100618836	LOC100618836	0.0108302	0.00445187	up	6.35992	6.35992	2.66901	4.30708	2.87991	5.90044	6.02185	6.63818	6.48955	chr3	zinc finger protein OZF-like
100020049	C6H9orf40	0.000226109	5.95243e-06	up	6.35936	6.35936	2.66888	5.71	5.72859	8.5734	8.28524	8.41975	8.27433	chr6	chromosome 6 open reading frame, human C9orf40
100026838	CDH15	0.0439292	0.0265791	up	6.35533	6.35533	2.66797	7.28762	4.958	8.74628	9.00128	8.0002	9.41534	chr1	cadherin 15
100024789	FHDC1	0.015977	0.00744616	up	6.35426	6.35426	2.66772	7.51146	5.65905	9.47137	9.31979	9.22203	8.99872	chr5	FH2 domain containing 1
100021876	HOGA1	0.0159286	0.00740968	up	6.33354	6.33354	2.66301	1.90265	3.2578	4.99846	5.56611	4.59724	5.81114	chr1	4-hydroxy-2-oxoglutarate aldolase 1
100029736	KAZALD1	0.0296109	0.0162948	up	6.32726	6.32726	2.66158	6.89964	5.07551	7.92333	8.46335	8.81058	9.39937	chr1	Kazal type serine peptidase inhibitor domain 1
100031990	RRM2	0.0218901	0.0111535	up	6.31157	6.31157	2.658	8.9467	7.39312	11.656	10.4875	10.8486	10.3196	chr1	ribonucleotide reductase regulatory subunit M2
100020699	SLC18A2	0.00992525	0.00395251	up	6.3045	6.3045	2.65638	5.13551	3.64113	6.78064	6.9336	7.09965	7.36492	chr1	solute carrier family 18 member A2
100619080	HOXB6	0.00232757	0.000446207	up	6.30438	6.30438	2.65635	8.19468	7.33786	10.4923	10.5078	10.5075	10.1829	chr2	homeobox B6
100017114	RPS6KA6	0.000247642	7.20598e-06	up	6.2935	6.2935	2.65386	7.12514	7.24005	9.76265	9.78357	10.0428	9.75677	chrX	ribosomal protein S6 kinase A6
100025710	NOTCH4	0.0128448	0.00558211	up	6.26769	6.26769	2.64793	6.21347	4.46508	7.9708	8.1132	7.92964	7.93522	chr2	notch receptor 4
100031610	ARHGAP11A	0.00073556	5.4522e-05	up	6.25042	6.25042	2.64395	8.03697	7.73632	10.7072	10.2943	10.6801	10.4409	chr1	Rho GTPase activating protein 11A
103106712	LOC103106712	0.00221114	0.000408765	up	6.22648	6.22648	2.63842	3.16307	3.56604	6.20419	5.51624	6.24702	6.04444	chr1	uncharacterized LOC103106712
100028000	PRTG	0.0373602	0.0218079	up	6.20817	6.20817	2.63417	7.37431	5.93866	10.06	9.36654	9.66854	8.06753	chr1	protogenin
100030607	CDCA5	0.00213938	0.000385589	up	6.20784	6.20784	2.63409	6.90113	6.03179	9.02317	9.01255	9.21219	9.1543	chr8	cell division cycle associated 5
100027148	KIF14	0.00164006	0.000245785	up	6.2008	6.2008	2.63245	6.44284	7.09693	9.2411	9.22621	9.57603	9.56601	chr2	kinesin family member 14
100024116	AGER	0.00324234	0.000752386	up	6.19347	6.19347	2.63075	3.16919	3.89148	5.80644	6.17076	6.57223	6.09491	chr2	advanced glycosylation end-product specific receptor
100010879	RHOBTB3	0.00273304	0.000576794	up	6.18138	6.18138	2.62793	6.38563	5.8789	9.07499	8.47588	9.04721	8.44266	chr3	Rho related BTB domain containing 3
100021430	MKI67	5.37876e-05	5.18139e-07	up	6.18012	6.18012	2.62764	9.6304	9.61485	12.3637	12.2382	12.2092	12.1899	chr1	marker of proliferation Ki-67
100022922	PARD6B	0.00367157	0.000922281	up	6.16613	6.16613	2.62437	4.93428	5.89939	8.00615	7.78924	8.33275	8.03666	chr1	par-6 family cell polarity regulator beta
100617174	ST6GAL1	0.00234165	0.00044994	up	6.15003	6.15003	2.62059	7.36045	7.05795	10.1913	9.85181	9.94074	9.33533	chr2	ST6 beta-galactoside alpha-2,6-sialyltransferase 1
100024246	CCDC92	0.0092454	0.00358558	up	6.14439	6.14439	2.61927	4.40515	3.54159	6.3684	6.10399	6.56821	7.32996	chr3	coiled-coil domain containing 92
100029873	RAC3	0.00195661	0.000330202	up	6.13688	6.13688	2.61751	5.88158	5.73694	8.35315	7.97245	8.61488	8.76657	chr2	Rac family small GTPase 3
100024362	CLMN	0.0134645	0.00595352	up	6.13609	6.13609	2.61732	3.94996	4.98217	6.21779	7.28675	7.3037	7.52528	chr1	calmin
100031870	DSCC1	0.00121251	0.000138932	up	6.13511	6.13511	2.61709	5.33115	5.40289	8.27472	7.6947	8.17914	7.78788	chr3	DNA replication and sister chromatid cohesion 1
100016939	WDR62	0.000924147	8.41308e-05	up	6.10092	6.10092	2.60903	6.72921	7.22592	9.40841	9.60188	9.78089	9.55519	chr4	WD repeat domain 62
100011361	SKA2	0.00132464	0.000162377	up	6.09193	6.09193	2.6069	8.26694	8.17191	10.5252	10.6261	11.0365	11.1174	chr2	spindle and kinetochore associated complex subunit 2
100031892	MXD3	0.00228297	0.00043111	up	6.09026	6.09026	2.6065	4.38808	4.05725	6.79252	6.46581	6.75325	7.30509	chr1	MAX dimerization protein 3
100014806	SUV39H2	0.00331842	0.000787208	up	6.07891	6.07891	2.60381	7.73751	6.92273	10.1628	9.88039	10.1277	9.56488	chr8	suppressor of variegation 3-9 homolog 2
100019067	LBR	0.000276591	8.64409e-06	up	6.0462	6.0462	2.59603	9.12791	9.18381	11.7114	11.9276	11.7919	11.5766	chr2	lamin B receptor
100026089	CLCN2	0.00826642	0.0030746	up	6.03764	6.03764	2.59398	7.00247	6.36489	8.5821	9.17629	9.47763	9.87466	chr2	chloride voltage-gated channel 2
100023805	SKA3	0.000234265	6.56334e-06	up	6.02513	6.02513	2.59099	6.19298	6.04258	8.63354	8.86974	8.58953	8.74226	chr4	spindle and kinetochore associated complex subunit 3
100012042	SH3GL3	0.0109878	0.00452867	up	6.02221	6.02221	2.59029	3.90265	2.73424	5.44571	5.60332	6.14306	6.44285	chr1	SH3 domain containing GRB2 like 3, endophilin A3
100026113	THPO	0.00143848	0.000189344	up	6.01487	6.01487	2.58853	2.58072	2.45342	5.18884	4.67776	5.38434	5.17148	chr2	thrombopoietin
100029357	WNK2	0.00132904	0.000163044	up	6.01324	6.01324	2.58814	5.67524	5.93881	8.23205	8.15199	8.42821	8.76842	chr6	WNK lysine deficient protein kinase 2
100019541	LOC100019541	0.0127825	0.00553353	up	6.00705	6.00705	2.58666	3.04015	2.98217	5.10686	6.43766	5.90501	4.94173	chr1	galactocerebrosidase-like
100618283	UNC45B	0.048092	0.0295469	up	5.98916	5.98916	2.58235	5.4197	3.66725	7.15364	7.03998	6.09918	8.2105	chr2	unc-45 myosin chaperone B
100018908	LOC100018908	0.0179873	0.0086623	up	5.97754	5.97754	2.57955	3.82865	4.70002	6.1588	7.0015	6.45695	7.75829	chr2	histone H3-like
100024153	CRELD1	0.00210717	0.000376231	up	5.9762	5.9762	2.57923	8.51656	8.20466	10.4941	11.1546	10.8744	11.2363	chr6	cysteine rich with EGF like domains 1
100017476	LOC100017476	0.000782693	6.06632e-05	up	5.96192	5.96192	2.57578	11.1112	10.8284	13.6804	13.2709	13.7126	13.5184	chr3	acidic leucine-rich nuclear phosphoprotein 32 family member B-like
100018796	FRMPD1	0.00393396	0.00103477	up	5.96105	5.96105	2.57557	2.94996	2.90416	6.18442	5.26162	5.22784	5.33662	chr6	FERM and PDZ domain containing 1
100016451	PLPPR3	0.000810862	6.45756e-05	up	5.93707	5.93707	2.56975	6.86347	6.75735	9.0936	9.65988	9.37193	9.39524	chr3	phospholipid phosphatase related 3
100029782	ARID3B	0.00192229	0.000321584	up	5.93071	5.93071	2.5682	6.36662	6.50222	9.26191	8.76155	9.32518	8.66186	chr1	AT-rich interaction domain 3B
100025349	CDCA7	0.0160286	0.00748213	up	5.92721	5.92721	2.56735	8.48259	6.77041	10.2504	10.3198	10.4196	9.7856	chr4	cell division cycle associated 7
100016978	TRPC3	0.00858187	0.00323674	up	5.8748	5.8748	2.55454	4.83042	5.59433	7.95151	7.64105	7.12705	8.34804	chr5	transient receptor potential cation channel subfamily C member 3
103093401	SAP25	0.0125226	0.00538468	up	5.86239	5.86239	2.55149	6.71084	7.13487	8.56036	9.44934	9.7921	10.0956	chr2	Sin3A associated protein 25
100011380	LOC100011380	0.00112216	0.000121796	up	5.85963	5.85963	2.55081	7.41361	7.47907	9.78819	9.83136	9.98795	10.3811	chr1	40S ribosomal protein S5 pseudogene
100017071	CKB	0.00126544	0.000150389	up	5.85555	5.85555	2.5498	9.68226	10.0428	12.2807	12.1602	12.4943	12.7142	chr1	creatine kinase B
100016110	ANKLE1	0.00414736	0.0011217	up	5.84714	5.84714	2.54773	4.89783	5.72457	7.50555	8.06868	8.17296	7.68854	chr3	ankyrin repeat and LEM domain containing 1
100016450	ST8SIA3	0.0268185	0.0144002	up	5.84681	5.84681	2.54765	3.51932	2.73424	5.48437	6.89458	5.01939	5.29937	chr3	ST8 alpha-N-acetyl-neuraminide alpha-2,8-sialyltransferase 3
100619422	C3H8orf88	0.00289894	0.000634056	up	5.8398	5.8398	2.54592	2.73128	2.3192	4.76852	4.97539	5.60041	4.94031	chr3	chromosome 3 C8orf88 homolog
103092175	LOC103092175	0.0315401	0.0176151	up	5.832	5.832	2.54399	5.4541	3.14363	6.86831	6.80068	6.75872	6.9437	chr3	zinc finger protein OZF-like
100032004	KNL1	0.0016847	0.000257927	up	5.82778	5.82778	2.54295	7.15482	6.7649	9.75074	9.29875	9.73873	9.22302	chr1	kinetochore scaffold 1
100020774	RFC3	0.000234635	6.59098e-06	up	5.81142	5.81142	2.53889	6.54265	6.59659	9.08917	8.95079	9.2796	9.11449	chr4	replication factor C subunit 3
100010678	HNRNPD	0.00175895	0.000276395	up	5.79609	5.79609	2.53508	11.0642	10.5012	13.5138	13.1103	13.5254	13.1217	chr5	heterogeneous nuclear ribonucleoprotein D
100029825	LRRC7	0.000618406	3.80166e-05	up	5.78093	5.78093	2.5313	3.9485	3.7108	6.39249	6.23276	6.60364	6.21491	chr2	leucine rich repeat containing 7
100010329	ARL4D	0.03334	0.0189292	up	5.77826	5.77826	2.53063	3.90265	5.38529	7.05542	7.51255	6.19264	7.93781	chr2	ADP ribosylation factor like GTPase 4D
100025224	GJB7	0.00153116	0.000216595	up	5.77785	5.77785	2.53053	3.05321	2.3192	5.32142	5.18958	5.20288	5.15307	chr2	gap junction protein beta 7
100617570	KIF23	0.00588522	0.00189509	up	5.76867	5.76867	2.52824	7.61653	6.47027	9.59098	9.29816	9.85687	9.54055	chr1	kinesin family member 23
100030835	FZD3	0.001539	0.000219787	up	5.76854	5.76854	2.52821	6.56447	7.23289	9.31873	9.61284	9.30404	9.47193	chr1	frizzled class receptor 3
103105016	LOC103105016	0.028669	0.0156511	up	5.76718	5.76718	2.52787	3.16568	2.97802	5.31714	4.56787	5.7803	6.73357	chr4	translation initiation factor IF-2-like
100017003	CBLN1	0.0265707	0.0142281	up	5.76518	5.76518	2.52737	4.10428	3.64113	6.90749	5.90025	5.46512	7.32742	chr1	cerebellin 1 precursor
100010570	GDPD1	0.00364032	0.000910146	up	5.76232	5.76232	2.52665	5.6962	6.39245	8.13394	8.76917	8.50925	8.87152	chr2	glycerophosphodiester phosphodiesterase domain containing 1
103102783	IL18BP	0.0109992	0.00453621	up	5.76176	5.76176	2.52651	3.23149	2.86846	4.94178	5.86633	5.17681	6.32102	chr4	interleukin 18 binding protein
100019266	NR2F2	0.00507183	0.00152987	up	5.76169	5.76169	2.52649	6.19456	7.03734	9.50181	9.3887	8.8781	8.80114	chr1	nuclear receptor subfamily 2 group F member 2
100017876	STRBP	0.000487566	2.45211e-05	up	5.74737	5.74737	2.5229	8.87629	9.11789	11.4543	11.3316	11.6295	11.6646	chr1	spermatid perinuclear RNA binding protein
100025811	RP9	0.0281942	0.0153255	up	5.74511	5.74511	2.52233	9.4657	7.2639	10.7937	10.9611	10.8673	10.9266	chr6	RP9 pre-mRNA splicing factor
100030259	FOXP4	0.00477579	0.00140046	up	5.73647	5.73647	2.52016	5.93774	5.61318	8.66368	8.19419	8.64323	7.68138	chr2	forkhead box P4
100013865	SLITRK4	0.0484728	0.0298486	up	5.72674	5.72674	2.51771	5.10428	2.90416	5.57838	6.85121	6.7929	6.86527	chrX	SLIT and NTRK like family member 4
107650335	LOC107650335	0.0143239	0.00642951	up	5.71688	5.71688	2.51523	3.01813	3.50771	6.2118	5.86993	6.24101	4.78984	chrX	zinc finger protein 345-like
100619664	MIS18A	0.00304813	0.000681671	up	5.70968	5.70968	2.51341	6.81504	6.08088	9.15261	8.90276	9.18585	8.60427	chr4	MIS18 kinetochore protein A
100026231	CDT1	0.00161733	0.000239763	up	5.69711	5.69711	2.51023	7.60917	7.14744	10.0109	9.76072	10.1712	9.61132	chr1	chromatin licensing and DNA replication factor 1
100617555	CENPV	0.000348956	1.32283e-05	up	5.69604	5.69604	2.50996	10.5483	10.5444	13.0861	12.8431	13.0689	13.2271	chr2	centromere protein V
100030305	LAPTM4B	0.00840539	0.00314246	up	5.69298	5.69298	2.50918	6.10396	7.09881	8.52644	9.54303	9.19696	9.17586	chr3	lysosomal protein transmembrane 4 beta
100023384	IQGAP3	0.000425532	1.87101e-05	up	5.68055	5.68055	2.50603	7.51484	7.47935	9.85653	9.88159	10.2261	10.0483	chr2	IQ motif containing GTPase activating protein 3
100030290	DEPDC1	0.00243421	0.000474527	up	5.67859	5.67859	2.50553	7.3944	7.5297	9.65733	9.64779	10.2997	10.2655	chr2	DEP domain containing 1
103103292	GOLGA7B	0.00183857	0.000295951	up	5.66861	5.66861	2.503	2.16568	2.64113	4.84674	4.7066	4.77761	5.29466	chr1	golgin A7 family member B
100019579	S100A14	0.0236804	0.0123025	up	5.64392	5.64392	2.4967	6.26993	5.04767	7.81731	7.83525	7.8022	9.16722	chr2	S100 calcium binding protein A14
100028486	KCNRG	0.0320505	0.0179779	up	5.64024	5.64024	2.49576	6.577	4.59421	8.33574	8.60128	7.78915	7.59926	chr4	potassium channel regulator
100030958	PHF7	0.0254417	0.0134552	up	5.62988	5.62988	2.4931	4.0109	4.4143	5.49155	6.88244	7.01269	7.43614	chr6	PHD finger protein 7
100019903	NMRK1	0.0241835	0.0126382	up	5.62836	5.62836	2.49272	4.73641	6.77529	8.0716	8.23085	8.28138	8.41044	chr6	nicotinamide riboside kinase 1
100011107	CORO6	0.0205786	0.0102719	up	5.61334	5.61334	2.48886	4.20521	4.70071	6.66175	6.35828	6.67183	8.07543	chr2	coronin 6
100014035	LOC100014035	0.00335869	0.000801226	up	5.60051	5.60051	2.48556	5.29038	6.20997	8.01626	8.18211	8.32552	8.41903	chr2	glutathione S-transferase-like
100028759	SFI1	0.00209147	0.000370913	up	5.59455	5.59455	2.48402	5.62569	5.42066	7.54588	8.26586	8.23886	7.97819	chr3	SFI1 centrin binding protein
100021206	NSUN7	0.00653662	0.00221007	up	5.59397	5.59397	2.48387	3.04015	4.19367	5.84964	6.05803	6.05341	6.44205	chr5	NOP2/Sun RNA methyltransferase family member 7
100014792	TRIP13	0.00281289	0.000601712	up	5.5709	5.5709	2.47791	7.01424	6.88652	9.76963	9.28741	9.70317	8.95296	chr3	thyroid hormone receptor interactor 13
100032956	SASS6	0.00758041	0.00271688	up	5.56954	5.56954	2.47756	5.61047	4.77773	8.03219	7.75954	7.86706	7.02784	chr2	SAS-6 centriolar assembly protein
100027875	ARAP3	0.00417855	0.00113673	up	5.5674	5.5674	2.477	7.17163	7.29843	9.12963	9.76322	9.73648	10.2188	chr1	ArfGAP with RhoGAP domain, ankyrin repeat and PH domain 3
100031382	BOD1	0.000374674	1.50518e-05	up	5.56713	5.56713	2.47693	8.39898	8.0886	10.6821	10.8205	10.5986	10.7817	chr1	biorientation of chromosomes in cell division 1
100024391	LPIN1	0.00648828	0.00218757	up	5.55168	5.55168	2.47293	7.46552	8.61632	10.485	10.183	10.6932	10.6942	chr1	lipin 1
100018565	SNAP91	0.0282153	0.0153454	up	5.54259	5.54259	2.47056	6.0396	4.23886	7.39061	7.66514	7.11864	8.26479	chr2	synaptosome associated protein 91
100019239	COPS6	0.000430043	1.93217e-05	up	5.54103	5.54103	2.47015	6.48383	6.37919	8.78553	9.14248	8.80257	8.87609	chr2	COP9 signalosome subunit 6
103102093	LPAR6	0.00644834	0.00216794	up	5.53057	5.53057	2.46743	7.25724	6.11677	8.94835	9.50184	9.02816	9.13938	chr4	lysophosphatidic acid receptor 6
100031468	JAKMIP2	0.014328	0.0064344	up	5.52656	5.52656	2.46638	4.65154	6.10928	8.29745	7.44131	7.727	7.92139	chr1	janus kinase and microtubule interacting protein 2
100030480	COLQ	0.0126555	0.00545531	up	5.50706	5.50706	2.46128	4.05723	2.64113	5.43594	5.84764	5.73171	6.22655	chr8	collagen like tail subunit of asymmetric acetylcholinesterase
100027798	PRR7	0.00617228	0.00202747	up	5.4985	5.4985	2.45904	7.20624	6.34626	8.70923	9.28287	9.34484	9.6042	chr1	proline rich 7, synaptic
103092447	CENPU	0.000628179	3.97212e-05	up	5.47917	5.47917	2.45396	5.71909	5.93949	8.0177	8.3368	8.40706	8.37143	chr5	centromere protein U
103106368	KNSTRN	0.00138245	0.000177088	up	5.47423	5.47423	2.45265	7.97212	7.98476	10.3988	10.0591	10.5273	10.7391	chr1	kinetochore localized astrin (SPAG5) binding protein
100025131	MYCL	0.00150889	0.000210927	up	5.4716	5.4716	2.45196	7.60461	8.21995	10.475	10.3746	10.1371	10.4703	chr4	MYCL proto-oncogene, bHLH transcription factor
103105863	LOC103105863	0.00780577	0.00284102	up	5.45602	5.45602	2.44785	3.72368	4.24646	6.17061	7.05916	6.61963	5.88229	chr3	microtubule-actin cross-linking factor 1-like
100013208	ITGB1BP2	0.00230755	0.000439146	up	5.45538	5.45538	2.44768	5.13357	4.9345	6.9868	7.76529	7.64439	7.53038	chrX	integrin subunit beta 1 binding protein 2
100024294	NRM	0.000974326	9.42771e-05	up	5.43179	5.43179	2.44143	3.20365	3.71152	6.05954	5.83143	5.76403	5.94106	chr2	nurim
100028450	AHCY	0.00105351	0.000108613	up	5.40655	5.40655	2.43471	9.38691	9.96078	11.9726	12.167	12.1698	12.1248	chr1	adenosylhomocysteinase
100018257	NRP1	0.0036118	0.000897948	up	5.4051	5.4051	2.43432	8.46159	7.50902	10.247	10.6164	10.3972	10.4179	chr8	neuropilin 1
100018705	LOC100018705	0.00324425	0.000754106	up	5.40203	5.40203	2.4335	2.75065	3.01964	5.41566	4.98659	5.05123	5.8211	chr2	histone H1.4-like
100029838	SEMA4G	0.00223895	0.000416808	up	5.39035	5.39035	2.43038	5.21502	4.99884	7.22151	8.00801	7.42142	7.4983	chr1	semaphorin 4G
100011806	PRPSAP2	0.000345089	1.28499e-05	up	5.38898	5.38898	2.43001	6.85424	6.63407	9.08476	9.22281	9.32598	9.06311	chr6	phosphoribosyl pyrophosphate synthetase associated protein 2
100618113	SALL2	0.000249936	7.29647e-06	up	5.38095	5.38095	2.42786	8.22618	8.15106	10.7436	10.6775	10.6039	10.4409	chr1	spalt like transcription factor 2
100030750	DENND2C	0.0412956	0.0246719	up	5.37136	5.37136	2.42529	5.47149	4.5562	6.80804	8.10886	6.49374	8.34591	chr2	DENN domain containing 2C
100013874	CKS2	0.00369307	0.00093259	up	5.36779	5.36779	2.42433	8.7643	8.44165	10.9067	10.5713	11.1067	11.5245	chr6	CDC28 protein kinase regulatory subunit 2
100027138	CELSR3	0.00464374	0.00133927	up	5.36218	5.36218	2.42282	5.32579	6.07427	8.58931	7.77218	8.0304	8.09951	chr6	cadherin EGF LAG seven-pass G-type receptor 3
100010122	LOC100010122	0.00965303	0.00380755	up	5.35783	5.35783	2.42165	4.93827	3.62298	6.31952	6.8293	6.86856	6.79172	chr3	zinc finger protein 684-like
100018145	MCM7	0.0019495	0.000328429	up	5.34676	5.34676	2.41867	9.33499	8.87595	11.7762	11.2974	11.7319	11.2911	chr2	minichromosome maintenance complex component 7
100029552	SCUBE2	0.0159231	0.00740595	up	5.34087	5.34087	2.41707	3.16568	2.73424	6.19098	5.37476	5.38876	4.51364	chr5	signal peptide, CUB domain and EGF like domain containing 2
100020745	CCDC77	0.00153373	0.000217783	up	5.33627	5.33627	2.41583	5.75038	6.08805	7.95483	8.38724	8.53528	8.46284	chr8	coiled-coil domain containing 77
100011656	C3H19orf38	0.0174115	0.00830047	up	5.33616	5.33616	2.4158	3.37843	2.48082	4.45711	5.86317	5.71129	5.35012	chr3	chromosome 3 open reading frame, human C19orf38
100020456	FKBP3	0.00200158	0.000342129	up	5.33201	5.33201	2.41468	9.186	8.64139	11.4776	11.0672	11.5817	11.187	chr1	FKBP prolyl isomerase 3
100012923	SNPH	0.0139392	0.00622289	up	5.32869	5.32869	2.41378	3.08322	4.22609	5.80935	5.72623	5.95296	6.7852	chr1	syntaphilin
100619447	LOC100619447	0.00073556	5.45148e-05	up	5.31516	5.31516	2.41011	5.16588	5.65346	7.85472	7.90587	7.77122	7.74733	chr3	zinc finger protein OZF-like
100016659	GDF1	0.00266188	0.000552575	up	5.31362	5.31362	2.40969	6.9179	6.79052	8.81301	9.45638	9.14516	9.64107	chr3	growth differentiation factor 1
100033064	GPR61	0.0365192	0.0211583	up	5.30667	5.30667	2.40781	3.16568	2.90416	4.69286	5.9293	4.6222	6.52656	chr2	G protein-coupled receptor 61
100017189	USP44	0.00212476	0.000381703	up	5.29342	5.29342	2.4042	6.19759	6.9819	8.8711	8.9547	9.07938	9.07061	chr8	ubiquitin specific peptidase 44
100010674	KCTD1	1.29235e-05	7.52795e-08	up	5.27502	5.27502	2.39918	9.07954	9.09914	11.4922	11.5226	11.5156	11.4236	chr3	potassium channel tetramerization domain containing 1
100022076	HES6	0.00269382	0.000563676	up	5.26209	5.26209	2.39564	7.28116	7.78952	10.1424	9.8681	9.52878	10.1846	chr2	hes family bHLH transcription factor 6
100023607	DBF4B	0.00123011	0.000142705	up	5.2376	5.2376	2.38891	6.09754	5.91415	8.53992	8.33623	8.63746	8.06539	chr2	DBF4 zinc finger B
100013473	LOC100013473	0.0116434	0.00488767	up	5.20479	5.20479	2.37984	9.12308	8.12891	11.0682	10.3583	11.0986	11.4983	chr3	glyceraldehyde-3-phosphate dehydrogenase-like
100018960	ANXA3	0.00257049	0.00052204	up	5.19985	5.19985	2.37847	6.87381	6.60768	9.14396	8.91849	9.58927	8.82515	chr5	annexin A3
100030264	LOC100030264	0.0016572	0.000251315	up	5.17872	5.17872	2.3726	8.79823	8.71041	10.9134	10.9215	11.1245	11.5483	chr1	histone H2A.V
100016812	FKBP4	0.00302823	0.000674259	up	5.17625	5.17625	2.37191	10.796	10.3899	13.2874	12.5054	13.1447	12.9218	chr8	FKBP prolyl isomerase 4
100018839	LOC100018839	0.00426874	0.00117622	up	5.16277	5.16277	2.36814	2.6962	2.77863	4.97859	5.56192	4.56509	5.31665	chr2	histone H1.4-like
100016991	DIO2	0.0160192	0.0074707	up	5.16262	5.16262	2.3681	5.78661	6.28267	9.01615	8.9164	7.99578	7.68265	chr1	iodothyronine deiodinase 2
100619256	NRN1L	0.0110522	0.00456587	up	5.13549	5.13549	2.3605	3.78236	2.8217	5.16492	5.36811	6.04912	6.06798	chr1	neuritin 1 like
100617435	ADORA2B	0.0143118	0.00642066	up	5.13418	5.13418	2.36013	6.43287	6.95706	8.30973	9.12319	8.94696	9.84053	chr2	adenosine A2b receptor
100013629	LOC100013629	0.0116434	0.00488803	up	5.13332	5.13332	2.35989	3.04015	4.53177	6.27121	6.07467	6.20329	6.03424	chr2	histone H3
100019985	NTMT2	0.0412956	0.0246758	up	5.1292	5.1292	2.35873	4.41917	6.56768	7.99266	8.37191	7.47362	7.57044	chr2	N-terminal Xaa-Pro-Lys N-methyltransferase 2
100030450	CDH24	0.0367933	0.0213823	up	5.12027	5.12027	2.35622	5.02378	3.80379	5.86295	6.6573	6.78794	7.77182	chr1	cadherin 24
100027801	FMN2	0.0239092	0.012453	up	5.11669	5.11669	2.35521	3.45519	1.54159	5.00342	4.67247	4.92304	4.81547	chr2	formin 2
103094245	DGKZ	0.00655611	0.00221831	up	5.09179	5.09179	2.34817	2.87379	3.91693	5.68296	6.13877	5.58514	5.56727	chr5	diacylglycerol kinase zeta
100026897	PRKRA	0.0030313	0.000676743	up	5.09147	5.09147	2.34808	8.84388	9.28643	11.2209	11.3111	11.2175	11.9034	chr4	protein activator of interferon induced protein kinase EIF2AK2
100013668	MCM3	0.00893537	0.00342132	up	5.08984	5.08984	2.34762	9.09613	8.16804	11.3519	10.9014	11.2373	10.4281	chr2	minichromosome maintenance complex component 3
100031920	MTBP	0.00493343	0.00147111	up	5.08737	5.08737	2.34692	5.8784	5.37521	8.18657	7.7958	8.41165	7.50087	chr3	MDM2 binding protein
100018877	LOC100018877	0.0235336	0.012202	up	5.06231	5.06231	2.3398	3.3836	4.05219	5.49428	5.75951	5.83825	7.13874	chr2	histone H2B type 2-E
100023320	KCNIP2	0.000975152	9.47258e-05	up	5.03755	5.03755	2.33272	2.90265	2.77863	4.8635	5.27647	5.39577	5.15771	chr1	potassium voltage-gated channel interacting protein 2
100024137	SLC7A7	0.0258515	0.0137403	up	5.03386	5.03386	2.33166	4.85134	5.76909	7.04988	7.83139	7.11117	8.57509	chr1	solute carrier family 7 member 7
100033148	SLC16A1	0.00645092	0.00217023	up	5.02558	5.02558	2.32929	11.3174	11.9	13.9167	14.5139	13.866	13.4555	chr2	solute carrier family 16 member 1
100010836	PLK4	0.000785679	6.14787e-05	up	5.02333	5.02333	2.32864	8.00241	8.18869	10.6139	10.187	10.5544	10.3415	chr5	polo like kinase 4
100026454	SIRT5	0.023644	0.0122767	up	5.02035	5.02035	2.32779	4.22135	5.64185	6.51852	7.5382	7.27627	7.70458	chr3	sirtuin 5
100025421	CAP2	0.0055701	0.00175348	up	5.01987	5.01987	2.32765	6.42588	6.67798	8.57755	8.91472	8.51088	9.51518	chr3	cyclase associated actin cytoskeleton regulatory protein 2
100018152	NALF1	0.0189985	0.00925828	up	5.01682	5.01682	2.32677	4.97304	3.3192	6.23545	6.30468	6.54505	6.80639	chr7	NALCN channel auxiliary factor 1
100016176	SYN3	0.0181568	0.00876663	up	5.01384	5.01384	2.32592	1.73777	3.10161	5.3676	4.55898	4.33392	4.72191	chr8	synapsin III
100027860	MNS1	0.00375328	0.000958814	up	4.98698	4.98698	2.31817	4.98444	5.92899	7.73298	7.72133	7.69198	7.95325	chr1	meiosis specific nuclear structural 1
100029583	KPNA2	0.00148964	0.000203417	up	4.98327	4.98327	2.31709	10.1683	10.0821	12.7156	12.149	12.6361	12.2685	chr2	karyopherin subunit alpha 2
103102070	MIS18BP1	0.00228702	0.000432211	up	4.97849	4.97849	2.31571	6.33783	5.80334	8.73115	8.34748	8.3384	8.12815	chr1	MIS18 binding protein 1
100023191	NUF2	0.00282951	0.000607349	up	4.97277	4.97277	2.31405	7.07789	7.59098	9.30457	9.79446	9.52394	9.97098	chr7	NUF2 component of NDC80 kinetochore complex
100012644	CRABP1	0.0382467	0.0224209	up	4.95417	4.95417	2.30864	8.59195	8.47232	11.4779	10.367	9.78437	11.7339	chr1	cellular retinoic acid binding protein 1
100617454	TICRR	0.00459102	0.00131765	up	4.94643	4.94643	2.30639	6.63383	6.17685	9.11202	8.59518	8.92174	8.21798	chr1	TOPBP1 interacting checkpoint and replication regulator
100020248	HMGB1	0.000593255	3.46856e-05	up	4.93704	4.93704	2.30365	12.241	12.0738	14.6468	14.3532	14.5578	14.2866	chr4	high mobility group box 1
107651154	LOC107651154	0.0174597	0.00833956	up	4.93135	4.93135	2.30198	3.69231	4.51051	6.27808	7.29458	6.10099	5.93991	chr2	zinc finger protein OZF-like
107648897	LOC107648897	0.0132581	0.0058447	up	4.92421	4.92421	2.29989	4.73723	5.76214	7.02663	7.81091	7.29492	8.06585	chr2	large neutral amino acids transporter small subunit 2-like
100026076	ATP5PO	0.0151362	0.00692697	up	4.9216	4.9216	2.29913	2.81005	4.23212	5.87897	5.36294	6.0794	5.95954	chr4	ATP synthase peripheral stalk subunit OSCP
100029862	UBXN2B	0.0148077	0.00672059	up	4.91697	4.91697	2.29777	5.17567	6.73705	8.2636	8.11101	8.46128	8.18063	chr3	UBX domain protein 2B
100026918	INPP4B	0.0177351	0.00850361	up	4.91557	4.91557	2.29736	8.96027	7.34711	10.7248	10.3816	10.52	10.1778	chr5	inositol polyphosphate-4-phosphatase type II B
100027730	MCM2	0.00148746	0.000202488	up	4.90003	4.90003	2.29279	9.45985	9.01695	11.5721	11.5166	11.7696	11.2665	chr6	minichromosome maintenance complex component 2
100016945	SMC4	0.00095747	9.10214e-05	up	4.8761	4.8761	2.28573	9.61841	9.53223	11.8013	11.5702	12.0614	12.0112	chr7	structural maintenance of chromosomes 4
100022934	ARID3A	0.00614109	0.00201452	up	4.872	4.872	2.28452	8.80814	8.48467	11.4236	10.7425	11.1717	10.3859	chr3	AT-rich interaction domain 3A
100020793	B4GALNT3	0.0398074	0.0235479	up	4.86123	4.86123	2.28132	5.61781	3.43468	6.57713	6.72636	6.77107	7.15569	chr8	beta-1,4-N-acetyl-galactosaminyltransferase 3
107650192	LOC107650192	0.00785965	0.00286725	up	4.85167	4.85167	2.27848	8.37006	7.76098	9.77177	10.634	10.1871	10.7831	chr8	uncharacterized LOC107650192
100013390	EZH2	0.000362033	1.39411e-05	up	4.84311	4.84311	2.27593	8.89617	8.67569	11.1864	11.0646	11.0873	10.9092	chr8	enhancer of zeste 2 polycomb repressive complex 2 subunit
100018712	IRF1	0.0035545	0.000875046	up	4.83273	4.83273	2.27284	6.33088	6.42849	9.08093	8.78211	8.58469	8.16237	chr1	interferon regulatory factor 1
100014645	PLEKHG6	0.0266873	0.0143075	up	4.81929	4.81929	2.26882	6.1194	4.99876	7.1601	7.46184	8.06519	8.62446	chr8	pleckstrin homology and RhoGEF domain containing G6
100024361	SATB1	0.00199932	0.000341379	up	4.81693	4.81693	2.26811	7.41572	7.28152	9.31668	9.50518	9.61221	10.0329	chr8	SATB homeobox 1
100619343	SUSD2	0.0106886	0.00436701	up	4.81546	4.81546	2.26767	3.17447	2.54159	4.82471	5.28461	4.61604	5.77746	chr3	sushi domain containing 2
103099696	LOC103099696	0.00116755	0.000131273	up	4.80919	4.80919	2.26579	4.31769	4.85857	6.84377	6.85087	6.73012	6.99093	chr3	zinc finger protein OZF-like
100013572	MSI2	0.000323859	1.17031e-05	up	4.80914	4.80914	2.26578	7.45507	7.76137	9.9163	9.78855	9.86991	9.92125	chr2	musashi RNA binding protein 2
100019386	MPP2	0.00679832	0.0023291	up	4.80574	4.80574	2.26476	6.60664	7.17255	8.60087	9.1826	9.17268	9.66126	chr2	membrane palmitoylated protein 2
100015560	OLFM1	0.0160286	0.00748228	up	4.80535	4.80535	2.26464	8.88579	8.64345	10.8858	10.719	10.5228	11.9895	chr1	olfactomedin 1
100027175	TMEM30B	0.015878	0.00738032	up	4.80075	4.80075	2.26326	3.58072	3.22609	4.71951	5.97621	5.82068	6.15027	chr1	transmembrane protein 30B
100018889	PPP1R35	0.0233825	0.0121134	up	4.79753	4.79753	2.26229	5.18697	6.03599	7.11951	7.71325	7.9153	8.74701	chr2	protein phosphatase 1 regulatory subunit 35
100022212	UBALD2	0.00293426	0.000645153	up	4.79238	4.79238	2.26074	6.67684	7.22628	9.13936	8.85425	9.37021	9.48539	chr2	UBA like domain containing 2
100617287	ARL5A	0.0160297	0.0074862	up	4.78853	4.78853	2.25958	6.25507	4.69727	7.78126	7.48813	7.73198	7.94164	chr4	ADP ribosylation factor like GTPase 5A
100027227	LOC100027227	0.00501764	0.00150835	up	4.78134	4.78134	2.25741	10.552	9.87401	12.8658	12.2574	12.6357	12.1228	chr1	phosphoglucomutase-2
100027569	POLE	0.0122195	0.00521343	up	4.77803	4.77803	2.25642	8.06237	7.09399	10.3337	9.69756	10.0305	9.27669	chr3	DNA polymerase epsilon, catalytic subunit
100022567	LOC100022567	0.0116041	0.00486373	up	4.7748	4.7748	2.25544	7.419	6.05373	9.2651	8.87139	8.99887	8.83184	chr1	small nuclear ribonucleoprotein-associated protein N
100013389	GAS2L3	0.00374851	0.000957003	up	4.7652	4.7652	2.25254	5.63962	5.86866	7.57354	7.80027	8.30767	8.34522	chr8	growth arrest specific 2 like 3
100026539	TBC1D7	0.00361851	0.000900969	up	4.75688	4.75688	2.25002	6.89809	6.57357	9.09283	8.53392	8.91395	9.40268	chr3	TBC1 domain family member 7
103102882	LOC103102882	0.0259647	0.0138176	up	4.74877	4.74877	2.24755	2.73563	4.25183	5.15107	6.30048	5.84621	5.66738	chr3	uncharacterized LOC103102882
100024625	TMEM131L	0.000498388	2.5471e-05	up	4.73844	4.73844	2.24441	8.09642	8.24371	10.3825	10.4999	10.2124	10.5631	chr5	transmembrane 131 like
100029198	PSD	0.0493851	0.0305121	up	4.72854	4.72854	2.24139	2.90311	4.839	5.90366	5.76759	5.79301	6.98552	chr1	pleckstrin and Sec7 domain containing
100029624	GGH	0.0219268	0.0111787	up	4.71306	4.71306	2.23666	5.17168	3.67452	6.97129	6.11383	6.95595	6.59798	chr3	gamma-glutamyl hydrolase
103102051	BIVM	0.000627361	3.95162e-05	up	4.71051	4.71051	2.23588	7.09574	7.41723	9.6083	9.43669	9.58469	9.33979	chr7	basic, immunoglobulin-like variable motif containing
100029287	CLTCL1	0.00215226	0.000391461	up	4.7091	4.7091	2.23545	8.71925	8.83535	10.8287	10.8431	10.9039	11.4753	chr3	clathrin heavy chain like 1
100032184	FBXO5	0.0158275	0.00734285	up	4.6959	4.6959	2.2314	6.97315	5.49206	8.79847	8.22	8.44005	8.39753	chr2	F-box protein 5
100013596	KIF1A	0.00881584	0.00335999	up	4.6535	4.6535	2.21832	5.1295	4.57948	7.01964	6.80621	6.70326	7.76212	chr7	kinesin family member 1A
100029768	PDZD7	0.014812	0.00672469	up	4.65217	4.65217	2.2179	3.0537	4.55494	5.89621	6.01319	6.24521	5.93429	chr1	PDZ domain containing 7
100031074	FGF18	0.00345203	0.000831847	up	4.65088	4.65088	2.2175	3.82865	4.46513	6.76147	6.17711	6.24269	6.2763	chr1	fibroblast growth factor 18
100027559	SYNE2	0.00120109	0.000137203	up	4.64696	4.64696	2.21629	8.16816	7.7425	10.1665	10.3172	10.2667	9.93607	chr1	spectrin repeat containing nuclear envelope protein 2
100014352	BLM	0.00206958	0.000363301	up	4.64253	4.64253	2.21491	6.17567	5.8789	8.39934	8.30252	8.43647	7.83044	chr1	BLM RecQ like helicase
100012906	GPT2	0.00216064	0.000393551	up	4.62641	4.62641	2.20989	8.07187	8.41775	10.214	10.8365	10.4729	10.2954	chr1	glutamic--pyruvic transaminase 2
107649084	LOC107649084	0.00534614	0.00165428	up	4.61486	4.61486	2.20629	4.40956	4.81276	6.39015	6.76084	6.74671	7.37208	chr4	zinc finger protein 571-like
100016972	C3H5orf34	0.00561332	0.00177576	up	4.60209	4.60209	2.20229	7.44255	6.62504	9.39878	9.17366	9.52414	8.84778	chr3	chromosome 3 open reading frame, human C5orf34
100013623	SEC61A2	0.00861371	0.00325318	up	4.59893	4.59893	2.2013	9.01902	8.48014	10.4462	11.584	10.8582	10.9152	chr8	SEC61 translocon subunit alpha 2
100021183	NCAPG2	0.00406202	0.00108667	up	4.58317	4.58317	2.19635	6.72027	6.16469	9.02045	8.6348	8.66884	8.23122	chr8	non-SMC condensin II complex subunit G2
100618121	CADM1	0.00406195	0.00108576	up	4.57473	4.57473	2.19369	9.14868	9.93835	11.635	12.0728	11.5779	11.6631	chr4	cell adhesion molecule 1
100022903	HROB	0.000640642	4.18333e-05	up	4.57099	4.57099	2.19251	6.13429	5.94091	8.10562	8.24028	8.45748	8.11705	chr2	homologous recombination factor with OB-fold
100025287	RMI2	0.00416397	0.00112864	up	4.5646	4.5646	2.19049	4.97304	4.74547	7.38081	7.38255	6.66028	6.77532	chr6	RecQ mediated genome instability 2
100010785	LOC100010785	0.00644919	0.0021687	up	4.5638	4.5638	2.19024	4.59499	4.26586	7.13272	6.29059	6.85522	6.20412	chr7	acidic leucine-rich nuclear phosphoprotein 32 family member E-like
100022822	ABCB9	0.0212807	0.010742	up	4.55816	4.55816	2.18845	3.97304	5.57205	6.64552	7.2497	6.82655	7.12223	chr3	ATP binding cassette subfamily B member 9
100019976	PKIA	0.0433873	0.0261683	up	4.53224	4.53224	2.18022	7.75292	6.20603	8.90343	8.86652	8.728	10.1408	chr3	cAMP-dependent protein kinase inhibitor alpha
103098920	LOC103098920	0.0479501	0.0294477	up	4.53066	4.53066	2.17972	1.75065	3.77394	5.09262	5.47764	4.38496	4.81283	chrX	uncharacterized LOC103098920
100015076	SEMA4B	0.00770487	0.00278043	up	4.52846	4.52846	2.17902	7.05096	8.07123	9.83898	10.0412	9.41268	9.66758	chr1	semaphorin 4B
100016400	AASS	0.00339817	0.000813123	up	4.51412	4.51412	2.17444	7.18776	7.09047	9.54998	9.59128	9.30892	8.80405	chr8	aminoadipate-semialdehyde synthase
103096779	LOC103096779	0.00702702	0.00245499	up	4.50914	4.50914	2.17285	3.32273	3.89112	5.19466	5.83871	5.90314	6.1826	chr3	zinc finger protein 658B-like
100012567	NPAS3	0.00951828	0.0037327	up	4.49802	4.49802	2.16929	4.4387	5.62772	7.15067	7.51792	7.05108	7.09034	chr1	neuronal PAS domain protein 3
100022945	RACGAP1	0.0092509	0.00358907	up	4.48897	4.48897	2.16638	7.26734	8.4919	10.1422	9.80832	10.1178	10.1157	chr8	Rac GTPase activating protein 1
100616914	NRARP	0.00166702	0.000253504	up	4.48889	4.48889	2.16636	5.636	5.75383	7.65506	7.86666	7.68269	8.24069	chr1	NOTCH regulated ankyrin repeat protein
100022431	TTC13	0.000664105	4.50109e-05	up	4.48716	4.48716	2.1658	6.27532	6.46143	8.36382	8.45699	8.56632	8.74961	chr2	tetratricopeptide repeat domain 13
100022698	ANLN	0.00344736	0.000829963	up	4.48201	4.48201	2.16415	9.00825	8.17159	10.6296	10.6616	10.8609	10.8642	chr6	anillin actin binding protein
100022412	LOC100022412	0.00166745	0.000253814	up	4.47501	4.47501	2.16189	8.31788	8.43351	10.4606	10.9329	10.3284	10.4284	chr2	zinc finger protein 2-like
103100054	LOC103100054	0.0117359	0.00494387	up	4.46779	4.46779	2.15956	4.20599	4.3827	6.38183	5.6905	6.78416	6.95913	chr4	uncharacterized LOC103100054
103098792	NSMCE4A	0.000673692	4.68151e-05	up	4.46635	4.46635	2.15909	6.9859	6.77316	8.82914	9.00374	9.11971	9.20191	chr1	NSE4 homolog A, SMC5-SMC6 complex component
100026818	SYNGR2	0.0158804	0.00738374	up	4.46373	4.46373	2.15825	6.01257	6.63471	7.86038	8.57203	8.26511	9.23004	chr2	synaptogyrin 2
100014740	SFXN5	0.00245084	0.000481373	up	4.45365	4.45365	2.15499	7.16305	7.57474	9.74575	9.766	9.25494	9.32883	chr1	sideroflexin 5
100030167	PPCDC	0.0210176	0.0105755	up	4.44205	4.44205	2.15123	5.71686	6.11794	7.77435	7.31414	8.31382	8.8722	chr1	phosphopantothenoylcysteine decarboxylase
100026081	CLYBL	0.0496903	0.030728	up	4.44192	4.44192	2.15118	3.96316	5.36098	6.15001	7.12528	6.24464	7.73309	chr7	citramalyl-CoA lyase
103095662	LOC103095662	0.031517	0.0175975	up	4.43347	4.43347	2.14844	1.58072	3.48913	4.66742	4.5862	4.54057	4.93925	chr4	KRAB domain-containing protein 4-like
100019065	LOC100019065	0.0158186	0.00733527	up	4.43165	4.43165	2.14784	6.05245	5.61596	7.11801	8.17775	8.51056	8.12188	chrX	erythroid transcription factor-like
100017224	NIT2	0.000864024	7.24122e-05	up	4.42548	4.42548	2.14583	7.7239	8.03109	10.105	9.9372	9.85082	10.2003	chr4	nitrilase family member 2
100029497	RPIA	0.00144023	0.000189679	up	4.42367	4.42367	2.14524	9.54754	9.55193	11.9017	11.4388	11.9234	11.516	chr1	ribose 5-phosphate isomerase A
100014655	DUSP6	0.00168198	0.000257067	up	4.42301	4.42301	2.14503	10.3843	10.6561	12.3386	12.6561	12.7275	12.9388	chr8	dual specificity phosphatase 6
100024987	PLK3	0.00463673	0.00133424	up	4.42227	4.42227	2.14479	6.11374	6.81617	8.29056	8.78364	8.45521	8.90956	chr2	polo like kinase 3
100014570	RFX3	0.00331842	0.000787149	up	4.40748	4.40748	2.13995	5.50223	6.25301	8.01649	7.82938	8.26	7.96441	chr6	regulatory factor X3
100011966	GCNT1	0.00976082	0.00386298	up	4.40609	4.40609	2.1395	2.90265	2.90416	5.33484	4.51678	4.68741	5.63258	chr6	glucosaminyl (N-acetyl) transferase 1
100030681	DNMT3A	0.000960563	9.15427e-05	up	4.40566	4.40566	2.13936	8.52427	8.141	10.4726	10.3824	10.3579	10.6751	chr1	DNA methyltransferase 3 alpha
103093225	LOC103093225	0.0255191	0.0135145	up	4.40547	4.40547	2.1393	2.16568	3.90416	5.20931	5.44752	5.01862	5.02144	chr6	zinc finger protein 501-like
107650211	LOC107650211	0.00560586	0.00176872	up	4.40468	4.40468	2.13904	5.52502	4.66628	7.13619	7.59224	6.9968	7.21352	chr8	uncharacterized LOC107650211
100015544	LSR	0.0345838	0.0197879	up	4.3746	4.3746	2.12915	7.25116	9.1871	10.0835	10.5234	10.2576	10.5286	chr4	lipolysis stimulated lipoprotein receptor
100031839	PLAGL1	0.012112	0.00514708	up	4.37208	4.37208	2.12832	5.64681	5.73986	7.76303	7.91584	8.49047	7.11729	chr2	PLAG1 like zinc finger 1
100619857	LYRM7	0.00314681	0.000718299	up	4.36358	4.36358	2.12551	5.3708	5.56561	7.21769	7.55572	7.56621	8.03525	chr6	LYR motif containing 7
100024801	MUTYH	0.00372981	0.000945961	up	4.34841	4.34841	2.12049	6.55903	5.70129	8.23518	8.2693	8.38753	8.11059	chr2	mutY DNA glycosylase
100030234	C6H7orf57	0.0499225	0.0309102	up	4.34427	4.34427	2.11912	3.16568	4.42245	4.95199	5.64792	6.3293	6.72353	chr6	chromosome 6 open reading frame, human C7orf57
103105433	LOC103105433	0.00162824	0.0002428	up	4.34094	4.34094	2.11801	3.24369	3.6562	5.48685	5.56117	5.85215	5.37162	chr4	transcription factor HES-1-like
103102769	LOC103102769	0.0254447	0.0134608	up	4.33959	4.33959	2.11756	3.8784	2.2578	5.62931	4.91594	5.10651	5.09087	chr1	procyclic form-specific polypeptide B1-alpha-like
100031354	CCDC125	0.00638638	0.00212785	up	4.31984	4.31984	2.11098	5.94897	6.6488	8.09258	8.19761	8.48647	8.8628	chr3	coiled-coil domain containing 125
100011772	SH2D3C	0.0175033	0.00837002	up	4.31598	4.31598	2.10969	3.89116	3.48913	5.61473	5.48412	5.38659	6.71389	chr1	SH2 domain containing 3C
100022295	IGSF9B	0.0223071	0.0114365	up	4.30716	4.30716	2.10674	4.53061	3.34895	6.58114	6.36035	5.65208	5.59251	chr4	immunoglobulin superfamily member 9B
100013955	TIPRL	0.000618428	3.80765e-05	up	4.30631	4.30631	2.10645	7.98461	8.28048	10.2412	10.1448	10.1617	10.4082	chr2	TOR signaling pathway regulator
100011922	PLEKHA5	0.00421592	0.00115326	up	4.29989	4.29989	2.1043	8.75919	8.58473	10.3137	10.6316	11.1385	11.0212	chr8	pleckstrin homology domain containing A5
100028502	TMC4	0.0083028	0.00309546	up	4.29852	4.29852	2.10384	5.36312	5.32901	6.80283	7.36322	7.70297	7.93061	chr4	transmembrane channel like 4
100013639	LOC100013639	0.00512151	0.00155238	up	4.28669	4.28669	2.09986	5.2395	4.40666	6.94872	6.74518	7.24206	6.75583	chrX	mortality factor 4-like protein 1 pseudogene
100010527	LOC100010527	0.0100317	0.0040156	up	4.27893	4.27893	2.09725	3.38808	4.02407	5.71123	5.50122	6.46943	5.53142	chrX	zinc finger protein GLIS1-like
100021442	TFDP1	0.00380498	0.000981956	up	4.27594	4.27594	2.09624	9.45698	8.72807	11.3914	10.9595	11.3525	11.0517	chr7	transcription factor Dp-1
100023864	CDC42EP4	0.00382495	0.000989216	up	4.27106	4.27106	2.09459	9.33199	10.0584	11.6771	11.889	11.5523	12.0407	chr2	CDC42 effector protein 4
100030767	CCDC34	0.000924768	8.43233e-05	up	4.27007	4.27007	2.09426	6.88791	7.16574	9.07804	8.89892	9.26397	9.24339	chr5	coiled-coil domain containing 34
103103839	LOC103103839	0.0108501	0.00446404	up	4.26783	4.26783	2.0935	4.49177	3.64113	5.82878	6.57123	5.78917	6.45063	chr6	uncharacterized LOC103103839
100012754	ABHD3	0.00451989	0.00128793	up	4.26341	4.26341	2.09201	5.47538	4.78234	7.44799	7.39894	7.18415	6.85239	chr3	abhydrolase domain containing 3, phospholipase
103097607	CENPC	0.00260161	0.000532208	up	4.2493	4.2493	2.08723	6.32219	6.88226	8.60086	8.43187	8.92306	8.802	chr5	centromere protein C
103099414	FAM207A	0.000600516	3.56362e-05	up	4.24857	4.24857	2.08698	5.57567	5.61205	7.68722	7.49963	7.89904	7.63746	chr2	family with sequence similarity 207 member A
100017495	MAP3K10	0.00577625	0.00184823	up	4.24797	4.24797	2.08677	4.08322	3.94369	6.34783	5.63406	5.8662	6.55283	chr4	mitogen-activated protein kinase kinase kinase 10
100023082	CHAF1A	0.00901735	0.00345867	up	4.24757	4.24757	2.08664	8.26137	7.49246	10.3767	9.94935	10.0845	9.44362	chr3	chromatin assembly factor 1 subunit A
100011924	SKAP2	0.00511329	0.00154726	up	4.24683	4.24683	2.08638	8.41365	8.91414	10.2434	11.0348	10.7789	10.944	chr8	src kinase associated phosphoprotein 2
100619516	FBXL19	0.00044276	2.03968e-05	up	4.24157	4.24157	2.0846	9.09958	9.14478	11.2719	10.9933	11.3127	11.2493	chr6	F-box and leucine rich repeat protein 19
100020421	SKP2	0.00343199	0.000823737	up	4.22215	4.22215	2.07798	5.6882	5.7986	8.27235	7.66427	7.88405	7.46485	chr3	S-phase kinase associated protein 2
100016610	LMBR1	0.0131306	0.00576535	up	4.21852	4.21852	2.07674	6.21976	7.22147	8.29811	9.10548	8.66276	9.12306	chr8	limb development membrane protein 1
100026269	LIN9	0.000924163	8.42001e-05	up	4.21533	4.21533	2.07564	6.03576	5.74074	8.02707	7.72099	8.04335	8.06416	chr2	lin-9 DREAM MuvB core complex component
100028473	ATXN10	0.00158726	0.000231962	up	4.21476	4.21476	2.07545	6.1769	5.59334	8.04853	7.88726	7.86726	8.03923	chr8	ataxin 10
100024666	PLA2G10	0.00650018	0.00219445	up	4.21037	4.21037	2.07395	3.95779	4.67792	6.00672	6.77846	6.51876	6.26327	chr6	phospholipase A2 group X
103106289	LOC103106289	0.00555817	0.00174853	up	4.20213	4.20213	2.07112	3.79017	3.64113	6.21297	5.34027	6.05459	5.53927	chr1	uncharacterized LOC103106289
100016854	PRXL2A	0.00317494	0.000728812	up	4.19766	4.19766	2.06958	6.06541	6.85385	8.384	8.61581	8.56912	8.54794	chr1	peroxiredoxin like 2A
103093039	LOC103093039	0.0060212	0.00196085	up	4.19262	4.19262	2.06785	6.49459	6.13683	8.74542	8.34298	8.61407	7.83178	chr2	uncharacterized LOC103093039
100029804	TKFC	0.000905144	8.11361e-05	up	4.17653	4.17653	2.06231	5.51555	5.99593	7.77331	7.82804	7.81171	7.85912	chr5	triokinase and FMN cyclase
100618642	EPS15	0.00371635	0.000940633	up	4.16774	4.16774	2.05927	8.67987	9.46813	11.3622	11.0553	11.0897	11.0259	chr2	epidermal growth factor receptor pathway substrate 15
100011098	SFMBT2	0.00700225	0.00243809	up	4.16496	4.16496	2.0583	6.58072	7.62683	9.34169	9.12723	8.98653	9.19285	chr8	Scm like with four mbt domains 2
100015070	LRFN4	0.0013528	0.000169091	up	4.16455	4.16455	2.05816	5.55035	6.07409	7.72158	7.9459	7.91614	7.89789	chr8	leucine rich repeat and fibronectin type III domain containing 4
100029223	MYBL1	0.0270576	0.0145532	up	4.15838	4.15838	2.05602	6.52786	4.96267	7.56308	7.78585	7.56736	8.28886	chr3	MYB proto-oncogene like 1
100016752	CA14	0.0364847	0.0211278	up	4.15832	4.15832	2.056	2.6591	4.01964	6.16381	5.07499	4.82914	5.51355	chr2	carbonic anhydrase 14
100024817	PANK1	0.00550298	0.00172443	up	4.15299	4.15299	2.05415	6.46743	7.2195	9.18891	8.53962	9.01738	8.84456	chr1	pantothenate kinase 1
100024807	NMNAT3	0.0140638	0.00628471	up	4.14577	4.14577	2.05164	4.16359	3.80054	5.43619	5.87433	6.0543	6.76999	chr4	nicotinamide nucleotide adenylyltransferase 3
100015047	NDUFAB1	0.00140042	0.000180112	up	4.14248	4.14248	2.0505	8.5291	8.24799	10.4519	10.1384	10.5919	10.5739	chr6	NADH:ubiquinone oxidoreductase subunit AB1
100023436	CLIC1	0.00303902	0.000678689	up	4.13306	4.13306	2.04721	9.83155	9.3294	11.4382	11.4241	11.6793	11.9691	chr2	chloride intracellular channel 1
100014888	LOC100014888	0.00205492	0.000358278	up	4.13237	4.13237	2.04697	3.71385	4.00663	5.82212	6.21681	5.61314	5.97676	chr1	zinc finger protein 501-like
100011625	HS3ST6	0.0325329	0.0183527	up	4.13137	4.13137	2.04662	6.89058	5.24994	8.30708	7.62269	8.03471	8.50304	chr6	heparan sulfate-glucosamine 3-sulfotransferase 6
100017636	POLQ	0.00466326	0.00134764	up	4.123	4.123	2.04369	5.65397	4.8234	7.50824	7.07113	7.34136	7.20878	chr4	DNA polymerase theta
100022393	EEPD1	0.0180877	0.00871734	up	4.12154	4.12154	2.04318	4.56895	3.35482	6.5268	6.04595	5.75151	5.69604	chr6	endonuclease/exonuclease/phosphatase family domain containing 1
100024610	AXIN2	0.0251448	0.0132498	up	4.1186	4.1186	2.04215	6.01257	6.80302	8.97163	8.92125	8.24789	7.65902	chr2	axin 2
100017542	SNRPF	0.0079213	0.00290197	up	4.11341	4.11341	2.04033	8.80509	8.19284	10.903	10.0389	10.8047	10.4107	chr8	small nuclear ribonucleoprotein polypeptide F
103095048	CYSTM1	0.00471688	0.00136927	up	4.11279	4.11279	2.04012	7.08976	6.95824	8.64868	8.89571	9.16711	9.54496	chr1	cysteine rich transmembrane module containing 1
100029130	MYBL2	0.0277734	0.0150416	up	4.10919	4.10919	2.03885	7.44643	5.99266	9.3304	8.64918	8.72007	8.33397	chr1	MYB proto-oncogene like 2
100032745	PPOX	0.000515221	2.69753e-05	up	4.10026	4.10026	2.03572	8.6609	8.58936	10.505	10.6747	10.6049	10.8588	chr2	protoporphyrinogen oxidase
100010795	HYI	7.80424e-05	9.4054e-07	up	4.09814	4.09814	2.03497	5.16568	5.2734	7.21572	7.24365	7.22485	7.33382	chr1	hydroxypyruvate isomerase (putative)
100017641	LTA4H	0.00287473	0.000622974	up	4.09767	4.09767	2.0348	8.04066	8.55673	10.018	10.2832	10.4733	10.5595	chr8	leukotriene A4 hydrolase
100010855	CASTOR2	0.00466962	0.00134983	up	4.09382	4.09382	2.03345	8.56941	8.96025	10.9444	10.3762	10.6799	11.1925	chr2	cytosolic arginine sensor for mTORC1 subunit 2
100616838	LOC100616838	0.00928663	0.00360759	up	4.09266	4.09266	2.03304	3.89106	5.02858	6.53556	6.70304	6.32168	6.41117	chr3	zinc finger protein OZF-like
100013589	LOC100013589	0.0202264	0.0100426	up	4.08992	4.08992	2.03207	5.90265	7.3237	8.80028	8.66613	8.24015	8.87443	chr2	histone H2B type 2-E-like
100015330	SLC6A4	0.0251405	0.0132385	up	4.08789	4.08789	2.03136	4.42202	3.3192	6.48283	5.98438	5.94753	5.19312	chr2	solute carrier family 6 member 4
100015075	HNRNPH3	0.00162521	0.00024129	up	4.07922	4.07922	2.02829	10.0729	9.57925	11.9496	11.625	11.9365	11.9063	chr1	heterogeneous nuclear ribonucleoprotein H3
100012066	RAB3A	0.0322829	0.0181581	up	4.07519	4.07519	2.02687	7.23407	6.24954	8.64578	8.19818	8.53593	9.6948	chr3	RAB3A, member RAS oncogene family
100020275	LPAR4	0.00449629	0.00127941	up	4.0751	4.0751	2.02683	8.74257	8.49797	10.2621	11.1331	10.6724	10.5207	chrX	lysophosphatidic acid receptor 4
100618375	DOCK6	0.000160985	3.25545e-06	up	4.07309	4.07309	2.02612	8.16016	8.03411	10.1008	10.0543	10.1044	10.2335	chr3	dedicator of cytokinesis 6
100028451	MYT1L	0.00459672	0.0013203	up	4.06541	4.06541	2.0234	3.05147	2.95147	5.18272	4.63858	4.7993	5.47889	chr1	myelin transcription factor 1 like
103104419	STBD1	0.0150739	0.00688907	up	4.06313	4.06313	2.02259	3.38808	2.64113	4.84674	5.25824	5.59045	4.45334	chr5	starch binding domain 1
100021846	TLE1	0.00633061	0.00210021	up	4.05731	4.05731	2.02052	8.68694	8.86317	11.141	11.1453	10.2918	10.6043	chr6	TLE family member 1, transcriptional corepressor
103102560	GCFC2	0.00394686	0.00104048	up	4.05635	4.05635	2.02018	7.49959	6.69467	8.96952	9.23196	9.25078	9.01699	chr1	GC-rich sequence DNA-binding factor 2
554178	BRCA1	0.01216	0.0051782	up	4.05548	4.05548	2.01987	7.65218	7.2168	9.9721	9.17029	9.78287	8.89221	chr2	BRCA1 DNA repair associated
100012239	TPT1	0.00229775	0.000435928	up	4.04907	4.04907	2.01759	10.459	10.0097	12.1424	12.0543	12.2411	12.5699	chr7	tumor protein, translationally-controlled 1
100020767	SOWAHC	0.00255222	0.000514985	up	4.04195	4.04195	2.01505	5.75065	5.22609	7.49057	7.20678	7.65803	7.6583	chr7	sosondowah ankyrin repeat domain family member C
100010953	TPX2	0.00171859	0.000266401	up	4.04022	4.04022	2.01443	9.02975	9.38284	11.0961	10.9836	11.4024	11.4008	chr1	TPX2 microtubule nucleation factor
100022044	RHBDF2	0.0159889	0.007453	up	4.0313	4.0313	2.01125	5.91462	7.25135	8.31704	8.77488	8.77497	8.51004	chr2	rhomboid 5 homolog 2
100013152	LOC100013152	0.00206931	0.000362765	up	4.02705	4.02705	2.00972	5.78502	5.2344	7.62974	7.55774	7.60916	7.28109	chr8	patatin-like phospholipase domain-containing protein 3
100024505	NASP	0.00509773	0.00154068	up	4.00801	4.00801	2.00289	10.8003	10.0592	12.6713	12.2135	12.6245	12.221	chr2	nuclear autoantigenic sperm protein
100028960	POLE2	0.00676554	0.00231438	up	4.00446	4.00446	2.00161	7.24935	6.35832	8.83507	8.92077	8.9999	8.46602	chr1	DNA polymerase epsilon 2, accessory subunit
103102108	LOC103102108	0.00361851	0.000900769	up	3.99463	3.99463	1.99806	7.52165	6.97722	9.30462	9.12951	9.58241	8.97344	chr6	uncharacterized LOC103102108
100012795	LOC100012795	0.00279684	0.000597252	up	3.99423	3.99423	1.99792	6.11677	5.86866	8.26207	8.21283	7.6624	7.82526	chr8	ETS translocation variant 1-like
100022094	WASF1	0.00473429	0.00137993	up	3.9936	3.9936	1.99769	5.85994	5.50242	8.03165	7.25724	7.89493	7.53167	chr2	WASP family member 1
103101060	LOC103101060	0.00182802	0.00029358	up	3.9861	3.9861	1.99498	8.65475	9.06374	10.8284	10.6935	10.7508	11.1442	chr1	uncharacterized LOC103101060
100028439	SDK2	0.019474	0.00956302	up	3.95599	3.95599	1.98404	8.24274	6.74712	9.46585	9.46556	9.34774	9.63672	chr2	sidekick cell adhesion molecule 2
100022164	LOC100022164	0.00487136	0.0014411	up	3.95587	3.95587	1.984	6.14042	6.86094	8.1225	8.58568	8.57804	8.65248	chr1	glutathione S-transferase omega-1-like
100011204	ARHGEF3	0.00662107	0.00225037	up	3.95568	3.95568	1.98392	6.23612	6.99907	8.38742	8.36017	8.67488	8.9836	chr6	Rho guanine nucleotide exchange factor 3
100014667	LOC100014667	0.000785679	6.14541e-05	up	3.95468	3.95468	1.98356	4.52355	4.69424	6.36826	6.75874	6.58507	6.65775	chr4	uncharacterized LOC100014667
100025005	BEST4	0.00905399	0.00347959	up	3.95406	3.95406	1.98334	6.36923	5.63492	7.77907	7.89965	8.53074	7.7322	chr2	bestrophin 4
100619732	BBS1	0.00601006	0.00195438	up	3.95404	3.95404	1.98333	6.93695	6.33999	8.13184	8.74897	8.7371	8.86929	chr8	Bardet-Biedl syndrome 1
100010878	ME2	0.00179924	0.000286841	up	3.95398	3.95398	1.9833	8.05905	8.19469	10.4015	10.0004	10.2164	9.8223	chr3	malic enzyme 2
100018779	STXBP2	0.0198316	0.00979405	up	3.95316	3.95316	1.98301	5.37557	6.80473	7.90037	8.09462	8.38534	7.9123	chr3	syntaxin binding protein 2
100011269	SCUBE1	0.00828317	0.0030851	up	3.95216	3.95216	1.98264	7.45519	7.03345	9.21132	8.83065	9.82597	9.03989	chr8	signal peptide, CUB domain and EGF like domain containing 1
103104970	LOC103104970	0.0178017	0.00854804	up	3.94728	3.94728	1.98086	3.79056	4.69679	6.46726	6.76791	5.91809	5.74488	chr2	zinc finger protein 2-like
100023916	EXOC6	0.0128274	0.00556503	up	3.94316	3.94316	1.97935	3.97304	5.11714	6.20406	6.67955	6.41976	6.7944	chr1	exocyst complex component 6
100016916	PROX1	0.0064499	0.00216941	up	3.9389	3.9389	1.97779	5.83924	6.1034	8.25934	8.30474	7.45194	7.78043	chr2	prospero homeobox 1
100013603	KIF21B	0.0130832	0.00573364	up	3.93229	3.93229	1.97537	6.61047	7.5172	9.42444	9.29755	8.57278	8.86205	chr2	kinesin family member 21B
100012134	NCMAP	0.0106886	0.00437085	up	3.92009	3.92009	1.97089	7.05359	7.98484	9.28914	9.57295	9.91548	9.18285	chr4	non-compact myelin associated protein
100019377	DEPDC4	0.0156383	0.00722476	up	3.91785	3.91785	1.97006	5.23769	4.10823	6.70429	6.61079	7.04133	6.2157	chr8	DEP domain containing 4
103103073	LOC103103073	0.00122423	0.000141356	up	3.91662	3.91662	1.96961	4.87746	4.54069	6.86494	6.5443	6.77611	6.52941	chr8	uncharacterized LOC103103073
100033052	SORT1	0.0051058	0.00154424	up	3.91591	3.91591	1.96935	7.42263	8.30386	9.75311	9.97277	9.92533	9.67916	chr2	sortilin 1
103095392	PCP4L1	0.0306022	0.0169787	up	3.91419	3.91419	1.96871	5.04015	5.8217	6.6989	7.42321	7.21377	8.26269	chr2	Purkinje cell protein 4 like 1
100029527	IDNK	0.0190064	0.0092635	up	3.91333	3.91333	1.9684	3.58072	4.93391	5.86209	6.48955	6.25761	6.2936	chr6	IDNK gluconokinase
100032398	TMEM54	0.00164536	0.000247427	up	3.9012	3.9012	1.96392	6.54265	6.26226	8.34759	8.1015	8.63669	8.37972	chr4	transmembrane protein 54
100618557	CADM4	0.043857	0.0265148	up	3.89978	3.89978	1.96339	10.9785	9.03142	11.7668	11.9937	11.8456	12.2673	chr4	cell adhesion molecule 4
107650213	LOC107650213	0.00577625	0.00184939	up	3.88271	3.88271	1.95706	4.25504	4.39392	5.73101	6.35253	6.36421	6.67842	chr8	uncharacterized LOC107650213
100015949	ELAVL2	0.0136603	0.0060572	up	3.87202	3.87202	1.95309	6.17567	5.57659	8.21742	7.13178	7.89366	8.074	chr6	ELAV like RNA binding protein 2
100011366	LOC100011366	0.0156797	0.00725126	up	3.87002	3.87002	1.95234	9.63679	8.57437	10.6564	10.9774	11.0542	11.5437	chr4	enolase-phosphatase E1-like
100032005	FGGY	0.000991093	9.7659e-05	up	3.86493	3.86493	1.95044	4.18558	4.12006	5.98083	6.03689	6.39385	6.00148	chr2	FGGY carbohydrate kinase domain containing
100018367	MBD1	0.000299241	1.00121e-05	up	3.8616	3.8616	1.9492	8.49843	8.51255	10.3053	10.5142	10.4286	10.5707	chrX	methyl-CpG binding domain protein 1
100031115	TMC6	0.000266195	7.96685e-06	up	3.85764	3.85764	1.94772	8.11627	8.24673	10.0724	10.2705	10.0679	10.1061	chr2	transmembrane channel like 6
100617443	HLTF	0.00634061	0.00210569	up	3.85186	3.85186	1.94556	8.66285	9.64598	10.984	11.1482	11.193	11.0747	chr7	helicase like transcription factor
107648919	LOC107648919	0.010233	0.0041274	up	3.84651	3.84651	1.94355	7.23122	7.57553	8.97921	9.71625	9.78375	8.9085	chr6	zinc finger protein 398-like
100010278	MZT1	0.000438866	2.00086e-05	up	3.84569	3.84569	1.94324	8.1871	7.91041	9.96558	9.8984	10.0467	10.0573	chr7	mitotic spindle organizing protein 1
103104615	POC1B	0.0032604	0.000759057	up	3.84386	3.84386	1.94256	6.9673	7.40838	8.80624	9.07186	9.20404	9.43946	chr8	POC1 centriolar protein B
100011266	SYNGR3	0.0270576	0.0145545	up	3.84157	3.84157	1.94169	4.49828	3.06515	5.30265	5.64465	5.78709	6.15926	chr6	synaptogyrin 3
100013499	GRAMD1C	0.00627545	0.00207797	up	3.84015	3.84015	1.94116	3.68282	3.76678	5.26515	5.77542	6.18854	5.43473	chr4	GRAM domain containing 1C
100018439	ADAMTS9	0.0430052	0.0259125	up	3.8396	3.8396	1.94095	6.37726	8.17407	9.54482	9.47347	8.8601	8.98808	chr6	ADAM metallopeptidase with thrombospondin type 1 motif 9
100014136	PABIR3	0.0137259	0.00609736	up	3.83798	3.83798	1.94035	8.58871	8.71645	10.1303	10.6752	10.2488	11.3174	chrX	PABIR family member 3
100028692	PCGF6	0.014775	0.00670249	up	3.8369	3.8369	1.93994	7.74595	6.42646	9.0394	8.97906	9.18996	8.89616	chr1	polycomb group ring finger 6
100010165	LOC100010165	0.00471401	0.00136647	up	3.83186	3.83186	1.93805	4.51083	5.23886	6.56635	7.05963	6.9135	6.71207	chr3	zinc finger protein 501-like
100021097	TAF15	0.000883248	7.51465e-05	up	3.82973	3.82973	1.93724	11.169	10.8544	13.0287	12.9689	13.0409	12.7573	chr2	TATA-box binding protein associated factor 15
100617587	B3GALNT2	0.00159132	0.000233333	up	3.82633	3.82633	1.93596	8.0637	8.40638	10.367	10.2859	10.1001	9.93092	chr2	beta-1,3-N-acetylgalactosaminyltransferase 2
103093321	SLC22A31	0.0243834	0.0127645	up	3.82406	3.82406	1.9351	2.37358	3.44573	5.17707	4.48445	4.36891	5.34861	chr1	solute carrier family 22 member 31
100617793	LOC100617793	0.0183263	0.00886598	up	3.81872	3.81872	1.93309	5.8784	5.04712	7.79912	6.68921	7.59275	7.50233	chr4	actin-like protein 6A pseudogene
100029404	PREX1	0.00437738	0.00122544	up	3.8129	3.8129	1.93089	8.34966	9.05504	10.423	10.7645	10.4863	10.8592	chr1	phosphatidylinositol-3,4,5-trisphosphate dependent Rac exchange factor 1
100028100	TRAIP	0.00268807	0.000562163	up	3.81007	3.81007	1.92982	7.21406	6.62417	8.86759	9.05935	8.82644	8.64234	chr6	TRAF interacting protein
100030995	SEMA6D	0.00669134	0.00228031	up	3.80932	3.80932	1.92953	7.50949	6.5868	9.19785	8.86629	8.80517	9.04141	chr1	semaphorin 6D
100030114	LOC100030114	0.00358015	0.000884045	up	3.8078	3.8078	1.92896	7.11413	6.97354	9.31553	8.56386	8.88561	9.12616	chr1	disintegrin and metalloproteinase domain-containing protein 19
100025905	RBBP4	0.00110021	0.000117167	up	3.80326	3.80326	1.92724	10.4674	10.4113	12.543	12.0932	12.4914	12.3387	chr4	RB binding protein 4, chromatin remodeling factor
100017991	RNF165	0.0258467	0.0137359	up	3.78859	3.78859	1.92166	3.80311	4.80076	6.37202	6.58093	5.44354	6.49789	chr3	ring finger protein 165
100024631	PABPN1	4.76365e-05	4.3128e-07	up	3.78612	3.78612	1.92072	9.96026	9.94	11.8067	11.8517	11.9338	11.8911	chr1	poly(A) binding protein nuclear 1
100015064	TIAM1	0.00922002	0.00357099	up	3.78043	3.78043	1.91855	7.95216	6.92936	9.63226	9.17973	9.38886	9.23641	chr4	TIAM Rac1 associated GEF 1
100028842	NEMP2	0.00260954	0.000535378	up	3.7738	3.7738	1.91602	5.66903	5.11863	7.35309	7.54717	7.13049	7.20866	chr4	nuclear envelope integral membrane protein 2
100025186	DEK	0.00443923	0.00125374	up	3.77053	3.77053	1.91477	9.80874	9.22898	11.7262	11.2991	11.5743	11.1349	chr3	DEK proto-oncogene
100028648	PATZ1	0.000851879	7.05357e-05	up	3.76982	3.76982	1.91449	8.7267	9.1128	10.9612	10.8028	10.7861	10.7868	chr3	POZ/BTB and AT hook containing zinc finger 1
103099387	LOC103099387	0.00212536	0.000381967	up	3.75754	3.75754	1.90979	6.29827	5.94174	8.17963	8.15116	7.69998	8.08841	chr8	ETS translocation variant 1
100010782	LOC100010782	0.000914991	8.25571e-05	up	3.75623	3.75623	1.90929	8.80106	8.66756	10.4836	10.5666	10.6309	10.8934	chr4	baculoviral IAP repeat-containing protein 2
100029279	VCPKMT	0.000885688	7.55677e-05	up	3.75505	3.75505	1.90883	6.53765	6.45185	8.49767	8.17113	8.36637	8.57914	chr1	valosin containing protein lysine methyltransferase
100617053	TCEA1	0.000178966	3.85595e-06	up	3.75375	3.75375	1.90833	9.00896	9.17939	10.9333	11.0756	11.0022	10.9989	chr3	transcription elongation factor A1
100012363	METAP2	0.000720996	5.22716e-05	up	3.75182	3.75182	1.90759	9.37256	9.21669	11.3921	11.1441	11.2429	11.0298	chr8	methionyl aminopeptidase 2
103103251	LOC103103251	0.0380054	0.0222502	up	3.7473	3.7473	1.90585	2.16568	3.90416	4.56932	5.21855	4.98303	4.9922	chr3	uncharacterized LOC103103251
100016299	PSIP1	0.00173963	0.000271069	up	3.74695	3.74695	1.90572	10.6271	10.5513	12.758	12.2632	12.6432	12.3153	chr6	PC4 and SFRS1 interacting protein 1
100018527	CDK5R1	0.0127215	0.00549308	up	3.74545	3.74545	1.90514	7.15966	7.84537	9.63949	9.3247	8.83869	9.82774	chr2	cyclin dependent kinase 5 regulatory subunit 1
100030232	PRMT1	0.00101921	0.00010326	up	3.74527	3.74527	1.90507	11.6298	11.385	13.4563	13.1651	13.5208	13.5078	chr4	protein arginine methyltransferase 1
100029844	VAV3	0.00829957	0.00309203	up	3.74498	3.74498	1.90496	4.09947	3.73424	5.80608	5.24366	6.0351	6.20241	chr2	vav guanine nucleotide exchange factor 3
100022866	FRK	0.00367875	0.000926248	up	3.74316	3.74316	1.90426	4.6962	4.20347	6.71246	6.22414	6.36621	6.11356	chr2	fyn related Src family tyrosine kinase
100020422	RTTN	0.00521453	0.0015917	up	3.73489	3.73489	1.90106	5.41361	5.94715	7.67392	7.23148	7.95075	7.46962	chr3	rotatin
100010938	TMEM9	0.00833118	0.00310797	up	3.73324	3.73324	1.90043	5.16568	5.92673	7.20658	7.89033	7.23196	7.45766	chr2	transmembrane protein 9
100620006	CCDC160	0.00147866	0.00020027	up	3.73069	3.73069	1.89944	7.68837	7.76076	9.45108	9.4146	9.76314	9.86723	chrX	coiled-coil domain containing 160
103099765	LOC103099765	0.0360631	0.0208359	up	3.73028	3.73028	1.89928	2.15847	3.40106	5.48808	4.37016	4.37338	4.48459	chr1	uncharacterized LOC103099765
100030672	HMMR	0.000625085	3.89703e-05	up	3.73025	3.73025	1.89927	7.33592	7.48096	9.22052	9.23223	9.52068	9.25742	chr1	hyaluronan mediated motility receptor
100020572	DDX11	0.00135657	0.000170611	up	3.72798	3.72798	1.89839	6.38205	6.61498	8.249	8.41312	8.66948	8.25605	chr8	DEAD/H-box helicase 11
100022247	KNTC1	0.00634163	0.00210688	up	3.72294	3.72294	1.89644	7.1148	6.28652	8.5209	8.46385	8.91934	8.48432	chr3	kinetochore associated 1
100030584	CHEK2	0.00289792	0.00063354	up	3.72229	3.72229	1.89619	6.6574	6.8195	8.83015	8.67859	8.81969	8.21012	chr3	checkpoint kinase 2
554245	SNRPB	0.00088026	7.47629e-05	up	3.72037	3.72037	1.89545	9.1241	9.24014	11.1995	10.9471	11.2525	10.9112	chr1	small nuclear ribonucleoprotein polypeptides B and B1
100032496	SPAG4	0.00185835	0.000302278	up	3.71451	3.71451	1.89317	6.63009	7.15681	8.63378	8.88693	8.8954	8.73036	chr1	sperm associated antigen 4
103100376	LOC103100376	0.00110005	0.000116889	up	3.71353	3.71353	1.89279	7.54441	7.10372	9.21054	9.09845	9.26689	9.29154	chr2	myosin-4-like
100017066	NTN3	0.00286681	0.000619782	up	3.71102	3.71102	1.89182	6.34659	6.28883	7.8148	8.15117	8.44608	8.42603	chr6	netrin 3
100030770	GAREM2	0.034348	0.0196127	up	3.70445	3.70445	1.88926	6.67949	5.11529	8.27047	7.48409	7.77724	7.6148	chr1	GRB2 associated regulator of MAPK1 subtype 2
100027681	NPTX2	0.0274237	0.0148119	up	3.70354	3.70354	1.8889	7.20969	6.68843	8.75454	9.09043	8.00468	9.50222	chr6	neuronal pentraxin 2
100018797	LSM5	0.00903907	0.0034715	up	3.70353	3.70353	1.8889	6.93557	7.04589	9.14765	8.20635	9.125	9.03951	chr6	LSM5 homolog, U6 small nuclear RNA and mRNA degradation associated
100027595	BAIAP2L1	0.0209739	0.0105419	up	3.69475	3.69475	1.88548	6.3577	6.44504	7.84717	8.3044	7.85785	9.13798	chr6	BAR/IMD domain containing adaptor protein 2 like 1
100019889	PBX3	0.00362248	0.000902703	up	3.69249	3.69249	1.88459	7.94315	7.81701	9.70385	10.1144	9.35719	9.88324	chr1	PBX homeobox 3
100018325	FSCN3	0.00511329	0.00154698	up	3.68836	3.68836	1.88298	3.24369	2.98217	4.68932	5.32186	4.69141	5.28102	chr8	fascin actin-bundling protein 3
100010777	CHCHD1	0.000485612	2.37455e-05	up	3.68247	3.68247	1.88067	7.53856	7.56117	9.41116	9.25502	9.47624	9.57973	chr1	coiled-coil-helix-coiled-coil-helix domain containing 1
100019257	SAMD10	0.0172528	0.00819695	up	3.6806	3.6806	1.87994	4.79017	3.64113	6.28687	6.20841	5.62496	6.26215	chr1	sterile alpha motif domain containing 10
107649040	LOC107649040	0.0275198	0.014876	up	3.67784	3.67784	1.87886	6.03838	4.57121	7.43747	6.84259	7.03975	7.4148	chr4	uncharacterized LOC107649040
100023659	VRK1	0.000432788	1.94769e-05	up	3.67017	3.67017	1.87585	7.56071	7.4705	9.36809	9.24229	9.41117	9.54426	chr1	VRK serine/threonine kinase 1
103104114	LOC103104114	0.0170282	0.00806394	up	3.65526	3.65526	1.86997	4.8121	5.97439	6.92871	7.3784	7.1325	7.61327	chr1	zinc finger protein OZF-like
100025906	PELI2	0.00144814	0.000191893	up	3.64882	3.64882	1.86743	7.00631	7.33972	9.2882	8.90795	9.03549	8.93014	chr1	pellino E3 ubiquitin protein ligase family member 2
100024639	FGF22	0.0323815	0.0182326	up	3.6476	3.6476	1.86695	4.85548	6.00224	6.59027	7.43804	7.30999	7.84495	chr3	fibroblast growth factor 22
100012105	TMEM100	0.0267594	0.0143547	up	3.6457	3.6457	1.86619	3.85392	4.83648	5.49564	6.50686	6.66273	6.18034	chr2	transmembrane protein 100
100010340	BAIAP3	0.0396922	0.0234555	up	3.64526	3.64526	1.86602	3.66252	3.64113	5.50076	5.42126	4.65382	6.49553	chr6	BAI1 associated protein 3
100016169	MALT1	0.00319903	0.000738308	up	3.64314	3.64314	1.86518	6.49161	6.42776	8.16275	8.32785	8.05947	8.7494	chr3	MALT1 paracaspase
103097515	HELB	0.00580179	0.00186012	up	3.6402	3.6402	1.86402	3.78071	3.2238	5.75582	5.00912	5.39321	5.30695	chr8	DNA helicase B
100028633	HYAL2	0.030044	0.0165939	up	3.63459	3.63459	1.86179	9.13417	8.24267	9.73669	10.9482	10.5489	10.9671	chr6	hyaluronidase 2
100027159	SLC38A6	0.0318086	0.0178113	up	3.63376	3.63376	1.86146	5.19543	6.07845	6.61154	7.77558	7.73328	7.87319	chr1	solute carrier family 38 member 6
103100498	LOC103100498	0.0212637	0.0107249	up	3.63369	3.63369	1.86143	3.76182	5.12887	6.33096	6.50375	5.9842	6.40822	chr2	insulin receptor substrate 1-B-like
100032303	MARCKSL1	0.00181163	0.000290015	up	3.6332	3.6332	1.86124	10.6249	10.2528	12.5546	12.1184	12.3259	12.2016	chr4	MARCKS like 1
100012270	WHRN	0.0035545	0.000874051	up	3.6296	3.6296	1.85981	3.85374	4.51455	5.83344	5.98856	6.1807	6.17312	chr1	whirlin
100010922	LOC100010922	0.00883683	0.00337113	up	3.62833	3.62833	1.85931	6.31044	5.62779	8.08933	7.68403	8.13085	7.40947	chr3	zinc finger protein 420-like
100618521	UFM1	0.0329173	0.0186384	up	3.62657	3.62657	1.85861	5.82865	7.50864	8.43967	8.52943	8.39606	8.74385	chr4	ubiquitin fold modifier 1
100032301	HDAC1	0.00246928	0.000490262	up	3.61585	3.61585	1.85433	11.0754	10.8831	13.129	12.5558	12.9717	12.6778	chr4	histone deacetylase 1
100022914	NSD2	0.00158089	0.000229994	up	3.61267	3.61267	1.85307	9.18265	9.0278	11.0441	10.9369	11.1864	10.6657	chr5	nuclear receptor binding SET domain protein 2
100617294	TYRO3	0.0153269	0.00703849	up	3.6081	3.6081	1.85124	7.52312	8.24565	9.20099	10.0051	9.5503	10.1861	chr1	TYRO3 protein tyrosine kinase
100029575	C2H17orf58	0.0205115	0.0102143	up	3.60756	3.60756	1.85102	3.82865	2.43468	4.83584	5.20766	4.92463	4.96262	chr2	chromosome 2 open reading frame, human C17orf58
103105968	CENPQ	0.000942458	8.80168e-05	up	3.60681	3.60681	1.85072	4.98634	5.28087	6.9768	6.94208	7.17245	6.84598	chr2	centromere protein Q
100030688	NACAD	0.0248619	0.0130681	up	3.60224	3.60224	1.84889	6.27967	5.6965	8.22269	7.18657	7.51038	8.42827	chr6	NAC alpha domain containing
100029173	ELFN1	0.0489907	0.0302179	up	3.59868	3.59868	1.84747	7.02918	6.03345	8.44438	8.41116	7.47746	9.18213	chr6	extracellular leucine rich repeat and fibronectin type III domain containing 1
100029377	SNRPG	0.0226106	0.011622	up	3.59502	3.59502	1.846	9.16996	8.34325	11.0173	9.94426	10.9909	10.458	chr1	small nuclear ribonucleoprotein polypeptide G
100617282	TGFBR3L	0.0332061	0.0188409	up	3.5817	3.5817	1.84064	3.52901	4.04021	4.63581	5.84374	6.07806	5.9434	chr3	transforming growth factor beta receptor 3 like
100025498	KIF3C	0.00416001	0.00112665	up	3.57241	3.57241	1.8369	6.57244	6.52067	8.52482	8.07116	8.15343	8.78439	chr1	kinesin family member 3C
100013121	CELF2	0.0215647	0.010929	up	3.56535	3.56535	1.83405	6.61032	7.98771	9.22002	9.32048	8.8572	9.13454	chr8	CUGBP Elav-like family member 2
100028531	CNOT3	0.000198155	4.60543e-06	up	3.56407	3.56407	1.83353	9.44636	9.27126	11.1814	11.172	11.1432	11.2727	chr4	CCR4-NOT transcription complex subunit 3
100032919	PTBP2	0.00121466	0.000139607	up	3.56134	3.56134	1.83242	8.51734	8.44678	10.3078	10.5867	10.1124	10.251	chr2	polypyrimidine tract binding protein 2
100010308	PSPH	0.038641	0.0226919	up	3.56034	3.56034	1.83201	9.02821	9.45819	10.0327	11.6466	11.3375	11.284	chr2	phosphoserine phosphatase
100029617	ANKRD44	0.00183145	0.0002944	up	3.55974	3.55974	1.83177	7.63891	7.44639	9.64334	9.38463	9.38164	9.08807	chr4	ankyrin repeat domain 44
100017730	SNN	0.00292711	0.000642804	up	3.55511	3.55511	1.8299	8.20286	8.73705	10.2809	10.5215	10.0599	10.3371	chr6	stannin
100017417	CMSS1	0.00634538	0.00210906	up	3.54904	3.54904	1.82743	6.79666	6.68081	8.60368	8.72478	8.91326	8.02293	chr4	cms1 ribosomal small subunit homolog
100022709	UAP1L1	0.00165093	0.000249722	up	3.54493	3.54493	1.82576	9.03966	9.32441	10.9101	10.842	11.2922	10.9868	chr1	UDP-N-acetylglucosamine pyrophosphorylase 1 like 1
100032138	ATAD2	0.00534219	0.00165188	up	3.54434	3.54434	1.82552	8.84763	8.17511	10.5809	10.2057	10.4894	10.0715	chr3	ATPase family AAA domain containing 2
100019839	LRRC24	0.0114126	0.00476343	up	3.54208	3.54208	1.8246	4.87025	4.84026	6.5812	7.16988	6.06536	6.90297	chr3	leucine rich repeat containing 24
100019043	SLC45A3	0.0191606	0.00935837	up	3.53759	3.53759	1.82277	5.64681	6.57866	7.60786	7.86333	7.72207	8.54875	chr2	solute carrier family 45 member 3
100011442	CNTNAP1	0.0311609	0.017362	up	3.53652	3.53652	1.82233	4.92318	4.91174	6.01501	6.82321	6.49914	7.62181	chr2	contactin associated protein 1
100015707	EFNA5	0.0417727	0.0250286	up	3.53202	3.53202	1.8205	9.9867	8.27727	11.1671	11.1954	10.8329	10.6145	chr3	ephrin A5
100017570	NEIL3	0.00503657	0.00151694	up	3.53029	3.53029	1.81979	5.94284	6.33846	7.85034	8.28851	8.13076	7.57213	chr5	nei like DNA glycosylase 3
100030916	L3MBTL3	0.00396083	0.00104737	up	3.52441	3.52441	1.81738	8.73693	8.76243	10.2567	10.664	10.3694	10.9781	chr2	L3MBTL histone methyl-lysine binding protein 3
100013713	RRM1	0.00649631	0.00219187	up	3.52433	3.52433	1.81735	10.1069	9.79713	12.1821	11.354	11.9464	11.595	chr4	ribonucleotide reductase catalytic subunit M1
100031201	SGO1	0.000959946	9.14133e-05	up	3.51725	3.51725	1.81445	7.52236	7.62882	9.44009	9.13093	9.47977	9.50936	chr8	shugoshin 1
100023796	CEP55	0.00888423	0.00339455	up	3.50151	3.50151	1.80798	6.25431	6.33445	7.54053	7.99009	8.44836	8.43044	chr1	centrosomal protein 55
100018463	PDLIM4	0.00135538	0.000169759	up	3.50039	3.50039	1.80751	9.09873	9.39933	10.9395	10.9298	11.0665	11.2903	chr1	PDZ and LIM domain 4
100015973	PLLP	0.0298282	0.0164374	up	3.49957	3.49957	1.80718	3.88533	2.3192	4.75628	5.09853	4.79781	4.98516	chr1	plasmolipin
100012173	LOC100012173	0.0151167	0.00691418	up	3.49711	3.49711	1.80616	5.53228	6.06188	7.3088	8.06928	7.09972	7.93516	chr2	uncharacterized protein C17orf47 homolog
100029781	ASH2L	0.0013505	0.000167854	up	3.49557	3.49557	1.80553	9.31293	9.32466	11.1895	10.8209	11.2879	11.1991	chr1	ASH2 like, histone lysine methyltransferase complex subunit
100030210	FAM184A	0.00892827	0.00341794	up	3.48814	3.48814	1.80246	6.44854	7.31	8.35758	8.73821	8.67028	8.96085	chr2	family with sequence similarity 184 member A
100032329	ZBTB8B	0.0418748	0.025096	up	3.48796	3.48796	1.80238	3.38808	3.86208	6.1634	5.71815	5.36045	4.46784	chr4	zinc finger and BTB domain containing 8B
100029059	CDKN3	0.00396083	0.00104729	up	3.48622	3.48622	1.80166	6.57696	7.23673	8.52981	8.58884	8.8471	8.86828	chr1	cyclin dependent kinase inhibitor 3
100032939	RAB11FIP1	0.0284223	0.0154976	up	3.48461	3.48461	1.801	4.82865	5.97264	7.31046	6.6498	7.72574	7.12057	chr1	RAB11 family interacting protein 1
100030914	DPYSL5	0.00450916	0.00128454	up	3.48441	3.48441	1.80091	6.52975	6.45191	8.65663	7.98734	8.02676	8.49626	chr1	dihydropyrimidinase like 5
103101136	GSDMB	0.0252143	0.0132941	up	3.47898	3.47898	1.79866	4.53062	3.21547	5.71431	6.06547	5.57187	5.33518	chr2	gasdermin B
100619756	FCHO1	0.0227615	0.0117146	up	3.47385	3.47385	1.79654	4.3554	4.56713	5.81284	6.11844	5.97823	7.12169	chr3	FCH and mu domain containing endocytic adaptor 1
107651153	LOC107651153	0.0220172	0.0112506	up	3.47066	3.47066	1.79521	4.96143	5.45627	7.36459	7.55121	6.74444	6.35599	chr2	zinc finger protein OZF-like
100017777	RALGDS	0.0130018	0.00568391	up	3.46057	3.46057	1.79101	7.82618	8.90172	10.3507	10.1345	10.2718	9.8628	chr1	ral guanine nucleotide dissociation stimulator
100619428	LOC100619428	0.00331611	0.000785654	up	3.45595	3.45595	1.78908	4.30203	4.18545	5.79628	5.79984	6.13102	6.40415	chr1	zinc finger protein OZF-like
100013759	GNB3	0.0259065	0.013781	up	3.45439	3.45439	1.78843	6.45736	6.4551	7.42186	8.12499	8.61694	8.81485	chr8	G protein subunit beta 3
100025069	HAT1	0.000640642	4.18118e-05	up	3.45029	3.45029	1.78672	8.89427	8.66102	10.6771	10.4425	10.6424	10.4956	chr4	histone acetyltransferase 1
100617214	PSMC3IP	0.00246856	0.000489937	up	3.44615	3.44615	1.78499	5.5425	6.03477	7.33635	7.74556	7.62151	7.59107	chr2	PSMC3 interacting protein
100017491	RNF167	0.0116709	0.00490556	up	3.43119	3.43119	1.77871	8.08152	7.68889	9.06923	9.91928	9.60948	10.0577	chr2	ring finger protein 167
100022083	CHAF1B	0.00150124	0.000205903	up	3.42994	3.42994	1.77818	7.88593	8.00073	9.98836	9.7022	9.7176	9.47789	chr4	chromatin assembly factor 1 subunit B
100025884	TMC7	0.00619085	0.002036	up	3.41795	3.41795	1.77313	5.38808	5.50902	6.76602	7.66533	7.18676	7.26862	chr6	transmembrane channel like 7
100619204	LOC100619204	0.000664105	4.52727e-05	up	3.41773	3.41773	1.77304	5.05449	4.82767	6.69646	6.88501	6.63263	6.64238	chr3	zinc finger protein OZF-like
100030150	SCAMP5	0.030072	0.0166182	up	3.41736	3.41736	1.77288	5.24369	6.62298	7.9345	7.92132	7.72407	7.24496	chr1	secretory carrier membrane protein 5
100619384	LOC100619384	0.00113489	0.000125056	up	3.41195	3.41195	1.7706	10.664	10.9854	12.5074	12.4911	12.5939	12.7888	chr4	60S ribosomal protein L36a
100014823	HDDC3	0.0022857	0.000431794	up	3.40807	3.40807	1.76896	7.00154	6.6845	8.53959	8.48132	8.48923	8.93775	chr1	HD domain containing 3
100017611	FAM234B	0.00560298	0.00176713	up	3.40514	3.40514	1.76771	8.39681	7.85073	9.60071	10.2468	9.96529	9.7531	chr8	family with sequence similarity 234 member B
100024916	NXT2	0.0025415	0.000511692	up	3.40449	3.40449	1.76744	5.79666	6.07409	8.028	7.45614	7.63436	7.69274	chrX	nuclear transport factor 2 like export factor 2
100019898	PPP1CC	0.00267359	0.000558154	up	3.40409	3.40409	1.76727	10.4178	10.1119	12.2681	11.7774	12.2017	11.8813	chr3	protein phosphatase 1 catalytic subunit gamma
100015189	PKP4	0.000720996	5.24881e-05	up	3.40156	3.40156	1.7662	9.16495	9.50763	11.0988	11.0228	11.1811	11.1073	chr4	plakophilin 4
100026134	ANP32A	0.00147116	0.000197619	up	3.3953	3.3953	1.76354	10.3295	10.7324	12.4592	12.1418	12.3105	12.2665	chr1	acidic nuclear phosphoprotein 32 family member A
100028586	EBPL	0.00388223	0.00101173	up	3.39052	3.39052	1.76151	4.22458	4.61651	6.24412	6.47363	5.82934	6.18112	chr4	EBP like
107651434	C2H6orf226	0.00326271	0.000760315	up	3.38427	3.38427	1.75884	5.18202	5.42981	6.79857	7.41843	6.91809	7.12395	chr2	chromosome 2 open reading frame, human C6orf226
100013798	MAD2L2	0.0141237	0.00631962	up	3.38055	3.38055	1.75726	6.59397	6.63529	8.09506	8.71091	7.82373	8.85784	chr4	mitotic arrest deficient 2 like 2
100013826	KLHL25	0.0166101	0.0078122	up	3.37967	3.37967	1.75688	4.90265	5.97741	7.5254	7.21805	6.8365	7.20769	chr1	kelch like family member 25
100015947	KDM2B	0.00422334	0.00115716	up	3.37918	3.37918	1.75667	8.51151	8.44072	10.5481	10.0449	10.4544	9.88383	chr3	lysine demethylase 2B
100018670	SUV39H1	0.00747348	0.00266317	up	3.36929	3.36929	1.75244	4.66101	5.39204	6.48828	6.69318	7.09798	6.83645	chrX	suppressor of variegation 3-9 homolog 1
103098772	LOC103098772	0.00840992	0.0031456	up	3.36344	3.36344	1.74994	4.36186	4.77332	6.00622	6.84605	6.30661	6.11122	chr3	zinc finger protein 260
103099808	LOC103099808	0.0322008	0.0180977	up	3.36319	3.36319	1.74983	4.48381	5.5541	6.59174	6.98799	6.1824	7.31301	chr3	uncharacterized LOC103099808
100024101	GMNN	0.0127665	0.00552106	up	3.36116	3.36116	1.74896	6.52238	6.79974	8.88528	8.15839	8.69813	7.89826	chr3	geminin DNA replication inhibitor
100011347	SNRPD1	0.00447369	0.00126621	up	3.36054	3.36054	1.74869	9.45801	8.88937	11.0899	10.6049	11.0905	10.9041	chr3	small nuclear ribonucleoprotein D1 polypeptide
100020004	ERCC6L	0.00899564	0.00344836	up	3.36022	3.36022	1.74856	7.0699	6.49911	9.01872	8.32873	8.54539	8.2394	chrX	ERCC excision repair 6 like, spindle assembly checkpoint helicase
103092678	LOC103092678	0.0049267	0.00146592	up	3.35811	3.35811	1.74765	6.7918	6.48411	8.07995	8.66655	8.15036	8.64555	chr3	zinc finger protein 420-like
100032721	TSTD1	0.00465855	0.0013456	up	3.35294	3.35294	1.74543	4.19052	4.37651	6.4033	5.61802	6.02953	6.0649	chr2	thiosulfate sulfurtransferase like domain containing 1
100016852	GON7	0.00251858	0.00050542	up	3.34706	3.34706	1.74289	5.98966	6.45766	7.97749	7.89335	8.20498	7.79039	chr1	GON7 subunit of KEOPS complex
100009844	GRK3	0.0217021	0.011029	up	3.34089	3.34089	1.74023	8.37769	7.74965	9.38012	9.80759	9.51357	10.5143	chr3	G protein-coupled receptor kinase 3
100018352	SNRPA	0.00347526	0.000840525	up	3.34048	3.34048	1.74006	9.10911	8.45481	10.5824	10.3556	10.6367	10.5134	chr4	small nuclear ribonucleoprotein polypeptide A
100010543	TMEM106A	0.0429906	0.0259006	up	3.33771	3.33771	1.73886	4.31027	4.48913	5.30579	6.32555	5.9022	7.0207	chr2	transmembrane protein 106A
103104059	CDCA2	0.00299035	0.000661664	up	3.33523	3.33523	1.73779	8.79738	8.42874	10.519	10.0126	10.3882	10.4836	chr1	cell division cycle associated 2
100011244	BORA	0.000772182	5.92701e-05	up	3.33223	3.33223	1.73649	7.51146	7.14588	9.11177	9.05066	9.08917	9.00902	chr7	BORA aurora kinase A activator
100013836	PSMC2	0.00529633	0.00162835	up	3.33135	3.33135	1.73611	9.22993	8.51316	10.6633	10.7446	10.6829	10.3398	chr8	proteasome 26S subunit, ATPase 2
100020005	HAS3	0.0200868	0.00995405	up	3.3267	3.3267	1.73409	5.29288	5.59842	6.59655	6.86359	7.54199	7.71685	chr1	hyaluronan synthase 3
100024131	MRPS33	0.00145749	0.000193561	up	3.32429	3.32429	1.73305	5.57241	5.19667	7.21666	6.92624	7.21663	7.11081	chr8	mitochondrial ribosomal protein S33
100023851	MTHFD2L	0.00491455	0.0014613	up	3.32165	3.32165	1.7319	5.50973	5.55973	6.78922	7.39996	7.31663	7.56071	chr5	methylenetetrahydrofolate dehydrogenase (NADP+ dependent) 2 like
107650209	HOXA9	0.0198822	0.00982485	up	3.31796	3.31796	1.7303	4.97304	5.47339	7.02775	7.06331	7.46828	6.2547	chr8	homeobox A9
100032601	TRIL	0.0169898	0.00804202	up	3.31592	3.31592	1.72941	8.51935	9.70864	10.7869	11.0953	10.8168	10.6747	chr8	TLR4 interactor with leucine rich repeats
100021306	IMMP2L	0.0114502	0.00478334	up	3.31561	3.31561	1.72927	6.31769	6.45479	8.46436	8.37197	8.15197	7.47375	chr3	inner mitochondrial membrane peptidase subunit 2
100014590	CEP72	0.00407476	0.00109187	up	3.31118	3.31118	1.72735	5.47957	5.2007	6.78713	6.85497	7.36607	7.26177	chr3	centrosomal protein 72
100619616	SARS2	0.0107196	0.00438825	up	3.31099	3.31099	1.72726	7.86516	6.96333	8.78485	9.31169	9.20472	9.26479	chr4	seryl-tRNA synthetase 2, mitochondrial
103092168	TROAP	0.00534614	0.00165428	up	3.30477	3.30477	1.72455	6.61218	7.08079	8.1664	8.59657	8.82442	8.69674	chr8	trophinin associated protein
100013201	LOC100013201	0.00891548	0.00341173	up	3.30414	3.30414	1.72427	5.05951	6.0325	7.17189	7.17854	7.37074	7.35993	chr7	rac GTPase-activating protein 1 pseudogene
100022776	TRIM24	0.000892906	7.82664e-05	up	3.30234	3.30234	1.72349	10.0869	9.91898	11.5243	11.6999	11.847	11.8344	chr8	tripartite motif containing 24
100031738	RNF44	0.000848963	6.99197e-05	up	3.30192	3.30192	1.72331	8.72125	8.84865	10.6875	10.3202	10.5441	10.4813	chr1	ring finger protein 44
103096631	LOC103096631	0.0177604	0.0085204	up	3.29594	3.29594	1.72069	4.06185	4.79387	6.72638	6.00863	5.70284	6.15634	chr2	collagen alpha-1(III) chain-like
100032491	DHCR24	0.0105585	0.00430368	up	3.29495	3.29495	1.72026	6.81374	6.89466	9.15242	8.20376	8.66486	8.27678	chr2	24-dehydrocholesterol reductase
100025302	SCNN1D	0.00577625	0.00184981	up	3.28618	3.28618	1.71641	4.9766	4.54986	6.28861	6.1932	6.87215	6.56462	chr4	sodium channel epithelial 1 subunit delta
100023868	ANKDD1A	0.0144573	0.00651452	up	3.28428	3.28428	1.71558	4.02123	3.75368	5.37425	5.37741	5.34864	6.31182	chr1	ankyrin repeat and death domain containing 1A
100031995	HOOK1	0.014664	0.00663704	up	3.27882	3.27882	1.71318	4.96119	6.10928	7.14664	7.16692	7.43576	7.24432	chr2	hook microtubule tethering protein 1
103096708	LOC103096708	0.00330587	0.000778797	up	3.27763	3.27763	1.71265	5.71686	5.53492	7.4057	7.46347	7.5477	6.93731	chr3	gastrula zinc finger protein XlCGF26.1-like
100031728	RASGRP1	0.0195868	0.00963138	up	3.27457	3.27457	1.7113	3.46727	4.40666	5.50666	5.20735	6.08387	5.7952	chr1	RAS guanyl releasing protein 1
100011854	WBP11	0.00158726	0.000231979	up	3.26835	3.26835	1.70856	8.54931	8.85372	10.6415	10.3784	10.3925	10.228	chr8	WW domain binding protein 11
100030633	HSPA8	0.00135489	0.000169473	up	3.26496	3.26496	1.70707	13.9669	13.7595	15.704	15.4245	15.742	15.4107	chr4	heat shock protein family A (Hsp70) member 8
100014218	PDE4C	0.00502024	0.00151044	up	3.2649	3.2649	1.70704	8.56105	9.03665	10.3013	10.8194	10.261	10.6419	chr3	phosphodiesterase 4C
100019049	LOC100019049	0.0213419	0.0107863	up	3.25959	3.25959	1.70469	7.28382	6.19428	8.61778	8.31852	8.78998	8.04868	chr3	tonsoku-like protein
100031326	SCG3	0.0343436	0.0196076	up	3.2548	3.2548	1.70257	6.14042	6.77918	7.81742	8.13553	7.68154	9.01497	chr1	secretogranin III
100617164	PDK1	0.00265665	0.000550514	up	3.25205	3.25205	1.70135	8.10972	8.50213	10.1958	10.0767	10.0377	9.71891	chr4	pyruvate dehydrogenase kinase 1
100032288	DIXDC1	0.00410508	0.00110233	up	3.25159	3.25159	1.70115	9.1965	8.69579	10.6403	10.8092	10.3264	10.8132	chr4	DIX domain containing 1
100026219	HOXD11	0.0411511	0.0245503	up	3.25145	3.25145	1.70108	3.58072	4.81105	6.04212	5.26049	6.42438	5.8609	chr4	homeobox D11
100617397	HAUS5	0.00297862	0.000658453	up	3.2514	3.2514	1.70106	6.98955	7.33123	8.57966	9.10727	8.98115	8.77771	chr4	HAUS augmin like complex subunit 5
100025440	C1H15orf61	0.0209906	0.0105563	up	3.24419	3.24419	1.69786	4.26255	4.6046	5.44476	6.12349	6.22763	6.72984	chr1	chromosome 1 open reading frame, human C15orf61
103104936	CATSPERD	0.00682252	0.00234441	up	3.24225	3.24225	1.69699	5.44474	5.74474	6.87675	7.34214	7.72095	7.2271	chr3	cation channel sperm associated auxiliary subunit delta
100030412	BAX	0.00330848	0.000779982	up	3.23813	3.23813	1.69516	9.12384	9.71767	11.0783	10.9395	11.2724	11.1735	chr4	BCL2 associated X, apoptosis regulator
100019035	EVX2	0.0121273	0.00515717	up	3.23593	3.23593	1.69418	3.9265	3.1605	5.28731	5.11669	5.65803	4.88868	chr4	even-skipped homeobox 2
100016183	KCNN2	0.00191877	0.000320853	up	3.2223	3.2223	1.68809	3.12504	3.56713	4.96573	5.22932	5.01862	4.92303	chr3	potassium calcium-activated channel subfamily N member 2
100032790	TGFA	0.0167539	0.00790573	up	3.22199	3.22199	1.68795	5.32138	4.17718	6.23015	6.35997	6.49543	6.66339	chr1	transforming growth factor alpha
100616764	NCAPH2	0.000368767	1.44684e-05	up	3.22067	3.22067	1.68736	8.2043	8.01649	9.81027	9.68632	9.86381	9.83061	chr8	non-SMC condensin II complex subunit H2
100022964	RNFT2	0.0238273	0.0124016	up	3.21842	3.21842	1.68635	5.07257	6.10161	7.61485	7.5889	7.00291	6.88711	chr3	ring finger protein, transmembrane 2
100018841	CENPK	0.00766818	0.0027618	up	3.21808	3.21808	1.6862	5.79666	6.30945	8.00655	7.36923	8.00575	7.57549	chr3	centromere protein K
100017124	PCGF1	0.00341063	0.000817608	up	3.21063	3.21063	1.68285	6.47498	6.5338	7.99837	7.90649	8.49997	8.34416	chr5	polycomb group ring finger 1
100020008	RAN	0.00326222	0.000759962	up	3.21007	3.21007	1.6826	11.8734	11.6051	13.6935	13.223	13.5833	13.1877	chr3	RAN, member RAS oncogene family
100016078	ZRANB3	0.01084	0.00445829	up	3.20982	3.20982	1.68249	5.74802	6.57999	7.92069	7.64793	8.18976	7.62759	chr4	zinc finger RANBP2-type containing 3
100024800	KIF20B	0.00343906	0.000826741	up	3.20902	3.20902	1.68213	7.12762	7.64486	9.2119	9.02799	9.2148	8.81879	chr1	kinesin family member 20B
100022654	CCNE2	0.0135005	0.00597639	up	3.20638	3.20638	1.68095	7.40964	6.97493	9.47234	8.75146	8.8156	8.45353	chr3	cyclin E2
103098666	DPF1	0.0158748	0.00737534	up	3.20525	3.20525	1.68044	4.90265	4.92406	6.14284	6.40616	6.53818	7.28799	chr4	double PHD fingers 1
100032728	CHRAC1	0.00501068	0.00150419	up	3.20483	3.20483	1.68025	6.52659	5.86805	7.89642	7.88262	8.09282	7.63842	chr3	chromatin accessibility complex subunit 1
554240	KIF24	0.00354673	0.000870318	up	3.20481	3.20481	1.68024	7.5884	7.01964	9.02791	8.74209	9.04323	9.12382	chr6	kinesin family member 24
100015028	PC	0.000511924	2.65392e-05	up	3.20318	3.20318	1.6795	8.62612	8.86702	10.3961	10.3902	10.3769	10.5411	chr8	pyruvate carboxylase
100031591	RASGRP3	0.0367764	0.0213671	up	3.1934	3.1934	1.67509	2.75065	3.46216	4.37991	4.5774	4.50739	5.66129	chr1	RAS guanyl releasing protein 3
103097225	WBP2NL	0.00417072	0.00113213	up	3.19156	3.19156	1.67426	3.76182	3.37809	4.90822	5.23367	5.5404	5.29459	chr8	WBP2 N-terminal like
100016952	GADD45A	0.0469844	0.028742	up	3.19073	3.19073	1.67389	7.73632	9.19566	9.9227	9.75817	10.1924	10.6862	chr2	growth arrest and DNA damage inducible alpha
103095780	LOC103095780	0.0261282	0.0139441	up	3.17806	3.17806	1.66815	3.04539	4.40546	5.43964	5.47378	5.14313	5.51774	chr8	uncharacterized LOC103095780
103100021	B3GNT5	0.016104	0.00752799	up	3.17623	3.17623	1.66731	9.32777	8.20896	10.5357	10.6348	10.2937	10.2785	chr7	UDP-GlcNAc:betaGal beta-1,3-N-acetylglucosaminyltransferase 5
107651306	LOC107651306	0.0163574	0.0076744	up	3.17562	3.17562	1.66704	5.32618	4.38591	6.68661	6.0897	6.78952	6.5265	chr1	coiled-coil domain-containing protein 86-like
100010456	ABCC9	0.0195756	0.00962444	up	3.17497	3.17497	1.66674	5.50355	4.2734	6.35136	6.69537	6.55339	6.62075	chr8	ATP binding cassette subfamily C member 9
100010575	SHOX	0.0493988	0.0305242	up	3.17488	3.17488	1.6667	2.74261	4.01964	5.49652	4.83871	5.43555	4.42053	chr7	short stature homeobox
100014555	IL27	0.00413278	0.00111624	up	3.17422	3.17422	1.6664	4.74931	4.98482	6.12351	6.58463	6.64353	6.78221	chr6	interleukin 27
100619412	CNTN4	0.0452316	0.0274935	up	3.16928	3.16928	1.66416	5.91462	7.48048	8.05231	8.57793	8.15669	8.65991	chr6	contactin 4
100017333	LRAT	0.0347611	0.0199175	up	3.16849	3.16849	1.66379	5.59418	5.52214	6.46394	7.05545	7.36551	8.00293	chr5	lecithin retinol acyltransferase
100018904	LONRF3	0.00721558	0.00254759	up	3.16288	3.16288	1.66124	6.92075	6.68296	8.32516	8.1025	8.94285	8.48184	chrX	LON peptidase N-terminal domain and ring finger 3
100019717	IFI6	0.0182939	0.00884228	up	3.15542	3.15542	1.65783	5.37946	4.46216	6.30692	6.33883	6.61781	7.051	chr4	interferon alpha inducible protein 6
100026576	MYO7B	0.00206115	0.000360426	up	3.15333	3.15333	1.65688	5.30191	5.66438	7.16106	7.19628	7.30584	6.89692	chr4	myosin VIIB
100014496	LOC100014496	0.00430552	0.00119235	up	3.14878	3.14878	1.65479	7.63939	7.53005	9.50905	8.9078	9.47899	9.06219	chr4	replication protein A 32 kDa subunit-like
100032190	ADGRB2	0.0393001	0.0231743	up	3.14833	3.14833	1.65458	7.18847	6.16164	8.3919	8.39129	7.63762	8.89775	chr4	adhesion G protein-coupled receptor B2
100023559	GABBR1	0.00490849	0.00145713	up	3.14784	3.14784	1.65436	6.2973	6.05576	7.59436	7.70404	7.74908	8.27608	chr2	gamma-aminobutyric acid type B receptor subunit 1
100014344	CCDC181	0.033137	0.018792	up	3.14557	3.14557	1.65332	2.58072	3.98217	4.75927	4.7066	5.26459	5.00859	chr2	coiled-coil domain containing 181
103095836	LOC103095836	0.00244006	0.00047777	up	3.14511	3.14511	1.65311	4.18548	3.92386	5.72624	5.39737	5.89906	5.80845	chr4	uncharacterized LOC103095836
103103694	LOC103103694	0.00172916	0.000268294	up	3.14393	3.14393	1.65257	7.20773	7.22691	8.72099	8.93211	8.68439	9.14206	chr4	zinc finger protein 883-like
100026961	NUP43	0.00544285	0.00169381	up	3.14348	3.14348	1.65236	8.54409	8.1772	10.2543	9.78551	10.2814	9.73078	chr2	nucleoporin 43
100018764	MRPS9	0.00422844	0.00115918	up	3.13947	3.13947	1.65052	8.03524	8.5201	9.59685	9.96498	10.0663	10.0846	chr7	mitochondrial ribosomal protein S9
100022816	NAGS	0.00861437	0.0032547	up	3.13905	3.13905	1.65033	5.00161	4.29235	6.02286	6.52105	6.12577	6.51955	chr2	N-acetylglutamate synthase
100022039	PASK	0.0282727	0.0153931	up	3.13866	3.13866	1.65015	4.2968	5.66498	6.55161	6.59317	6.90924	6.47013	chr7	PAS domain containing serine/threonine kinase
103092239	AUNIP	0.00327198	0.00076416	up	3.13585	3.13585	1.64886	4.61635	5.18017	6.67829	6.43787	6.66533	6.40698	chr4	aurora kinase A and ninein interacting protein
100017761	HSP90AA1	0.0343234	0.0195885	up	3.13197	3.13197	1.64707	11.2353	11.1877	13.5667	12.191	13.1917	12.4847	chr1	heat shock protein 90 alpha family class A member 1
677869	LOC677869	0.00286709	0.000620055	up	3.12877	3.12877	1.6456	5.75065	6.03053	7.88287	7.42268	7.42836	7.41083	chr8	caspase-15
100022768	DVL3	0.00167766	0.000255911	up	3.12769	3.12769	1.6451	9.36749	9.54122	10.9423	11.197	10.93	11.3286	chr2	dishevelled segment polarity protein 3
100014337	BARD1	0.00560586	0.00176936	up	3.12171	3.12171	1.64234	6.4387	5.73986	7.92336	7.79959	7.68185	7.52168	chr7	BRCA1 associated RING domain 1
100618385	LOC100618385	0.0111428	0.0046156	up	3.11662	3.11662	1.63998	3.31769	4.17718	5.61102	5.56002	5.26328	5.11534	chrX	zinc finger protein 345-like
100013931	CHD1L	0.0100386	0.00402145	up	3.11465	3.11465	1.63907	6.52202	7.29164	8.36761	8.38819	8.92806	8.49975	chr2	chromodomain helicase DNA binding protein 1 like
100017515	ALDOB	0.00242605	0.0004724	up	3.112	3.112	1.63784	3.90115	3.45617	5.10644	5.44921	5.42479	5.28555	chr6	aldolase, fructose-bisphosphate B
100028306	RNASEH2B	0.00460916	0.00132455	up	3.11189	3.11189	1.63779	7.65768	7.03335	8.76768	9.0375	9.18413	8.94392	chr4	ribonuclease H2 subunit B
100019870	FRMD4B	0.0401468	0.0238065	up	3.10904	3.10904	1.63647	7.42999	6.75374	8.20611	8.20298	9.28791	9.21635	chr6	FERM domain containing 4B
100020437	HSPH1	0.0399941	0.0236894	up	3.1066	3.1066	1.63534	9.84481	9.16891	11.9569	10.6676	11.2439	10.7005	chr4	heat shock protein family H (Hsp110) member 1
100031665	CTPS2	0.000225765	5.92635e-06	up	3.10641	3.10641	1.63525	7.74167	7.72971	9.40656	9.3143	9.47457	9.28832	chr7	CTP synthase 2
100014238	LOC100014238	0.00283447	0.000608623	up	3.10617	3.10617	1.63513	9.75653	10.1201	11.7993	11.3464	11.6894	11.4587	chr1	core histone macro-H2A.1
100016733	LOC100016733	0.0236249	0.012265	up	3.09411	3.09411	1.62953	3.75065	3.22609	4.98935	4.82056	4.7993	5.86237	chr8	stonustoxin subunit alpha-like
100010050	ZNF608	0.000313381	1.09e-05	up	3.09407	3.09407	1.62951	7.85019	7.95076	9.53708	9.65408	9.46039	9.46839	chr3	zinc finger protein 608
103097880	LOC103097880	0.0211418	0.010651	up	3.0915	3.0915	1.62831	4.70367	5.81476	7.22268	6.97977	6.66964	6.67799	chr1	uncharacterized LOC103097880
100012474	ZBTB3	0.00326925	0.000762877	up	3.09072	3.09072	1.62794	7.12391	7.45502	8.60408	8.92823	8.97627	9.16105	chr5	zinc finger and BTB domain containing 3
100026645	ACOT7	0.00890299	0.00340303	up	3.08005	3.08005	1.62295	6.25649	6.87981	8.01519	8.10753	8.0167	8.62499	chr4	acyl-CoA thioesterase 7
100016445	DTL	0.0353488	0.0203166	up	3.07355	3.07355	1.61991	6.59046	5.68843	8.37212	7.4048	7.97917	7.28132	chr2	denticleless E3 ubiquitin protein ligase homolog
100032603	CEP43	0.000546728	2.99114e-05	up	3.07162	3.07162	1.619	8.0859	8.09399	9.73587	9.52681	9.78065	9.79244	chr2	centrosomal protein 43
100618761	PEX14	0.00416406	0.00112897	up	3.06585	3.06585	1.61629	7.85323	7.2806	8.97814	9.174	9.17064	9.41003	chr4	peroxisomal biogenesis factor 14
100617884	LOC100617884	0.00394513	0.00103904	up	3.06369	3.06369	1.61527	6.25336	6.29401	7.563	8.18696	7.74348	8.06238	chr4	zinc finger protein OZF-like
100027186	ACBD7	0.0260007	0.0138464	up	3.06283	3.06283	1.61486	6.68576	5.48913	7.48842	7.46697	7.81235	8.04148	chr8	acyl-CoA binding domain containing 7
100618308	SFR1	0.00643783	0.00216337	up	3.06262	3.06262	1.61476	5.58717	5.42772	6.92108	6.7731	7.27792	7.51675	chr1	SWI5 dependent homologous recombination repair protein 1
100017122	NOSTRIN	0.0197407	0.00972736	up	3.05634	3.05634	1.61181	4.42145	4.52969	5.55868	6.2518	5.82535	6.71367	chr4	nitric oxide synthase trafficking
103097785	GP1BA	0.00673853	0.00230019	up	3.05176	3.05176	1.60964	4.07642	4.0433	5.212	6.02409	5.82782	5.61411	chr2	glycoprotein Ib platelet subunit alpha
100025705	BANP	0.0060212	0.00196102	up	3.04971	3.04971	1.60867	7.58485	6.87742	8.89168	8.59124	8.91217	8.96413	chr1	BTG3 associated nuclear protein
100616741	LOC100616741	0.000951764	8.98044e-05	up	3.04937	3.04937	1.60851	6.00881	6.10946	7.6039	7.63017	7.54447	7.89205	chr4	zinc finger protein 883-like
107651998	LOC107651998	0.018777	0.00913096	up	3.04311	3.04311	1.60555	6.02918	6.23009	7.26282	8.42354	7.64764	7.60673	chr3	zinc finger protein 345-like
100025851	JARID2	0.0115702	0.00484453	up	3.03495	3.03495	1.60167	8.33115	9.33698	10.3959	10.5487	10.4436	10.3548	chr3	jumonji and AT-rich interaction domain containing 2
100025274	NKAIN4	0.0207259	0.0103911	up	3.0302	3.0302	1.59941	6.82845	6.68689	8.29442	8.77313	7.66076	8.70001	chr1	sodium/potassium transporting ATPase interacting 4
100010980	GTF2I	0.000399753	1.70202e-05	up	3.02893	3.02893	1.59881	11.4513	11.5876	13.2348	13.043	13.1483	13.047	chr2	general transcription factor IIi
100012589	ATG4D	0.0151362	0.00692753	up	3.02454	3.02454	1.59671	7.51841	7.75839	8.67256	9.40301	9.1319	9.73299	chr3	autophagy related 4D cysteine peptidase
100016658	LOC100016658	0.0301655	0.0166876	up	3.02025	3.02025	1.59467	5.68226	6.84015	7.34151	8.02721	8.00584	8.04892	chr3	protein FAM83H
100019231	GFOD1	0.00674728	0.00230714	up	3.0153	3.0153	1.5923	3.58072	3.77863	5.36739	4.92282	5.10418	5.69353	chr3	glucose-fructose oxidoreductase domain containing 1
103104016	LOC103104016	0.00443078	0.00124951	up	3.01461	3.01461	1.59197	5.92449	6.40778	7.71266	7.77193	7.50631	8.04153	chr2	uncharacterized LOC103104016
100031075	SLC24A5	0.0117359	0.00494497	up	3.01304	3.01304	1.59122	5.7527	5.74194	7.04966	7.95935	7.14487	7.20026	chr1	solute carrier family 24 member 5
100032280	E2F1	0.0181045	0.00872941	up	3.0122	3.0122	1.59082	8.69713	7.62813	9.81728	9.84436	9.43677	9.9154	chr1	E2F transcription factor 1
100026184	WDR54	0.00867331	0.00328908	up	3.00315	3.00315	1.58648	6.60172	6.77562	7.99682	7.94338	8.44859	8.7118	chr5	WD repeat domain 54
100030190	FUZ	0.00246856	0.000488843	up	2.99912	2.99912	1.58454	6.76079	6.55852	7.97368	8.40553	8.15845	8.43912	chr4	fuzzy planar cell polarity protein
107649623	LOC107649623	0.0366657	0.0212817	up	2.99859	2.99859	1.58428	5.77055	6.19747	7.23374	6.92335	7.8763	8.23978	chr6	uncharacterized LOC107649623
103106116	LOC103106116	0.0350906	0.0201415	up	2.99626	2.99626	1.58316	6.02968	7.23987	7.92515	7.91013	8.39006	8.64641	chr4	sperm acrosome membrane-associated protein 6-like
100032105	OIP5	0.00419682	0.0011451	up	2.99547	2.99547	1.58278	7.04114	6.84803	8.83511	8.4152	8.65739	8.20178	chr1	Opa interacting protein 5
100618049	SNRNP70	0.000886178	7.7025e-05	up	2.99524	2.99524	1.58267	11.2571	10.898	12.6104	12.6605	12.6726	12.6974	chr4	small nuclear ribonucleoprotein U1 subunit 70
100019959	TMPRSS9	0.00696335	0.00241416	up	2.9951	2.9951	1.5826	5.35655	4.85136	6.36317	6.55609	6.85005	6.97692	chr3	transmembrane serine protease 9
103101818	LAG3	0.0252729	0.0133361	up	2.99077	2.99077	1.58051	4.6898	4.94453	5.99916	5.88254	6.77853	6.93051	chr8	lymphocyte activating 3
107651261	LOC107651261	0.02839	0.0154695	up	2.9886	2.9886	1.57947	4.82231	6.11827	7.17647	6.75177	7.09895	7.17183	chr2	uncharacterized LOC107651261
100020317	RPS13	0.0011356	0.000125273	up	2.98168	2.98168	1.57612	11.744	11.7073	13.1076	13.2821	13.2995	13.5178	chr5	ribosomal protein S13
100032775	PTP4A3	0.00634061	0.00210608	up	2.98035	2.98035	1.57548	7.84939	8.23425	9.58715	9.31711	9.54399	10.0209	chr3	protein tyrosine phosphatase 4A3
100020711	BBC3	0.0171376	0.00812333	up	2.97988	2.97988	1.57525	9.1561	9.07716	10.0961	10.5385	11.0049	11.128	chr4	BCL2 binding component 3
103106474	LOC103106474	0.00389715	0.00101849	up	2.97971	2.97971	1.57517	5.84125	5.84623	7.58017	7.55701	7.00201	7.53648	chr4	zinc finger protein 345-like
100619989	LOC100619989	0.012404	0.00531403	up	2.97662	2.97662	1.57368	7.48148	7.34293	8.55424	8.95879	8.87477	9.55572	chr8	zinc finger protein 850-like
100018950	FGF14	0.0232336	0.0120208	up	2.9747	2.9747	1.57274	8.23405	7.70951	9.52744	9.55782	8.95931	10.1335	chr7	fibroblast growth factor 14
100022110	TMEM192	0.012732	0.00550136	up	2.97456	2.97456	1.57268	6.95546	7.91505	8.86838	9.04362	8.89217	9.22756	chr5	transmembrane protein 192
100014353	LOC100014353	0.0218789	0.0111446	up	2.96263	2.96263	1.56688	4.16568	3.75661	4.93201	6.11544	5.49038	5.57427	chr2	mutS protein homolog 4
100010358	EIF2S3	0.000216829	5.35734e-06	up	2.96033	2.96033	1.56576	11.0949	11.2758	12.7226	12.7344	12.7945	12.753	chr4	eukaryotic translation initiation factor 2 subunit gamma
100018182	HOXB3	0.00439285	0.001233	up	2.95367	2.95367	1.56251	9.45767	9.1227	10.8965	10.821	11.1568	10.5365	chr2	homeobox B3
100013098	TDRD12	0.0413585	0.0247318	up	2.95263	2.95263	1.562	5.27653	6.39623	6.84818	7.82766	7.70115	7.21653	chr1	tudor domain containing 12
100010273	HNRNPDL	0.00488695	0.0014481	up	2.95021	2.95021	1.56082	12.056	11.4341	13.3926	13.2944	13.4523	13.0841	chr5	heterogeneous nuclear ribonucleoprotein D like
100010842	HDAC10	0.00418872	0.00114089	up	2.94784	2.94784	1.55966	8.6418	9.05825	10.1419	10.3299	10.494	10.6729	chr8	histone deacetylase 10
100024226	FANCD2	0.000206999	4.91658e-06	up	2.94423	2.94423	1.55789	6.40413	6.3726	7.89014	7.97944	8.03956	7.87589	chr6	FA complementation group D2
100014054	JAG2	0.020244	0.0100528	up	2.94407	2.94407	1.55781	5.60309	6.29648	7.2202	7.17139	7.59024	8.04856	chr1	jagged canonical Notch ligand 2
100012870	TMEM267	0.0124688	0.00535007	up	2.93701	2.93701	1.55435	7.34859	8.00146	8.84698	9.5487	9.08882	9.43298	chr3	transmembrane protein 267
100024876	LPXN	0.0166469	0.00783441	up	2.92921	2.92921	1.55051	4.04015	3.29922	5.57702	5.16156	5.37668	4.76553	chr5	leupaxin
100014639	LCMT1	0.00553433	0.00173856	up	2.92918	2.92918	1.5505	7.34721	7.97327	8.99703	9.21644	9.19199	9.43749	chr6	leucine carboxyl methyltransferase 1
100618251	NHSL1	0.00532963	0.00164525	up	2.92788	2.92788	1.54986	7.72231	7.18701	9.21536	9.08673	8.7033	9.01267	chr2	NHS like 1
103096415	LOC103096415	0.00469123	0.00135849	up	2.92133	2.92133	1.54662	11.5026	11.1479	13.1376	12.8161	12.9904	12.5436	chr8	uncharacterized LOC103096415
100033289	CRLS1	0.00358464	0.000885945	up	2.92047	2.92047	1.5462	8.016	7.54153	9.11665	9.24649	9.41245	9.52426	chr1	cardiolipin synthase 1
100018013	CBX1	0.0035545	0.000874421	up	2.91728	2.91728	1.54462	10.7434	10.464	12.384	11.8533	12.2884	12.0677	chr2	chromobox 1
100027930	MRPS31	0.00207963	0.000366561	up	2.91715	2.91715	1.54456	7.7032	7.36811	9.15968	9.07808	9.23013	8.85298	chr4	mitochondrial ribosomal protein S31
100029293	PCNA	0.0141244	0.00632219	up	2.91588	2.91588	1.54393	10.0573	9.50815	11.7357	11.1332	11.5223	10.9155	chr1	proliferating cell nuclear antigen
100015098	PRIM2	0.0121889	0.00519501	up	2.91497	2.91497	1.54348	5.96085	6.64641	8.08025	7.7475	8.09593	7.46475	chr2	DNA primase subunit 2
100619019	AGTPBP1	0.00147116	0.000197579	up	2.9126	2.9126	1.54231	6.76857	6.87342	8.39071	8.41615	8.11199	8.53437	chr6	ATP/GTP binding carboxypeptidase 1
100019400	LOC100019400	0.0326038	0.0184105	up	2.90688	2.90688	1.53947	5.30672	6.6695	7.47592	7.73878	7.34389	7.55173	chr3	zinc finger protein 345-like
100029492	TUBE1	0.00438675	0.00123064	up	2.9067	2.9067	1.53938	6.21551	6.0512	7.4889	7.45966	8.06144	7.68093	chr2	tubulin epsilon 1
100022751	DHX33	0.000975673	9.49199e-05	up	2.90659	2.90659	1.53933	8.89478	8.56784	10.2952	10.1565	10.3298	10.301	chr7	DEAH-box helicase 33
100023129	TEFM	0.00997232	0.00398262	up	2.90599	2.90599	1.53903	5.34041	4.89246	6.78329	6.73288	6.9374	6.16828	chr2	transcription elongation factor, mitochondrial
100018202	COQ8B	0.00428039	0.00118114	up	2.90313	2.90313	1.53761	8.34662	8.35072	9.55937	10.1531	9.74521	10.0874	chr4	coenzyme Q8B
100014048	LOC100014048	0.0481923	0.029644	up	2.89531	2.89531	1.53372	7.44029	6.40901	8.69478	7.6831	8.71963	8.73597	chr7	histone H3.3-like
100016718	ANP32E	0.00432194	0.00119905	up	2.89451	2.89451	1.53332	10.0665	10.001	11.9283	11.2998	11.6433	11.3968	chr2	acidic nuclear phosphoprotein 32 family member E
100017295	TCAP	0.00750317	0.00267892	up	2.89144	2.89144	1.53179	3.88621	4.05905	5.15738	5.38977	5.51098	5.95951	chr2	titin-cap
100028925	LRR1	0.00630394	0.00208972	up	2.88917	2.88917	1.53066	5.90769	5.98936	7.89631	7.28398	7.55978	7.17666	chr1	leucine rich repeat protein 1
100029388	TOP3A	0.00116084	0.000129921	up	2.88867	2.88867	1.53041	7.11169	7.11978	8.81963	8.75145	8.53715	8.47633	chr6	DNA topoisomerase III alpha
100021314	DCP1B	0.00319997	0.00073887	up	2.88537	2.88537	1.52876	4.29954	4.24994	5.78674	5.46249	6.03579	5.92896	chr8	decapping mRNA 1B
100010415	CBX3	0.00147252	0.000198275	up	2.88224	2.88224	1.52719	11.788	11.5879	13.1199	13.0778	13.2203	13.4424	chr8	chromobox 3
100017332	PIK3CB	0.000287004	9.30335e-06	up	2.88143	2.88143	1.52678	6.98967	6.82536	8.40803	8.38367	8.42769	8.5178	chr4	phosphatidylinositol-4,5-bisphosphate 3-kinase catalytic subunit beta
100015478	SNRPA1	0.00234553	0.00045103	up	2.87804	2.87804	1.52509	8.51183	8.56172	10.0739	9.7728	10.3093	10.0914	chr1	small nuclear ribonucleoprotein polypeptide A'
100013908	HNRNPA2B1	0.00305049	0.000683046	up	2.87202	2.87202	1.52207	14.2176	13.787	15.642	15.2772	15.6273	15.551	chr8	heterogeneous nuclear ribonucleoprotein A2/B1
100026252	MIXL1	0.000927498	8.5074e-05	up	2.86876	2.86876	1.52043	4.00257	4.2471	5.52428	5.6421	5.79101	5.62367	chr2	Mix paired-like homeobox
100031446	PRIM1	0.000999689	9.90941e-05	up	2.86709	2.86709	1.51959	6.39993	6.47088	7.98062	7.79277	8.15034	7.89627	chr1	DNA primase subunit 1
100619768	LOC100619768	0.0003155	1.10201e-05	up	2.86708	2.86708	1.51958	4.73241	4.6625	6.19922	6.34041	6.13326	6.19526	chr2	ATP synthase subunit beta, mitochondrial pseudogene
100029628	ZMYND8	0.000623068	3.86239e-05	up	2.86571	2.86571	1.51889	10.5577	10.5277	12.0332	12.241	11.9659	12.0062	chr1	zinc finger MYND-type containing 8
100012855	ANAPC4	0.00394686	0.00104027	up	2.86487	2.86487	1.51847	6.85957	6.57082	8.41994	8.15014	8.43712	7.92747	chr5	anaphase promoting complex subunit 4
100014320	G2E3	0.00246778	0.000487967	up	2.85763	2.85763	1.51482	8.98902	8.69424	10.4019	10.1658	10.5998	10.2583	chr1	G2/M-phase specific E3 ubiquitin protein ligase
103102064	LOC103102064	0.0488909	0.0301221	up	2.85242	2.85242	1.51219	5.56745	6.87588	7.18758	7.83298	7.80647	8.10839	chr8	uncharacterized LOC103102064
100014958	SEMA6A	0.0405203	0.0240726	up	2.85182	2.85182	1.51188	10.3446	9.43683	10.7338	11.8953	11.6004	11.3808	chr6	semaphorin 6A
100010100	LOC100010100	0.0129326	0.00564606	up	2.8422	2.8422	1.50701	14.0221	13.8503	15.3609	15.1921	15.1826	16.0371	chr4	alpha-enolase
100020994	CNTLN	0.00578492	0.00185397	up	2.84149	2.84149	1.50665	5.9988	5.25057	7.12202	7.18835	7.13649	7.07846	chr6	centlein
100016518	KCNT1	0.00518555	0.00157904	up	2.83929	2.83929	1.50553	4.87203	4.9286	6.43704	6.3465	6.77858	6.06125	chr1	potassium sodium-activated channel subfamily T member 1
100021549	HDHD5	0.00520927	0.00158933	up	2.83605	2.83605	1.50388	7.92979	7.84511	9.68541	9.28235	9.56802	9.02955	chr8	haloacid dehalogenase like hydrolase domain containing 5
100015630	LLGL1	0.000885394	7.53942e-05	up	2.83388	2.83388	1.50278	9.04185	9.01957	10.5103	10.4809	10.406	10.7368	chr6	LLGL scribble cell polarity complex component 1
100015595	CDC7	0.0081053	0.00300097	up	2.82731	2.82731	1.49943	8.86779	8.46897	10.4702	10.081	10.3422	9.77783	chr2	cell division cycle 7
100012789	CLASP2	0.00066552	4.57578e-05	up	2.8257	2.8257	1.49861	9.09849	8.95541	10.5847	10.5973	10.3584	10.5617	chr6	cytoplasmic linker associated protein 2
100031387	AGO4	0.016842	0.00795224	up	2.82529	2.82529	1.4984	7.6085	8.54472	9.92142	9.4745	9.46933	9.43478	chr4	argonaute RISC component 4
100031078	MYEF2	0.00286184	0.000616814	up	2.82487	2.82487	1.49818	7.47211	7.20537	8.63092	9.11718	8.85314	8.74645	chr1	myelin expression factor 2
100028847	TMEM134	0.021277	0.0107361	up	2.82241	2.82241	1.49693	9.34037	9.29965	10.6277	10.6762	10.4373	11.5265	chr8	transmembrane protein 134
100617687	LOC100617687	0.00881517	0.00335908	up	2.82204	2.82204	1.49674	6.04206	6.30725	7.89991	7.9741	7.58014	7.23141	chr3	zinc finger protein 345-like
100012852	GSTCD	0.00167581	0.000255334	up	2.82133	2.82133	1.49637	5.96154	6.24298	7.41936	7.52881	7.71239	7.73398	chr5	glutathione S-transferase C-terminal domain containing
100030722	PRKCD	0.0150973	0.00690307	up	2.81897	2.81897	1.49517	7.16786	7.87795	8.59495	9.08745	9.02975	9.36015	chr6	protein kinase C delta
100024527	TRMT1L	0.00861376	0.00325383	up	2.81405	2.81405	1.49265	6.56166	7.24781	8.68403	8.43749	8.22438	8.24362	chr2	tRNA methyltransferase 1 like
100030274	POLA2	0.0286784	0.0156689	up	2.81027	2.81027	1.49071	7.57304	6.84906	8.95581	8.78402	9.02003	8.04719	chr8	DNA polymerase alpha 2, accessory subunit
100026079	GPRC5B	0.0410194	0.0244557	up	2.80943	2.80943	1.49028	7.89657	9.17024	9.83274	10.3853	9.68638	10.1903	chr6	G protein-coupled receptor class C group 5 member B
100026426	MTX2	0.00142541	0.000185317	up	2.80617	2.80617	1.4886	7.66405	7.7462	9.27182	9.26628	9.29952	8.93728	chr4	metaxin 2
100025248	PRTFDC1	0.0215784	0.0109391	up	2.80362	2.80362	1.48729	10.3575	9.94841	11.3149	11.4772	11.4562	12.3128	chr8	phosphoribosyl transferase domain containing 1
100014269	IL17RB	0.0252867	0.0133453	up	2.80292	2.80292	1.48693	4.40665	3.37752	5.05387	5.64466	5.21318	5.60435	chr6	interleukin 17 receptor B
100033032	GPSM2	0.008668	0.00328643	up	2.80233	2.80233	1.48663	7.26675	8.02713	9.32391	8.96967	9.21808	9.02263	chr2	G protein signaling modulator 2
100018128	MTHFR	0.0381149	0.0223269	up	2.79922	2.79922	1.48502	5.86508	7.29764	8.02451	8.14483	8.1436	7.95259	chr4	methylenetetrahydrofolate reductase
100011015	GNG5	0.0102732	0.00415114	up	2.79768	2.79768	1.48423	9.81171	9.82105	11.4247	10.7685	11.3707	11.6385	chr2	G protein subunit gamma 5
100029827	NT5DC1	0.0137313	0.00610078	up	2.79759	2.79759	1.48418	6.6962	7.68683	8.71144	8.66398	8.56859	8.7588	chr2	5'-nucleotidase domain containing 1
103099881	LOC103099881	0.0329151	0.0186347	up	2.79756	2.79756	1.48417	3.92413	3.70417	4.97159	5.85786	5.66895	4.69488	chrX	zinc finger protein OZF-like
100012074	CEP83	0.00174165	0.000272024	up	2.7954	2.7954	1.48305	7.44841	7.08014	8.73603	8.81361	8.8528	8.58686	chr8	centrosomal protein 83
100020297	LOC100020297	0.0348223	0.0199603	up	2.79377	2.79377	1.48221	6.16568	6.4757	7.0009	7.91552	8.00595	8.28925	chr3	zinc finger protein 454-like
100019796	ZBTB42	0.019232	0.00940032	up	2.79218	2.79218	1.48139	6.50066	6.95582	7.87849	8.56178	7.80946	8.5888	chr1	zinc finger and BTB domain containing 42
100019273	EXOSC5	0.00309607	0.000700311	up	2.79112	2.79112	1.48084	7.12591	6.91546	8.65235	8.44567	8.69786	8.21022	chr4	exosome component 5
100030398	SEMA4C	0.00151056	0.000211757	up	2.79091	2.79091	1.48073	9.12683	9.39759	10.7415	10.8558	10.544	10.8305	chr1	semaphorin 4C
103092628	SH3D21	0.0113689	0.00474103	up	2.78657	2.78657	1.47849	3.89722	3.07023	4.716	4.96193	5.15935	5.0116	chr4	SH3 domain containing 21
100020595	ADAMTSL5	0.0411575	0.0245571	up	2.78575	2.78575	1.47806	3.61047	4.43468	5.16101	5.06132	5.61357	6.16665	chr3	ADAMTS like 5
103101350	LOC103101350	0.00985237	0.00391443	up	2.78383	2.78383	1.47707	5.62875	6.31597	7.38586	7.76469	7.20109	7.44607	chr3	zinc finger protein OZF-like
100013127	TSPAN14	0.00432194	0.00119911	up	2.78371	2.78371	1.47701	7.75366	8.05744	9.7132	9.41	9.22917	9.17785	chr1	tetraspanin 14
100030045	LOC100030045	0.0021423	0.000387785	up	2.78055	2.78055	1.47537	9.94536	9.74018	11.2544	11.0882	11.406	11.5239	chr1	cytochrome c oxidase subunit 5A, mitochondrial
100024303	SLBP	0.0221664	0.0113463	up	2.7798	2.7798	1.47498	9.52534	8.56355	10.7982	10.5968	10.5595	10.1232	chr5	stem-loop binding protein
100025556	ALYREF	0.00472298	0.00137254	up	2.77855	2.77855	1.47433	10.5983	10.1869	12.0359	11.5371	11.923	11.9717	chr2	Aly/REF export factor
100029789	GAL3ST3	0.0340531	0.0193942	up	2.77608	2.77608	1.47305	3.58072	4.30649	5.46662	4.83616	6.00582	5.35801	chr8	galactose-3-O-sulfotransferase 3
100019946	NEBL	0.0472194	0.0289275	up	2.77364	2.77364	1.47178	4.23072	3.98907	4.75403	5.90106	5.47204	6.19957	chr8	nebulette
100028822	LRWD1	0.00372981	0.000945688	up	2.77205	2.77205	1.47095	8.23749	8.5417	9.68391	10.1374	9.94571	9.67519	chr2	leucine rich repeats and WD repeat domain containing 1
100010294	GPR157	0.00253663	0.000509601	up	2.77058	2.77058	1.47019	4.19739	4.12518	5.90832	5.68433	5.40134	5.5319	chr4	G protein-coupled receptor 157
100016906	CEP135	0.00530972	0.00163598	up	2.76961	2.76961	1.46968	6.21976	5.69875	7.57362	7.34626	7.61054	7.18534	chr5	centrosomal protein 135
100014413	LOC100014413	0.00209019	0.000370114	up	2.76204	2.76204	1.46574	7.27702	7.21771	8.85487	8.78077	8.80227	8.41448	chr8	gastrula zinc finger protein XlCGF58.1-like
100020637	ASF1B	0.00329651	0.000774737	up	2.76044	2.76044	1.4649	8.65618	8.30663	10.1894	9.71011	9.93373	9.95199	chr3	anti-silencing function 1B histone chaperone
100618430	LOC100618430	0.00578492	0.00185381	up	2.7598	2.7598	1.46456	5.95182	5.7006	7.3652	7.00258	7.64996	7.14535	chr3	zinc finger protein 420-like
100017426	RRP7A	0.0094872	0.00371702	up	2.7596	2.7596	1.46446	7.98779	7.22031	9.16192	9.26419	8.90452	8.9434	chr8	ribosomal RNA processing 7 homolog A
100020854	WDR90	0.008447	0.00316289	up	2.757	2.757	1.4631	7.67777	8.20976	9.07929	9.35661	9.71884	9.47271	chr6	WD repeat domain 90
100013085	ARMC6	0.00288767	0.000629813	up	2.75434	2.75434	1.46171	7.33707	7.79936	9.09918	8.83285	9.09266	9.095	chr3	armadillo repeat containing 6
100025978	RCC2	0.0100035	0.00399801	up	2.748	2.748	1.45838	11.4636	10.9926	13.0657	12.465	12.8066	12.4086	chr4	regulator of chromosome condensation 2
100618531	TSHZ1	0.0312826	0.017439	up	2.74577	2.74577	1.45721	7.41527	8.22558	9.32346	9.8513	9.08125	8.85451	chr3	teashirt zinc finger homeobox 1
100618166	ZNF710	0.00137371	0.00017488	up	2.74512	2.74512	1.45687	9.38834	9.40169	10.9621	10.6825	10.7352	11.0277	chr1	zinc finger protein 710
100013475	SPRING1	0.00848889	0.00318669	up	2.74478	2.74478	1.45669	6.40174	6.43824	8.33703	7.61543	7.93617	7.61808	chr3	SREBF pathway regulator in golgi 1
100022582	FIGN	0.0208735	0.0104851	up	2.74322	2.74322	1.45587	6.56941	6.24994	8.41205	8.05588	7.49808	7.49616	chr4	fidgetin, microtubule severing factor
100020461	AACS	0.0175617	0.00840055	up	2.74272	2.74272	1.45561	9.19052	9.59896	11.1805	10.255	10.9679	10.998	chr3	acetoacetyl-CoA synthetase
100015506	SPRY1	0.0103236	0.00418059	up	2.74235	2.74235	1.45541	10.438	9.92973	11.65	11.3469	11.5077	12.0527	chr5	sprouty RTK signaling antagonist 1
100026077	MRPL53	0.00202522	0.00035027	up	2.74225	2.74225	1.45536	7.54586	7.70634	8.88438	9.09072	9.01853	9.33222	chr5	mitochondrial ribosomal protein L53
100016603	TCF4	0.0246483	0.0129395	up	2.7413	2.7413	1.45486	9.48457	9.33209	11.4043	10.7911	11.0275	10.2299	chr3	transcription factor 4
103103068	LOC103103068	0.0295932	0.0162666	up	2.74101	2.74101	1.45471	7.25895	8.15713	9.65575	8.86756	9.27197	8.85572	chr3	ribonuclease UK114
100015416	NOVA1	0.0107929	0.00442478	up	2.74051	2.74051	1.45444	6.34493	5.87087	7.96862	7.34777	7.27596	7.65702	chr1	NOVA alternative splicing regulator 1
103095274	LOC103095274	0.00103663	0.000105954	up	2.74028	2.74028	1.45432	8.59361	8.87574	10.0997	10.1579	10.1743	10.3241	chr2	uncharacterized LOC103095274
100617189	MED25	0.00284847	0.000612675	up	2.74025	2.74025	1.45431	9.16482	9.1423	10.286	10.7667	10.61	10.7687	chr4	mediator complex subunit 25
100016020	AIF1L	0.0183975	0.00891535	up	2.73845	2.73845	1.45336	6.36357	6.79704	8.37636	8.23925	8.07227	7.44675	chr1	allograft inflammatory factor 1 like
100016619	ACADVL	0.0194942	0.00957576	up	2.73714	2.73714	1.45267	9.70783	10.1546	10.8701	11.603	11.2417	11.8207	chr2	acyl-CoA dehydrogenase very long chain
100013843	MTHFS	0.00306418	0.000687237	up	2.7367	2.7367	1.45244	5.53492	5.6046	7.10607	7.0807	7.21594	6.68607	chr1	methenyltetrahydrofolate synthetase
100031495	CAT	0.00582718	0.00187083	up	2.73027	2.73027	1.44904	8.35221	8.68916	9.69261	10.0843	9.82086	10.2811	chr5	catalase
100023496	EPHB1	0.0110926	0.00458428	up	2.72998	2.72998	1.44889	5.4387	5.54802	6.71527	7.33452	6.54826	7.17096	chr4	EPH receptor B1
100023413	LOC100023413	0.000896441	7.88535e-05	up	2.72883	2.72883	1.44828	5.19239	5.16703	6.43715	6.6881	6.62589	6.76083	chr2	zinc finger protein 345-like
100010111	ZNF618	0.00407194	0.00109052	up	2.72849	2.72849	1.4481	8.83524	9.25376	10.7686	10.4217	10.4725	10.3076	chr1	zinc finger protein 618
100018805	ATAD5	0.0365217	0.0211653	up	2.72844	2.72844	1.44808	8.47756	8.06475	10.1901	9.75613	9.98148	8.94923	chr2	ATPase family AAA domain containing 5
103102525	LOC103102525	0.010037	0.00401953	up	2.72603	2.72603	1.4468	4.12844	3.3192	5.1927	5.03143	5.36352	5.09484	chr2	germinal-center associated nuclear protein-like
100021342	CHTF18	0.00377331	0.000966989	up	2.7257	2.7257	1.44663	8.43814	8.12419	9.96149	9.49295	9.85548	9.60123	chr6	chromosome transmission fidelity factor 18
100029002	KLHDC1	0.0112366	0.00466326	up	2.72462	2.72462	1.44605	5.67615	5.79353	6.64186	7.49261	7.31097	7.27813	chr1	kelch domain containing 1
103105620	LOC103105620	0.00463119	0.00133157	up	2.72158	2.72158	1.44444	8.57754	8.67907	9.74728	10.3184	10.2685	9.9568	chr2	uncharacterized LOC103105620
100027533	LOC100027533	0.00721552	0.00254631	up	2.71994	2.71994	1.44357	8.34874	7.64413	9.36626	9.53072	9.58293	9.28013	chr5	NADH-cytochrome b5 reductase 2
100011411	PIBF1	0.0064288	0.00215678	up	2.71806	2.71806	1.44257	6.55666	6.49911	8.3422	7.88506	8.04492	7.60967	chr7	progesterone immunomodulatory binding factor 1
100010976	EPHB6	0.0109415	0.00450566	up	2.71712	2.71712	1.44208	4.89703	4.81766	6.05721	5.95718	6.76704	6.41628	chr8	EPH receptor B6
100033358	MSH2	0.00257049	0.000522074	up	2.71525	2.71525	1.44108	9.18695	9.07896	10.7826	10.4659	10.7172	10.3304	chr1	mutS homolog 2
100012076	WDR76	0.00289792	0.000633512	up	2.71252	2.71252	1.43963	6.38808	6.06515	7.60469	7.59544	7.52672	7.93814	chr1	WD repeat domain 76
100020019	LMNB2	0.0021423	0.000388165	up	2.71162	2.71162	1.43916	12.3952	12.2366	13.9889	13.6835	13.8088	13.5392	chr3	lamin B2
100013223	SET	0.00571646	0.00182015	up	2.71102	2.71102	1.43884	13.0635	12.6883	14.6053	14.0857	14.4411	14.1268	chr1	SET nuclear proto-oncogene
100016218	LSM3	0.00357821	0.000883041	up	2.70908	2.70908	1.4378	8.13342	7.86526	9.60965	9.24928	9.64449	9.24516	chr6	LSM3 homolog, U6 small nuclear RNA and mRNA degradation associated
103099770	LOC103099770	0.0375777	0.0219791	up	2.70897	2.70897	1.43774	4.53667	5.42636	5.91404	6.74972	6.82468	6.18861	chr1	uncharacterized LOC103099770
100016505	MRPS30	0.00245922	0.000483924	up	2.70192	2.70192	1.43398	8.50173	8.64133	9.82856	10.2438	10.1068	9.84298	chr3	mitochondrial ribosomal protein S30
100018836	PORCN	0.00824282	0.00306109	up	2.7004	2.7004	1.43317	7.60635	7.34288	8.47277	8.87863	9.12273	9.15703	chrX	porcupine O-acyltransferase
100616727	ZNF467	0.0129077	0.00562841	up	2.69901	2.69901	1.43243	7.22616	7.35995	8.46323	8.43318	8.73935	9.26619	chr8	zinc finger protein 467
103103609	LOC103103609	0.0237713	0.012369	up	2.69846	2.69846	1.43214	9.05318	7.94227	9.83608	9.81064	10.1674	9.90531	chr1	uncharacterized LOC103103609
100019649	LOC100019649	0.00773496	0.0027973	up	2.69176	2.69176	1.42855	5.46336	5.36359	6.7058	6.46806	7.20353	6.99073	chr5	structural maintenance of chromosomes 4 pseudogene
103097350	LOC103097350	0.00288767	0.000629066	up	2.68876	2.68876	1.42694	5.31609	5.38687	6.88129	7.04357	6.59528	6.59353	chr3	zinc finger protein 260-like
100018572	SALL1	0.00752637	0.0026918	up	2.68673	2.68673	1.42585	9.50471	9.97341	10.8645	11.4422	11.0505	11.3023	chr1	spalt like transcription factor 1
100015515	TDP1	0.00571646	0.00181994	up	2.68646	2.68646	1.42571	7.3143	7.62069	9.19431	8.68038	9.03212	8.666	chr1	tyrosyl-DNA phosphodiesterase 1
100027424	RAD51	0.0119306	0.00505158	up	2.68425	2.68425	1.42452	8.28487	8.122	10.0395	9.54959	9.76273	9.16	chr1	RAD51 recombinase
107648940	LOC107648940	0.0261772	0.0139808	up	2.68331	2.68331	1.42401	7.74814	8.32555	9.06729	9.66225	9.13407	9.97982	chr4	zinc finger protein OZF-like
100026481	CYRIB	0.00244006	0.000476899	up	2.68321	2.68321	1.42396	9.69934	9.36108	11.0006	10.7233	11.0147	11.078	chr3	CYFIP related Rac1 interactor B
100029879	LIMD1	0.00996411	0.00397715	up	2.67619	2.67619	1.42018	9.12505	8.38967	10.0149	10.4375	10.1778	10.0799	chr8	LIM domain containing 1
100024325	SEMA4D	0.000605671	3.63867e-05	up	2.67573	2.67573	1.41993	6.76506	6.80316	8.20186	8.22684	8.33039	8.05708	chr6	semaphorin 4D
100019427	ERI2	0.0218301	0.0111165	up	2.67567	2.67567	1.4199	5.86119	5.61198	7.49499	7.21164	7.41772	6.5016	chr6	ERI1 exoribonuclease family member 2
103095536	LOC103095536	0.000864024	7.21896e-05	up	2.67143	2.67143	1.41761	8.83474	9.03387	10.3861	10.4645	10.3451	10.2119	chr3	thyroid adenoma-associated protein homolog
100018633	WDR13	0.00297862	0.00065819	up	2.6708	2.6708	1.41727	8.32963	8.63116	9.64664	10.0841	9.87054	9.9894	chrX	WD repeat domain 13
100013402	RSRP1	0.0144291	0.00649781	up	2.66523	2.66523	1.41426	8.04782	8.05887	8.97312	9.31542	9.82551	9.75638	chr4	arginine and serine rich protein 1
100019888	MLLT10	0.0205898	0.010279	up	2.66305	2.66305	1.41308	9.03304	9.16158	10.4978	10.9236	10.7304	9.88985	chr8	MLLT10 histone lysine methyltransferase DOT1L cofactor
100617357	ARGLU1	0.00159957	0.000236052	up	2.66049	2.66049	1.41169	9.97918	9.92306	11.1202	11.4984	11.4793	11.3534	chr7	arginine and glutamate rich 1
100026357	CHCHD4	0.00366882	0.000920239	up	2.66003	2.66003	1.41144	7.96613	7.65905	9.37824	9.00732	9.42554	9.08503	chr6	coiled-coil-helix-coiled-coil-helix domain containing 4
100026239	LSM6	0.00275861	0.000585227	up	2.65901	2.65901	1.41089	8.42832	8.33903	9.89448	9.47895	9.95638	9.84845	chr5	LSM6 homolog, U6 small nuclear RNA and mRNA degradation associated
100021518	GARS1	0.0112567	0.00467766	up	2.6546	2.6546	1.40849	11.0426	11.1898	12.0069	12.8408	12.6465	12.6044	chr6	glycyl-tRNA synthetase 1
103092419	NUP88	0.000987203	9.69128e-05	up	2.65323	2.65323	1.40775	7.57466	7.36148	8.72188	8.89696	8.89376	8.99068	chr7	nucleoporin 88
100012670	MBLAC2	0.0109878	0.00452721	up	2.65253	2.65253	1.40737	7.28296	7.97469	8.95858	8.89847	8.91447	9.37328	chr3	metallo-beta-lactamase domain containing 2
100025330	TMPRSS6	0.0398235	0.023562	up	2.65068	2.65068	1.40636	3.16568	4.2433	4.83555	4.98373	4.97915	5.64499	chr8	transmembrane serine protease 6
100030946	SPDL1	0.00377964	0.000970272	up	2.64782	2.64782	1.4048	7.8665	8.07381	9.36481	9.5226	9.55912	9.05331	chr1	spindle apparatus coiled-coil protein 1
100030899	CENPA	0.00191056	0.000318637	up	2.64663	2.64663	1.40416	7.66247	7.87611	9.01914	9.0877	9.40017	9.18679	chr1	centromere protein A
100024273	PTPRS	0.0293854	0.0161286	up	2.64577	2.64577	1.40369	9.50637	8.37278	10.653	10.3046	10.2338	10.1816	chr3	protein tyrosine phosphatase receptor type S
100023041	PALS1	0.0188381	0.00916624	up	2.64442	2.64442	1.40295	8.23598	8.51778	10.2952	9.65467	9.87636	9.29308	chr1	protein associated with LIN7 1, MAGUK family member
100618055	EXOSC7	0.00180889	0.000289045	up	2.64388	2.64388	1.40266	8.526	8.18989	9.71577	9.67191	9.93979	9.71495	chr8	exosome component 7
100028301	SCUBE3	0.0439023	0.0265596	up	2.64175	2.64175	1.40149	9.12286	7.88652	9.84166	10.1857	10.0915	9.50584	chr2	signal peptide, CUB domain and EGF like domain containing 3
100027928	HES5	0.0385985	0.0226612	up	2.64128	2.64128	1.40124	4.94996	4.24203	5.43179	6.53826	5.80632	6.21255	chr4	hes family bHLH transcription factor 5
100018246	NSG1	0.0292511	0.016042	up	2.63919	2.63919	1.40009	7.71515	7.85058	9.38064	9.31806	8.44655	9.58658	chr5	neuronal vesicle trafficking associated 1
100010538	CDAN1	0.00226373	0.000425313	up	2.63853	2.63853	1.39973	9.266	8.82364	10.3644	10.5425	10.4924	10.379	chr1	codanin 1
100025582	RNGTT	0.000736507	5.46619e-05	up	2.63587	2.63587	1.39828	8.9064	8.6591	10.2579	10.0957	10.1559	10.2146	chr2	RNA guanylyltransferase and 5'-phosphatase
100617627	SLC2A12	0.00900349	0.00345203	up	2.63529	2.63529	1.39796	5.1772	4.95762	6.05118	6.76557	6.37287	6.67186	chr2	solute carrier family 2 member 12
[truncated: 4,184 more rows]
