# Supplementary material for: Monodelphis domestica Induced Pluripotent Stem Cells Reveal Metatherian Pluripotency Architecture
Source: Int J Mol Sci. 2022 Oct 20;23(20):12623. doi: 10.3390/ijms232012623 (PMC9604385; doi:10.3390/ijms232012623)
Supplement: Supplementary file 1 [file ijms-23-12623-s001.zip › Supplementary table S2a.xlsx]

## Sheet: 2a-EPI gene set
Supplementary table S2a: Normalized expression of 408 EPI specifier genes in PreLn, EPI, hypoblast, TE, neoSF, and monoiPS cells.
Entrez ID	Gene Symbol	Normalized Expression (Log^2)								Description
		PreLn-E3.5	PreLn-E4.5	EPI-E7.5	Hypoblast-E6.5-7.5	TE-E7.5	neoSF	monoiPSC-P15	monoiPSC-P25
100022562	TUBB	11.3441	11.1138	12.424	12.5898	12.088	15.1115	14.3448	14.4648	tubulin beta class I
100013908	HNRNPA2B1	13.5844	14.0002	14.9577	14.5875	14.7132	14.0421	15.5026	15.6427	heterogeneous nuclear ribonucleoprotein A2/B1
100017841	PKM	10.3427	10.4862	16.4223	16.4282	17.3633	14.7975	15.4871	15.5595	pyruvate kinase M1/2
100027004	HNRNPU	12.5525	12.8026	14.0069	13.4501	13.5687	13.2998	14.4939	14.2561	heterogeneous nuclear ribonucleoprotein U
100020248	HMGB1	14.13	14.7009	15.7227	15.2526	15.5554	12.1973	14.5431	14.4757	high mobility group box 1
100030235	PPIA	13.7939	15.0981	16.0443	16.0381	16.138	14.0467	14.4949	14.5791	peptidylprolyl isomerase A
100016027	TOP2A	12.9077	11.1332	13.6142	13.0921	12.644	8.85561	13.498	13.807	DNA topoisomerase II alpha
100013223	SET	10.6085	10.1633	11.6607	11.0171	11.9582	12.9157	14.3886	14.3375	SET nuclear proto-oncogene
100031251	SFPQ	11.1104	11.6388	13.0936	12.6913	12.5744	12.56	13.1101	12.0879	splicing factor proline and glutamine rich
100011224	NONO	11.7788	11.958	12.9259	12.5082	12.5401	12.7259	14.1446	14.0466	non-POU domain containing octamer binding
100017511	HNRNPM	12.3163	11.9742	12.9957	12.3122	12.5874	12.677	13.4154	12.985	heterogeneous nuclear ribonucleoprotein M
100010100	LOC100010100	11.1909	12.4267	15.4507	14.8935	15.4536	13.976	15.3196	15.6634	alpha-enolase
100024756	SPARC	1.49499	1.48959	10.5615	5.63025	3.01208	18.7788	13.9794	14.3593	secreted protein acidic and cysteine rich
100016299	PSIP1	11.3203	11.3138	13.9622	11.0518	10.359	10.6291	12.5537	12.5327	PC4 and SFRS1 interacting protein 1
100019316	H3F3A	13.8775	13.3725	13.5587	13.2097	12.8825	12.8229	13.3083	13.4505	H3 histone, family 3A
100014287	HMGB2	11.682	11.3737	13.2817	12.8865	13.4823	9.02384	12.7331	13.0107	high mobility group box 2
103105457	HMGA1	13.3028	14.0824	14.7186	14.4003	14.2952	11.1652	14.1234	14.3875	high mobility group AT-hook 1
100018014	EWSR1	11.7083	10.5851	13.5103	13.2974	13.2717	12.4777	13.316	13.2302	EWS RNA binding protein 1
100013799	FUS	10.9296	9.34923	12.1936	11.5613	11.6287	11.6883	13.0912	12.5491	FUS RNA binding protein
554195	RPS4X	11.5125	13.005	13.0389	13.028	13.0784	13.2772	13.8063	14.0253	ribosomal protein S4 X-linked
100023349	SUPT16H	11.763	11.8323	12.68	12.2775	12.2779	11.4239	12.337	11.8916	SPT16 homolog, facilitates chromatin remodeling subunit
100024059	YWHAB	9.91033	8.94291	11.2542	10.5728	10.8338	13.4935	12.9487	13.0406	tyrosine 3-monooxygenase/tryptophan 5-monooxygenase activation protein beta
100012785	LOC100012785	13.3655	13.6626	15.5571	14.7888	14.6542	10.1967	13.0246	13.2234	histone H2A.Z
100022781	HNRNPR	7.58185	8.91849	11.0543	10.94	11.2261	11.2487	12.4703	12.3713	heterogeneous nuclear ribonucleoprotein R
100023068	SUMO2	11.6173	11.8753	12.6283	11.8957	12.0731	11.8963	12.6408	12.8771	small ubiquitin like modifier 2
100011564	STMN1	11.8008	11.0225	12.1151	11.4818	11.1276	8.15621	11.6307	11.8606	stathmin 1
100012072	PFN2	10.8544	8.92584	12.382	9.95525	9.51866	13.5475	11.4487	11.4797	profilin 2
100026134	ANP32A	10.297	9.60171	11.6377	10.787	12.0495	10.5708	12.3436	12.342	acidic nuclear phosphoprotein 32 family member A
100023813	PAPOLA	11.6737	11.602	12.2223	11.5986	12.0827	11.9555	11.8364	11.6326	poly(A) polymerase alpha
100023296	HNRNPC	12.6344	13.387	13.676	13.3181	13.3971	11.2852	12.4735	12.5784	heterogeneous nuclear ribonucleoprotein C
100011885	KDM5B	12.4794	11.4393	12.3098	11.7992	10.351	12.1251	11.718	11.6303	lysine demethylase 5B
100012731	MYH10	8.5687	11.9153	11.8732	9.40821	9.01349	12.8667	11.818	11.6572	myosin heavy chain 10
100019710	ILF2	10.8632	11.8146	12.0442	11.6957	12.031	11.5801	12.4304	12.4123	interleukin enhancer binding factor 2
100025230	SSRP1	11.2658	11.5094	11.9934	11.8913	11.8127	11.1304	11.9107	11.9867	structure specific recognition protein 1
100017476	LOC100017476	13.5982	13.3132	13.4281	12.8279	13.0949	11.0097	13.5187	13.669	acidic leucine-rich nuclear phosphoprotein 32 family member B-like
100018013	CBX1	10.436	9.17516	10.0716	8.69282	8.67688	10.6436	12.1617	12.2316	chromobox 1
100014869	VDAC1	7.98167	11.132	12.5039	12.0461	12.823	12.6711	12.6055	12.7799	voltage dependent anion channel 1
100029293	PCNA	11.4761	10.9597	12.3613	11.7408	11.8126	9.82259	11.4775	11.2724	proliferating cell nuclear antigen
100023969	WSB1	8.8053	6.38915	10.6866	10.5093	9.1524	13.0919	13.105	13.3091	WD repeat and SOCS box containing 1
100026641	TRA2B	12.072	11.7446	12.7163	12.1318	12.1264	11.191	12.0412	11.7315	transformer 2 beta homolog
100031503	DSTN	11.1948	13.2557	13.6536	13.736	13.6914	14.7658	13.0855	13.3406	destrin, actin depolymerizing factor
100018977	SYNCRIP	11.0311	11.2654	13.5309	13.4036	12.5882	12.2565	13.0895	12.9006	synaptotagmin binding cytoplasmic RNA interacting protein
100030914	DPYSL5	1.97581	0	10.1815	4.85921	3.01876	6.53068	8.36506	8.31502	dihydropyrimidinase like 5
100013834	CPSF6	11.9631	12.0127	12.0539	12.1032	11.8621	11.2223	11.7636	11.464	cleavage and polyadenylation specific factor 6
100024612	RPL15	12.8202	13.4117	14.003	13.7392	13.9703	12.9839	13.6985	13.9897	ribosomal protein L15
100019495	PARP1	12.4855	12.0253	12.8201	11.7813	11.6788	10.7973	11.7777	11.7615	poly(ADP-ribose) polymerase 1
100026670	SMARCA5	10.0148	11.5433	12.0334	11.5362	11.3055	11.0861	12.3288	12.0685	SWI/SNF related, matrix associated, actin dependent regulator of chromatin, subfamily a, member 5
100014601	TKT	10.664	11.1034	14.7656	14.6959	14.9491	12.2749	14.9087	15.0429	transketolase
100025905	RBBP4	9.46408	10.5118	10.9517	10.2748	9.99154	10.4792	12.3612	12.4686	RB binding protein 4, chromatin remodeling factor
100019791	ALDOC	13.5736	12.7354	12.6424	10.8806	9.31743	11.3457	11.818	12.1701	aldolase, fructose-bisphosphate C
100018342	ITGB1	3.41749	7.03206	10.5826	11.1215	10.6236	16.4964	13.4092	13.707	integrin subunit beta 1
100021514	APLP2	11.8686	10.1506	13.1895	11.2926	11.2266	13.3785	12.6809	12.7364	amyloid beta precursor like protein 2
100025978	RCC2	10.781	12.3524	13.382	12.4061	11.7556	11.268	12.8084	12.6611	regulator of chromosome condensation 2
100015075	HNRNPH3	10.1046	8.19667	10.9181	10.505	10.2835	9.86592	11.8304	11.9749	heterogeneous nuclear ribonucleoprotein H3
100011318	GPI	9.65018	10.107	13.8632	13.8797	13.4749	12.4754	11.6108	12.084	glucose-6-phosphate isomerase
100012032	IGFBP2	1.71372	1.38223	13.1319	7.36953	5.74812	14.7116	13.5751	13.7831	insulin like growth factor binding protein 2
100031910	CCT4	12.1463	13.7625	14.015	14.0594	13.8965	11.4422	12.3617	12.3089	chaperonin containing TCP1 subunit 4
100018145	MCM7	11.6972	10.2774	11.8177	11.852	11.9853	9.14532	11.5799	11.565	minichromosome maintenance complex component 7
100015765	SMARCE1	10.0078	11.512	11.881	11.4638	11.7501	11.2622	11.5947	11.2458	SWI/SNF related, matrix associated, actin dependent regulator of chromatin, subfamily e, member 1
100032301	HDAC1	12.5545	12.9991	13.534	13.3046	12.8115	11.0191	12.8855	12.8783	histone deacetylase 1
100022015	SLC39A10	9.42609	10.5471	11.3244	9.30917	7.47675	10.6945	11.5116	11.3001	solute carrier family 39 member 10
100009846	UBE2I	11.6427	12.025	13.1114	12.3137	12.2443	11.5726	11.7814	11.7118	ubiquitin conjugating enzyme E2 I
100021558	HNRNPK	9.95215	9.53585	13.2335	13.0936	10.6089	10.8967	14.2432	14.2886	heterogeneous nuclear ribonucleoprotein K
100022262	HSPD1	11.4818	12.2831	13.6609	13.036	13.3843	12.2131	13.4971	13.4223	heat shock protein family D (Hsp60) member 1
100013200	RNPS1	11.6937	12.1528	12.8772	12.2208	12.5971	11.6812	11.7673	11.9252	RNA binding protein with serine rich domain 1
100029852	FGFR1	1.53947	2.85417	9.95292	5.40721	2.78721	13.8375	13.404	13.4877	fibroblast growth factor receptor 1
100016572	SAE1	10.9336	10.9333	11.4773	11.2515	10.851	11.2936	11.6395	11.28	SUMO1 activating enzyme subunit 1
100033356	MSH6	11.1346	10.8573	12.2848	11.5574	10.6174	10.1479	11.0408	11.0206	mutS homolog 6
100023097	PEA15	11.9171	10.2519	10.9012	10.0106	9.98835	11.7706	10.539	10.7682	proliferation and apoptosis adaptor protein 15
100013035	MORF4L1	10.2145	11.2015	12.2818	12.1912	12.0553	12.3339	11.5479	11.7392	mortality factor 4 like 1
100026897	PRKRA	3.34905	5.84903	9.89786	8.04017	8.1425	9.10501	11.3091	11.614	protein activator of interferon induced protein kinase EIF2AK2
100016522	PFN1	12.5688	13.9066	14.9022	14.9182	14.6592	14.1629	12.9874	13.1128	profilin 1
100030264	LOC100030264	10.4642	10.4685	11.6397	11.4134	11.946	8.79417	10.9605	11.3899	histone H2A.V
100028365	CNBP	13.6327	14.0718	14.7213	14.2303	14.8861	11.9866	12.2785	12.4582	CCHC-type zinc finger nucleic acid binding protein
100012357	MCM6	9.72383	10.8574	12.0163	11.7308	12.0025	8.73747	11.5266	11.5029	minichromosome maintenance complex component 6
100029628	ZMYND8	8.09264	7.57358	11.5623	8.57351	8.64904	10.5825	12.1802	12.0395	zinc finger MYND-type containing 8
100012010	MTA2	10.1391	7.23193	10.5015	9.90118	10.2967	11.5353	12.1056	11.9939	metastasis associated 1 family member 2
100010415	CBX3	7.8216	7.94397	12.0638	10.8315	11.4455	11.7278	13.1419	13.3849	chromobox 3
100024795	G3BP1	14.2009	13.9349	14.9541	14.5966	13.8873	11.5991	12.7114	12.4614	G3BP stress granule assembly factor 1
100012797	PGK1	6.05212	10.0475	15.2584	15.2447	15.3327	13.12	14.2006	14.827	phosphoglycerate kinase 1
100017876	STRBP	11.4218	12.2	12.6189	12.4005	12.5131	9.03694	11.436	11.7006	spermatid perinuclear RNA binding protein
100619579	HMGN3	7.94087	0	11.7592	9.44086	5.36391	10.6945	11.4933	11.7604	high mobility group nucleosomal binding domain 3
100015705	PRDX6	6.10102	10.4131	12.1016	12.1934	12.1261	11.3297	12.0873	12.2301	peroxiredoxin 6
100013700	ACTL6A	10.9424	11.0943	11.6095	11.1411	11.547	10.6151	11.8744	11.9472	actin like 6A
100010238	LOC100010238	7.51195	7.99204	13.2901	13.4731	12.7806	12.3514	12.2014	12.4234	tubulin alpha-4A chain
100016958	EEF1D	8.73287	11.5013	12.1822	11.272	11.7731	11.2596	12.2727	12.4614	eukaryotic translation elongation factor 1 delta
100013668	MCM3	10.9304	8.64559	11.5594	11.416	11.1541	8.67194	11.1697	10.8863	minichromosome maintenance complex component 3
100016649	RBBP7	6.93159	9.3699	10.8121	10.3171	10.5257	10.0712	10.8902	10.7875	RB binding protein 7, chromatin remodeling factor
100017015	PUF60	12.0061	12.7789	12.4671	12.4641	12.1703	10.8376	11.2233	11.1467	poly(U) binding splicing factor 60
100030676	MCM4	10.698	11.382	11.9117	11.441	11.5711	9.02576	10.4342	10.112	minichromosome maintenance complex component 4
100018529	DYNLL1	10.9129	12.8596	13.2515	13.2299	13.5007	11.1008	10.9923	11.1713	dynein light chain LC8-type 1
100024287	PRMT5	10.6916	10.4996	12.9849	12.5536	12.3634	10.5477	11.4251	11.3579	protein arginine methyltransferase 5
100011515	CTDSPL2	10.7325	7.04762	11.2972	11.4505	11.166	10.5379	10.8938	10.7957	CTD small phosphatase like 2
103106377	NUDT3	8.78223	6.34084	10.046	6.65595	6.58491	10.6979	10.3667	10.4884	nudix hydrolase 3
100016259	CCND2	6.39929	2.91513	10.0557	8.76441	4.44772	12.2398	10.9709	11.0928	cyclin D2
100025954	LRRC47	5.60557	4.96468	10.9387	9.52604	10.7475	10.156	11.1044	11.0973	leucine rich repeat containing 47
100025216	GPS1	10.6856	10.3579	12.1915	12.0415	11.7522	10.5972	10.6604	10.7491	G protein pathway suppressor 1
100030164	VDAC3	11.3378	10.5924	12.5772	12.528	12.4721	11.6524	11.542	11.7303	voltage dependent anion channel 3
100024303	SLBP	12.8214	12.3273	13.3523	12.3177	12.8171	9.08429	10.7406	10.3949	stem-loop binding protein
100016812	FKBP4	11.6367	11.7148	13.5087	12.354	12.7574	10.6328	12.9395	13.0868	FKBP prolyl isomerase 4
100015629	UCHL1	8.84285	4.783	10.0414	4.97324	3.00551	11.0079	12.1806	12.3052	ubiquitin C-terminal hydrolase L1
100023348	OGA	3.47691	3.71611	10.6706	8.58393	9.46617	11.0567	10.4826	10.8523	O-GlcNAcase
100017164	DPF2	8.22941	9.41553	11.8689	10.9911	11.3018	10.4396	11.1603	11.4313	double PHD fingers 2
100618843	IGFBP3	7.07167	4.70863	13.3624	9.68575	5.9489	12.9179	14.0955	14.2646	insulin like growth factor binding protein 3
100618767	PIGT	5.25096	4.26167	10.427	10.1522	10.4051	12.2433	10.3588	10.5238	phosphatidylinositol glycan anchor biosynthesis class T
100033358	MSH2	11.0191	12.877	12.8438	10.6534	10.8742	9.1728	10.6674	10.5773	mutS homolog 2
100016494	MCM5	8.20648	9.58583	11.9638	12.0922	12.0948	8.70386	11.5793	11.3987	minichromosome maintenance complex component 5
100018386	RPA1	9.23535	5.18987	11.6382	11.7018	11.6163	9.86752	11.2399	11.1542	replication protein A1
100011483	RTN3	8.96012	9.53771	11.5858	10.9933	10.9474	10.8489	10.8712	10.6306	reticulon 3
100014231	FXR1	12.5987	12.9732	12.5542	11.6377	11.1024	11.1294	11.4589	11.7264	FMR1 autosomal homolog 1
100012285	PHC1	7.23365	9.99675	11.3544	6.74298	4.60252	10.116	10.2822	10.2653	polyhomeotic homolog 1
100027212	HIF1A	4.59665	6.83084	11.1226	10.8577	9.77618	12.8494	11.4185	11.4543	hypoxia inducible factor 1 subunit alpha
100030868	APBB1	1.88449	0	8.33039	4.25422	2.35322	9.55236	9.84685	10.0846	amyloid beta precursor protein binding family B member 1
100020456	FKBP3	10.5057	9.77354	12.6069	12.1122	12.1433	8.95354	11.3155	11.4379	FKBP prolyl isomerase 3
100012604	LOC100012604	12.2093	13.9908	15.3124	15.1044	15.5723	11.2368	12.4634	12.636	L-lactate dehydrogenase A chain
100013066	PSMD8	10.9828	12.2259	12.6865	12.2941	12.2753	10.3219	11.5191	11.7229	proteasome 26S subunit, non-ATPase 8
100025484	RCN2	10.3211	10.8798	10.3309	7.19817	8.88619	11.2732	11.408	11.4889	reticulocalbin 2
100014993	SOD1	9.80049	11.1027	11.479	11.1241	11.0853	11.1497	11.9482	12.095	superoxide dismutase 1
100017691	SSB	10.4844	12.3395	13.4245	13.2326	13.2278	11.0285	12.2015	12.1129	small RNA binding exonuclease protection factor La
100026327	PSMA7	11.0626	12.5399	12.7072	12.5388	12.5361	10.8075	12.1082	12.1662	proteasome 20S subunit alpha 7
100030444	RUVBL2	9.86246	11.2187	12.8809	12.3144	12.5442	9.87615	10.9955	11.135	RuvB like AAA ATPase 2
100012885	CDC37	11.1696	11.5997	12.8606	12.3368	12.5692	11.8747	11.1972	11.2237	cell division cycle 37, HSP90 cochaperone
100028450	AHCY	4.50699	3.15184	11.1328	9.91482	10.9426	9.7137	12.1129	12.2008	adenosylhomocysteinase
100618862	RING1	2.02897	2.96228	9.71918	7.65528	9.36908	10.9518	11.0212	11.2258	ring finger protein 1
100033121	WDR77	11.8077	11.8631	12.6481	12.1251	12.6872	10.2693	11.0242	10.6411	WD repeat domain 77
100026946	ZNF644	2.08391	2.11436	11.5737	8.44031	6.89814	9.79241	9.18991	9.05891	zinc finger protein 644
100029539	APEX1	11.1136	11.8046	11.9057	11.539	11.6555	10.6417	10.7308	10.4597	apurinic/apyrimidinic endodeoxyribonuclease 1
100015043	GAP43	0.65515	0	10.939	5.84305	4.02377	7.40584	10.7963	10.9955	growth associated protein 43
100032799	FAM136A	7.90859	10.7886	12.4044	12.1096	12.4355	10.3923	10.8838	10.8962	family with sequence similarity 136 member A
100018165	BOP1	10.6038	10.7866	12.1221	12.004	11.6725	10.959	11.5359	11.3584	BOP1 ribosomal biogenesis factor
100031318	WDR43	12.7826	12.222	13.0176	12.2897	12.7701	11.446	11.8247	11.6711	WD repeat domain 43
100014092	RAP1B	9.591	6.3174	12.1136	12.0304	12.5392	12.3202	11.4376	11.4309	RAP1B, member of RAS oncogene family
100618187	TFDP2	9.49448	8.45117	9.31313	6.37097	3.92872	9.40845	9.69103	9.86564	transcription factor Dp-2
100010586	CTBP2	7.0627	6.66788	10.825	7.68106	10.1725	9.58104	10.6192	10.4816	C-terminal binding protein 2
100025301	SART3	8.77373	6.96593	10.4806	7.96658	9.6387	10.51	10.7704	10.6249	spliceosome associated factor 3, U4/U6 recycling protein
100020406	PAIP2	9.13995	9.57468	11.443	11.2113	11.1295	9.73575	10.5309	11.0804	poly(A) binding protein interacting protein 2
503513	LDHA	12.9731	14.2044	15.9169	16.035	16.149	13.0601	13.6326	13.8316	lactate dehydrogenase A
100020051	CCDC59	11.2308	11.5503	11.4934	11.1671	11.4982	11.4872	11.6138	11.7503	coiled-coil domain containing 59
100021442	TFDP1	8.83132	8.19206	12.1376	11.588	12.4114	9.13237	11.2185	11.2556	transcription factor Dp-1
100618327	LOC100618327	9.82702	7.32343	10.8121	10.567	10.8004	10.3042	10.8692	10.8111	alcohol dehydrogenase class-3
100013261	NSFL1C	10.4677	9.51251	12.0252	11.9755	11.8253	10.7659	10.5841	10.5534	NSFL1 cofactor
100016519	NUTF2	11.5391	11.7673	12.531	12.3077	12.369	11.0232	11.0993	11.1363	nuclear transport factor 2
100010912	JOSD1	9.76753	7.55178	10.6375	8.22101	8.87957	11.7035	10.4364	10.4436	Josephin domain containing 1
100025751	DUT	10.3809	10.4714	12.1113	10.8298	11.2407	7.50767	11.2704	11.4582	deoxyuridine triphosphatase
100022921	HDAC3	5.64995	10.6515	11.3916	9.78949	10.7527	10.0547	10.2471	10.3975	histone deacetylase 3
100015626	NUP93	11.2341	9.56058	12.1933	11.6282	10.9804	9.95044	11.018	10.9177	nucleoporin 93
100016914	GNG12	3.77267	2.3447	8.12152	3.55509	3.88411	13.51	10.0923	9.89605	G protein subunit gamma 12
100015130	NMRAL1	2.22113	7.04646	11.1076	10.519	8.63249	10.2952	10.8726	10.9409	NmrA like redox sensor 1
100021617	LIMD2	0	0	6.02031	5.93057	4.35537	10.1134	10.9837	11.2222	LIM domain containing 2
100017037	COPS4	11.3389	9.8923	12.1931	12.0529	12.0391	9.89388	10.0852	10.3733	COP9 signalosome subunit 4
100017189	USP44	6.17881	9.07536	12.5191	7.10641	6.32362	6.6296	8.95597	9.12851	ubiquitin specific peptidase 44
100619698	PPA1	10.0023	10.7051	13.244	12.2354	12.4529	9.79712	10.7298	10.9113	inorganic pyrophosphatase 1
100010939	LOC100010939	9.7611	9.00262	10.2545	10.3476	9.8518	9.10678	9.56257	9.72068	tubulin gamma-1 chain
100018154	CUL2	3.17174	7.9564	11.1443	11.0907	10.7095	10.6033	11.135	11.2336	cullin 2
100011803	PAF1	10.1831	8.36629	10.9431	10.1786	10.1058	10.4253	11.1477	11.716	PAF1 homolog, Paf1/RNA polymerase II complex component
100010565	ZIC3	1.07744	0.60703	9.6	5.01773	2.95695	5.53862	10.9988	11.328	Zic family member 3
100025987	YARS1	11.3047	11.4077	12.1733	11.5766	10.6585	11.1533	11.6468	11.7988	tyrosyl-tRNA synthetase 1
100028142	LIN28B	0.882973	1.26003	10.2281	3.55423	3.30799	1.85418	10.0597	9.30701	lin-28 homolog B
100013019	SLC3A2	13.1369	13.7647	13.4542	12.9699	12.711	13.4059	13.1337	13.4674	solute carrier family 3 member 2
100018352	SNRPA	9.88987	11.7102	12.1496	12.0569	12.1869	8.82181	10.5121	10.6286	small nuclear ribonucleoprotein polypeptide A
100018533	POLR2D	7.30983	7.94261	11.6771	10.5097	10.7001	9.94403	9.53672	9.57632	RNA polymerase II subunit D
100026794	TK1	9.60148	8.13832	10.8636	10.8627	11.6903	7.19766	10.5636	10.7618	thymidine kinase 1
100031752	CNRIP1	11.2843	9.7798	10.0048	5.21728	2.97283	9.92675	9.75717	9.83769	cannabinoid receptor interacting protein 1
100012867	SNRPE	9.76721	11.7157	12.1481	11.9247	12.2243	10.6554	10.5681	10.7125	small nuclear ribonucleoprotein polypeptide E
100017972	GINS2	8.69669	6.04998	9.96451	7.39547	8.49222	6.76056	9.73447	9.66686	GINS complex subunit 2
100016056	FEZ1	9.62943	10.8643	9.52921	5.22082	2.39153	2.92704	7.59616	7.98355	fasciculation and elongation protein zeta 1
100032834	CTNNBL1	9.89102	8.78983	11.5762	11.2734	11.1358	9.50968	10.0929	10.1943	catenin beta like 1
100012181	PRDX4	8.75132	9.46384	11.8858	11.1423	9.29434	10.3255	10.7768	10.9634	peroxiredoxin 4
100029257	DDX27	11.2551	10.8428	11.9349	11.294	11.245	10.0617	10.4253	10.1708	DEAD-box helicase 27
100029356	SHMT1	8.78071	8.40451	12.9265	11.4723	11.4729	7.44543	10.5356	10.6124	serine hydroxymethyltransferase 1
100030681	DNMT3A	7.35502	10.4581	13.4495	9.87836	8.39866	8.37248	10.4705	10.57	DNA methyltransferase 3 alpha
100025719	PXYLP1	2.85034	2.20731	8.2841	4.83032	6.34105	8.35028	8.74533	8.48445	2-phosphoxylose phosphatase 1
100019028	DIPK2A	6.74576	4.16417	10.6031	5.49967	3.79238	11.4262	10.8358	10.4963	divergent protein kinase domain 2A
100025069	HAT1	12.1701	12.8797	12.8372	12.6867	12.367	8.81749	10.6028	10.6225	histone acetyltransferase 1
100024377	FAM53A	6.74532	5.44789	10.4929	8.0132	9.29083	9.55378	9.60315	9.4571	family with sequence similarity 53 member A
100020963	LRPAP1	6.5667	3.77593	10.2339	7.59168	6.54345	12.5144	10.3536	10.5024	LDL receptor related protein associated protein 1
100618357	LOC100618357	6.67933	2.48235	9.35934	5.35911	5.85539	8.88562	9.09223	8.78771	zinc finger protein 239-like
100011894	EIF2A	10.4044	11.4973	11.6748	9.765	10.7326	9.98268	10.8898	11.027	eukaryotic translation initiation factor 2A
100020120	MCMBP	10.7037	10.2887	11.1367	9.82507	10.5833	9.00254	10.194	10.0678	minichromosome maintenance complex binding protein
100010269	RPS6KB1	9.50405	8.36427	11.055	10.5668	11.0629	10.7397	10.5376	10.3923	ribosomal protein S6 kinase B1
100030845	NOP9	10.2937	10.4303	11.3529	9.81541	10.048	9.99735	10.0927	10.0532	NOP9 nucleolar protein
100016093	TDRKH	9.42688	5.59604	10.0077	6.13881	5.45078	5.40924	9.37106	9.72024	tudor and KH domain containing
100010674	KCTD1	4.90646	6.84296	10.5677	6.88175	8.02925	9.12919	11.5505	11.5231	potassium channel tetramerization domain containing 1
100029767	LOC100029767	10.7782	9.01503	11.6797	11.3002	11.0713	9.72456	10.1361	10.0655	actin, cytoplasmic type 5
100027017	SNRNP40	10.4405	10.7609	11.4881	11.0607	11.4125	8.94668	9.90477	9.7939	small nuclear ribonucleoprotein U5 subunit 40
100015681	SSBP2	4.94151	6.7657	9.55126	4.36703	9.14212	8.54447	9.11388	9.55776	single stranded DNA binding protein 2
100026553	PPIL1	8.16575	9.55376	11.4159	9.87054	10.6184	9.9239	9.40161	8.9006	peptidylprolyl isomerase like 1
100011802	PAAF1	6.74869	7.96818	9.46264	10.2279	10.1417	9.42115	9.51948	9.60205	proteasomal ATPase associated factor 1
100019554	DCPS	8.05486	6.91656	9.53493	9.66324	9.2437	9.20944	9.45248	9.77589	decapping enzyme, scavenger
100021449	SMARCA1	1.5979	3.96606	9.69507	7.42177	2.87841	10.1746	9.41781	9.90139	SWI/SNF related, matrix associated, actin dependent regulator of chromatin, subfamily a, member 1
100619084	SLC43A3	11.0111	13.8945	13.9127	12.8598	12.8283	4.88358	10.8613	10.5662	solute carrier family 43 member 3
100023612	RFC5	6.92941	7.29505	10.0277	9.96713	10.2379	8.37626	9.34958	9.41662	replication factor C subunit 5
100014040	TUBB6	6.43457	5.34017	10.8264	8.24674	9.26072	12.2573	10.6252	10.8469	tubulin beta 6 class V
497248	TP53	5.43221	9.02551	10.1202	9.51339	8.97995	9.74205	10.9099	10.8622	tumor protein p53
100016050	SERTAD4	3.00169	4.60041	9.59662	5.46109	3.01602	10.7781	8.75402	8.29041	SERTA domain containing 4
100029377	SNRPG	11.2392	11.2865	11.9548	11.5035	11.7384	8.79645	10.5238	10.778	small nuclear ribonucleoprotein polypeptide G
100028044	TERF2	4.75575	2.21551	10.0422	5.30739	7.16008	9.50117	9.46083	9.39836	telomeric repeat binding factor 2
100017653	MID1IP1	3.76918	3.29823	8.82946	5.76288	6.45539	10.3679	11.4811	11.6025	MID1 interacting protein 1
100016281	RFC4	9.06363	8.35625	10.7738	10.0324	10.6069	8.17613	9.58435	9.55254	replication factor C subunit 4
100025433	PYCR1	10.7317	2.58467	10.3553	7.87292	3.23484	11.3092	11.5872	11.6763	pyrroline-5-carboxylate reductase 1
100015865	PSME3IP1	10.4721	9.51511	10.9949	10.2378	9.61201	9.70051	9.56031	9.34841	proteasome activator subunit 3 interacting protein 1
100015318	UHRF2	5.52863	1.73125	10.4707	6.50692	4.55961	9.13169	9.84586	9.87424	ubiquitin like with PHD and ring finger domains 2
100020357	ATP5IF1	8.85524	10.3107	10.8193	10.9761	11.5206	10.8742	10.6201	10.8415	ATP synthase inhibitory factor subunit 1
100021903	TSNAX	8.61882	5.15607	8.88553	6.52442	7.42269	9.86428	9.7631	9.58425	translin associated factor X
100010013	APPL1	5.57416	1.55909	9.97122	8.30899	8.13562	11.0337	9.37559	9.48173	adaptor protein, phosphotyrosine interacting with PH domain and leucine zipper 1
100019997	CARNMT1	6.88935	5.72141	10.2345	6.73344	8.64521	9.26978	9.84117	9.7738	carnosine N-methyltransferase 1
100030148	POLB	3.68705	7.826	9.92757	9.21349	9.20904	9.22902	9.80151	9.7982	DNA polymerase beta
100014397	PGLS	10.0151	9.99835	10.9733	10.9478	11.0873	9.16769	9.4107	9.73211	6-phosphogluconolactonase
103093208	ZNF770	9.41347	9.20898	10.1842	7.92705	7.99638	9.26951	9.23681	9.25781	zinc finger protein 770
100022100	PLTP	0	0	10.1205	11.2694	11.5422	12.5693	9.52697	10.3068	phospholipid transfer protein
100618055	EXOSC7	9.36616	8.87482	11.4509	11.1182	11.1992	8.3978	9.73691	9.88089	exosome component 7
100015228	IGFBP4	3.5104	0	11.1603	8.58855	8.50195	15.5105	11.7656	12.14	insulin like growth factor binding protein 4
100010798	MEA1	6.69279	10.2716	11.3129	10.9409	11.0734	10.3195	9.78072	10.2394	male-enhanced antigen 1
100011033	INTS11	10.0658	9.78511	10.9237	9.0574	10.1754	9.57035	10.185	10.171	integrator complex subunit 11
103095671	LOC103095671	5.30188	4.90338	9.02747	7.67208	9.12223	7.88702	9.09374	9.14347	non-structural maintenance of chromosomes element 3 homolog
100029088	SMPD2	3.09983	6.12962	11.0086	7.28135	4.45848	7.81134	8.65597	9.16642	sphingomyelin phosphodiesterase 2
100010533	TTC9C	6.53751	1.71439	9.04394	7.44549	7.07176	9.60647	9.53097	9.53592	tetratricopeptide repeat domain 9C
100019101	NAE1	11.5013	11.0624	10.9681	11.4677	10.9695	8.5225	9.67442	9.71084	NEDD8 activating enzyme E1 subunit 1
100024617	AKR1A1	2.38949	9.65489	11.4954	10.6826	11.1345	10.4725	10.6628	10.5185	aldo-keto reductase family 1 member A1
100017491	RNF167	9.66303	7.94722	10.0168	10.1614	10.1035	7.92506	9.53732	9.8871	ring finger protein 167
100032963	RTCA	1.53906	3.13567	10.3762	9.75058	10.8085	9.28374	9.81794	9.98038	RNA 3'-terminal phosphate cyclase
100012492	RWDD4	11.2132	11.5235	11.4869	11.053	11.2637	9.69111	10.9288	11.0356	RWD domain containing 4
100012405	FBXL5	10.9528	9.54363	12.2202	11.1528	10.0304	10.5563	9.46776	9.44054	F-box and leucine rich repeat protein 5
100032389	S100PBP	10.8506	11.4611	11.2126	9.70651	7.12588	8.5164	8.56696	8.52735	S100P binding protein
100028823	SULF1	0.163831	0.168865	11.1443	3.6509	5.37639	11.5448	12.1898	12.5056	sulfatase 1
100026231	CDT1	9.90355	8.82803	10.5903	9.39083	9.64466	7.41815	9.92888	9.94477	chromatin licensing and DNA replication factor 1
100022220	RCOR3	6.04372	10.7465	10.7623	8.9114	7.34106	9.1918	8.64059	8.24915	REST corepressor 3
100024061	DCAF13	11.7434	11.5538	11.9842	11.3581	11.4244	10.5926	10.0068	9.85037	DDB1 and CUL4 associated factor 13
100017741	ALDH2	4.90125	2.23924	10.7472	10.5899	11.8472	7.13723	10.4554	10.7895	aldehyde dehydrogenase 2 family member
100027636	PARL	5.2652	5.44767	10.4395	10.4978	10.1948	9.55488	9.04986	9.11066	presenilin associated rhomboid like
100020817	BRIX1	11.7194	11.9733	12.3134	11.3363	12.0968	9.90505	10.0134	9.87836	biogenesis of ribosomes BRX1
100014910	CIAO2B	10.619	11.5922	11.1836	10.1495	10.1059	9.15502	9.17306	9.43982	cytosolic iron-sulfur assembly component 2B
100012863	CRIP2	5.5652	5.67089	7.86335	6.24421	5.62887	9.63864	9.57839	9.83114	cysteine rich protein 2
100017749	DCTPP1	9.42731	11.1432	12.3167	11.9477	12.1305	8.62094	10.0348	9.87006	dCTP pyrophosphatase 1
100016218	LSM3	9.68594	10.2877	11.2688	11.0499	11.1025	8.03919	9.47254	9.49834	LSM3 homolog, U6 small nuclear RNA and mRNA degradation associated
100026689	ALPL	5.14259	2.24729	12.5747	11.0735	11.3338	11.6503	6.76807	7.70073	alkaline phosphatase, biomineralization associated
100016406	FST	1.92611	2.28489	12.3121	7.36973	4.97151	7.4625	4.59877	3.80446	follistatin
100025239	LSM2	8.74916	8.50649	10.1966	9.76049	10.1135	9.16477	9.64621	9.83045	LSM2 homolog, U6 small nuclear RNA and mRNA degradation associated
100010755	DNAJC9	10.4793	9.89789	10.8277	9.96909	10.6243	8.8922	9.72771	9.79444	DnaJ heat shock protein family (Hsp40) member C9
100019760	RRAGD	2.26192	3.01735	9.28453	9.61766	9.07456	9.47503	10.2037	10.0751	Ras related GTP binding D
103101483	NEDD8	10.77	10.8837	11.6536	11.329	11.1169	10.3711	10.1589	10.3426	NEDD8 ubiquitin like modifier
100017019	TBCB	10.8714	9.95979	11.6972	11.1219	10.6377	9.95995	9.51937	9.56169	tubulin folding cofactor B
100029497	RPIA	12.2429	13.1139	14.1077	14.1359	14.2673	9.58958	11.7133	11.7732	ribose 5-phosphate isomerase A
100033224	ABHD12	8.60133	8.70427	11.2874	11.4345	12.3216	10.5998	9.2022	9.38937	abhydrolase domain containing 12, lysophospholipase
100022677	FAM3A	6.25551	7.79905	10.7389	6.46039	7.79901	11.121	9.99401	9.86365	FAM3 metabolism regulating signaling molecule A
100014677	UBE2B	6.61961	9.72821	10.7691	10.0705	9.56877	10.2355	9.68273	9.8902	ubiquitin conjugating enzyme E2 B
100021586	GLS	4.42198	1.69772	10.5538	9.21199	8.0563	10.482	9.60022	9.57492	glutaminase
100032774	SLC23A2	6.53561	5.87189	10.6638	10.6889	9.62358	9.47437	9.42442	9.84282	solute carrier family 23 member 2
100029774	EIF4EBP1	1.57799	8.02889	11.5265	11.0834	11.3103	12.3281	11.5524	11.8491	eukaryotic translation initiation factor 4E binding protein 1
100014430	ARF5	7.95263	1.76212	8.51461	6.25655	6.64539	9.16195	8.72519	8.98111	ADP ribosylation factor 5
100011153	IFRD1	9.15108	10.7503	10.4702	10.5381	9.69549	10.1506	9.47205	9.56019	interferon related developmental regulator 1
100033381	MTA3	10.5748	11.8816	11.9179	11.5655	11.1209	9.19166	9.87467	9.96788	metastasis associated 1 family member 3
100017554	RBP1	2.81474	9.82172	12.1143	11.5076	11.5678	9.53773	10.2989	10.4204	retinol binding protein 1
100026239	LSM6	8.71441	11.0523	11.642	11.0958	11.477	8.42352	9.72979	9.95593	LSM6 homolog, U6 small nuclear RNA and mRNA degradation associated
100032087	REXO2	8.57775	10.2738	11.8492	11.7017	11.8234	11.0107	10.0434	9.969	RNA exonuclease 2
100017205	ING1	5.75645	3.04174	9.0843	6.97498	6.53131	8.99377	9.31065	9.39526	inhibitor of growth family member 1
100010328	EEF1AKMT2	9.50596	8.61483	10.2471	10.065	10.0787	8.98957	8.78713	8.80299	EEF1A lysine methyltransferase 2
100015047	NDUFAB1	8.04536	9.81842	11.7078	11.9488	11.6933	8.42839	10.3382	10.6364	NADH:ubiquinone oxidoreductase subunit AB1
100014080	CILK1	1.32027	0	10.4492	5.02167	6.16592	8.10858	8.07213	7.60339	ciliogenesis associated kinase 1
100014655	DUSP6	9.29843	3.85339	9.87311	5.64255	5.67157	10.5601	12.5405	12.8866	dual specificity phosphatase 6
100019291	IMPA1	10.8101	9.35026	11.9931	10.0224	11.3715	9.44588	9.49567	9.35298	inositol monophosphatase 1
100023017	ALDH18A1	3.75639	2.58576	10.4327	6.36675	4.99344	10.7416	8.72089	8.97907	aldehyde dehydrogenase 18 family member A1
100025748	LGALS1	0	0	8.56888	4.72577	0.602599	14.9695	8.09462	8.51396	galectin 1
100028261	CDYL	9.60379	1.95568	11.7398	8.60861	7.57333	10.1348	10.2844	10.2579	chromodomain Y like
100020774	RFC3	1.80109	8.14826	10.2875	9.17001	9.782	6.60947	9.06305	9.25056	replication factor C subunit 3
100022820	FSD1	1.20045	0.124356	10.1482	5.52608	5.4602	5.61016	9.35315	9.65595	fibronectin type III and SPRY domain containing 1
100032660	TBCA	8.41825	8.39317	10.2671	9.44346	9.82967	8.83338	9.95126	10.4558	tubulin folding cofactor A
100032277	CCDC28B	1.64238	0.452634	7.44066	6.13459	6.65445	8.99295	9.37399	9.70299	coiled-coil domain containing 28B
100010116	ETV4	8.19932	4.24937	10.5969	6.97417	3.10502	7.06206	12.3959	12.5323	ETS variant transcription factor 4
100025576	TAGLN	0	0	6.35981	4.05531	3.85431	16.1807	6.97665	7.93941	transgelin
100013255	ORC4	9.55433	10.0504	11.1454	10.9542	10.3683	10.0778	9.38619	9.49258	origin recognition complex subunit 4
100033234	LOC100033234	2.6558	4.09789	9.73382	9.1266	9.68081	11.2745	9.73115	10.189	cystatin-like
100019869	PGAP6	7.98332	10.8881	10.4448	9.30256	4.05211	9.56921	9.16051	9.62724	post-glycosylphosphatidylinositol attachment to proteins 6
100032245	TOX2	3.38771	2.29673	8.38779	4.083	2.79493	1.56581	8.66265	8.79166	TOX high mobility group box family member 2
100533482	PPAN	9.96729	8.14354	11.3257	10.5885	10.6551	9.29344	10.2648	10.0745	peter pan homolog (Drosophila)
103094183	TMEM123	10.3517	8.16096	10.8474	6.49162	7.84555	10.4605	8.70713	8.87453	transmembrane protein 123
100029298	RRS1	9.14466	9.26311	11.1901	10.4529	11.0688	10.0023	10.4321	10.0901	ribosome biogenesis regulator 1 homolog
100022958	PMF1	6.77427	3.14038	8.98789	8.18671	9.3793	6.74019	7.87772	8.02761	polyamine modulated factor 1
100024530	ME1	3.47699	1.8671	10.8953	9.99399	10.9109	9.16938	12.3865	12.9479	malic enzyme 1
100030412	BAX	2.8301	3.26004	9.60248	7.37516	8.50933	9.4606	11.052	11.2765	BCL2 associated X, apoptosis regulator
100016256	SMARCA2	6.5766	0.565371	14.0304	9.98741	6.77226	11.169	9.45341	8.96103	SWI/SNF related, matrix associated, actin dependent regulator of chromatin, subfamily a, member 2
100019230	TMSB10	9.24592	8.80481	9.18197	8.69717	6.61589	7.04656	3.84579	5.50931	thymosin beta 10
100026846	ITPA	4.55624	8.54931	10.0772	9.53635	9.51391	9.01249	9.22755	9.38688	inosine triphosphatase
100014329	MED29	10.1153	10.2626	10.6731	9.74101	10.0525	8.97355	9.63715	9.96477	mediator complex subunit 29
100015743	ARPC5L	11.8758	12.0767	12.776	11.9928	11.9585	9.15712	9.67246	9.85131	actin related protein 2/3 complex subunit 5 like
100016238	B9D1	3.12694	1.92882	8.20244	5.63668	7.21896	8.0592	8.79923	9.0696	B9 domain containing 1
100031559	NDUFS4	4.51433	7.36785	11.1655	10.473	10.736	9.17121	9.72357	10.0581	NADH:ubiquinone oxidoreductase subunit S4
100012076	WDR76	6.24511	3.49874	8.64929	6.79723	8.82157	6.26646	7.64314	7.78595	WD repeat domain 76
100013916	POLR2H	9.83571	10.7603	10.8242	10.4908	10.4416	9.24352	9.32992	9.38936	RNA polymerase II, I and III subunit H
100017116	PHPT1	4.00348	7.4428	9.76784	9.20905	9.82474	8.8569	8.63951	9.17732	phosphohistidine phosphatase 1
100029936	SNX32	1.17959	0	1.05217	0.595408	0.360448	7.33703	6.72909	6.7667	sorting nexin 32
100015362	SERPINE2	5.76092	0.641406	7.05941	4.21228	3.28442	9.98601	9.06005	9.52915	serpin family E member 2
100024339	FLOT1	6.71427	5.64808	10.1107	10.3055	10.8069	9.84117	10.1444	10.5928	flotillin 1
100024008	GUCY1B1	3.95348	2.61557	9.21277	4.11992	1.70664	9.63388	6.13316	6.56178	guanylate cyclase 1 soluble subunit beta 1
100031693	ZPR1	11.1013	11.1845	12.0478	11.5681	11.7249	9.00836	9.69143	9.5824	ZPR1 zinc finger
100025502	DXO	5.09015	3.74751	9.7847	8.51298	10.3013	8.19961	8.6476	9.04636	decapping exoribonuclease
100029632	TMEM109	4.26487	0.333533	8.96078	6.5187	7.0555	11.0999	8.99016	9.08155	transmembrane protein 109
100016052	ARRB2	5.41174	1.23793	9.27825	6.7784	5.03078	8.19142	8.05455	8.0172	arrestin beta 2
100028315	NOC4L	7.93477	10.1473	10.378	10.5322	10.376	8.88679	9.17693	9.07775	nucleolar complex associated 4 homolog
100025247	MPST	7.10308	7.79415	11.3744	11.5237	11.3016	9.76802	10.083	10.1081	mercaptopyruvate sulfurtransferase
100027996	HINT2	5.34209	4.1674	9.2922	8.6048	8.22422	8.74847	9.0965	9.19552	histidine triad nucleotide binding protein 2
100014957	GNPDA2	5.92474	3.94155	9.85858	7.64236	4.56926	9.22461	8.67681	8.73795	glucosamine-6-phosphate deaminase 2
100617069	SMIM20	6.8851	6.5703	9.76309	8.54578	9.1681	9.26937	9.32318	9.64612	small integral membrane protein 20
100010236	B3GAT3	2.89207	8.02111	9.28262	7.65193	9.053	9.37515	8.61974	8.8509	beta-1,3-glucuronyltransferase 3
100032931	PLPBP	10.0765	9.39144	11.0714	10.194	8.732	9.56576	8.89475	8.87439	pyridoxal phosphate binding protein
100010570	GDPD1	7.43554	4.14744	10.6057	8.90126	10.5877	6.08417	8.49463	8.7439	glycerophosphodiester phosphodiesterase domain containing 1
100019032	APRT	10.2701	10.0962	11.7526	11.1842	10.8141	9.56016	9.62667	9.49414	adenine phosphoribosyltransferase
100015562	HAX1	6.2528	7.09737	10.1931	9.92714	9.94075	8.93764	9.85994	10.2199	HCLS1 associated protein X-1
100019029	LOC100019029	11.2127	9.71075	12.9061	12.3872	13.5225	10.0758	13.2385	13.9949	Y-box-binding protein 3
100010777	CHCHD1	7.35881	7.47008	10.519	9.97366	10.4202	7.58971	9.37616	9.5815	coiled-coil-helix-coiled-coil-helix domain containing 1
100618020	LOC100618020	9.83563	7.9341	10.39	9.46975	8.90716	6.03542	8.72966	8.79859	zinc finger protein OZF-like
100017870	ARL2	8.6936	10.0099	10.6433	9.7903	10.6576	9.53014	8.5597	8.75866	ADP ribosylation factor like GTPase 2
100025113	PSME2	0	3.87528	10.8616	9.75712	9.66719	9.21968	9.95007	9.97378	proteasome activator subunit 2
100031854	LGALSL	4.05815	2.85981	7.78603	5.44848	3.05117	9.02652	8.62355	8.8862	galectin like
100023758	APOE	2.49794	3.19796	10.6764	12.6091	10.5499	12.0576	12.9466	13.4432	apolipoprotein E
100015281	STYX	7.70919	8.70621	10.3835	9.35826	9.7568	8.80673	7.75782	7.62265	serine/threonine/tyrosine interacting protein
100015870	B9D2	6.54343	5.22966	9.0942	9.0717	9.05608	8.04836	8.75702	9.17849	B9 domain containing 2
100033363	PIGF	8.60308	9.51185	10.5616	10.2084	9.95974	8.68859	8.55043	8.41575	phosphatidylinositol glycan anchor biosynthesis class F
100010452	GNG3	0	0	6.62184	2.22958	0.983868	0.471839	5.22687	6.03074	G protein subunit gamma 3
100030029	RNASEH2C	6.58782	6.82527	9.59367	9.30394	9.50469	7.24322	8.26742	8.35026	ribonuclease H2 subunit C
100022012	RBM38	6.60903	8.06432	10.7846	8.48177	3.28192	6.19693	9.31596	9.63296	RNA binding motif protein 38
100025847	PYCR2	4.88179	4.27663	10.1279	5.39211	2.33377	9.82076	9.61594	9.80297	pyrroline-5-carboxylate reductase 2
100025234	HSD17B8	0.791871	2.21451	8.3155	7.49502	7.14942	6.41177	7.65139	8.16015	hydroxysteroid 17-beta dehydrogenase 8
103103048	RPP21	5.27457	7.07341	10.2624	9.09502	7.21249	8.46708	8.82151	9.06153	ribonuclease P/MRP subunit p21
100031598	TASP1	7.82959	7.57697	11.0981	9.48812	10.2176	7.8531	7.59044	7.92844	taspase 1
100026357	CHCHD4	9.78673	10.3655	10.8681	9.9941	9.96444	7.85244	9.23585	9.3088	coiled-coil-helix-coiled-coil-helix domain containing 4
100015810	ISOC1	5.74621	9.6789	9.78876	10.0393	10.6305	8.30975	8.96527	8.39598	isochorismatase domain containing 1
100620006	CCDC160	0	1.59113	9.08059	2.16036	0.380732	7.76442	9.47591	9.8687	coiled-coil domain containing 160
100012856	WDR74	10.5453	10.6695	10.6784	10.0783	10.5014	7.68111	8.871	8.98574	WD repeat domain 74
100021873	ACOT8	7.90344	7.17879	9.28257	9.43744	9.42304	8.85624	7.85183	8.3638	acyl-CoA thioesterase 8
100018447	ACYP1	4.29768	4.67454	9.20577	8.8121	9.23283	5.73069	7.15602	7.76946	acylphosphatase 1
100018335	ZMAT5	8.12288	8.09211	9.26344	7.79154	8.61567	7.73708	7.88805	7.81089	zinc finger matrin-type 5
100029873	RAC3	0	2.59544	7.38348	2.65062	3.98255	5.84911	8.20588	8.74424	Rac family small GTPase 3
100025249	MDP1	4.26047	5.23955	9.65114	9.2703	9.22107	7.91437	8.57286	8.74214	magnesium dependent phosphatase 1
100027021	LOC100027021	5.57172	8.04567	8.49835	7.91765	7.74314	8.55899	6.55108	7.20714	cytochrome c oxidase protein 20 homolog
100021484	MFSD10	1.38394	7.48441	8.84703	6.38052	6.90525	9.79528	7.6721	7.59097	major facilitator superfamily domain containing 10
100025850	LOC100025850	0.391871	0	10.4758	4.36013	2.99294	2.53354	11.4096	11.4603	carbonic anhydrase 2
100014201	POLR2I	9.22997	5.69067	8.15693	7.54886	7.23584	6.98892	8.15169	8.43329	RNA polymerase II subunit I
100015420	DUSP12	8.56277	5.35173	9.53793	8.19469	9.22223	7.81212	7.99572	7.8955	dual specificity phosphatase 12
100015120	TMEM88	0	0	6.0728	2.28501	0.820984	10.1227	6.08891	6.93244	transmembrane protein 88
100018971	UPRT	6.17474	3.53304	9.98073	8.74518	8.38438	7.91561	9.0101	9.03764	uracil phosphoribosyltransferase homolog
100009884	DNMT3B	8.68528	10.5547	13.945	12.1535	11.1332	4.27966	6.83633	7.08944	DNA methyltransferase 3 beta
100029483	FAM89A	3.06815	2.67072	10.1322	3.84767	7.81206	9.0936	8.16859	8.81211	family with sequence similarity 89 member A
100032018	CMTM7	5.79893	3.31516	10.2746	7.31679	4.88554	8.60733	7.43543	7.95683	CKLF like MARVEL transmembrane domain containing 7
100022865	LOC100022865	1.83282	0.577732	9.24083	5.54517	2.31434	5.58296	9.8845	10.2488	protocadherin-11 X-linked
100018905	GSKIP	7.59205	11.0612	11.3612	10.3447	11.1536	8.8744	8.51168	8.40772	GSK3B interacting protein
100021193	STEAP1	0.29685	0	6.73419	4.14087	1.56996	6.23288	6.42703	6.2047	STEAP family member 1
100019273	EXOSC5	9.60071	10.785	11.051	10.4146	10.3767	7.06053	8.59208	8.50755	exosome component 5
100024961	LOC100024961	6.13689	7.64036	9.95113	8.69739	8.54558	10.1785	9.32537	9.42231	inositol monophosphatase 3-like
100014959	GDA	7.48476	3.87461	10.7616	6.39645	4.92375	9.595	5.2841	5.14526	guanine deaminase
100618659	PSMG4	7.57076	8.38932	9.68437	8.65844	8.6058	7.68837	8.66925	8.98622	proteasome assembly chaperone 4
100027786	CDH3	4.08312	2.2536	10.2163	5.75728	2.35726	8.76177	11.3392	11.5873	cadherin 3
103099977	POLR1G	10.2918	8.80129	10.5387	8.82942	10.3758	9.35799	8.37967	8.01111	RNA polymerase I subunit G
100028470	TSEN34	7.94876	6.47086	9.14703	9.20721	8.86671	9.50156	9.0965	8.92911	tRNA splicing endonuclease subunit 34
100024458	METTL5	7.95463	5.37868	8.7701	8.66147	8.52986	6.2861	7.57835	7.3394	methyltransferase 5, N6-adenosine
100030227	UPP1	8.68066	7.97512	17.3017	17.2406	18.1638	6.59986	14.463	14.5439	uridine phosphorylase 1
100018874	CAPG	1.74276	2.41375	9.01713	4.09629	9.08517	11.398	5.86203	6.33661	capping actin protein, gelsolin like
100012320	LIN28A	6.6232	6.15358	10.4757	7.64092	10.0833	1.78229	11.4325	11.1228	lin-28 homolog A
100018712	IRF1	4.73786	1.37574	9.80475	9.55254	3.30677	6.41953	8.97459	8.42704	interferon regulatory factor 1
100012425	MMP8	5.33218	5.94993	9.29308	7.39503	5.29361	1.89349	10.7034	11.7281	matrix metallopeptidase 8
100020616	ASPG	3.31289	3.71944	11.1498	11.9966	10.1593	0.310453	4.70064	4.66692	asparaginase
100027179	TAPBP	0	0	9.91665	5.75729	6.77327	10.0271	8.46731	8.61965	TAP binding protein
100018228	AKR1E2	9.87542	7.03953	11.873	11.3081	11.375	0.840321	9.25496	9.24188	aldo-keto reductase family 1 member E2
100013312	VSNL1	6.89696	3.00457	8.83634	4.13782	8.95253	3.26403	2.28356	3.66468	visinin like 1
100030410	REM2	1.66467	0	7.267	2.44086	0.470577	0.256995	6.01223	6.87525	RRAD and GEM like GTPase 2
100020799	ELOVL6	5.16284	6.97335	11.1136	10.4196	8.57661	6.42187	6.89597	6.64317	ELOVL fatty acid elongase 6
100022672	PGM2	0	5.62207	7.66946	8.7845	8.7613	8.03345	11.9601	11.7571	phosphoglucomutase 2
100029970	SDC4	2.86723	2.88327	11.6788	11.0066	8.36861	13.0527	10.0638	10.7605	syndecan 4
100020390	OTULINL	0.94401	0.772477	7.99075	2.87305	0.796591	8.25503	4.59021	4.57089	OTU deubiquitinase with linear linkage specificity like
100017574	ZSCAN10	10.8568	10.0354	11.5691	11.0531	7.52838	2.87196	5.95485	6.04262	zinc finger and SCAN domain containing 10
100014105	LPAR2	3.01477	5.70674	9.78934	8.56405	9.55444	0.310453	5.8312	5.78447	lysophosphatidic acid receptor 2
100026280	LYSMD2	2.05305	1.24732	6.78799	3.01739	1.41212	7.05057	6.47033	6.42574	LysM domain containing 2
100026706	PSMB8	0	0	7.79307	3.65429	1.20663	7.88235	7.56365	5.16841	proteasome 20S subunit beta 8
100012504	COMTD1	1.93812	3.17634	7.73404	5.62039	6.31608	8.02178	8.82411	8.28869	catechol-O-methyltransferase domain containing 1
100024807	NMNAT3	5.90755	6.75487	10.8253	5.69161	6.27116	4.02191	5.69833	6.46566	nicotinamide nucleotide adenylyltransferase 3
100015908	TF	4.40801	10.969	14.1553	9.95986	6.86081	3.73574	8.7995	10.2134	transferrin
100013997	SFT2D2	7.50113	7.15332	9.75182	7.84646	8.53837	7.22581	7.03193	7.18546	SFT2 domain containing 2
100025872	LOC100025872	0	0	11.0038	6.49896	2.73472	4.00099	12.752	13.6098	left-right determination factor 2
100012821	LOC100012821	1.27188	0.163543	9.97364	4.93514	1.92155	4.2481	0	0	BRCA1-A complex subunit Abraxas-like
100011080	IFI35	9.21615	4.84098	8.91219	8.41529	9.01862	5.83376	5.05027	5.78597	interferon induced protein 35
100022461	CLIC3	0.23871	0	10.1084	4.69155	1.19896	8.9465	5.23706	5.27217	chloride intracellular channel 3
100012042	SH3GL3	7.12747	5.03674	8.99912	7.26911	1.22468	3.35829	5.56759	6.34647	SH3 domain containing GRB2 like 3, endophilin A3
100012636	TMEM179B	2.42329	6.23515	10.5346	9.86382	10.5151	5.52192	6.33906	6.78102	transmembrane protein 179B
100020951	PDGFA	4.69819	7.35901	11.0007	5.88122	4.54676	11.7526	10.6864	11.1304	platelet derived growth factor subunit A
100021692	FGF3	0	0	9.50796	4.31266	2.32889	0	0	0	fibroblast growth factor 3
100030600	CMTM5	3.59769	0	8.88514	5.56092	0.673648	2.87169	5.51926	5.53807	CKLF like MARVEL transmembrane domain containing 5
100026533	BRDT	9.52226	8.66225	13.1108	11.4727	12.2334	3.3292	3.53337	3.20363	bromodomain testis associated
100030155	DKK4	1.15289	0.107873	8.9918	2.79859	1.36485	1.39417	8.80075	8.22634	dickkopf WNT signaling pathway inhibitor 4
103104510	PAXX	0.766765	4.29325	7.16054	4.33826	2.85952	6.20512	5.22925	5.3977	PAXX non-homologous end joining factor
100012499	FGF16	3.25399	3.35852	9.14829	5.09038	3.31566	0.98981	7.469	7.56842	fibroblast growth factor 16
100015733	BST1	1.88552	0.208156	10.8496	6.20344	9.07546	5.95665	5.02964	5.37276	bone marrow stromal cell antigen 1
100019717	IFI6	1.90501	1.09211	7.65084	3.28948	0	4.96066	6.36595	6.88792	interferon alpha inducible protein 6
100030630	EFCAB1	3.58739	2.97997	7.78325	2.43935	0.789363	0	0.734141	2.18069	EF-hand calcium binding domain 1
100017639	MMP25	4.9706	3.06236	8.19957	2.63004	1.27334	4.40565	4.83367	5.23605	matrix metallopeptidase 25
100031668	APOA1	2.60732	0.332408	10.9212	12.7476	13.3979	1.48981	1.89879	3.3424	apolipoprotein A1
100021740	PSMB10	0	0	6.25593	2.4092	0.766613	5.98134	5.82385	5.77466	proteasome 20S subunit beta 10
103106765	LOC103106765	11.2908	10.5836	10.7972	6.86563	5.00718	0.559298	0	0.683711	segmentation protein paired-like
100022527	AP1S3	10.1007	5.63866	12.3123	9.88911	9.42207	3.06581	4.48887	5.34221	adaptor related protein complex 1 subunit sigma 3
100023503	DBX2	2.32428	3.2447	11.4057	6.16043	3.26424	0.179357	3.33133	2.96652	developing brain homeobox 2
100013054	LOC100013054	1.99275	1.95693	13.0582	9.62311	12.6606	0.98981	1.39	2.03116	solute carrier family 52, riboflavin transporter, member 3-like
100025833	M1AP	9.78148	8.60762	10.036	6.92174	5.145	1.66947	3.95081	4.41189	meiosis 1 associated protein
100013584	NANOG	1.27206	1.2713	11.8207	7.60083	3.90165	0.98981	8.4232	9.70716	Nanog homeobox
100024165	TSPAN1	11.1276	11.3431	11.648	11.7777	11.1348	0	6.17317	6.66951	tetraspanin 1
103102545	CD70	3.28779	0.233251	8.30618	5.3637	5.21358	3.89194	4.48146	3.98424	CD70 molecule
103096338	POU5F1	9.44263	11.3977	13.4927	13.1553	12.1199	0.310453	8.81608	9.06967	POU class 5 homeobox 1
103100038	LOC103100038	10.6351	12.2496	12.7395	9.90836	7.7747	1.06183	9.12987	9.32293	probable inactive serine/threonine-protein kinase DDB_G0278909
103099228	TDGF1	0.391871	0.250526	12.5632	5.38981	4.12542	0.179357	8.93968	9.6396	teratocarcinoma-derived growth factor 1
100021085	LOC100021085	6.77758	1.71635	12.0668	6.07334	11.0219	0	0	0	thiamine transporter 2-like
