# Supplementary material for: Monodelphis domestica Induced Pluripotent Stem Cells Reveal Metatherian Pluripotency Architecture
Source: Int J Mol Sci. 2022 Oct 20;23(20):12623. doi: 10.3390/ijms232012623 (PMC9604385; doi:10.3390/ijms232012623)
Supplement: Supplementary file 1 [file ijms-23-12623-s001.zip › Supplementary table S2b.xlsx]

## Sheet: 2b-Hypoblast gene set
Supplementary table S2b: Normalized expression of 177 hypoblast specifier genes in PreLn, EPI, hypoblast, TE, neoSF, and monoiPS cells.
Entrez ID	Gene Symbol	Normalized Expression (Log^2)								Description
		PreLn-E3.5	PreLn-E4.5	EPI-E7.5	Hypoblast-E6.5-7.5	TE-E7.5	neoSF	monoiPSC-P15	monoiPSC-P25
100022562	TUBB	11.3441	11.1138	12.424	12.5898	12.088	15.1115	14.3448	14.4648	tubulin beta class I
100025924	ACTG1	12.1748	16.0232	15.9049	16.6558	16.4031	16.8783	15.4046	15.4787	actin gamma 1
100010100	LOC100010100	11.1909	12.4267	15.4507	14.8935	15.4536	13.976	15.3196	15.6634	alpha-enolase
100029185	PRKAR1A	10.4557	9.97071	9.99449	10.9735	9.51792	14.8325	13.0618	12.8788	protein kinase cAMP-dependent type I regulatory subunit alpha
100017869	TMSB4X	12.2421	13.4308	12.1894	14.9009	12.6471	14.9184	14.0438	14.3166	thymosin beta 4 X-linked
100025973	PSMD2	12.6804	14.082	13.8851	14.5351	14.1269	13.1857	13.1524	13.1175	proteasome 26S subunit ubiquitin receptor, non-ATPase 2
100026551	IPO5	11.6049	12.2401	12.2524	13.4965	13.0017	11.8338	12.724	12.6975	importin 5
100014880	LOC100014880	9.88113	11.7516	13.4446	13.5937	12.7152	12.3312	13.1915	12.9225	dnaJ homolog subfamily A member 1
100013565	MLF2	12.7236	11.5313	11.3202	11.8716	11.0966	13.3711	12.9777	13.1233	myeloid leukemia factor 2
100023969	WSB1	8.8053	6.38915	10.6866	10.5093	9.1524	13.0919	13.105	13.3091	WD repeat and SOCS box containing 1
100031503	DSTN	11.1948	13.2557	13.6536	13.736	13.6914	14.7658	13.0855	13.3406	destrin, actin depolymerizing factor
100022006	SEPTIN7	13.016	14.076	12.6462	13.5002	13.3369	13.2325	12.2127	12.3109	septin 7
100617065	TPM4	7.36092	10.9346	11.7539	13.7426	12.4601	15.4852	12.8603	12.8793	tropomyosin 4
100010252	SEPTIN11	11.3932	9.05245	11.5882	12.924	12.8936	14.7077	12.1735	12.0803	septin 11
100032899	CNN3	10.2821	9.17817	11.64	13.284	12.3408	13.2699	12.1769	12.2794	calponin 3
100018342	ITGB1	3.41749	7.03206	10.5826	11.1215	10.6236	16.4964	13.4092	13.707	integrin subunit beta 1
100024892	MYH9	8.92695	9.8687	10.2795	11.2808	11.4194	15.8426	12.2916	12.4936	myosin heavy chain 9
100014226	ALDOA	11.1576	13.8357	15.1604	16.2617	17.0271	13.9065	12.908	13.7803	aldolase, fructose-bisphosphate A
100023835	AZIN1	12.1456	11.9203	11.1888	12.525	12.3108	11.7035	11.3185	11.232	antizyme inhibitor 1
100015156	IDH2	10.3292	10.4139	11.1109	12.1214	12.5094	11.5377	12.5495	12.6695	isocitrate dehydrogenase (NADP(+)) 2
100023864	CDC42EP4	3.42152	0.487899	6.59614	10.1417	9.57334	9.73503	11.8261	11.85	CDC42 effector protein 4
100023097	PEA15	11.9171	10.2519	10.9012	10.0106	9.98835	11.7706	10.539	10.7682	proliferation and apoptosis adaptor protein 15
100024083	MAP4	10.3818	8.99898	8.01555	10.8103	10.8294	13.0106	11.2874	11.3724	microtubule associated protein 4
100016522	PFN1	12.5688	13.9066	14.9022	14.9182	14.6592	14.1629	12.9874	13.1128	profilin 1
100017907	GLUL	13.4433	12.1632	11.8652	13.7816	12.0378	11.2137	11.6352	11.7678	glutamate-ammonia ligase
100012797	PGK1	6.05212	10.0475	15.2584	15.2447	15.3327	13.12	14.2006	14.827	phosphoglycerate kinase 1
100011348	ATP6V1A	11.526	14.1798	12.3455	14.2682	14.3829	11.9746	10.9265	11.0014	ATPase H+ transporting V1 subunit A
100015705	PRDX6	6.10102	10.4131	12.1016	12.1934	12.1261	11.3297	12.0873	12.2301	peroxiredoxin 6
100010238	LOC100010238	7.51195	7.99204	13.2901	13.4731	12.7806	12.3514	12.2014	12.4234	tubulin alpha-4A chain
100026721	MSN	3.1886	3.0365	7.44013	8.79575	4.37663	14.3436	11.3099	11.7857	moesin
100016737	TPM1	3.08403	6.57782	11.6888	12.4106	12.3714	16.389	10.0077	10.5377	tropomyosin 1
100016284	TPI1	9.0811	12.8021	14.1842	14.7252	15.2966	13.0253	12.9459	13.4696	triosephosphate isomerase 1
100012732	NNT	7.15693	2.33743	10.304	11.1309	10.8804	11.002	11.2243	11.2368	nicotinamide nucleotide transhydrogenase
100031227	SEPTIN9	11.7976	11.0559	9.63196	11.1939	10.1813	11.6956	12.4004	12.3306	septin 9
100017761	HSP90AA1	14.2227	14.3571	14.2801	14.9862	13.5307	11.2513	12.9219	12.8917	heat shock protein 90 alpha family class A member 1
100025928	SLC20A1	8.0148	12.6	11.7322	14.1596	10.7116	12.4426	11.9659	11.7081	solute carrier family 20 member 1
100013753	RND3	4.57186	4.00254	6.71105	8.54086	7.07976	14.4659	11.1442	11.1354	Rho family GTPase 3
100022655	ITM2B	10.9437	11.3274	11.7794	12.5678	12.7453	13.6339	11.4113	11.5444	integral membrane protein 2B
100015669	VPS35	12.3688	12.2267	11.3758	13.0535	12.9173	11.8015	11.2193	11.2859	VPS35 retromer complex component
100011489	STRAP	10.6592	11.9001	10.9584	11.4405	11.1364	12.2462	12.1143	12.1765	serine/threonine kinase receptor associated protein
100028265	ATP6AP2	10.0298	13.5942	10.0501	12.2321	12.2853	12.7198	11.346	11.8331	ATPase H+ transporting accessory protein 2
100019387	CCNB1	13.4144	13.1546	12.9101	13.741	13.4477	7.5864	11.5708	11.8522	cyclin B1
100025179	CAP1	12.9729	12.8542	12.9777	13.4382	13.0441	14.0706	12.4296	12.4269	cyclase associated actin cytoskeleton regulatory protein 1
100011967	CYFIP1	8.53195	7.41193	10.4134	11.6348	11.0434	11.4795	11.2096	11.1366	cytoplasmic FMR1 interacting protein 1
100619033	LOC100619033	9.27736	10.1682	9.23876	11.7163	9.5334	14.022	5.81567	6.63007	thymosin beta-4
100017392	GNB2	9.32502	9.56037	10.833	11.8578	11.462	11.2486	11.4353	11.6506	G protein subunit beta 2
100619605	RCBTB2	11.5859	12.6318	10.0332	12.1714	11.8872	11.0336	11.0828	10.997	RCC1 and BTB domain containing protein 2
100031106	RCN1	4.6283	5.517	10.5465	11.8477	11.6983	14.1243	12.6457	12.6035	reticulocalbin 1
100022237	KPNA3	11.3806	11.9168	11.8526	12.284	12.0406	11.2533	10.5152	10.3968	karyopherin subunit alpha 3
100017362	LEPROT	10.9832	12.8864	10.361	10.9799	9.64235	12.2354	9.46181	9.49345	leptin receptor overlapping transcript
100033258	SNX5	11.6802	12.3303	12.6082	12.9527	12.8492	11.5278	11.573	11.5018	sorting nexin 5
100014092	RAP1B	9.591	6.3174	12.1136	12.0304	12.5392	12.3202	11.4376	11.4309	RAP1B, member of RAS oncogene family
100022867	LYPLA1	11.898	12.4175	11.5084	12.4934	12.1715	10.7302	11.0625	11.095	lysophospholipase 1
100023378	TAGLN2	8.51708	8.91522	10.3615	11.6707	9.76526	13.034	11.9939	12.5493	transgelin 2
100019879	KIF20A	12.701	11.9925	9.7428	11.8531	10.4513	7.16223	10.4163	10.7376	kinesin family member 20A
100023322	ILK	10.4797	7.08833	9.79989	11.724	10.4028	12.1562	10.5025	10.3577	integrin linked kinase
100024567	EPB41L2	5.86311	1.27174	9.2058	9.25836	4.0286	12.8528	10.8681	10.8034	erythrocyte membrane protein band 4.1 like 2
100011023	RALA	10.1787	11.3792	9.6338	10.6502	10.054	10.5501	10.7639	10.7622	RAS like proto-oncogene A
100021762	PDCD4	4.86124	6.73982	11.8142	13.5508	14.3259	9.95237	9.92276	10.0372	programmed cell death 4
100030662	CCNG1	4.90497	7.00237	11.9553	13.1317	12.5813	13.6773	12.6111	12.7141	cyclin G1
100015130	NMRAL1	2.22113	7.04646	11.1076	10.519	8.63249	10.2952	10.8726	10.9409	NmrA like redox sensor 1
100026449	HARS1	11.1376	11.4612	11.6996	12.1482	11.3417	10.7405	10.1262	9.82289	histidyl-tRNA synthetase 1
100021881	LMAN1	4.58289	7.87252	10.0977	11.1754	10.5731	12.7357	11.6144	11.8318	lectin, mannose binding 1
100014288	SNX2	11.3586	13.6009	12.5162	14.135	14.3818	11.5237	10.3986	10.5311	sorting nexin 2
100023064	ATP6V1D	10.8946	12.2902	12.1432	13.6549	13.6433	12.0817	10.8532	10.8667	ATPase H+ transporting V1 subunit D
100025274	NKAIN4	3.73283	9.70068	6.41835	9.97459	8.53023	6.79752	8.57685	8.2339	sodium/potassium transporting ATPase interacting 4
100012181	PRDX4	8.75132	9.46384	11.8858	11.1423	9.29434	10.3255	10.7768	10.9634	peroxiredoxin 4
100018952	RAB18	10.7367	12.6169	10.8944	12.3467	12.4656	11.8131	10.019	9.86591	RAB18, member RAS oncogene family
100011634	SLC29A1	14.7962	14.2665	12.7766	14.444	14.4921	8.43621	11.2453	11.5525	solute carrier family 29 member 1 (Augustine blood group)
100033072	LOC100033072	3.347	9.95747	10.1443	12.6143	11.4979	9.62094	8.40933	8.62109	glutathione S-transferase Mu 3
100013725	TYMS	10.0023	7.70568	11.0383	11.5383	11.8989	7.17666	10.2505	10.3752	thymidylate synthetase
100026658	RDX	5.55381	1.81334	8.08407	10.3089	10.4885	10.4622	9.53284	9.23747	radixin
100619690	PITPNA	8.95939	8.88352	8.80525	11.8476	11.1395	11.6481	9.84259	9.98524	phosphatidylinositol transfer protein alpha
100024566	GNA13	7.32724	5.67922	10.247	12.08	11.191	10.2655	10.2161	10.2075	G protein subunit alpha 13
100016414	CALD1	3.77186	4.5557	7.98845	11.1277	10.8177	15.4884	9.73868	9.99385	caldesmon 1
100018672	CAPN2	2.92252	3.27892	6.73734	9.9667	6.9616	12.5392	10.4055	10.4528	calpain 2
100010507	P4HA1	11.2816	10.0468	10.094	11.0907	7.07703	13.7418	10.4357	11.0603	prolyl 4-hydroxylase subunit alpha 1
100023087	LETM1	7.15461	8.44928	11.1372	12.035	11.3296	10.4059	10.4824	10.0629	leucine zipper and EF-hand containing transmembrane protein 1
100617496	TMEM65	8.40969	9.01034	10.9678	14.4427	14.3488	10.2352	10.122	10.3095	transmembrane protein 65
100027227	LOC100027227	5.9611	12.234	14.309	15.4476	15.323	10.2529	12.6047	12.4328	phosphoglucomutase-2
100022100	PLTP	0	0	10.1205	11.2694	11.5422	12.5693	9.52697	10.3068	phospholipid transfer protein
100012969	JUP	8.99722	4.73055	6.93708	11.767	10.4707	11.8186	10.5573	10.7224	junction plakoglobin
100028461	FBLN1	3.64488	3.72451	6.87609	10.4136	10.1037	8.47814	11.9579	12.2543	fibulin 1
100018774	JUN	2.46177	1.2463	3.09486	7.38691	4.67717	11.4537	9.41788	10.1091	Jun proto-oncogene, AP-1 transcription factor subunit
100021752	TJP2	10.5666	10.9157	10.4926	11.1786	10.4499	10.9292	10.4929	10.5796	tight junction protein 2
100012906	GPT2	10.97	8.4235	9.39036	11.2093	10.1205	8.28466	10.5684	10.4376	glutamic--pyruvic transaminase 2
100029308	MTCH1	9.70611	7.8442	8.9528	10.0351	7.54498	10.2495	9.72496	9.68107	mitochondrial carrier 1
100026689	ALPL	5.14259	2.24729	12.5747	11.0735	11.3338	11.6503	6.76807	7.70073	alkaline phosphatase, biomineralization associated
100023074	HSDL1	9.2174	5.14071	9.17244	10.9679	9.69887	8.84991	8.13473	8.4057	hydroxysteroid dehydrogenase like 1
100029497	RPIA	12.2429	13.1139	14.1077	14.1359	14.2673	9.58958	11.7133	11.7732	ribose 5-phosphate isomerase A
100011749	SLC38A7	3.12672	4.06737	7.89023	9.5092	8.59254	10.7482	8.4677	8.01076	solute carrier family 38 member 7
100033224	ABHD12	8.60133	8.70427	11.2874	11.4345	12.3216	10.5998	9.2022	9.38937	abhydrolase domain containing 12, lysophospholipase
100026062	CITED2	10.5072	11.9605	10.566	11.2152	10.191	10.1991	10.2776	10.4101	Cbp/p300 interacting transactivator with Glu/Asp rich carboxy-terminal domain 2
100032774	SLC23A2	6.53561	5.87189	10.6638	10.6889	9.62358	9.47437	9.42442	9.84282	solute carrier family 23 member 2
100028188	ID2	4.31272	2.63346	5.85901	9.19187	9.46108	11.5936	11.5592	11.1457	inhibitor of DNA binding 2
100023892	ATP6V1C1	9.77346	9.67796	11.1112	13.3654	13.6636	9.94637	9.46995	9.34954	ATPase H+ transporting V1 subunit C1
100021552	SH3BGRL	8.1212	10.1752	9.41131	11.7949	11.7802	12.1049	9.21484	9.35509	SH3 domain binding glutamate rich protein like
100023926	SLC37A1	10.9814	12.1988	6.86311	12.2158	10.7699	1.33185	6.01213	5.56669	solute carrier family 37 member 1
100020398	RAP2B	10.738	8.72174	5.99905	9.69087	8.86216	11.0504	11.8691	11.6041	RAP2B, member of RAS oncogene family
100025213	TST	2.87326	5.12924	6.77806	10.2127	7.80732	7.56301	8.67979	8.90325	thiosulfate sulfurtransferase
100027950	GNPDA1	12.3529	13.4307	11.9454	12.8563	11.5691	10.7206	9.59096	9.08807	glucosamine-6-phosphate deaminase 1
100021192	TEX264	8.68303	10.1846	10.2033	11.9109	12.2119	12.149	10.0866	10.1737	testis expressed 264, ER-phagy receptor
100030250	ATP6V1H	10.5789	12.3784	10.6969	13.3657	13.8481	10.1694	8.68506	8.45453	ATPase H+ transporting V1 subunit H
100011611	NAGK	8.46317	11.0904	11.7997	12.6878	12.5274	10.1452	9.70382	9.77754	N-acetylglucosamine kinase
100025042	PSME1	0	0	6.759	8.60497	8.47252	8.96564	9.53308	9.71589	proteasome activator subunit 1
100024339	FLOT1	6.71427	5.64808	10.1107	10.3055	10.8069	9.84117	10.1444	10.5928	flotillin 1
100020155	KDELR2	8.14258	10.4552	10.0095	11.0651	10.9241	11.0647	9.29475	9.4229	KDEL endoplasmic reticulum protein retention receptor 2
100032580	NDRG1	8.85585	12.8035	11.2269	12.6249	11.6296	11.7595	9.64043	9.39318	N-myc downstream regulated 1
100025247	MPST	7.10308	7.79415	11.3744	11.5237	11.3016	9.76802	10.083	10.1081	mercaptopyruvate sulfurtransferase
100031265	DUSP1	11.4254	12.1613	3.592	7.44713	4.17507	12.8886	7.16038	7.72548	dual specificity phosphatase 1
100024355	HMOX1	6.26456	3.8995	12.0166	13.2406	13.4698	13.6259	9.18582	9.06213	heme oxygenase 1
100027276	AFAP1L2	1.16383	7.06163	4.70168	10.295	8.91635	8.90407	9.16717	8.2343	actin filament associated protein 1 like 2
100023758	APOE	2.49794	3.19796	10.6764	12.6091	10.5499	12.0576	12.9466	13.4432	apolipoprotein E
100018489	CRABP2	7.94275	10.0732	9.62008	11.4861	12.1305	6.24517	12.8603	12.5525	cellular retinoic acid binding protein 2
100021767	TMEFF2	2.62012	10.0215	6.78876	9.57435	7.73007	9.37833	7.28038	7.20575	transmembrane protein with EGF like and two follistatin like domains 2
100026645	ACOT7	8.29013	11.3741	7.72303	11.2175	9.13596	6.608	8.10443	8.37436	acyl-CoA thioesterase 7
100010733	ID1	8.77969	6.91286	7.77207	9.84277	7.57304	10.9816	9.26805	9.52393	inhibitor of DNA binding 1, HLH protein
100031827	FHL3	0.63871	1.39636	6.15625	11.0933	9.53532	11.915	9.375	9.84415	four and a half LIM domains 3
103102093	LPAR6	2.47792	6.09707	6.93376	10.5003	10.4748	6.72686	9.26817	9.13729	lysophosphatidic acid receptor 6
100022760	DPP7	1.08913	3.80179	6.32318	10.3722	9.72719	10.8818	8.4126	8.57832	dipeptidyl peptidase 7
100012599	DERA	10.9168	11.5444	8.01683	10.5226	9.64597	8.20785	7.57179	7.61805	deoxyribose-phosphate aldolase
100026212	CIB2	2.51567	0	8.30406	9.10062	10.0099	11.0233	11.7343	11.9279	calcium and integrin binding family member 2
100012666	CNP	8.27651	6.31837	5.08732	7.11748	4.43729	9.48411	9.12476	9.31213	2',3'-cyclic nucleotide 3' phosphodiesterase
100013327	PROSER2	1.01662	2.00481	4.51116	11.7973	9.82448	8.11963	6.67063	6.34346	proline and serine rich 2
100029558	PNP	10.5052	12.4996	13.8811	15.2146	12.2183	7.32923	11.8481	11.9463	purine nucleoside phosphorylase
100023150	GLMP	9.52914	10.9326	9.91776	12.3269	11.6868	10.6713	7.09827	6.61778	glycosylated lysosomal membrane protein
100019065	LOC100019065 (GATA1)	1.11956	0.241348	3.97648	9.57238	8.43658	5.87406	7.69095	8.36974	erythroid transcription factor-like
100019652	ARHGDIG	4.59893	5.50022	4.79046	8.66389	7.35944	11.5383	7.29682	8.22313	Rho GDP dissociation inhibitor gamma
100024239	SLC30A10	5.18333	3.10304	8.66593	11.9243	10.6703	0	0.466002	0.946676	solute carrier family 30 member 10
100019814	OSTF1	10.5892	11.9552	8.68655	11.1536	10.3409	7.84715	9.06051	9.06467	osteoclast stimulating factor 1
100025218	MPZL2	1.07269	7.88489	8.04834	9.96738	10.8145	9.62938	7.07091	6.68448	myelin protein zero like 2
100017248	PARD6G	9.12092	5.73106	2.47683	10.1404	5.89803	6.20347	6.21209	6.238	par-6 family cell polarity regulator gamma
100030227	UPP1	8.68066	7.97512	17.3017	17.2406	18.1638	6.59986	14.463	14.5439	uridine phosphorylase 1
100012905	CRIP1	7.96138	7.67087	6.53219	9.08118	9.39521	8.89533	4.51162	4.49857	cysteine rich protein 1
100020616	ASPG	3.31289	3.71944	11.1498	11.9966	10.1593	0.310453	4.70064	4.66692	asparaginase
100020799	ELOVL6	5.16284	6.97335	11.1136	10.4196	8.57661	6.42187	6.89597	6.64317	ELOVL fatty acid elongase 6
100030119	SOX17	0.978798	0.133533	7.96575	12.1487	10.8899	0	0	0.39123	SRY-box transcription factor 17
100012878	RHPN2	1.20729	6.31289	9.37217	10.42	8.98468	5.96411	9.23922	10.2654	rhophilin Rho GTPase binding protein 2
100022672	PGM2	0	5.62207	7.66946	8.7845	8.7613	8.03345	11.9601	11.7571	phosphoglucomutase 2
100029970	SDC4	2.86723	2.88327	11.6788	11.0066	8.36861	13.0527	10.0638	10.7605	syndecan 4
100027640	DIPK2B	0	0	7.36789	11.4369	10.5971	1.48981	1.7524	1.28571	divergent protein kinase domain 2B
103104329	LOC103104329	8.4151	4.30967	2.94821	8.84556	3.90402	8.73303	6.38633	5.71551	tyrosine-protein phosphatase non-receptor type substrate 1-like
100020472	SESN2	8.43704	11.8314	8.1355	12.0851	7.51454	12.8288	11.0607	11.275	sestrin 2
100031674	BMP2	2.93842	4.02623	2.21223	5.18994	3.42834	11.0999	9.05561	8.85286	bone morphogenetic protein 2
100025597	ENPP2	3.9084	2.37816	9.07734	11.705	11.928	5.1731	9.73935	9.99573	ectonucleotide pyrophosphatase/phosphodiesterase 2
100011351	ACTB	5.81317	11.0687	10.6546	11.9939	10.5989	12.5236	12.3657	12.1959	actin beta
100029895	PLEKHA2	1.50755	0.250526	1.94932	8.82092	5.53684	6.09203	4.5558	5.35714	pleckstrin homology domain containing A2
100013005	STARD5	2.82939	5.39029	7.87449	10.9414	10.8921	11.8221	8.06439	8.06376	StAR related lipid transfer domain containing 5
100016024	RHCG	4.97025	4.80816	8.48336	11.6505	10.6011	0	2.64445	2.42287	Rh family C glycoprotein
100022591	NET1	9.1096	9.5076	7.65605	11.7206	8.02241	1.19129	7.13708	7.46769	neuroepithelial cell transforming 1
100018677	LOC100018677	4.08796	2.3474	6.29558	9.36517	7.51992	9.38846	5.62658	5.57727	carbonic anhydrase 13
100022757	LOC100022757	2.72471	0.671416	5.2114	9.82984	8.60181	0	0.544885	0	transcription factor SOX-17-like
100013055	SLC7A9	6.13623	5.85356	9.23686	12.1777	10.9117	3.01685	4.35123	4.66505	solute carrier family 7 member 9
100026364	CD14	0	0	4.87244	7.88612	6.83522	3.57477	4.1814	4.35714	CD14 molecule
100027099	CDA	9.08836	3.40987	10.3966	12.0017	12.0336	2.06581	6.59377	8.21757	cytidine deaminase
100023126	TMEM79	0.908864	5.65062	9.45952	10.652	11.7967	4.91287	2.53743	2.28722	transmembrane protein 79
100027340	SLC49A3	4.88832	5.65777	5.19159	10.9757	8.4223	5.90159	4.55822	4.86035	solute carrier family 49 member 3
100017370	ATP6V0A4	11.1321	13.018	10.9482	13.2315	12.9049	3.55445	3.84236	4.72332	ATPase H+ transporting V0 subunit a4
100031668	APOA1	2.60732	0.332408	10.9212	12.7476	13.3979	1.48981	1.89879	3.3424	apolipoprotein A1
103095664	CITED4	1.50129	0.333533	2.46197	7.74738	5.98781	1.02843	4.87998	4.66664	Cbp/p300 interacting transactivator with Glu/Asp rich carboxy-terminal domain 4
100019715	MYL2	4.0807	3.21691	5.59999	9.51346	9.70215	0.179357	0.578883	0	myosin light chain 2
100020163	LOC100020163	1.06762	7.158	9.7568	12.692	12.5437	1.84262	0	0	multidrug and toxin extrusion protein 2
100029001	APOA2	1.69499	4.16701	10.454	13.243	12.2079	0.179357	0	0	apolipoprotein A2
100013093	MYL1	4.81269	6.87233	10.3769	13.1484	13.4678	7.63486	10.7808	11.4204	myosin light chain 1
100011108	GATA6	5.22264	10.8042	7.76054	12.1002	11.7383	9.0709	1.1764	3.94677	GATA binding protein 6
100026183	HPSE	12.0631	12.5276	10.9289	12.4018	12.121	0.921649	4.67999	4.91674	heparanase
100013290	A1CF	4.57204	4.21031	6.53185	9.14419	8.34288	3.44326	2.33737	0.89123	APOBEC1 complementation factor
103105522	LOC103105522	4.51899	9.37094	4.01547	10.6191	7.63805	1.30585	0.883921	0.39123	hepatitis A virus cellular receptor 1 homolog
100031773	CLTRN	0.569686	0.39088	7.19832	6.7668	6.9421	0.471839	0	0	collectrin, amino acid transport regulator
103096338	POU5F1	9.44263	11.3977	13.4927	13.1553	12.1199	0.310453	8.81608	9.06967	POU class 5 homeobox 1
100032686	GATA4	8.26627	7.91385	4.82383	11.5644	9.73362	0	0	0.183711	GATA binding protein 4
100010803	FOXA3	1.4853	0	4.89619	9.90575	8.53442	0	3.42353	3.47968	forkhead box A3
100012611	SFN	2.75505	6.66881	3.95791	9.53378	5.66294	0.810453	3.3191	3.75435	stratifin
103099360	LOC103099360	0.163831	0.0413484	0.202527	7.60805	5.59603	3.76838	0.286402	0	single-stranded DNA cytosine deaminase-like
100031679	APOA4	3.70269	5.18833	10.7272	13.4831	13.8048	0.679357	0	0.39123	apolipoprotein A4
100023915	VRTN	2.70435	3.62409	9.20173	11.1046	9.4571	0.179357	7.85104	7.63692	vertebrae development associated
100023700	RASSF6	9.36708	2.99965	7.16099	10.8903	9.22284	1.37115	1.62833	2.28526	Ras association domain family member 6
