# Supplementary material for: Monodelphis domestica Induced Pluripotent Stem Cells Reveal Metatherian Pluripotency Architecture
Source: Int J Mol Sci. 2022 Oct 20;23(20):12623. doi: 10.3390/ijms232012623 (PMC9604385; doi:10.3390/ijms232012623)
Supplement: Supplementary file 1 [file ijms-23-12623-s001.zip › Supplementary table S2c.xlsx]

## Sheet: 2c-TE gene set
Supplementary table S2c: Normalized expression of 273 TE specifier genes in PreLn, EPI, hypoblast, TE, neoSF, and monoiPS cells.
Entrez ID	Gene Symbol	Normalized Expression (Log^2)								Description
		PreLn-E3.5	PreLn-E4.5	EPI-E7.5	Hypoblast-E6.5-7.5	TE-E7.5	neoSF	monoiPSC-P15	monoiPSC-P25
100010599	FTH1	13.89	14.1634	15.5238	15.5387	16.4626	16.9485	15.3613	15.7124	ferritin heavy chain 1
100017841	PKM	10.3427	10.4862	16.4223	16.4282	17.3633	14.7975	15.4871	15.5595	pyruvate kinase M1/2
100032670	YBX1	9.8641	10.0139	10.7207	10.875	11.7788	14.1399	15.0771	15.2701	Y-box binding protein 1
100013223	SET	10.6085	10.1633	11.6607	11.0171	11.9582	12.9157	14.3886	14.3375	SET nuclear proto-oncogene
100011063	RPS2	12.9399	13.8598	13.7498	13.5068	14.2178	14.5597	15.0136	15.1671	ribosomal protein S2
100019209	NUCKS1	8.6866	8.93835	10.193	9.99321	10.8294	12.7949	13.4772	13.583	nuclear casein kinase and cyclin dependent kinase substrate 1
100010100	LOC100010100	11.1909	12.4267	15.4507	14.8935	15.4536	13.976	15.3196	15.6634	alpha-enolase
100014287	HMGB2	11.682	11.3737	13.2817	12.8865	13.4823	9.02384	12.7331	13.0107	high mobility group box 2
100021430	MKI67	9.50657	8.12714	12.212	11.9181	12.8486	9.66248	12.344	12.2531	marker of proliferation Ki-67
100023528	PABPC1	12.2397	13.3117	13.6932	13.732	15.0994	15.2827	14.4188	14.4699	poly(A) binding protein cytoplasmic 1
100018067	TUBB4B	13.0388	13.1989	13.5971	14.1417	14.6419	11.8067	12.7979	13.3059	tubulin beta 4B class IVb
100012835	UBA1	7.37482	5.80288	9.89166	10.9646	10.9501	12.9054	12.8532	12.9356	ubiquitin like modifier activating enzyme 1
100030665	SERBP1	11.3671	12.1572	12.6722	12.3887	13.0816	13.0121	13.9873	14.0376	SERPINE1 mRNA binding protein 1
100032171	CALM2	11.5334	13.2744	13.9454	14.1341	14.574	12.7582	13.3728	13.6026	calmodulin 2
100013713	RRM1	11.8985	12.6066	13.4787	14.2879	14.929	9.99186	11.8111	11.8242	ribonucleotide reductase catalytic subunit M1
100026134	ANP32A	10.297	9.60171	11.6377	10.787	12.0495	10.5708	12.3436	12.342	acidic nuclear phosphoprotein 32 family member A
100014427	EEF1B2	11.2412	11.897	11.7914	12.0188	12.7781	13.8958	13.3624	13.4856	eukaryotic translation elongation factor 1 beta 2
100014869	VDAC1	7.98167	11.132	12.5039	12.0461	12.823	12.6711	12.6055	12.7799	voltage dependent anion channel 1
100014601	TKT	10.664	11.1034	14.7656	14.6959	14.9491	12.2749	14.9087	15.0429	transketolase
100011884	FKBP1A	10.9059	12.5501	12.6962	12.8249	13.5787	13.6981	12.4399	12.6445	FKBP prolyl isomerase 1A
100019391	ARF1	10.8858	10.2827	12.2326	11.6436	12.5025	13.3054	12.6604	12.8149	ADP ribosylation factor 1
100016319	EIF4A2	11.9721	12.6137	11.5604	11.1421	12.1834	12.56	12.7167	12.8737	eukaryotic translation initiation factor 4A2
100014685	BASP1	12.702	13.5738	13.9297	13.8439	15.0235	12.3984	12.0455	12.0485	brain abundant membrane attached signal protein 1
100014226	ALDOA	11.1576	13.8357	15.1604	16.2617	17.0271	13.9065	12.908	13.7803	aldolase, fructose-bisphosphate A
100011981	AP2M1	8.46162	10.2842	9.02069	10.6677	10.4573	13.2459	12.6093	12.7122	adaptor related protein complex 2 subunit mu 1
100015156	IDH2	10.3292	10.4139	11.1109	12.1214	12.5094	11.5377	12.5495	12.6695	isocitrate dehydrogenase (NADP(+)) 2
100030264	LOC100030264	10.4642	10.4685	11.6397	11.4134	11.946	8.79417	10.9605	11.3899	histone H2A.V
100012797	PGK1	6.05212	10.0475	15.2584	15.2447	15.3327	13.12	14.2006	14.827	phosphoglycerate kinase 1
100011348	ATP6V1A	11.526	14.1798	12.3455	14.2682	14.3829	11.9746	10.9265	11.0014	ATPase H+ transporting V1 subunit A
100031990	RRM2	11.5373	10.6114	11.0255	10.3448	12.6667	8.20976	11.1148	10.6376	ribonucleotide reductase regulatory subunit M2
100016284	TPI1	9.0811	12.8021	14.1842	14.7252	15.2966	13.0253	12.9459	13.4696	triosephosphate isomerase 1
100012732	NNT	7.15693	2.33743	10.304	11.1309	10.8804	11.002	11.2243	11.2368	nicotinamide nucleotide transhydrogenase
100018529	DYNLL1	10.9129	12.8596	13.2515	13.2299	13.5007	11.1008	10.9923	11.1713	dynein light chain LC8-type 1
100024705	BSG	12.8874	14.3318	14.5193	14.8959	15.5474	12.9132	13.0135	13.1207	basigin (Ok blood group)
100021672	MYO1B	10.5792	10.2454	9.11098	7.76804	10.568	11.7812	10.0448	9.63141	myosin IB
100011053	NRDC	8.71424	10.7946	10.8765	11.0068	11.5499	10.7727	11.797	11.8594	nardilysin convertase
100010983	ACTN4	10.782	10.6919	11.2461	11.7461	12.0227	14.8221	11.8952	12.0155	actinin alpha 4
100022511	TM9SF3	9.64133	10.9148	11.1145	10.1449	12.0005	12.4409	11.8257	11.865	transmembrane 9 superfamily member 3
100015203	LOC100015203	8.56038	11.1627	12.0665	12.3347	12.6162	12.1484	11.1169	11.4069	tubulin alpha-8 chain
100011856	UBE2A	1.12027	1.82756	5.07262	9.05673	9.76746	10.7728	10.8139	11.2362	ubiquitin conjugating enzyme E2 A
100031106	RCN1	4.6283	5.517	10.5465	11.8477	11.6983	14.1243	12.6457	12.6035	reticulocalbin 1
100014289	ATP6V0C	13.0062	15.1377	13.7925	15.4441	15.5871	12.597	11.4238	11.3943	ATPase H+ transporting V0 subunit c
100033148	SLC16A1	13.8775	13.5318	11.8543	8.29354	12.1503	11.6486	14.2584	13.7143	solute carrier family 16 member 1
100023094	EIF2S1	12.5424	13.0402	13.6618	13.9468	14.3215	11.6044	11.8019	11.6912	eukaryotic translation initiation factor 2 subunit alpha
100012604	LOC100012604	12.2093	13.9908	15.3124	15.1044	15.5723	11.2368	12.4634	12.636	L-lactate dehydrogenase A chain
100028450	AHCY	4.50699	3.15184	11.1328	9.91482	10.9426	9.7137	12.1129	12.2008	adenosylhomocysteinase
100014092	RAP1B	9.591	6.3174	12.1136	12.0304	12.5392	12.3202	11.4376	11.4309	RAP1B, member of RAS oncogene family
100011720	ARPC1A	10.9756	11.6665	10.3184	11.4626	11.9606	12.0291	11.0956	11.2457	actin related protein 2/3 complex subunit 1A
100015726	SH3BGRL3	8.17816	7.70792	9.11277	8.93025	10.0823	12.8748	9.97038	10.3929	SH3 domain binding glutamate rich protein like 3
503513	LDHA	12.9731	14.2044	15.9169	16.035	16.149	13.0601	13.6326	13.8316	lactate dehydrogenase A
100013518	REEP5	10.8294	10.5492	9.37374	10.268	11.183	12.86	11.1078	11.1368	receptor accessory protein 5
100021442	TFDP1	8.83132	8.19206	12.1376	11.588	12.4114	9.13237	11.2185	11.2556	transcription factor Dp-1
100030177	CLINT1	8.89778	11.1254	10.9648	11.497	12.7125	11.914	10.9997	11.0083	clathrin interactor 1
100014849	AGPAT3	6.14752	8.2085	9.4845	10.2631	12.0214	10.978	10.2403	10.1875	1-acylglycerol-3-phosphate O-acyltransferase 3
100023398	RIC8B	6.57501	4.90689	9.35898	10.2201	11.131	11.1019	11.7807	11.9722	RIC8 guanine nucleotide exchange factor B
100025836	FKBP9	5.18501	5.83375	9.44651	10.0877	10.4767	13.9918	9.56551	9.69574	FKBP prolyl isomerase 9
100619774	DPP3	5.51552	10.6182	11.1475	11.7006	12.0465	10.1159	10.5565	10.542	dipeptidyl peptidase 3
100029635	LOC100029635	10.534	11.8813	12.0463	11.7126	12.9222	10.2051	9.18059	9.11396	ezrin
100021762	PDCD4	4.86124	6.73982	11.8142	13.5508	14.3259	9.95237	9.92276	10.0372	programmed cell death 4
100020457	NMT1	10.2097	10.9704	11.2315	11.7534	12.3919	10.4546	10.9432	11.1	N-myristoyltransferase 1
100030662	CCNG1	4.90497	7.00237	11.9553	13.1317	12.5813	13.6773	12.6111	12.7141	cyclin G1
100030308	ATP2C1	7.85498	6.19173	10.7736	8.89126	11.3619	10.1351	10.1106	10.1743	ATPase secretory pathway Ca2+ transporting 1
100023064	ATP6V1D	10.8946	12.2902	12.1432	13.6549	13.6433	12.0817	10.8532	10.8667	ATPase H+ transporting V1 subunit D
100026794	TK1	9.60148	8.13832	10.8636	10.8627	11.6903	7.19766	10.5636	10.7618	thymidine kinase 1
100031965	LMAN2	10.675	11.5751	11.5958	11.6924	12.3034	11.9735	10.943	10.8572	lectin, mannose binding 2
100029913	SPATS2L	5.67423	2.65704	7.35466	5.51192	10.1071	11.5883	6.68466	6.40092	spermatogenesis associated serine rich 2 like
100011634	SLC29A1	14.7962	14.2665	12.7766	14.444	14.4921	8.43621	11.2453	11.5525	solute carrier family 29 member 1 (Augustine blood group)
100025727	FGFR2	2.03282	2.01223	4.60766	8.80796	10.156	12.4239	8.6569	8.57613	fibroblast growth factor receptor 2
100018991	MKNK2	5.99386	2.85581	6.88308	8.97066	9.73781	11.2618	11.0436	11.1497	MAPK interacting serine/threonine kinase 2
100016840	FAM20B	7.17392	5.87505	8.06069	9.34563	11.9673	9.63333	9.84969	9.85092	FAM20B glycosaminoglycan xylosylkinase
100013725	TYMS	10.0023	7.70568	11.0383	11.5383	11.8989	7.17666	10.2505	10.3752	thymidylate synthetase
100009968	GET3	6.20196	10.5758	11.0364	11.5645	11.4523	10.5757	10.2259	10.3914	guided entry of tail-anchored proteins factor 3, ATPase
100026658	RDX	5.55381	1.81334	8.08407	10.3089	10.4885	10.4622	9.53284	9.23747	radixin
100026008	E2F5	10.8157	12.5856	12.508	12.3377	12.9587	10.0149	10.0787	10.0923	E2F transcription factor 5
100021793	FAR1	7.69868	9.54396	10.3967	11.5459	11.9971	10.5393	10.1718	10.0497	fatty acyl-CoA reductase 1
100014779	GPD2	13.0447	11.7558	11.5736	13.0268	13.6076	9.1141	9.59926	9.81099	glycerol-3-phosphate dehydrogenase 2
100015035	SLC12A7	5.33462	8.86764	9.63166	10.406	11.8513	9.74986	9.75572	9.88097	solute carrier family 12 member 7
100015868	ANAPC5	7.41064	9.90048	10.997	10.4461	11.3142	9.01399	9.32346	9.34537	anaphase promoting complex subunit 5
100618839	PGD	5.98635	9.72854	11.1171	11.6225	12.4682	11.5374	11.5943	11.5855	phosphogluconate dehydrogenase
100024507	TMEM97	8.10355	9.32454	10.9494	11.106	11.9906	10.5237	10.1222	9.87251	transmembrane protein 97
100025599	ETFA	6.87168	3.32194	7.69954	9.68339	10.3841	10.1756	10.0483	10.0526	electron transfer flavoprotein subunit alpha
100015793	GOLPH3	7.11556	7.49824	8.01603	8.27941	9.15123	11.2367	10.1034	10.1207	golgi phosphoprotein 3
100018492	RER1	10.904	11.9286	11.4331	11.5812	12.8095	11.4366	10.4358	10.2942	retention in endoplasmic reticulum sorting receptor 1
100023596	SLC9A3R1	10.2003	10.6644	13.3608	12.2464	14.767	7.28863	10.2916	10.5085	SLC9A3 regulator 1
100016849	AP1S2	10.8858	10.6178	9.22899	9.81888	12.3126	9.53832	8.92199	8.95366	adaptor related protein complex 1 subunit sigma 2
100020357	ATP5IF1	8.85524	10.3107	10.8193	10.9761	11.5206	10.8742	10.6201	10.8415	ATP synthase inhibitory factor subunit 1
100617496	TMEM65	8.40969	9.01034	10.9678	14.4427	14.3488	10.2352	10.122	10.3095	transmembrane protein 65
100014397	PGLS	10.0151	9.99835	10.9733	10.9478	11.0873	9.16769	9.4107	9.73211	6-phosphogluconolactonase
100019476	MMADHC	8.99146	8.62385	11.2003	12.0497	13.5883	10.1205	9.9073	10.0922	metabolism of cobalamin associated D
100027227	LOC100027227	5.9611	12.234	14.309	15.4476	15.323	10.2529	12.6047	12.4328	phosphoglucomutase-2
100022100	PLTP	0	0	10.1205	11.2694	11.5422	12.5693	9.52697	10.3068	phospholipid transfer protein
100032751	GFPT1	6.40442	4.31228	9.70049	8.33205	10.1111	11.2453	9.97149	10.2024	glutamine--fructose-6-phosphate transaminase 1
100011851	SELENOT	12.3314	13.8097	13.654	13.5289	14.1157	11.4698	10.4815	10.3078	selenoprotein T
100012969	JUP	8.99722	4.73055	6.93708	11.767	10.4707	11.8186	10.5573	10.7224	junction plakoglobin
100032963	RTCA	1.53906	3.13567	10.3762	9.75058	10.8085	9.28374	9.81794	9.98038	RNA 3'-terminal phosphate cyclase
100031278	DPAGT1	5.35543	9.77728	9.70213	10.7015	11.6833	9.68772	9.36582	9.68539	dolichyl-phosphate N-acetylglucosaminephosphotransferase 1
100023436	CLIC1	10.5302	13.4998	12.173	13.3242	13.7888	9.62032	11.4742	11.8777	chloride intracellular channel 1
100029826	DUS1L	7.29405	10.7077	10.9618	10.9113	12.0675	8.88571	10.0818	10.2197	dihydrouridine synthase 1 like
100022428	ATP6AP1	11.9281	13.9829	10.9514	11.9831	12.8078	11.995	10.9718	11.3244	ATPase H+ transporting accessory protein 1
100028535	ACAD9	7.46168	6.03349	9.3972	9.90504	10.6545	9.72283	10.4485	10.432	acyl-CoA dehydrogenase family member 9
100017741	ALDH2	4.90125	2.23924	10.7472	10.5899	11.8472	7.13723	10.4554	10.7895	aldehyde dehydrogenase 2 family member
100028685	TMEM115	10.2525	8.18717	9.73856	9.12516	10.6681	10.691	9.92885	9.74572	transmembrane protein 115
100014291	ZNF800	8.39003	6.00621	8.68996	8.57697	10.4942	9.97029	8.58747	8.435	zinc finger protein 800
100033224	ABHD12	8.60133	8.70427	11.2874	11.4345	12.3216	10.5998	9.2022	9.38937	abhydrolase domain containing 12, lysophospholipase
100011055	MLX	7.78024	10.3096	10.4629	11.0679	11.5961	9.61172	9.87878	10.1111	MAX dimerization protein MLX
100020894	GOT1	7.19671	8.41214	10.2019	11.5141	11.9641	8.88292	9.70185	9.95308	glutamic-oxaloacetic transaminase 1
100031755	ZRSR2	7.18254	6.17159	7.42604	5.66784	7.61097	8.12056	8.37232	8.45121	zinc finger CCCH-type, RNA binding motif and serine/arginine rich 2
100013539	ECH1	2.56971	3.83028	9.33158	9.93971	9.99039	9.65616	9.02663	9.20752	enoyl-CoA hydratase 1
100028485	SLC40A1	8.22108	4.46386	4.87753	6.85102	9.8099	9.68901	9.05176	9.88067	solute carrier family 40 member 1
100616835	ACP1	10.8331	11.2919	12.0629	12.3019	13.0932	9.50157	10.4414	10.544	acid phosphatase 1
100018844	GDE1	6.85035	9.05127	9.81363	8.75177	11.1224	9.75589	8.79049	8.72099	glycerophosphodiester phosphodiesterase 1
100016215	ANAPC13	4.62881	5.32855	8.17113	8.22697	9.6997	9.90934	8.78041	8.82618	anaphase promoting complex subunit 13
100014082	MOB3A	9.10417	8.93557	7.86552	10.8426	11.9035	10.1223	8.93218	8.9087	MOB kinase activator 3A
100012304	CHKB	0.474879	3.47477	9.51251	9.76603	10.1339	9.30832	9.63607	9.95592	choline kinase beta
100019379	ATP6V1F	10.5466	11.7404	10.8644	11.7222	12.1471	10.7445	9.36762	9.55191	ATPase H+ transporting V1 subunit F
100019731	PIP4K2A	4.37608	4.91559	9.05104	6.38591	10.1865	9.49738	9.1197	8.9548	phosphatidylinositol-5-phosphate 4-kinase type 2 alpha
100012292	PEPD	9.80285	6.65592	10.3572	11.4532	12.6508	10.4472	9.1056	8.79854	peptidase D
100023892	ATP6V1C1	9.77346	9.67796	11.1112	13.3654	13.6636	9.94637	9.46995	9.34954	ATPase H+ transporting V1 subunit C1
100023225	ARG2	12.9613	10.71	12.5501	11.2901	12.8897	8.74861	10.0338	10.0246	arginase 2
100021552	SH3BGRL	8.1212	10.1752	9.41131	11.7949	11.7802	12.1049	9.21484	9.35509	SH3 domain binding glutamate rich protein like
100032216	PUDP	3.85625	2.49371	8.47838	9.26011	10.5668	8.26787	9.16463	9.31517	pseudouridine 5'-phosphatase
100021694	ACAA1	2.26035	3.27197	8.10624	9.88397	10.4646	10.08	9.8558	9.85362	acetyl-CoA acyltransferase 1
100021069	SRI	6.29554	10.6356	10.4856	10.5892	11.0675	11.2415	9.53497	9.59769	sorcin
100022561	WBP2	12.4072	12.8233	9.21491	11.796	12.3799	10.6705	9.32527	9.64972	WW domain binding protein 2
100013749	ALDH3A2	2.93044	3.83939	10.4302	10.7055	12.1132	11.1884	9.01071	8.82749	aldehyde dehydrogenase 3 family member A2
100024530	ME1	3.47699	1.8671	10.8953	9.99399	10.9109	9.16938	12.3865	12.9479	malic enzyme 1
100032371	EZR	10.5142	11.2197	11.1564	11.2567	12.2316	8.30129	9.69876	9.60478	ezrin
100029588	SCARB1	6.71637	6.74163	7.02155	8.18282	10.4468	11.4609	9.20528	9.40105	scavenger receptor class B member 1
100021192	TEX264	8.68303	10.1846	10.2033	11.9109	12.2119	12.149	10.0866	10.1737	testis expressed 264, ER-phagy receptor
100017116	PHPT1	4.00348	7.4428	9.76784	9.20905	9.82474	8.8569	8.63951	9.17732	phosphohistidine phosphatase 1
100021770	IFRD2	10.1239	8.2581	10.3671	8.73682	11.4461	9.84032	10.3931	10.324	interferon related developmental regulator 2
100017992	UBE2QL1	6.0109	0	4.7285	3.41406	9.57249	7.37975	10.7359	10.8381	ubiquitin conjugating enzyme E2 Q family like 1
100013159	SCFD1	6.57467	6.61301	9.1226	10.1512	10.4874	8.79778	8.98656	8.90186	sec1 family domain containing 1
100030250	ATP6V1H	10.5789	12.3784	10.6969	13.3657	13.8481	10.1694	8.68506	8.45453	ATPase H+ transporting V1 subunit H
100027578	TSPAN17	9.44897	11.1279	9.96761	9.83027	11.5629	9.46652	9.09954	9.01967	tetraspanin 17
100024339	FLOT1	6.71427	5.64808	10.1107	10.3055	10.8069	9.84117	10.1444	10.5928	flotillin 1
100025502	DXO	5.09015	3.74751	9.7847	8.51298	10.3013	8.19961	8.6476	9.04636	decapping exoribonuclease
100032476	ACAT1	9.75828	7.64739	7.28608	9.36708	11.125	9.94698	8.81211	9.17236	acetyl-CoA acetyltransferase 1
100023966	NSUN4	6.63691	5.99294	9.90584	9.18999	10.7685	7.92044	8.52026	8.49859	NOP2/Sun RNA methyltransferase 4
100013570	SPOUT1	11.0285	10.4573	11.4722	11.281	11.5151	8.32677	9.33316	9.48812	SPOUT domain containing methyltransferase 1
100014679	ELOVL1	8.14005	9.66797	9.04005	9.95296	11.9306	11.8523	9.64223	9.4296	ELOVL fatty acid elongase 1
100010570	GDPD1	7.43554	4.14744	10.6057	8.90126	10.5877	6.08417	8.49463	8.7439	glycerophosphodiester phosphodiesterase domain containing 1
100013548	SLC2A3	7.45822	10.0195	8.95368	5.71861	9.93237	2.023	8.99558	9.52459	solute carrier family 2 member 3
100030257	RETSAT	4.41474	4.53692	9.129	6.8195	9.99594	8.40655	7.89691	7.91956	retinol saturase
100024355	HMOX1	6.26456	3.8995	12.0166	13.2406	13.4698	13.6259	9.18582	9.06213	heme oxygenase 1
100031799	FUCA2	12.9693	9.50447	10.1426	11.2236	12.7348	10.3196	7.70267	8.13894	alpha-L-fucosidase 2
100013642	KYAT1	5.75433	10.2349	10.7964	12.2275	13.6493	7.69357	8.66627	8.68009	kynurenine aminotransferase 1
100012999	FAM3C	8.32357	6.0925	9.80694	10.0714	12.5621	9.07229	7.83304	7.76164	FAM3 metabolism regulating signaling molecule C
100015030	PTGES	4.48315	5.64655	9.24812	8.68905	13.5058	8.58555	5.10255	4.90888	prostaglandin E synthase
100019029	LOC100019029	11.2127	9.71075	12.9061	12.3872	13.5225	10.0758	13.2385	13.9949	Y-box-binding protein 3
100027487	GCDH	2.96922	4.10803	8.95355	6.9698	9.65148	10.2704	9.18898	8.92703	glutaryl-CoA dehydrogenase
100028039	GMPPB	8.91593	8.71648	10.2807	11.6579	12.0714	9.56062	9.71735	9.90786	GDP-mannose pyrophosphorylase B
100032403	GSS	7.39957	7.09726	5.07944	8.04325	9.91684	9.68713	8.62336	8.7296	glutathione synthetase
100018489	CRABP2	7.94275	10.0732	9.62008	11.4861	12.1305	6.24517	12.8603	12.5525	cellular retinoic acid binding protein 2
100015870	B9D2	6.54343	5.22966	9.0942	9.0717	9.05608	8.04836	8.75702	9.17849	B9 domain containing 2
100018098	NDUFA6	7.86233	9.05912	9.91542	10.2035	10.5301	9.05218	9.47135	9.90138	NADH:ubiquinone oxidoreductase subunit A6
107650310	BCAP31	9.50986	10.0614	9.72029	9.88816	10.6029	10.3699	9.22879	8.69255	B cell receptor associated protein 31
100033313	UGP2	2.08055	6.73205	7.74001	9.50891	10.6596	10.4565	7.63991	7.76869	UDP-glucose pyrophosphorylase 2
100029573	VOPP1	6.76493	1.6074	6.36588	5.4627	10.1678	7.6961	5.49007	5.79241	VOPP1 WW domain binding protein
100016095	GLTP	9.82178	6.19889	9.18263	8.72081	10.2042	8.52756	7.73362	7.9073	glycolipid transfer protein
100012824	DTD2	7.76282	6.99178	9.34476	8.90271	10.9525	6.56153	7.5857	7.89956	D-aminoacyl-tRNA deacylase 2
100026393	MRPL33	7.55606	9.98281	9.64426	9.32202	9.9653	8.26691	8.51601	8.97288	mitochondrial ribosomal protein L33
100011990	SMDT1	4.57367	5.17575	8.88038	9.59985	10.1084	8.93845	8.94972	9.00068	single-pass membrane protein with aspartate rich tail 1
100031827	FHL3	0.63871	1.39636	6.15625	11.0933	9.53532	11.915	9.375	9.84415	four and a half LIM domains 3
103102093	LPAR6	2.47792	6.09707	6.93376	10.5003	10.4748	6.72686	9.26817	9.13729	lysophosphatidic acid receptor 6
100028122	ECHS1	5.86362	4.75534	8.23563	9.33328	10.4158	9.2492	9.0059	8.98914	enoyl-CoA hydratase, short chain 1
103095414	TMEM205	2.60109	1.83931	2.85814	4.77782	8.72808	8.74759	8.33371	8.32583	transmembrane protein 205
100033316	COMMD1	4.35386	4.6783	7.49472	6.43785	8.2819	8.93576	7.39214	7.81648	copper metabolism domain containing 1
103106484	LOC103106484	9.68461	8.96443	6.18168	9.00359	10.1581	8.25507	7.67065	7.62065	AP-3 complex subunit sigma-2
100018362	NAGA	3.18664	5.35329	8.52251	9.32561	11.677	11.9146	9.00224	9.25339	alpha-N-acetylgalactosaminidase
100031527	MAP3K5	0.29685	0	0.868892	0.101418	0.526842	8.7099	6.13701	6.13283	mitogen-activated protein kinase kinase kinase 5
100010366	CMAS	8.17676	9.16838	9.11095	10.575	11.6584	9.76928	8.38841	8.89203	cytidine monophosphate N-acetylneuraminic acid synthetase
100026212	CIB2	2.51567	0	8.30406	9.10062	10.0099	11.0233	11.7343	11.9279	calcium and integrin binding family member 2
100013895	SH3KBP1	6.66016	7.08028	5.55893	6.0268	9.94631	8.92464	7.17411	6.97612	SH3 domain containing kinase binding protein 1
100019883	TFAP2A	6.66009	0.107873	6.02636	5.49478	10.6663	8.32904	4.74502	4.78487	transcription factor AP-2 alpha
100017224	NIT2	5.59558	10.3061	7.48654	8.62685	10.0701	7.91734	10.0642	10.0791	nitrilase family member 2
100013327	PROSER2	1.01662	2.00481	4.51116	11.7973	9.82448	8.11963	6.67063	6.34346	proline and serine rich 2
100013476	U2AF1L4	6.07941	6.91747	8.14754	8.10065	9.67065	7.54778	8.30819	8.51815	U2 small nuclear RNA auxiliary factor 1 like 4
100618488	GALT	10.2564	5.81392	11.0044	10.9034	11.7604	8.18771	8.02464	8.17873	galactose-1-phosphate uridylyltransferase
100024362	CLMN	6.17239	1.57984	4.82126	4.42585	8.76416	4.50591	6.79534	7.468	calmin
100027538	CCND3	2.06405	8.17382	6.13599	7.84266	10.3903	9.73603	6.54714	6.94648	cyclin D3
100014822	HS1BP3	4.12218	5.44048	6.00095	7.86455	9.82548	9.11462	9.28869	9.33151	HCLS1 binding protein 3
100032586	CPVL	4.23114	0.333533	7.70593	6.84015	10.1079	10.6968	8.16116	7.85568	carboxypeptidase vitellogenic like
100033226	ENTPD6	9.04946	6.29254	8.71789	8.40431	11.4878	8.2772	7.66022	7.62325	ectonucleoside triphosphate diphosphohydrolase 6
100012497	MME	7.80494	9.63201	10.4185	10.29	13.5202	14.039	7.46207	8.90144	membrane metalloendopeptidase
100024014	SLC39A11	8.80231	4.01618	5.93175	8.12818	9.68357	10.6799	8.2261	8.22481	solute carrier family 39 member 11
100014377	SLC19A2	4.00792	0.133533	6.01535	5.10949	9.01653	8.24476	7.77771	7.95645	solute carrier family 19 member 2
100012982	SNX10	6.13479	7.67209	9.05965	5.14507	10.1153	9.8862	8.19632	8.42508	sorting nexin 10
100016854	PRXL2A	7.78162	6.67536	7.85751	7.01957	11.593	6.49948	8.54298	8.61204	peroxiredoxin like 2A
100019837	SCRN2	1.51101	1.51404	7.84986	9.20188	11.0593	7.97266	9.00574	9.16713	secernin 2
100015326	ANPEP	11.0798	12.8921	11.6625	11.8613	14.2005	8.3132	8.38356	9.37816	alanyl aminopeptidase, membrane
100012351	UAP1	2.35134	3.17866	3.51669	6.20059	10.7439	10.2664	8.35915	8.84837	UDP-N-acetylglucosamine pyrophosphorylase 1
100019043	SLC45A3	7.87421	0.333533	4.34385	5.19629	10.2507	6.15259	7.77867	8.18892	solute carrier family 45 member 3
100024239	SLC30A10	5.18333	3.10304	8.66593	11.9243	10.6703	0	0.466002	0.946676	solute carrier family 30 member 10
100028502	TMC4	1.12446	0	3.70928	5.11183	8.90981	5.38592	7.1261	7.87031	transmembrane channel like 4
100025218	MPZL2	1.07269	7.88489	8.04834	9.96738	10.8145	9.62938	7.07091	6.68448	myelin protein zero like 2
100021343	GAS6	4.38003	5.4886	4.84593	7.61881	11.1053	12.3492	8.054	8.10318	growth arrest specific 6
100030227	UPP1	8.68066	7.97512	17.3017	17.2406	18.1638	6.59986	14.463	14.5439	uridine phosphorylase 1
100016328	RNF152	0.84086	3.17573	5.99609	6.7712	10.9001	6.71098	5.19829	6.16187	ring finger protein 152
100018874	CAPG	1.74276	2.41375	9.01713	4.09629	9.08517	11.398	5.86203	6.33661	capping actin protein, gelsolin like
100012320	LIN28A	6.6232	6.15358	10.4757	7.64092	10.0833	1.78229	11.4325	11.1228	lin-28 homolog A
100022808	SFXN2	6.52558	7.54322	7.80876	8.33634	10.3331	7.25859	6.75011	6.5843	sideroflexin 2
100023776	NPL	2.11039	3.77006	5.96879	9.36741	11.3911	7.2672	6.56936	6.07215	N-acetylneuraminate pyruvate lyase
100009801	TMEM51	9.33556	6.1323	6.70441	7.07219	9.07331	2.97845	5.97769	6.48009	transmembrane protein 51
100016902	TMEM14A	6.8726	9.9271	9.97011	11.3714	11.6201	8.4833	6.44971	6.64307	transmembrane protein 14A
100010333	LOC100010333	1.6562	0	8.02815	7.74752	10.8143	8.6056	8.96383	8.94538	dipeptidyl peptidase 1-like
100032716	ANXA4	5.91159	5.23209	8.15944	8.99068	9.24725	10.633	6.6756	8.07795	annexin A4
100024710	FAM13A	1.93673	1.46056	6.36634	6.74647	10.4312	7.28097	5.38248	5.25251	family with sequence similarity 13 member A
100619471	GJB6	0.363831	0	1.60397	2.50131	4.91348	0	0.578883	0.89123	gap junction protein beta 6
100013312	VSNL1	6.89696	3.00457	8.83634	4.13782	8.95253	3.26403	2.28356	3.66468	visinin like 1
100027042	TPD52	8.60003	3.93993	8.05979	9.03043	11.2281	4.65018	7.34119	7.95658	tumor protein D52
100010272	TFCP2L1	8.28385	9.45756	7.79669	11.7476	11.8764	5.09792	5.13371	5.09278	transcription factor CP2 like 1
103100097	HSD11B2	2.94441	0.163543	2.18162	2.95701	8.44429	1.78229	6.38165	6.56876	hydroxysteroid 11-beta dehydrogenase 2
100022672	PGM2	0	5.62207	7.66946	8.7845	8.7613	8.03345	11.9601	11.7571	phosphoglucomutase 2
100018779	STXBP2	5.45873	7.04132	9.1358	10.2099	10.785	6.13	8.04057	8.20233	syntaxin binding protein 2
100030372	PRICKLE4	8.9736	3.27133	6.0053	7.40476	10.1875	8.98223	5.37542	5.64537	prickle planar cell polarity protein 4
100027640	DIPK2B	0	0	7.36789	11.4369	10.5971	1.48981	1.7524	1.28571	divergent protein kinase domain 2B
100017255	GATA2	2.53162	10.613	6.25498	7.276	10.7008	8.43412	4.86609	4.28167	GATA binding protein 2
100013604	LOC100013604 (KRT19)	4.1145	9.02309	7.58469	8.57826	10.7028	6.52076	6.54007	8.28583	keratin, type I cytoskeletal 19
100010552	LOC100010552	1.60233	7.40781	10.1254	6.81461	10.7294	4.96558	8.2754	8.93156	sugar phosphate exchanger 2-like
100013205	TPK1	7.59093	8.68876	10.9161	10.2084	12.344	6.97029	6.28045	6.34842	thiamin pyrophosphokinase 1
100015973	PLLP	1.72539	6.86757	9.04856	8.08796	11.7572	3.14211	4.97048	4.945	plasmolipin
100025597	ENPP2	3.9084	2.37816	9.07734	11.705	11.928	5.1731	9.73935	9.99573	ectonucleotide pyrophosphatase/phosphodiesterase 2
100014436	SHISA4	2.11301	10.4007	9.85964	9.55373	11.222	8.82092	9.08397	9.22235	shisa family member 4
100013730	FUT4	11.4504	11.3848	4.80678	7.26176	10.8883	6.35759	5.2552	4.91066	fucosyltransferase 4
100017333	LRAT	5.44467	7.80292	11.0371	10.951	12.7715	5.59801	6.80277	7.73773	lecithin retinol acyltransferase
100619343	SUSD2	5.59952	6.19521	11.5296	12.2472	14.0356	2.89788	5.09773	5.25026	sushi domain containing 2
100023125	FLVCR2	3.63496	1.14087	3.23466	3.1003	10.7503	7.2665	6.11697	6.06324	FLVCR heme transporter 2
100029976	LOC100029976	3.04827	0	3.36798	1.91445	7.85965	9.47675	3.25381	3.87274	epidermal retinol dehydrogenase 2
100012636	TMEM179B	2.42329	6.23515	10.5346	9.86382	10.5151	5.52192	6.33906	6.78102	transmembrane protein 179B
100016024	RHCG	4.97025	4.80816	8.48336	11.6505	10.6011	0	2.64445	2.42287	Rh family C glycoprotein
100032244	SLC3A1	1.57705	3.75982	5.1799	5.84915	8.97535	4.02147	5.04262	5.15701	solute carrier family 3 member 1
100022159	KLF4	9.20346	10.3052	3.18953	8.97759	9.96143	10.4814	5.32956	5.41122	Kruppel like factor 4
100023029	LOC100023029	10.2349	13.2835	11.2247	11.7357	14.51	0	1.91156	3.42487	potassium-transporting ATPase alpha chain 2-like
100028107	FUOM	2.51654	2.20028	8.30942	9.79866	11.0507	5.38137	5.71802	6.13279	fucose mutarotase
100011966	GCNT1	8.98737	0.721884	5.83605	6.00066	9.83488	2.94326	4.96888	5.21351	glucosaminyl (N-acetyl) transferase 1
100027291	RGS17	5.4973	2.59086	4.50069	3.63825	9.68256	4.72055	2.02572	3.67412	regulator of G protein signaling 17
100021372	CPM	7.16571	4.95055	13.552	12.489	14.3606	1.28229	9.79875	11.2149	carboxypeptidase M
100027099	CDA	9.08836	3.40987	10.3966	12.0017	12.0336	2.06581	6.59377	8.21757	cytidine deaminase
100023126	TMEM79	0.908864	5.65062	9.45952	10.652	11.7967	4.91287	2.53743	2.28722	transmembrane protein 79
100031954	ATP6V1C2	11.4898	14.9645	7.65453	10.9627	13.2721	6.03546	5.73859	5.99111	ATPase H+ transporting V1 subunit C2
100029470	LOC100029470	4.18464	1.60225	3.71342	5.70592	10.1214	0	1.38392	1.13593	proton-coupled amino acid transporter 1-like
100030569	LOC100030569	6.73423	10.7579	9.84946	13.2305	13.6946	2.99418	1.7635	2.13039	L-gulonolactone oxidase-like
100031668	APOA1	2.60732	0.332408	10.9212	12.7476	13.3979	1.48981	1.89879	3.3424	apolipoprotein A1
100019715	MYL2	4.0807	3.21691	5.59999	9.51346	9.70215	0.179357	0.578883	0	myosin light chain 2
100020163	LOC100020163	1.06762	7.158	9.7568	12.692	12.5437	1.84262	0	0	multidrug and toxin extrusion protein 2
100031034	ENPP3	8.96588	10.973	9.29179	8.89825	13.3362	5.14602	2.91741	3.00104	ectonucleotide pyrophosphatase/phosphodiesterase 3
103101815	GSDMD	1.23613	0	1.99519	3.19111	9.60315	11.648	8.31645	8.05134	gasdermin D
100031015	ARG1	6.25306	11.839	6.80002	4.70874	11.0258	1.24152	3.45472	4.44319	arginase 1
100023066	LOC100023066	1.61416	5.11586	4.22553	7.98583	9.60167	2.65077	4.12985	2.66508	ribonuclease pancreatic-like
103106012	ATP6V1B1	1.45327	7.6985	4.59296	7.75769	12.3005	0.98981	1.65608	0.285712	ATPase H+ transporting V1 subunit B1
100029001	APOA2	1.69499	4.16701	10.454	13.243	12.2079	0.179357	0	0	apolipoprotein A2
100023201	FAM166A	0.711678	0	1.21602	1.00083	0.715764	1.18601	2.39419	1.60896	family with sequence similarity 166 member A
100013054	LOC100013054	1.99275	1.95693	13.0582	9.62311	12.6606	0.98981	1.39	2.03116	solute carrier family 52, riboflavin transporter, member 3-like
100013093	MYL1	4.81269	6.87233	10.3769	13.1484	13.4678	7.63486	10.7808	11.4204	myosin light chain 1
100013649	RDH8	0	0.222015	6.20251	9.69256	10.4947	3.60866	1.7851	2.74158	retinol dehydrogenase 8
100019886	SCNN1G	6.89626	5.24047	4.49048	7.43314	10.3084	4.21258	1.38392	0.785712	sodium channel epithelial 1 subunit gamma
103103427	TMEM92	7.27922	11.8974	11.8687	11.4615	12.1217	2.6608	5.87128	6.20423	transmembrane protein 92
100020922	LOC100020922	1.98867	1.32723	10.7328	10.0962	15.0048	0	0	0.0781931	cathepsin L1-like
100025728	C2H1orf210	3.92123	8.22261	8.90778	8.72202	9.48948	0	3.57636	5.07326	chromosome 2 open reading frame, human C1orf210
100031783	ACE2	0.563831	0.163543	5.10457	5.60579	10.2058	0	0.305038	0	angiotensin converting enzyme 2
100032686	GATA4	8.26627	7.91385	4.82383	11.5644	9.73362	0	0	0.183711	GATA binding protein 4
100026412	SLC15A1	0	0	4.73922	1.79555	8.80154	0	0	0.0781931	solute carrier family 15 member 1
100016043	TSPAN8	9.321	16.0058	14.3608	13.4214	17.2849	1.42165	5.75571	6.81044	tetraspanin 8
100031040	MAL	2.71003	0	3.626	4.00803	10.9368	0	0	0	mal, T cell differentiation protein
100021085	LOC100021085	6.77758	1.71635	12.0668	6.07334	11.0219	0	0	0	thiamine transporter 2-like
100031679	APOA4	3.70269	5.18833	10.7272	13.4831	13.8048	0.679357	0	0.39123	apolipoprotein A4
100021261	LOC100021261	8.32244	7.56107	10.6469	6.91185	11.1619	0	0	0	thiamine transporter 2
100029051	ATP6V0D2	12.0762	13.3065	8.97905	11.8514	11.9457	0	0	0.261904	ATPase H+ transporting V0 subunit d2
100026872	ATP6V1G3	0.925302	10.4159	8.05399	10.3785	11.4438	0.179357	0	0	ATPase H+ transporting V1 subunit G3
100013947	GDF3	0	0	4.25172	0.184367	10.1608	0	0	0	growth differentiation factor 3
103102507	VGLL1	1.31279	1.57055	3.65389	6.8179	10.0721	0	0	0.183711	vestigial like family member 1
100027563	HABP2	0.1053	0	3.14857	2.97727	9.60416	0	0	0	hyaluronan binding protein 2
