# Supplementary material for: Monodelphis domestica Induced Pluripotent Stem Cells Reveal Metatherian Pluripotency Architecture
Source: Int J Mol Sci. 2022 Oct 20;23(20):12623. doi: 10.3390/ijms232012623 (PMC9604385; doi:10.3390/ijms232012623)
Supplement: Supplementary file 1 [file ijms-23-12623-s001.zip › Supplementary table S3a.xlsx]

## Sheet: 3a-monoiPSC vs skin fibroblast
Supplementary table S3a: Normalized expression values and differential expression statistics of 2,601 genes that were significantly upregulated in monoiPSCs versus neoSF and adult skin fibroblasts.
Entrez ID	Gene Symbol	Corrected P-value	P-value	Regulation	FC (abs)	FC	Log FC	Normalized expression (Log^2)									Chromosome	Description
								FD2M1-neoSF	LSD1-neoSF	adult-SF	adult-SF	adult-SF	FD2M1-monoiPSC-P15	LSD1-monoiPSC-P15	FD2M1-monoiPSC-P25	LSD1-monoiPSC-P25
100027305	DCT	2.87295e-07	2.85028e-09	up	4310.95	4310.95	12.0738	0.620905	0.358715	0.339305	0	0	11.9065	13.4103	11.557	12.4765	chr7	dopachrome tautomerase
100023891	FABP7	1.57174e-06	4.04009e-08	up	3885.76	3885.76	11.924	2.4993	0.907973	0	1.14427	0	13.0696	12.4276	13.0677	12.7722	chr2	fatty acid binding protein 7
100025872	LOC100025872	5.53406e-05	7.90698e-06	up	2493.17	2493.17	11.2838	4.20587	3.79612	0.339305	1.14427	0	12.0898	13.4142	14.0564	13.1631	chr2	left-right determination factor 2
100022919	LOC100022919	0.000113865	2.05866e-05	up	1423.75	1423.75	10.4755	4.61004	2.92675	0	0	0	11.1943	12.1094	11.7713	12.8563	chrX	mortality factor 4-like protein 1 pseudogene
100021774	NGFR	0.000278521	6.79714e-05	up	1215.99	1215.99	10.2479	6.96372	0.358715	1.33931	2.14427	3.06286	12.6389	13.3516	12.3891	13.7071	chr2	nerve growth factor receptor
100013471	TFAP2B	1.91483e-05	1.84215e-06	up	1208.55	1208.55	10.2391	0.620905	1.94368	2.33931	3.23173	4.49896	13.4092	13.1962	12.2582	12.2003	chr2	transcription factor AP-2 beta
100012320	LIN28A	3.43168e-06	1.25093e-07	up	1077.11	1077.11	10.073	1.62091	1.94368	0.339305	0.144265	1.9754	11.5387	11.3263	11.8607	10.3849	chr4	lin-28 homolog A
100014523	SOX2	2.20747e-07	1.87481e-09	up	788.246	788.246	9.6225	1.62091	1.35871	2.45478	1.31419	1.19779	10.8447	11.5365	11.2303	11.2356	chr7	SRY-box transcription factor 2
100021731	CECR2	6.04823e-06	3.223e-07	up	719.901	719.901	9.49165	0	0	0	2.46619	0	10.3447	9.87175	9.97614	9.747	chr8	cat eye syndrome chromosome region, candidate 2
100026218	TTYH1	1.39677e-07	9.55328e-10	up	709.132	709.132	9.46991	0	0.358715	0	0	0	8.8171	9.82615	9.42916	10.0942	chr4	tweety family member 1
100022907	SALL3	3.17992e-06	1.11853e-07	up	691.198	691.198	9.43296	1.94283	0.358715	0	1.72923	0	10.361	10.3864	10.2045	10.0046	chr3	spalt like transcription factor 3
100032675	EMILIN3	9.52622e-07	1.89021e-08	up	650.842	650.842	9.34616	1.62091	0	0	0	0	9.65849	9.548	9.99059	9.48429	chr1	elastin microfibril interfacer 3
100033359	EPCAM	1.00658e-06	2.02565e-08	up	646.97	646.97	9.33756	1.20587	0	0	0	0	8.71377	9.603	9.88179	10.1164	chr1	epithelial cell adhesion molecule
100024816	WNT8A	4.17943e-07	5.68566e-09	up	587.356	587.356	9.19809	0.620905	0	0	0	0	9.38347	10.0961	9.30087	8.50866	chr1	Wnt family member 8A
100017233	LOC100017233	2.34281e-07	2.11302e-09	up	565.603	565.603	9.14365	0	0	0	0	0	9.59646	9.31991	9.443	8.21521	chr6	gap junction gamma-2 protein-like
103099228	TDGF1	4.09735e-07	5.42002e-09	up	556.864	556.864	9.12118	0	0.358715	0.339305	0.144265	0	8.26613	9.61323	9.69963	9.57957	chr6	teratocarcinoma-derived growth factor 1
103095775	PLVAP	3.49457e-05	4.22831e-06	up	550.918	550.918	9.10569	2.94283	0.358715	1.33931	0.144265	0	8.62217	9.87538	10.6492	11.1041	chr3	plasmalemma vesicle associated protein
103105830	LOC103105830	0.0080985	0.00411955	up	547.518	547.518	9.09676	0	0	8.06893	8.21653	8.36263	14.1219	13.5318	14.2896	14.1622	chr2	endogenous retrovirus group K member 6 Env polyprotein-like
100018254	MAB21L2	0.00271899	0.00114011	up	535.17	535.17	9.06385	8.55507	1.35871	0	1.72923	0	11.1667	11.3475	11.1303	11.9253	chr5	mab-21 like 2
100028885	RIMBP2	4.24081e-06	1.82209e-07	up	511.788	511.788	8.9994	0.620905	0	0	1.14427	1.9754	9.08291	9.58216	9.78984	10.5352	chr3	RIMS binding protein 2
107650116	LOC107650116	0.0149423	0.00841173	up	499.675	499.675	8.96485	0	0	9.24419	9.36867	9.33478	14.5462	14.3142	14.8372	14.5198	chr8	endogenous retrovirus group K member 7 Env polyprotein-like
107649223	LOC107649223	2.9758e-08	1.08553e-10	up	498.933	498.933	8.9627	0	0	0	0	0	8.8588	8.71651	9.572	8.7035	chr5	endogenous retrovirus group K member 6 Env polyprotein-like
100018228	AKR1E2	1.22914e-06	2.72525e-08	up	481.8	481.8	8.91229	0	1.68064	0	0	0	9.23089	9.27903	9.28787	9.19589	chr8	aldo-keto reductase family 1 member E2
100029537	GREB1	1.18698e-05	9.04621e-07	up	458.325	458.325	8.84023	0	2.35871	0	1.14427	1.56036	10.4913	9.88925	10.2341	8.79702	chr1	growth regulating estrogen receptor binding 1
100025850	LOC100025850	2.78186e-08	9.40878e-11	up	458.094	458.094	8.8395	2.12341	2.94368	2.66123	2.46619	2.78276	11.413	11.4062	11.653	11.2676	chr3	carbonic anhydrase 2
103106690	LOC103106690	0.000259229	6.17435e-05	up	457.337	457.337	8.83711	0	0	4.06177	3.66783	4.20678	11.4516	10.9935	11.6076	10.8448	chr3	endogenous retrovirus group K member 7 Env polyprotein-like
100031072	MOXD1	2.39887e-05	2.498e-06	up	447.717	447.717	8.80644	2.42826	0	0	2.46619	0	9.59759	10.363	9.78895	9.39178	chr2	monooxygenase DBH like 1
103096325	LOC103096325	6.16837e-06	3.30603e-07	up	446.751	446.751	8.80333	0	0	0	0	0	7.77247	9.82757	7.73995	9.87331	chr4	carcinoembryonic antigen-related cell adhesion molecule 6-like
103100038	LOC103100038	1.13052e-06	2.40464e-08	up	446.237	446.237	8.80167	0.620905	1.50276	0	0	0	8.71081	9.54893	9.3714	9.27446	chr3	probable inactive serine/threonine-protein kinase DDB_G0278909
103096338	POU5F1	2.68491e-08	8.08247e-11	up	430.787	430.787	8.75083	0.620905	0	0.339305	0	0	8.73208	8.90007	8.90536	9.23397	chr2	POU class 5 homeobox 1
100029093	CALCB	8.49716e-07	1.61577e-08	up	430.481	430.481	8.74981	0	0	0	0	0	8.84873	8.04036	8.28264	9.82751	chr5	calcitonin related polypeptide beta
103092451	GAL	1.81619e-07	1.43329e-09	up	410.26	410.26	8.68039	0	0	0	0	0	9.43259	8.67181	8.06275	8.55442	chr5	galanin and GMAP prepropeptide
107649363	LOC107649363	4.3368e-08	1.82533e-10	up	395.782	395.782	8.62856	0	0.358715	0	0	0	8.27245	8.66864	9.20523	8.6549	chr5	endogenous retrovirus group K member 6 Pol protein-like
100023373	RFX4	3.4419e-06	1.26305e-07	up	380.373	380.373	8.57127	0	0	1.33931	1.72923	0	8.74215	9.30904	9.22823	9.46049	chr8	regulatory factor X4
103095771	ELAVL3	2.7561e-07	2.68467e-09	up	379.171	379.171	8.56671	0	0	0.339305	0	0	8.68049	8.07336	8.358	9.42642	chr3	ELAV like RNA binding protein 3
100015501	FAM110D	8.01932e-07	1.49477e-08	up	364.762	364.762	8.51081	0	1.35871	0	0	0	8.67823	8.49745	8.74461	9.20994	chr4	family with sequence similarity 110 member D
100619121	CELSR2	5.86479e-06	3.09558e-07	up	360.924	360.924	8.49555	2.89392	1.68064	4.33931	3.46619	3.67584	11.6143	11.7464	11.7781	11.6881	chr2	cadherin EGF LAG seven-pass G-type receptor 2
100015570	PHOX2B	3.20565e-05	3.72004e-06	up	347.531	347.531	8.441	0	0.358715	2.92427	2.14427	2.56036	10.6231	10.3289	9.74897	9.45312	chr5	paired like homeobox 2B
100013584	NANOG	1.20013e-05	9.2096e-07	up	347.388	347.388	8.44041	1.62091	0.358715	0	1.14427	0	7.59525	9.25115	9.37142	10.0429	chr8	Nanog homeobox
100012314	MYOG	0.0034958	0.00154322	up	344.38	344.38	8.42786	7.341	4.16607	0	0	0	10.0258	11.5185	9.40281	11.97	chr2	myogenin
100619084	SLC43A3	0.000604136	0.000181672	up	342.366	342.366	8.4194	4.63586	5.1313	0	0.144265	1.56036	11.0622	10.6605	11.0446	10.0878	chr5	solute carrier family 43 member 3
100028758	PRDM14	3.0169e-06	1.02447e-07	up	340.946	340.946	8.4134	0.620905	1.35871	0	1.72923	1.9754	9.96257	9.41355	9.49346	9.33142	chr3	PR/SET domain 14
100010448	TAGLN3	5.28291e-07	8.10007e-09	up	335.209	335.209	8.38892	0	0	0	0.144265	0	8.46381	7.97351	7.85999	9.37376	chr4	transgelin 3
100619819	LOC100619819	1.10703e-05	8.129e-07	up	335.006	335.006	8.38804	1.03594	2.35871	0	0	0	9.249	8.30608	9.36227	9.35054	chr6	polyserase-2
100017501	KIT	8.8622e-07	1.72502e-08	up	330.206	330.206	8.36722	0	0.329568	0.339305	0.144265	1.56036	8.63314	8.59811	9.0234	9.11304	chr5	KIT proto-oncogene, receptor tyrosine kinase
107649560	LOC107649560	8.08495e-08	4.3144e-10	up	324.103	324.103	8.34031	0	0.358715	0.339305	0.144265	0	8.43441	7.96205	8.71484	8.92376	chr6	polyserase-2-like
100016531	SHH	6.71823e-05	1.02806e-05	up	322.996	322.996	8.33537	1.62091	1.94368	0	0	0	6.88525	10.0351	9.86984	9.40295	chr8	sonic hedgehog signaling molecule
107651309	LOC107651309	1.13808e-06	2.44514e-08	up	311.331	311.331	8.28231	0	0	0	0	0	8.97086	7.79399	8.9459	7.41848	chr2	endogenous retrovirus group K member 18 Pol protein-like
100018555	GLDC	1.10869e-05	8.14955e-07	up	306.944	306.944	8.26183	2.20587	1.77375	0	0.144265	0.975401	9.67043	9.00525	9.91289	8.53819	chr6	glycine decarboxylase
100017555	NTM	1.41026e-06	3.4549e-08	up	298.98	298.98	8.22391	0.620905	0.943677	1.92427	1.72923	1.56036	9.35541	9.74934	8.9891	10.2245	chr4	neurotrimin
107651679	LOC107651679	2.04322e-06	5.98916e-08	up	296.34	296.34	8.21111	0	0	0.339305	0	0	8.82785	7.72238	9.1999	7.36574	chr3	endogenous retrovirus group K member 6 Pol protein-like
100010514	MYO18B	0.000242379	5.67281e-05	up	295.312	295.312	8.2061	4.6058	0	0.661234	0	0	9.23257	9.16378	8.9221	9.71956	chr3	myosin XVIIIB
100020202	CER1	1.43401e-05	1.21268e-06	up	294.935	294.935	8.20425	2.20587	3.35871	3.66123	2.14427	2.78276	9.54865	10.8528	11.8495	11.8883	chr6	cerberus 1, DAN family BMP antagonist
100025707	TIE1	1.81619e-07	1.42267e-09	up	291.009	291.009	8.18492	0.620905	0	0	0.144265	0	7.8468	8.7241	8.09929	8.68163	chr2	tyrosine kinase with immunoglobulin like and EGF like domains 1
100028142	LIN28B	7.63228e-05	1.22192e-05	up	288.3	288.3	8.17142	3.70837	0	2.14666	0.729228	0.975401	10.5229	9.59651	10.0175	8.59652	chr2	lin-28 homolog B
107650755	LOC107650755	4.57239e-08	2.20741e-10	up	284.029	284.029	8.14989	0	0	0	0	0	8.10919	8.17067	8.66418	7.65553	chr1	endogenous retrovirus group K member 6 Env polyprotein-like
100027889	PCDH1	7.73771e-05	1.24571e-05	up	281.179	281.179	8.13534	2.62091	3.68064	0	0.144265	0.975401	9.69489	9.55421	9.59446	9.63478	chr1	protocadherin 1
100021732	TSPAN13	0.000393405	0.000105115	up	276.514	276.514	8.11121	5.06937	4.65639	0	2.14427	1.56036	10.1332	10.7553	10.774	11.5267	chr8	tetraspanin 13
100018201	DRAXIN	8.7586e-06	5.6427e-07	up	264.578	264.578	8.04755	0.620905	0.358715	0	0	0	8.36119	9.17915	6.60212	8.83143	chr4	dorsal inhibitory axon guidance protein
100015908	TF	0.000544627	0.000159274	up	258.171	258.171	8.01218	3.20587	4.2656	0	0	0	7.82711	9.77189	9.91151	10.5154	chr4	transferrin
100014951	OGDHL	2.92155e-08	1.03204e-10	up	257.712	257.712	8.00962	0.620905	0.358715	0	0	0	8.17401	8.00323	8.39335	8.25157	chr1	oxoglutarate dehydrogenase L
107650777	LOC107650777	1.87143e-08	4.14942e-11	up	254.955	254.955	7.9941	0	0	0	0	0	7.8994	7.87086	8.46679	7.73935	chr1	endogenous retrovirus group K member 6 Env polyprotein-like
100032075	LRP11	6.22034e-07	9.91139e-09	up	254.678	254.678	7.99253	0	0	0	0	0	7.05295	8.59107	7.9594	8.36669	chr2	LDL receptor related protein 11
100027751	BMP7	2.10327e-06	6.34512e-08	up	250.107	250.107	7.9664	0.620905	1.86122	0.339305	0.144265	0.297329	8.34038	9.09094	8.42893	8.61576	chr1	bone morphogenetic protein 7
103093635	LOC103093635	2.75518e-07	2.63399e-09	up	246.173	246.173	7.94353	0	0	0	0	0	8.27992	7.12124	8.33537	8.03759	chr8	uncharacterized LOC103093635
103104413	LOC103104413	3.98386e-05	5.04533e-06	up	241.65	241.65	7.91678	2.94283	2.16607	0.339305	0.144265	0	9.03641	9.41212	9.12271	8.56984	chr1	ribonuclease pancreatic-like
107651139	LOC107651139	7.54539e-07	1.35204e-08	up	241.552	241.552	7.91619	0	0	0	0	0	7.82115	7.28016	8.91217	7.65127	chr2	endogenous retrovirus group K member 6 Env polyprotein-like
100020193	GBX2	2.77531e-05	3.04614e-06	up	238.976	238.976	7.90072	2.20587	1.99224	2.33931	0	3.43483	9.78128	9.60159	10.3858	9.81206	chr2	gastrulation brain homeobox 2
100011689	NRSN2	5.40585e-05	7.67911e-06	up	238.809	238.809	7.89971	2.62091	2.68064	0.339305	0.144265	0	8.43746	8.90667	9.03737	9.84544	chr1	neurensin 2
100022740	SHD	4.60888e-06	2.06686e-07	up	233.206	233.206	7.86546	0.620905	0.358715	0	0.144265	1.29733	8.16056	8.88078	7.2692	9.08827	chr3	Src homology 2 domain containing transforming protein D
100014594	DLL3	1.03773e-06	2.12148e-08	up	231.695	231.695	7.85608	0	0	0.339305	0	0	7.5854	7.36842	7.76739	8.97456	chr4	delta like canonical Notch ligand 3
103106399	PRR36	1.05292e-06	2.16045e-08	up	228.792	228.792	7.83789	0	1.35871	0	0	0	7.97881	7.9123	8.10431	8.44311	chr3	proline rich 36
100026415	TLX3	5.38445e-07	8.33669e-09	up	226.936	226.936	7.82614	0	0	0	0	0	7.89503	7.9182	6.95892	8.53243	chr1	T cell leukemia homeobox 3
100030129	SLC35F1	7.9804e-06	4.9004e-07	up	221.757	221.757	7.79283	0	0.358715	0	0.144265	1.56036	8.28479	8.97582	7.02563	8.53576	chr2	solute carrier family 35 member F1
100032274	NECAB3	2.10327e-06	6.35485e-08	up	221.194	221.194	7.78917	1.03594	1.1	0	0	0.975401	7.78998	8.77688	8.13291	8.94599	chr1	N-terminal EF-hand calcium binding protein 3
100025998	ZIC2	0.00279663	0.00118003	up	220.985	220.985	7.7878	8.68994	0	4.21377	4.37948	4.75676	12.0373	12.3729	11.7706	12.6024	chr7	Zic family member 2
100024393	IGDCC3	4.60888e-06	2.06397e-07	up	219.836	219.836	7.78028	3.89392	4.46025	2.50923	3.72923	3.79983	11.742	11.757	11.7288	10.6074	chr1	immunoglobulin superfamily DCC subclass member 3
100013093	MYL1	0.0123802	0.00678181	up	216.519	216.519	7.75835	9.50445	5.76527	0	0.144265	1.29733	11.4827	10.079	10.7679	12.0728	chr7	myosin light chain 1
100012991	ARHGAP15	3.86103e-06	1.55749e-07	up	215.126	215.126	7.74904	1.20587	0	0	0	0	8.90033	8.16339	7.7258	7.17134	chr4	Rho GTPase activating protein 15
100021372	CPM	0.000320784	8.17329e-05	up	209.696	209.696	7.71215	2.20587	0.358715	2.33931	3.66783	5.40167	10.0111	9.58639	11.0647	11.3652	chr8	carboxypeptidase M
100015509	PROM1	1.06254e-06	2.22809e-08	up	208.47	208.47	7.7037	2.73638	3.20002	3.60609	3.33409	2.43483	10.1593	11.2668	10.6082	11.0297	chr5	prominin 1
100010565	ZIC3	0.000399419	0.000107295	up	207.917	207.917	7.69986	5.97258	5.10467	0.924268	2.46619	2.84987	10.4691	11.5285	11.1957	11.4603	chrX	Zic family member 3
107652257	LOC107652257	1.93609e-06	5.51504e-08	up	207.786	207.786	7.69896	0	0	0	0	0	7.66083	7.1279	8.88019	7.12691	chr4	endogenous retrovirus group K member 6 Env polyprotein-like
100026351	HOXD1	3.5595e-05	4.34203e-06	up	207.321	207.321	7.69572	3.01185	0.358715	0	0.144265	0	8.34368	8.48386	8.62988	8.13734	chr4	homeobox D1
100023631	LOC100023631	1.79402e-05	1.66475e-06	up	207.064	207.064	7.69393	4.08034	5.54795	3.66123	2.46619	3.9754	11.1662	11.8762	11.5492	11.969	chr2	disintegrin and metalloproteinase domain-containing protein 11
100031587	LOC100031587	3.12195e-05	3.55487e-06	up	206.238	206.238	7.68817	2.12341	2.67002	2.66123	3.31419	5.33295	10.7347	10.84	10.7688	11.2906	chr1	transmembrane and coiled-coil domain-containing protein 5B-like
100016746	CHGA	4.27547e-05	5.53995e-06	up	206.086	206.086	7.6871	2.85198	2.17838	0.339305	1.14427	1.9754	8.84709	8.20641	9.78837	10.698	chr1	chromogranin A
100023072	CCDC85C	0.0001825	3.8873e-05	up	201.964	201.964	7.65796	4.2862	4.31291	0.339305	2.31419	1.29733	9.91179	10.0093	10.354	10.3967	chr1	coiled-coil domain containing 85C
100024721	LOC100024721	1.82072e-05	1.70646e-06	up	201.331	201.331	7.65343	0	0	0	0	0	6.45557	6.6371	8.36388	9.15716	chr1	alpha-1-antiproteinase-like
100023915	VRTN	5.20565e-09	5.86883e-12	up	199.935	199.935	7.64339	0	0.358715	0	0.144265	0	7.75107	7.95102	7.67822	7.59562	chr1	vertebrae development associated
100018328	DACH2	0.000711033	0.000222155	up	199.532	199.532	7.64048	4.28387	4.16607	0	0	0	9.57478	9.39793	9.18997	9.15919	chrX	dachshund family transcription factor 2
100030227	UPP1	3.01801e-07	3.13687e-09	up	199.008	199.008	7.63668	7.10856	6.09116	7.22195	7.15549	6.75676	14.5234	14.4026	14.6599	14.4279	chr6	uridine phosphorylase 1
107652371	LOC107652371	1.13808e-06	2.44639e-08	up	198.575	198.575	7.63354	0	0	0	0	0	7.77632	7.43957	8.54064	6.77762	chr4	endogenous retrovirus group K member 6 Pol protein-like
100027130	STMN2	0.00217794	0.000873957	up	196.98	196.98	7.6219	6.99551	3.60664	0.339305	0	2.56036	10.5989	10.1643	9.57606	10.9498	chr3	stathmin 2
103102508	LOC103102508	8.0878e-08	4.4375e-10	up	196.245	196.245	7.61651	0	0	0	0	0	7.91266	7.67724	7.87639	6.99974	chr4	uncharacterized LOC103102508
100022289	SLIT1	1.25217e-06	2.82337e-08	up	191.564	191.564	7.58168	2.7919	1.80232	2.66123	2.95162	2.78276	9.58728	10.3101	10.827	9.99428	chr1	slit guidance ligand 1
103097893	LOC103097893	6.94813e-06	4.03153e-07	up	186.244	186.244	7.54105	1.62091	1.58111	0.339305	0	0	8.77193	7.89117	8.52195	7.81222	chrX	regulator of cell cycle RGCC-like
100014010	PLEKHG4B	0.000293762	7.31037e-05	up	185.361	185.361	7.5342	2.94283	3.94368	0	0	0	8.65388	9.23389	9.02351	8.73471	chr3	pleckstrin homology and RhoGEF domain containing G4B
100011305	NPPC	1.63331e-06	4.28107e-08	up	184.064	184.064	7.52406	0	0.358715	0	0	0	7.16561	8.66195	6.9617	7.59396	chr2	natriuretic peptide C
100020680	COL9A1	0.0209109	0.0123571	up	183.544	183.544	7.51998	10.6783	2.09568	0	0	0	10.3113	9.78546	10.3981	9.80421	chr2	collagen type IX alpha 1 chain
107650290	LOC107650290	1.29594e-05	1.0461e-06	up	181.534	181.534	7.5041	0	0	0	1.14427	0	8.21111	6.76756	8.99191	6.96121	chrX	endogenous retrovirus group K member 6 Env polyprotein-like
100019885	CDX2	0.00121449	0.000429566	up	180.742	180.742	7.49779	1.62091	0	4.3837	5.53658	5.20422	11.3956	10.8913	11.4274	9.67322	chr4	caudal type homeobox 2
100019984	GPRIN2	3.44029e-05	4.12107e-06	up	178.852	178.852	7.48262	1.62091	0	1.33931	0	2.88229	8.76968	8.57102	8.13804	9.12573	chr1	G protein regulated inducer of neurite outgrowth 2
100022364	CHRND	0.000196774	4.28818e-05	up	178.531	178.531	7.48003	3.17562	0.358715	0	0.144265	0	7.8111	8.63364	6.67493	9.74334	chr2	cholinergic receptor nicotinic delta subunit
100033250	INSM1	9.22894e-05	1.56555e-05	up	176.293	176.293	7.46183	2.94283	0	3.03974	3.31419	3.56036	10.1748	10.2548	9.26188	10.4415	chr1	INSM transcriptional repressor 1
100011677	LOC100011677	0.000103452	1.82119e-05	up	175.294	175.294	7.45363	7.85891	7.98119	4.17557	6.04674	6.3093	13.8168	13.861	13.9449	14.0891	chr2	elongation factor 1-alpha 1
100020241	FREM1	0.00058666	0.000174874	up	173.379	173.379	7.43779	2.8433	1.35871	3.92427	3.46619	7.14533	10.4314	11.3267	11.5419	11.4414	chr6	FRAS1 related extracellular matrix 1
100031291	OCLN	3.22776e-07	3.90583e-09	up	173.165	173.165	7.436	0.620905	0.358715	0	0	0	6.97468	7.97327	7.72803	7.85173	chr3	occludin
100019654	PLCH1	1.44205e-05	1.22691e-06	up	173	173	7.43463	0	0.358715	0	0.144265	2.29733	7.38544	7.93879	8.1703	8.48423	chr7	phospholipase C eta 1
107650738	LOC107650738	1.33e-06	3.15882e-08	up	170.241	170.241	7.41144	0	0	0	0	0	7.7139	6.84691	8.31268	6.77225	chr1	endogenous retrovirus group K member 6 Env polyprotein-like
100030583	PPDPFL	0.0146149	0.00820543	up	169.378	169.378	7.4041	9.13846	6.28155	0.339305	1.46619	0.560364	10.0299	10.8708	9.63529	13.3092	chr3	pancreatic progenitor cell differentiation and proliferation factor like
100022387	CHRNG	0.00142131	0.000520241	up	168.713	168.713	7.39842	5.22408	1.23318	0	0.144265	0	8.32865	8.93407	7.06154	10.5507	chr2	cholinergic receptor nicotinic gamma subunit
100017915	GAD1	2.90877e-05	3.23343e-06	up	167.083	167.083	7.38442	0	0	0	0.144265	0	6.08532	6.36497	8.34846	8.85436	chr4	glutamate decarboxylase 1
107650115	LOC107650115	6.11734e-07	9.65533e-09	up	162.968	162.968	7.34845	0	0	0	0	0	7.59307	7.18383	8.03985	6.57705	chr8	endogenous retrovirus group K member 6 Pol protein-like
100029560	STX1A	1.02828e-05	7.19525e-07	up	162.765	162.765	7.34664	0.357871	1.94368	1.33931	0.144265	1.56036	8.60861	8.05521	7.73514	9.26401	chr2	syntaxin 1A
100024120	LOC100024120	2.26301e-06	7.02266e-08	up	160.029	160.029	7.32219	0	0.358715	0	0	0	6.41734	8.10507	7.08863	7.96469	chr1	C-type lectin domain family 18 member A
100619128	TMEM179	2.78047e-10	6.26938e-14	up	159.66	159.66	7.31886	0	0	0	0	0	7.29805	7.19512	7.29413	7.48812	chr1	transmembrane protein 179
100011520	ELF3	4.58556e-06	2.03343e-07	up	159.212	159.212	7.3148	0.620905	0	0	0	0	6.31019	7.32244	7.68938	8.43391	chr2	E74 like ETS transcription factor 3
100619266	COL20A1	3.35114e-06	1.20417e-07	up	156.564	156.564	7.2906	0	0	0	0	0	7.67139	8.10394	7.30932	6.07777	chr1	collagen type XX alpha 1 chain
107652310	LOC107652310	3.64858e-06	1.39581e-07	up	152.398	152.398	7.2517	0	0	1.33931	0.144265	0	7.76363	6.95363	8.23847	7.23794	chr4	endogenous retrovirus group K member 6 Env polyprotein-like
100018107	HOXB1	1.1499e-05	8.56481e-07	up	152.363	152.363	7.25137	5.42826	3.94368	3.2462	3.20316	3.10468	10.8266	11.0997	11.1115	11.1084	chr2	homeobox B1
100012413	NKX2-8	3.81189e-06	1.4984e-07	up	152.143	152.143	7.24928	0	0	0	0	0	6.1204	7.08905	8.2549	7.53277	chr1	NK2 homeobox 8
100030950	SEMA3G	4.65984e-05	6.24815e-06	up	151.193	151.193	7.24025	2.89392	2.68064	3.33931	3.5593	4.14533	8.82039	10.884	10.4792	12.0722	chr6	semaphorin 3G
100013961	SEMA5B	5.82726e-06	3.05931e-07	up	150.933	150.933	7.23777	4.96668	4.46025	3.50923	3.23173	3.43483	10.6548	11.132	11.0748	11.7717	chr4	semaphorin 5B
100025683	COL9A3	0.0249999	0.0151658	up	150.287	150.287	7.23157	11.9426	4.94368	1.71343	0.144265	2.29733	11.4624	11.8544	11.1909	11.2517	chr1	collagen type IX alpha 3 chain
100016023	RET	1.12018e-05	8.25929e-07	up	148.448	148.448	7.21381	4.30273	3.12919	2.92427	1.72923	3.14533	10.2795	10.6561	9.72897	10.3753	chr1	ret proto-oncogene
100013195	LGI2	1.89112e-05	1.80655e-06	up	144.921	144.921	7.17912	0	0	0	0.144265	2.29733	7.42246	7.19592	7.89547	8.15592	chr5	leucine rich repeat LGI family member 2
107649491	LOC107649491	1.41131e-07	9.7588e-10	up	139.668	139.668	7.12585	0	0	0	0	0	6.7445	6.97368	7.7626	7.02264	chr6	endogenous retrovirus group K member 6 Env polyprotein-like
100010349	LOC100010349	0.00233704	0.000951852	up	137.689	137.689	7.10527	4.20587	5.53982	0	0.144265	0	8.32113	9.15859	9.30771	9.54561	chrX	transmembrane 9 superfamily member 2-like
103100757	LOC103100757	4.69328e-07	6.88128e-09	up	136.94	136.94	7.0974	0	0	0	0	0	6.78568	6.58797	7.89063	7.12533	chr7	uncharacterized LOC103100757
100016627	CXCR4	7.06307e-05	1.10259e-05	up	136.318	136.318	7.09083	3.20587	0.358715	0	1.14427	2.29733	8.25788	9.06014	8.26111	8.38912	chr4	C-X-C motif chemokine receptor 4
100014160	LHX6	0.000517864	0.000149346	up	135.041	135.041	7.07725	4.08034	4.2167	0.339305	0.144265	1.9754	8.5516	9.46354	8.99281	9.90586	chr1	LIM homeobox 6
107651140	LOC107651140	4.58228e-07	6.59553e-09	up	134.235	134.235	7.06862	0	0	0	0	0	7.56621	6.81836	7.5047	6.3852	chr2	endogenous retrovirus group K member 21 Gag polyprotein-like
100018080	CRB2	1.28531e-05	1.03028e-06	up	133.376	133.376	7.05935	3.20587	4.34361	2.1873	2.92037	2.53612	9.34892	9.89035	10.7804	10.3723	chr1	crumbs cell polarity complex component 2
100025135	REEP2	3.17167e-05	3.6445e-06	up	132.341	132.341	7.04812	0	0	2.01738	1.64677	1.86293	7.17026	8.39944	8.36076	8.68366	chr1	receptor accessory protein 2
100020409	C1QL1	1.86708e-08	3.78888e-11	up	132.203	132.203	7.04662	0	0	0	0	0	6.80611	7.45051	6.92936	7.00048	chr2	complement C1q like 1
100031606	SCG5	2.32972e-07	2.0837e-09	up	131.352	131.352	7.0373	0	0	0	0	0	6.96231	6.45044	7.11156	7.62487	chr1	secretogranin V
100020012	EGFL7	0.000154282	3.08795e-05	up	129.588	129.588	7.01779	1.8433	2.86122	0	0.144265	0	7.13507	7.79175	7.55415	9.46922	chr1	EGF like domain multiple 7
100012425	MMP8	0.00157935	0.000592332	up	129.16	129.16	7.01302	2.42826	1.35871	5.57516	6.02078	5.63075	9.2476	12.1592	11.0216	12.4346	chr4	matrix metallopeptidase 8
100025233	STMN4	8.28595e-06	5.20635e-07	up	128.824	128.824	7.00925	1.03594	0	1.33931	0.144265	0	7.52474	6.99705	7.00979	8.52105	chr1	stathmin 4
100030407	LZTS1	0.000532701	0.000154745	up	127.867	127.867	6.9985	4.6653	0.358715	1.33931	1.72923	0	9.28353	8.63063	7.29861	9.25526	chr1	leucine zipper tumor suppressor 1
100015461	PHOX2A	1.76615e-05	1.61971e-06	up	124.788	124.788	6.96333	0	0.358715	0	1.72923	1.56036	8.32744	7.62265	6.77398	8.04789	chr4	paired like homeobox 2A
107649945	LOC107649945	0.0329898	0.0208278	up	124.658	124.658	6.96184	0	0	8.44521	8.74789	9.0102	12.9496	11.8583	12.5695	11.4325	chr8	endogenous retrovirus group K member 9 Gag polyprotein-like
100022780	KCNG1	4.46286e-06	1.95219e-07	up	124.542	124.542	6.96049	0	0.358715	0	0	0	6.35354	7.23811	6.35928	8.17798	chr1	potassium voltage-gated channel modifier subfamily G member 1
100028274	SORCS3	0.00119658	0.000421703	up	124.477	124.477	6.95974	0	5.2656	0.339305	0.144265	0	8.71185	8.04557	7.62369	8.05719	chr1	sortilin related VPS10 domain containing receptor 3
100025814	OLIG3	1.69422e-05	1.52956e-06	up	124.411	124.411	6.95897	0	0	0	0	0	8.63838	6.75271	5.86992	6.57488	chr2	oligodendrocyte transcription factor 3
100022672	PGM2	0.00342783	0.00150459	up	124.326	124.326	6.95798	8.27674	7.79017	3.14666	2.72923	2.56036	12.1437	11.7766	11.9881	11.526	chr5	phosphoglucomutase 2
100017223	LOC100017223	0.000752593	0.000238364	up	122.364	122.364	6.93503	3.49537	6.45161	1.66123	1.36666	2.43483	10.3229	9.94719	10.643	9.15484	chr4	zinc finger protein 28 homolog
100025075	CMTM8	1.25003e-05	9.78978e-07	up	121.44	121.44	6.9241	1.49537	1.35871	0.339305	0.144265	0	6.76968	7.14731	8.1855	8.26404	chr8	CKLF like MARVEL transmembrane domain containing 8
107650317	LOC107650317	0.0158025	0.00897672	up	120.101	120.101	6.9081	0	0	7.13156	7.20316	7.4211	11.3471	10.8091	11.7184	11.1625	chrX	endogenous retrovirus group K member 18 Env polyprotein-like
100022865	LOC100022865	0.00134907	0.000488526	up	120.067	120.067	6.9077	6.63568	4.53024	1.33931	1.72923	1.56036	9.55222	10.2168	9.83894	10.6587	chrX	protocadherin-11 X-linked
100023767	GDAP1L1	8.60564e-07	1.64286e-08	up	119.417	119.417	6.89986	0.620905	0.358715	0	0.144265	0	6.82566	7.21767	6.60285	7.85238	chr1	ganglioside induced differentiation associated protein 1 like 1
107651102	LOC107651102	7.55982e-06	4.54555e-07	up	117.948	117.948	6.88201	0	0	0	0	1.56036	7.7431	6.67084	7.63108	6.7313	chr2	endogenous retrovirus group K member 6 Env polyprotein-like
100013954	ALOX5	8.08028e-05	1.31906e-05	up	115.904	115.904	6.85679	1.62091	2.94368	0	0	0	7.81765	7.43869	8.24417	7.57832	chr1	arachidonate 5-lipoxygenase
107650997	LOC107650997	2.16972e-06	6.63717e-08	up	115.888	115.888	6.85659	0	0	0	0	0	7.03144	6.38177	7.84611	6.16703	chr2	endogenous retrovirus group K member 18 Pol protein-like
107650721	LOC107650721	0.000199396	4.37158e-05	up	115.86	115.86	6.85624	0	0	2.89185	2.65523	2.56036	9.07646	8.13745	9.15285	7.54414	chr1	endogenous retrovirus group K member 11 Pol protein-like
100015125	HPN	0.000165961	3.41402e-05	up	115.487	115.487	6.85159	3.70837	1.23318	0	0.144265	1.56036	7.64398	7.85865	8.28518	8.93549	chr4	hepsin
100026169	ABAT	0.000967593	0.000324204	up	114.026	114.026	6.83322	4.56732	6.53078	1.33931	1.72923	2.29733	10.0683	10.0326	10.2414	10.1618	chr6	4-aminobutyrate aminotransferase
100010355	NHLH2	8.81666e-06	5.70324e-07	up	113.989	113.989	6.83275	0	0	0.339305	1.46619	0	7.69017	6.97658	6.3032	7.80544	chr2	nescient helix-loop-helix 2
103099164	LOC103099164	0.00185908	0.00072365	up	113.621	113.621	6.82809	3.6798	6.32415	2.33931	0	0.975401	9.03833	9.67086	10.0083	9.24979	chr6	uncharacterized LOC103099164
100025900	FGD5	0.000912105	0.000301567	up	113.229	113.229	6.8231	4.39349	4.37366	2.33931	0.144265	0	9.45807	8.94024	8.73666	9.15801	chr6	FYVE, RhoGEF and PH domain containing 5
100015877	LAMC3	0.00072172	0.000226416	up	113.222	113.222	6.82301	4.58068	1.68064	0	0.144265	2.29733	7.29472	9.15047	8.15136	9.65785	chr1	laminin subunit gamma 3
107651092	LOC107651092	0.0272769	0.0167926	up	112.107	112.107	6.80873	0	2.45182	8.96921	9.24904	9.39294	13.5394	12.3238	13.189	12.2331	chr1	endogenous retrovirus group K member 8 Gag polyprotein-like
100019612	CDH19	0.00087078	0.00028509	up	111.908	111.908	6.80617	0	5.10018	2.66123	0.144265	0.975401	8.85491	8.58996	8.25722	8.62745	chr3	cadherin 19
107650739	LOC107650739	5.71907e-06	2.93926e-07	up	110.83	110.83	6.7922	0	0	0.924268	0	0	7.3633	6.5972	7.85455	6.09315	chr1	endogenous retrovirus group K member 6 Pol protein-like
100012059	FGF13	2.27906e-06	7.1258e-08	up	110.709	110.709	6.79063	3.03594	1.94368	2.33931	1.72923	2.83338	9.16314	8.9293	8.85522	9.7201	chrX	fibroblast growth factor 13
100019441	LYPD6	1.22517e-06	2.69804e-08	up	109.248	109.248	6.77146	1.62091	0.358715	1.33931	1.14427	1.56036	8.37709	7.80944	8.01852	7.69964	chr4	LY6/PLAUR domain containing 6
100031155	DSC1	0.00154366	0.000575813	up	108.724	108.724	6.76452	6.28711	0.358715	2.50923	2.68859	3.19779	8.04695	10.2687	10.971	9.80455	chr3	desmocollin 1
100023168	NDRG2	0.00105545	0.000361732	up	106.113	106.113	6.72946	3.07859	0	4.73162	5.14427	5.11836	9.95021	10.4405	10.3285	10.657	chr1	NDRG family member 2
100033043	ELAPOR1	5.54681e-07	8.62976e-09	up	104.994	104.994	6.71417	0.620905	0.358715	0.339305	0.144265	0	6.83649	6.45716	7.11487	7.61871	chr2	endosome-lysosome associated apoptosis and autophagy regulator 1
100030037	LOC100030037	3.93415e-05	4.95281e-06	up	104.508	104.508	6.70748	1.41168	2.21249	0	0	0	6.80354	8.04719	7.88185	6.99665	chr4	cytosolic phospholipase A2 gamma-like
554228	MODO-DAB1	0.000505717	0.000145106	up	104.463	104.463	6.70684	6.16006	3.05915	2.33931	1.14427	3.14533	9.2208	9.80782	9.99638	10.4809	chr2	MHC class II beta chain
100029998	LOC100029998	0.000452659	0.000125948	up	103.468	103.468	6.69305	1.83926	4.25327	0	0	0.975401	7.28308	8.89817	8.39759	7.84769	chr4	cytosolic phospholipase A2 gamma-like
100025223	VWA7	3.22776e-07	3.89659e-09	up	101.967	101.967	6.67195	0	0.358715	0.339305	0.144265	0	6.52422	6.41653	7.02259	7.39831	chr2	von Willebrand factor A domain containing 7
100018371	HOXB9	0.0151709	0.00855978	up	101.954	101.954	6.67177	8.54461	7.61419	0	1.14427	3.56036	10.6068	10.6501	11.2457	10.8753	chr2	homeobox B9
107649311	LOC107649311	1.63102e-06	4.23622e-08	up	101.309	101.309	6.66261	0	0	0	0	0	7.32604	6.10288	7.1893	6.03222	chr5	endogenous retrovirus group K member 6 Pol protein-like
100031452	GALNT14	7.71459e-06	4.69659e-07	up	100.219	100.219	6.64701	0	0	0	1.08286	1.56036	6.6115	7.13421	7.33173	7.62517	chr1	polypeptide N-acetylgalactosaminyltransferase 14
100015702	DIPK1B	0.0122254	0.00667458	up	99.6356	99.6356	6.63859	6.66912	7.29521	1.33931	0	0.560364	8.97274	10.096	9.15678	11.0201	chr1	divergent protein kinase domain 1B
100020920	NRIP3	1.62039e-05	1.44318e-06	up	99.62	99.62	6.63836	0.620905	1.53504	1.33931	0.144265	1.56036	7.20907	7.24523	7.30526	8.95379	chr5	nuclear receptor interacting protein 3
100618744	NTRK1	0.00107046	0.000368404	up	99.2905	99.2905	6.63358	1.20587	4.89932	0.339305	0.144265	0	8.69524	7.66634	6.89358	8.55018	chr2	neurotrophic receptor tyrosine kinase 1
107651135	LOC107651135	4.57239e-08	2.09409e-10	up	99.2638	99.2638	6.6332	0	0	0	0	0	6.54612	6.54626	7.10964	6.33076	chr2	endogenous retrovirus group K member 6 Env polyprotein-like
103098303	LRTM1	0.000109861	1.96933e-05	up	98.2945	98.2945	6.61904	0	0	0	2.3718	2.57234	7.03634	7.87125	7.60742	7.91646	chr6	leucine rich repeats and transmembrane domains 1
100017587	OPCML	7.75585e-05	1.2498e-05	up	97.639	97.639	6.60939	0.620905	0	1.33931	0	2.9754	8.19632	7.07677	7.73976	7.37319	chr4	opioid binding protein/cell adhesion molecule like
100022591	NET1	4.33406e-06	1.87305e-07	up	96.8054	96.8054	6.59702	1.03594	1.34664	0	1.14427	0	7.42916	6.84501	7.71059	7.22478	chr8	neuroepithelial cell transforming 1
100032047	SPINT1	5.83617e-05	8.49217e-06	up	96.0274	96.0274	6.58537	0	0.773752	2.33931	1.28177	2.29733	6.76188	7.89902	8.4546	8.57971	chr1	serine peptidase inhibitor, Kunitz type 1
100011315	GPR85	3.55126e-06	1.3369e-07	up	95.0057	95.0057	6.56994	0.620905	0.358715	0	0	1.56036	7.2692	7.06418	6.67892	7.29945	chr8	G protein-coupled receptor 85
100030155	DKK4	0.000116161	2.12066e-05	up	94.3804	94.3804	6.56042	2.42963	0.358715	3.3982	1.14427	2.43483	8.02898	9.57252	8.77795	7.67473	chr1	dickkopf WNT signaling pathway inhibitor 4
100021207	MSANTD1	5.37434e-06	2.64577e-07	up	93.7389	93.7389	6.55058	0	1.35871	0	0.144265	0	7.02017	7.53802	6.38821	6.45828	chr5	Myb/SANT DNA binding domain containing 1
100015150	TSPAN33	3.77722e-08	1.53303e-10	up	93.2562	93.2562	6.54313	0	0	0	0.144265	0	6.30769	6.3817	6.60919	6.98933	chr8	tetraspanin 33
100025956	TLX2	1.15252e-05	8.61033e-07	up	93.1336	93.1336	6.54123	1.62091	0	0.339305	0.144265	0	7.45207	6.80822	6.10095	7.48726	chr5	T cell leukemia homeobox 2
100031958	LOC100031958	3.60213e-05	4.4184e-06	up	92.4629	92.4629	6.5308	1.25075	0	0	2.39219	2.02851	7.65962	7.58949	7.7432	7.66807	chr1	ADP/ATP translocase 3
100031173	MCAM	0.00917295	0.00477986	up	90.9724	90.9724	6.50736	7.95467	4.96664	1.33931	0.144265	1.56036	8.68304	10.0355	9.19064	10.8925	chr4	melanoma cell adhesion molecule
107651997	LOC107651997	0.000153689	3.06812e-05	up	90.6756	90.6756	6.50264	0.620905	0	1.21377	2.36666	0.638366	8.4053	6.78631	8.76968	5.92104	chr3	endogenous retrovirus group K member 18 Pol protein-like
100010067	SPOCK2	1.99962e-05	1.95378e-06	up	90.3664	90.3664	6.49772	5.64327	5.05915	3.42677	4.00225	4.2608	10.5601	11.0645	10.5881	11.692	chr1	SPARC (osteonectin), cwcv and kazal like domains proteoglycan 2
103098431	LOC103098431	1.53741e-05	1.34386e-06	up	90.059	90.059	6.4928	0	1.34277	0	1.14427	0.975401	7.042	6.43311	6.97349	8.29254	chr3	uncharacterized LOC103098431
100031115	TMC6	0.0249999	0.0151672	up	89.7105	89.7105	6.4872	8.15645	8.28624	0.339305	1.66952	0	10.1025	10.3265	10.1171	10.1639	chr2	transmembrane channel like 6
100018489	CRABP2	7.68693e-05	1.23407e-05	up	89.2541	89.2541	6.47985	5.25511	7.23523	5.19729	5.58721	7.85804	13.1957	12.5249	12.8349	12.2701	chr2	cellular retinoic acid binding protein 2
100028385	DEF6	0.000146542	2.85704e-05	up	89.0019	89.0019	6.47576	2.5595	3.16607	2.66123	1.72923	0	7.41188	8.72369	8.39084	9.46947	chr2	DEF6 guanine nucleotide exchange factor
100025870	AIRE	5.22234e-05	7.336e-06	up	88.7953	88.7953	6.47241	0	2.52864	0	0	0	6.54801	7.46993	6.71797	7.17665	chr2	autoimmune regulator
100617568	HMGN5	0.000103386	1.81828e-05	up	87.8409	87.8409	6.45682	3.21761	4.32834	2.33931	1.14427	1.56036	8.93605	8.62222	8.67591	9.66501	chrX	high mobility group nucleosome binding domain 5
100022388	MBP	6.78922e-05	1.04505e-05	up	87.4897	87.4897	6.45104	2.20587	3.29731	2.33931	1.72923	0	8.70871	8.0272	8.13993	8.58569	chr3	myelin basic protein
100014060	CLIC5	2.9492e-05	3.29831e-06	up	87.2404	87.2404	6.44692	0	1.35871	1.92427	0.144265	0.975401	6.61619	7.48615	6.84855	8.35892	chr2	chloride intracellular channel 5
100025203	SAPCD1	4.61678e-06	2.07504e-07	up	86.9157	86.9157	6.44154	0	0	0	0	0	6.04047	6.54894	5.62661	7.55016	chr2	suppressor APC domain containing 1
100619793	GPR68	0.00053807	0.000156588	up	86.0761	86.0761	6.42754	4.83036	3.16607	1.33931	1.72923	0	8.74803	8.71047	8.5155	8.58813	chr1	G protein-coupled receptor 68
100012578	RAPSN	0.000362149	9.48582e-05	up	85.9161	85.9161	6.42486	4.68167	2.52864	0.339305	1.72923	1.9754	8.28109	8.68009	7.99666	9.74498	chr5	receptor associated protein of the synapse
100024165	TSPAN1	5.07816e-07	7.7098e-09	up	85.7072	85.7072	6.42134	0	0	0	0	0	6.68418	5.66217	6.84901	6.49001	chr2	tetraspanin 1
100032776	MPZ	0.000303079	7.61969e-05	up	84.9942	84.9942	6.40929	2.79083	2.29731	0	0	0	6.21775	8.02904	7.00569	8.45521	chr2	myelin protein zero
100027172	CPLX1	5.58655e-07	8.73358e-09	up	84.9632	84.9632	6.40877	0	0	0	0	0	6.86153	5.99412	5.8994	6.88002	chr5	complexin 1
103097153	LOC103097153	5.23093e-05	7.36181e-06	up	84.9352	84.9352	6.40829	3.72524	4.2656	1.21377	3.05116	3.4779	9.46456	9.34187	9.73807	9.67561	chr2	translation initiation factor IF-2-like
100032085	PPP1R14C	0.000878757	0.000288362	up	84.716	84.716	6.40456	1.20587	1.94368	5.38443	5.36794	4.82256	9.90967	10.4399	9.9023	10.346	chr2	protein phosphatase 1 regulatory inhibitor subunit 14C
100014832	CXADR	0.000965495	0.000323283	up	84.6774	84.6774	6.40391	6.4538	8.08777	3.03974	3.72923	4.9754	11.5075	12.0653	11.4384	11.6331	chr4	CXADR Ig-like cell adhesion molecule
100014565	CRYAA	1.63201e-06	4.25635e-08	up	84.5432	84.5432	6.40162	0	0	0	0.144265	0	6.90402	5.99918	7.07733	5.74135	chr4	crystallin alpha A
100012946	SOX3	2.12431e-05	2.10638e-06	up	84.3395	84.3395	6.39814	2.46086	0.358715	0.339305	1.95162	1.29733	7.75113	7.44697	7.42257	8.09814	chrX	SRY-box transcription factor 3
100018471	LOC100018471	2.4592e-05	2.59699e-06	up	84.1928	84.1928	6.39562	0.357871	2.09568	0.339305	2.14427	1.9754	7.40935	7.41983	8.18894	8.0944	chr4	cytochrome P450 2C42-like
107649231	LOC107649231	1.50637e-07	1.12086e-09	up	84.1059	84.1059	6.39413	0	0	0	0	0	6.6157	6.23814	6.81588	5.90681	chr5	endogenous retrovirus group K member 21 Gag polyprotein-like
107649841	LOC107649841	1.09839e-05	8.02433e-07	up	83.7567	83.7567	6.38813	0	0	0	0	0	6.88154	5.73267	7.534	5.40431	chr7	endogenous retrovirus group K member 18 Pol protein-like
107652262	LOC107652262	5.36678e-06	2.63693e-07	up	82.0651	82.0651	6.3587	0	0	0	0	0	7.09698	5.96798	7.01923	5.3506	chr4	endogenous retrovirus group K member 21 Gag polyprotein-like
100026838	CDH15	0.0128127	0.00704777	up	81.2982	81.2982	6.34515	7.3278	4.99751	0	0.144265	0	8.7764	9.05731	8.04945	9.47312	chr1	cadherin 15
100020553	TNNC1	0.0351203	0.0224369	up	80.6108	80.6108	6.3329	9.04829	6.53671	0.339305	0	0	8.59594	9.41819	8.5444	11.5125	chr6	troponin C1, slow skeletal and cardiac type
100023754	LOC100023754	3.54025e-05	4.31322e-06	up	79.5879	79.5879	6.31448	2.35787	0.358715	0	0.144265	0	7.15836	7.32193	6.39331	6.673	chr3	nuclear transport factor 2-like
100032781	SERINC2	0.000968362	0.000324971	up	79.3006	79.3006	6.30926	4.79083	3.05915	1.92427	0.144265	0	8.26899	8.41188	7.9604	8.53058	chr4	serine incorporator 2
100032650	DACT2	4.28781e-05	5.56282e-06	up	79.0862	79.0862	6.30535	2.62091	1.35871	2.33931	3.74913	4.0198	9.1013	9.22645	9.42283	8.7411	chr2	dishevelled binding antagonist of beta catenin 2
100032245	TOX2	2.36661e-05	2.44043e-06	up	79.0156	79.0156	6.30406	2.35787	0.773752	3.07627	2.8447	3.06286	8.44667	8.87864	8.59494	8.98839	chr1	TOX high mobility group box family member 2
100022701	RAB9B	2.04858e-05	2.01855e-06	up	78.6429	78.6429	6.29725	1.8433	0	0	0	1.56036	6.832	7.11583	6.70091	7.26317	chrX	RAB9B, member RAS oncogene family
100018120	ACSL6	3.44029e-05	4.12679e-06	up	78.1598	78.1598	6.28835	0	0	1.33931	1.14427	1.9754	6.50731	7.30695	6.78884	8.1175	chr1	acyl-CoA synthetase long chain family member 6
100022160	GRTP1	4.68441e-05	6.29517e-06	up	77.517	77.517	6.27644	1.8433	0.943677	0	0.144265	0.975401	5.92845	6.66472	7.43872	8.19919	chr7	growth hormone regulated TBC protein 1
100028872	CNTFR	0.000803603	0.00025905	up	77.4097	77.4097	6.27444	4.3219	5.07397	0.339305	1.95162	3.08558	8.86425	9.43138	8.66742	9.95262	chr6	ciliary neurotrophic factor receptor
100030032	VAMP5	0.000410911	0.000111896	up	76.2026	76.2026	6.25177	0	2.15842	3.79874	3.46619	4.14533	8.58475	8.98882	9.05195	9.23649	chr1	vesicle associated membrane protein 5
100024875	POU3F1	0.00903299	0.00469064	up	76.1744	76.1744	6.25123	5.86883	6.4248	1.33931	0	0	9.016	8.90704	9.04651	8.94173	chr4	POU class 3 homeobox 1
100015422	ATP1B2	0.000205979	4.5639e-05	up	76.126	76.126	6.25032	0	0.358715	2.66123	0	2.29733	6.33232	7.28182	7.25911	8.38184	chr2	ATPase Na+/K+ transporting subunit beta 2
100015101	MAPK4	3.32754e-05	3.92903e-06	up	76.0729	76.0729	6.24931	2.20587	0.358715	3.03974	2.57722	2.14533	8.72538	8.02631	8.22111	8.28594	chr3	mitogen-activated protein kinase 4
100015090	CPS1	0.00109526	0.000379164	up	75.5417	75.5417	6.2392	4.50306	0.358715	4.14666	4.53658	3.43483	10.9412	9.54162	10.0817	7.97621	chr7	carbamoyl-phosphate synthase 1
100619480	COL13A1	9.50763e-05	1.62641e-05	up	75.0261	75.0261	6.22932	4.14614	1.94368	1.68383	1.33097	3.24317	7.92684	8.64017	9.2367	8.99181	chr1	collagen type XIII alpha 1 chain
103106242	LOC103106242	1.12692e-05	8.33439e-07	up	74.5936	74.5936	6.22098	0.303165	0.943677	0.924268	0.144265	2.04489	6.47036	7.43571	7.39125	7.07481	chr8	uncharacterized LOC103106242
100620045	POU4F1	6.84558e-06	3.94631e-07	up	74.3521	74.3521	6.2163	0	0	1.33931	0.144265	0	6.99798	6.09513	5.97406	6.98489	chr7	POU class 4 homeobox 1
100012188	CPT1B	2.16558e-05	2.16314e-06	up	73.7625	73.7625	6.20482	5.17129	5.40413	3.79874	3.72923	3.29733	10.3266	10.509	10.3484	10.7558	chr8	carnitine palmitoyltransferase 1B
107649282	LOC107649282	2.89026e-05	3.21068e-06	up	73.6206	73.6206	6.20204	0	0	0	0	0	6.76742	6.61902	6.96154	4.46017	chr5	endogenous retrovirus group K member 18 Pol protein-like
107649963	LOC107649963	9.3922e-06	6.24735e-07	up	73.3272	73.3272	6.19628	0	0	0	0	0	7.11162	5.9235	6.73341	5.01658	chr8	endogenous retrovirus group K member 21 Gag polyprotein-like
103095390	LOC103095390	0.000495962	0.00014165	up	72.5786	72.5786	6.18147	0	0	2.50923	3.01873	3.18485	8.37936	8.77072	7.53508	7.01099	chr2	uncharacterized LOC103095390
107650741	LOC107650741	5.74182e-06	2.95614e-07	up	71.8565	71.8565	6.16705	0	0	0	0	0	6.66137	5.49246	7.08537	5.42899	chr1	endogenous retrovirus group K member 18 Pol protein-like
100019241	KIFC2	1.97122e-05	1.91714e-06	up	71.8125	71.8125	6.16616	0	0	1.33931	0	1.56036	6.22758	6.35923	6.9394	7.45818	chr3	kinesin family member C2
100021527	CRH	2.05615e-06	6.06387e-08	up	71.7871	71.7871	6.16565	0	0	0.339305	1.14427	0	6.33425	6.37797	6.968	6.16925	chr3	corticotropin releasing hormone
100030410	REM2	4.21087e-06	1.79132e-07	up	70.8089	70.8089	6.14586	0.51399	0	0	0	0.975401	5.77713	6.24733	6.57668	7.17381	chr1	RRAD and GEM like GTPase 2
103095989	SOX12	8.0878e-08	4.42946e-10	up	70.504	70.504	6.13963	3.42826	2.94368	3.14666	3.6927	3.29733	9.47464	9.40054	9.55972	9.33053	chr1	SRY-box transcription factor 12
100023253	GPC3	0.000161891	3.3013e-05	up	70.34	70.34	6.13627	0	0.358715	1.33931	2.95162	2.56036	7.0634	7.6968	7.191	8.3619	chrX	glypican 3
100027003	NR5A2	7.962e-05	1.2929e-05	up	70.3128	70.3128	6.13571	0	2.94368	1.92427	2.08286	2.29733	7.17912	8.11386	8.01144	8.63695	chr2	nuclear receptor subfamily 5 group A member 2
100028115	CAMKV	0.000136674	2.62254e-05	up	70.1337	70.1337	6.13204	0	0	1.92427	0	0.975401	5.84682	5.70174	7.01064	8.28868	chr6	CaM kinase like vesicle associated
100010911	MAPK8IP2	0.000424455	0.000116378	up	70.1189	70.1189	6.13173	0.620905	0	2.66123	3.82609	2.9754	8.27905	7.62286	7.90621	8.78572	chr8	mitogen-activated protein kinase 8 interacting protein 2
107650968	LOC107650968	4.58556e-06	2.02542e-07	up	69.9573	69.9573	6.1284	0	0	0	0	0	6.40752	5.62483	7.10679	5.37448	chr2	endogenous retrovirus group K member 18 Pol protein-like
103093776	C5H4orf48	1.97898e-05	1.92767e-06	up	69.7911	69.7911	6.12497	0	1.35871	0	1.72923	0	6.43395	6.97166	6.34172	7.22291	chr5	chromosome 5 C4orf48 homolog
103096893	LOC103096893	6.58095e-06	3.68494e-07	up	69.4383	69.4383	6.11766	0	0	0.339305	0	0	6.08181	6.23069	5.19583	7.23376	chr1	uncharacterized LOC103096893
100020714	TMEFF1	4.08336e-06	1.7248e-07	up	69.239	69.239	6.11351	4.35787	3.55511	5.14666	5.00225	4.83338	10.8985	10.8032	10.5328	10.5358	chr6	transmembrane protein with EGF like and two follistatin like domains 1
100022055	B3GNT4	4.23623e-06	1.80848e-07	up	68.5103	68.5103	6.09825	4.42826	3.81289	2.92427	3.6037	4.22333	9.69296	10.4444	9.69119	9.7584	chr3	UDP-GlcNAc:betaGal beta-1,3-N-acetylglucosaminyltransferase 4
100025912	FBN3	0.00523376	0.00248766	up	67.9096	67.9096	6.08554	10.8422	8.00676	5.12066	4.33013	4.88949	12.6307	12.8353	12.8698	12.5577	chr3	fibrillin 3
100014009	FAM169A	0.00110108	0.000382171	up	67.6261	67.6261	6.07951	3.54374	4.29731	0	2.31419	0	7.80328	7.77954	8.46401	8.39539	chr3	family with sequence similarity 169 member A
100618145	SV2A	1.4658e-05	1.25923e-06	up	67.3512	67.3512	6.07363	0	1.35871	1.92427	1.14427	1.9754	7.32775	7.14402	7.02915	7.91572	chr2	synaptic vesicle glycoprotein 2A
100030021	PSRC1	0.00059878	0.000179611	up	67.2593	67.2593	6.07166	0	3.79612	4.03974	3.8447	4.14533	9.11682	9.23852	9.53485	9.05717	chr2	proline and serine rich coiled-coil 1
100025744	ATF7IP2	4.85212e-05	6.62622e-06	up	66.9642	66.9642	6.06532	1.94283	1.35871	0	0	1.9754	6.79634	6.75007	7.90494	7.03149	chr6	activating transcription factor 7 interacting protein 2
103093177	LOC103093177	2.36644e-05	2.43848e-06	up	66.9201	66.9201	6.06437	0	0	1.92427	1.14427	1.56036	6.61645	6.93323	6.86282	7.54808	chr3	uncharacterized LOC103093177
100032802	NKAIN1	0.00109623	0.000379662	up	66.907	66.907	6.06409	5.62346	4.8096	1.92427	1.14427	2.29733	9.91772	9.07834	9.31858	8.58083	chr4	sodium/potassium transporting ATPase interacting 1
100022651	SLC25A53	0.000104513	1.84754e-05	up	66.5769	66.5769	6.05695	7.63027	8.25252	5.79874	5.46017	6.44301	12.7741	12.632	12.2412	13.4484	chrX	solute carrier family 25 member 53
107649485	LOC107649485	1.77831e-05	1.63491e-06	up	66.5398	66.5398	6.05614	0	0	0	0	0	6.9001	5.41829	6.97722	4.92898	chr6	endogenous retrovirus group K member 9 Gag polyprotein-like
100014019	PTCH1	1.81593e-05	1.7006e-06	up	66.4442	66.4442	6.05407	6.04826	4.34361	4.98316	5.31419	4.36772	10.2262	11.7352	11.3459	10.9545	chr6	patched 1
100024334	FGFBP3	0.00303274	0.0013004	up	66.3762	66.3762	6.05259	6.39129	0.358715	5.3837	5.78812	4.14533	9.84406	10.984	10.4531	10.5829	chr1	fibroblast growth factor binding protein 3
100032437	PCSK9	0.00107239	0.000369393	up	66.0225	66.0225	6.04489	2.20587	0	4.14666	4.18866	4.46725	8.66744	9.35043	8.35628	9.81216	chr2	proprotein convertase subtilisin/kexin type 9
100015923	LAMA1	0.0114176	0.00616149	up	65.6656	65.6656	6.03707	5.78239	8.22044	0.339305	2.72923	1.56036	9.94817	9.73081	9.97458	9.40008	chr3	laminin subunit alpha 1
100023104	DKK1	0.00935744	0.00488866	up	65.4422	65.4422	6.03215	5.88769	5.56165	0.339305	0.144265	0	8.86536	7.67892	8.81734	8.31331	chr1	dickkopf WNT signaling pathway inhibitor 1
100027681	NPTX2	0.0232082	0.0139371	up	65.021	65.021	6.02283	7.24987	6.72795	0.339305	0	0	8.78466	9.14645	8.05392	9.56	chr6	neuronal pentraxin 2
100011159	ALPK3	0.00139154	0.00050695	up	64.9692	64.9692	6.02168	6.12936	2.35871	1.33931	1.14427	1.56036	8.32719	8.43916	8.62415	8.72185	chr1	alpha kinase 3
100014584	PCTP	0.00018874	4.07505e-05	up	64.4301	64.4301	6.00966	3.62091	4.69262	1.92427	1.72923	1.56036	8.58885	8.30481	9.03649	8.9304	chr2	phosphatidylcholine transfer protein
100012410	GRM3	1.2737e-06	2.91978e-08	up	63.7624	63.7624	5.99463	0.620905	0	0	0.144265	0	6.28956	6.41829	5.40451	6.47831	chr8	glutamate metabotropic receptor 3
100010240	HOXA1	1.51411e-05	1.31781e-06	up	63.3259	63.3259	5.98472	5.05475	3.24574	3.92427	2.95162	3.43483	9.4698	10.0991	9.76192	9.497	chr8	homeobox A1
107652043	LOC107652043	3.99218e-07	5.16088e-09	up	62.9451	62.9451	5.97602	0	0	0	0.144265	0	5.64625	6.18629	6.56933	5.61764	chr3	endogenous retrovirus group K member 6 Env polyprotein-like
100029465	AGT	4.59073e-06	2.04263e-07	up	62.7103	62.7103	5.97063	2.03775	0.773752	1.33931	1.72923	2.29733	7.5405	7.16533	7.88291	7.83566	chr2	angiotensinogen
100021727	CHL1	1.01928e-05	7.10161e-07	up	62.5091	62.5091	5.96599	5.9956	4.55511	4.79874	5.37308	5.06286	11.9574	11.2726	10.7699	10.4924	chr6	cell adhesion molecule L1 like
103098615	LOC103098615	8.44546e-05	1.40328e-05	up	62.3028	62.3028	5.96123	0	2.05915	0	0	0	5.14991	7.18433	6.84233	6.31565	chr4	cytosolic phospholipase A2 gamma-like
100011171	LOC100011171	0.000670615	0.000206704	up	62.1493	62.1493	5.95767	4.20587	1.87116	0	1.72923	0	8.02442	7.10442	7.03566	7.91118	chr5	collagen alpha-1(XXV) chain
100017117	TDRD5	0.00196278	0.000773016	up	61.5275	61.5275	5.94316	3.79083	5.65027	1.92427	0	1.56036	8.07126	8.75947	8.84495	8.43754	chr2	tudor domain containing 5
100017183	LOC100017183	1.40758e-05	1.17113e-06	up	61.4527	61.4527	5.9414	3.12341	3.16607	1.92427	3.14427	1.56036	8.87924	8.53139	8.67791	8.01176	chr6	gap junction gamma-1 protein-like
100027830	PLCH2	3.70228e-06	1.4414e-07	up	61.3909	61.3909	5.93995	0.620905	1.35871	0.339305	1.14427	1.56036	7.41113	6.81074	6.42189	7.1349	chr4	phospholipase C eta 2
100025649	LOC100025649	6.87571e-05	1.06301e-05	up	61.2862	61.2862	5.93749	2.38361	1.64172	0	0	0	6.86947	6.49167	6.62795	6.98114	chr4	protein CutA-like
100022863	FAIM2	2.91807e-06	9.80365e-08	up	61.0862	61.0862	5.93277	0	0	0.339305	0	0	6.69488	5.82073	5.1575	6.32942	chr8	Fas apoptotic inhibitory molecule 2
100021603	ST14	0.000305767	7.70104e-05	up	61.0406	61.0406	5.9317	2.58438	3.41761	1.92427	0.144265	0	7.0995	7.92926	7.54015	7.61431	chr4	ST14 transmembrane serine protease matriptase
100012345	MGAT3	0.000103954	1.83531e-05	up	61.0188	61.0188	5.93118	5.96786	2.52864	4.33931	4.18866	4.61926	10.2935	10.2485	9.98518	10.5125	chr8	beta-1,4-mannosyl-glycoprotein 4-beta-N-acetylglucosaminyltransferase
100013478	KIF5C	4.40993e-05	5.79531e-06	up	60.5625	60.5625	5.92035	3.03594	3.81585	4.79874	4.66783	5.4607	10.1564	10.1657	9.75133	11.0312	chr4	kinesin family member 5C
100033262	PCSK2	3.82278e-06	1.51417e-07	up	60.5256	60.5256	5.91947	0	0	0	0	0	6.20228	5.62063	5.08197	6.77302	chr1	proprotein convertase subtilisin/kexin type 2
100618746	LARGE2	1.04423e-05	7.35539e-07	up	60.4841	60.4841	5.91848	4.00268	4.79262	3.50923	3.31419	3.78276	9.26211	9.91193	10.6308	9.39028	chr5	LARGE xylosyl- and glucuronyltransferase 2
103106235	LOC103106235	1.80442e-05	1.68169e-06	up	60.3138	60.3138	5.91442	0	1.94368	0	0	0	6.42642	6.06733	6.44077	6.27808	chr3	predicted GPI-anchored protein 58
100019853	HEY1	0.00231971	0.000943925	up	60.261	60.261	5.91315	4.85408	3.05572	0	0	0	7.24511	7.42672	7.64507	7.66354	chr3	hes related family bHLH transcription factor with YRPW motif 1
100011255	TTLL7	0.00138683	0.000504701	up	60.1079	60.1079	5.90948	4.79056	3.9235	1.92427	0.144265	0.560364	8.22651	8.0136	8.1811	8.29109	chr2	tubulin tyrosine ligase like 7
100018288	NMNAT2	0.001216	0.000430374	up	59.5354	59.5354	5.89568	3.76386	3.94368	0	2.46619	0	7.7641	7.77045	7.55503	8.63212	chr2	nicotinamide nucleotide adenylyltransferase 2
100619627	LOC100619627	3.24379e-05	3.78888e-06	up	59.4317	59.4317	5.89316	3.6618	4.70886	2.92427	2.6037	2.56036	8.53715	9.43253	9.51449	9.25566	chr6	laminin subunit beta-2-like
100029674	SMYD1	0.00502204	0.00237126	up	59.1981	59.1981	5.88748	5.20587	0.358715	3.48226	0	0.390439	7.59484	7.80877	6.09534	9.60079	chr1	SET and MYND domain containing 1
100017236	LOC100017236	0.00022048	4.99002e-05	up	59.1788	59.1788	5.88701	0	0	2.14666	0.144265	2.9754	6.66094	6.85119	7.29102	6.95795	chr8	poly(U)-specific endoribonuclease-like
100026341	KCNIP1	7.04139e-05	1.09868e-05	up	59.1022	59.1022	5.88514	0	0	1.33931	1.46619	1.9754	6.0327	6.76263	6.60901	7.96094	chr1	potassium voltage-gated channel interacting protein 1
107651027	LOC107651027	2.45972e-06	7.80159e-08	up	59.0685	59.0685	5.88432	0	0	0	0	0.975401	6.30519	5.91028	6.53824	5.56389	chr1	endogenous retrovirus group K member 6 Env polyprotein-like
100014769	CA7	3.20565e-05	3.71249e-06	up	58.2959	58.2959	5.86532	0	0.358715	0	0.144265	0.975401	7.1819	5.02082	6.85753	5.58375	chr1	carbonic anhydrase 7
100022928	PDYN	0.000211517	4.71363e-05	up	57.3768	57.3768	5.8424	3.20587	2.35871	0.339305	0.144265	0.975401	6.83649	7.66556	6.75257	7.73381	chr1	prodynorphin
100024548	C2H1orf115	0.00354913	0.00157197	up	57.3142	57.3142	5.84082	2.20587	0	5.14666	5.18866	5.49896	9.53384	9.77669	9.51308	8.9718	chr2	chromosome 2 open reading frame, human C1orf115
100017829	RAB3C	0.000137225	2.63689e-05	up	56.4986	56.4986	5.82014	3.49537	0.358715	1.66123	1.72923	1.29733	7.82438	7.00326	6.92712	8.35933	chr3	RAB3C, member RAS oncogene family
100019800	NKX1-2	0.00119574	0.000421316	up	56.1262	56.1262	5.8106	0.0359428	0.358715	2.50923	3.66783	2.29733	8.56332	8.36405	7.8657	5.54458	chr1	NK1 homeobox 2
107649021	LOC107649021	0.00173695	0.000667103	up	55.2446	55.2446	5.78776	1.62091	0.358715	5.14666	3.93434	4.61926	8.74236	9.08221	9.4716	8.39878	chr4	endogenous retrovirus group K member 8 Gag polyprotein-like
100014029	GDPD2	1.00658e-06	2.0351e-08	up	55.0645	55.0645	5.78305	0.771465	0.943677	0.339305	0.144265	0.975401	5.97797	6.77004	6.48476	6.43872	chrX	glycerophosphodiester phosphodiesterase domain containing 2
100014738	AKAP4	9.71646e-06	6.6456e-07	up	54.8157	54.8157	5.77652	1.62091	2.76561	1.92427	1.72923	1.56036	6.71441	8.17071	7.99114	7.9101	chrX	A-kinase anchoring protein 4
103095637	LOC103095637	0.000490072	0.000139673	up	54.6569	54.6569	5.77233	0	0	2.66123	1.95162	3.14533	7.63325	7.69401	6.13229	7.83632	chr2	uncharacterized LOC103095637
103103114	FAM83G	8.88697e-06	5.78438e-07	up	54.5951	54.5951	5.7707	1.62091	0.541407	1.92427	2.5593	1.56036	7.26657	7.47494	7.32472	7.58156	chr6	family with sequence similarity 83 member G
100032683	NEIL2	8.10791e-05	1.32595e-05	up	54.5908	54.5908	5.77059	2.62091	0	0.339305	1.14427	0	6.59436	6.33079	7.10366	6.33712	chr1	nei like DNA glycosylase 2
100014189	TLCD3B	7.6565e-05	1.22861e-05	up	54.3955	54.3955	5.76541	0	0.358715	0.339305	2.14427	0	6.16693	5.66922	5.99029	7.50904	chr6	TLC domain containing 3B
100025945	GPR50	4.98683e-05	6.89647e-06	up	54.2213	54.2213	5.76079	6.70837	5.82903	5.19729	4.78812	5.15862	10.5896	11.484	10.7061	12.4086	chrX	G protein-coupled receptor 50
100019371	B3GNT8	1.36352e-05	1.12115e-06	up	53.8148	53.8148	5.74993	1.62091	0.358715	0.339305	2.14427	0.975401	6.55552	7.03224	6.9014	6.86144	chr4	UDP-GlcNAc:betaGal beta-1,3-N-acetylglucosaminyltransferase 8
100026659	RTN1	0.000199968	4.38712e-05	up	53.6996	53.6996	5.74684	0	0.358715	1.47681	2.52278	2.9754	6.91081	7.27324	6.7982	7.87207	chr1	reticulon 1
100016056	FEZ1	0.000161025	3.27387e-05	up	53.6634	53.6634	5.74587	3.49537	2.35871	1.92427	0.144265	2.29733	7.51536	7.67696	7.35191	8.61519	chr4	fasciculation and elongation protein zeta 1
100028123	GPRC5C	0.00911983	0.0047466	up	53.5385	53.5385	5.7425	7.62373	4.09568	1.92427	2.14427	0	8.09796	9.1704	9.11335	9.21867	chr2	G protein-coupled receptor class C group 5 member C
100015242	PDZD4	5.65975e-05	8.14613e-06	up	53.523	53.523	5.74209	1.94283	1.58111	3.14666	3.46619	3.14533	8.11042	7.59086	8.47483	9.41794	chrX	PDZ domain containing 4
107650776	LOC107650776	1.71895e-05	1.56327e-06	up	53.0816	53.0816	5.73014	0	0	0	0	0	6.41463	4.97368	6.71988	4.81237	chr1	endogenous retrovirus group K member 9 Gag polyprotein-like
100028730	NUP210	4.22915e-05	5.46404e-06	up	52.7858	52.7858	5.72208	7.38688	6.52194	5.31659	4.95162	5.6619	11.326	11.7502	11.902	11.7812	chr6	nucleoporin 210
100028301	SCUBE3	0.0349099	0.0222788	up	52.5674	52.5674	5.7161	9.16305	7.92604	0.339305	1.46619	2.29733	9.87178	10.2418	10.1408	9.56362	chr2	signal peptide, CUB domain and EGF like domain containing 3
100016043	TSPAN8	0.00026354	6.30278e-05	up	52.5062	52.5062	5.71442	2.8433	0	0	0	0	5.50961	6.0018	6.29908	7.32181	chr8	tetraspanin 8
100025136	EEF1A2	0.000239802	5.59629e-05	up	52.4475	52.4475	5.7128	0	0.358715	2.92427	1.14427	2.29733	6.84635	6.61081	6.59624	8.17748	chr1	eukaryotic translation elongation factor 1 alpha 2
100019945	HS3ST2	0.00107717	0.000371768	up	52.2221	52.2221	5.70659	4.08034	0	0.339305	0.144265	0	6.95295	5.84731	6.24882	7.4284	chr6	heparan sulfate-glucosamine 3-sulfotransferase 2
100022565	P2RX3	6.25513e-05	9.32276e-06	up	52.0124	52.0124	5.70078	0	0	2.14666	1.72923	1.56036	6.95692	7.00535	6.13678	7.05309	chr5	purinergic receptor P2X 3
100033139	LOC100033139	0.00245894	0.00101111	up	51.9735	51.9735	5.69971	4.69558	0	0.339305	0	0	6.50536	7.11817	5.56067	7.64253	chr1	L-threonine 3-dehydrogenase, mitochondrial-like
107652025	LOC107652025	0.000204616	4.5183e-05	up	51.9303	51.9303	5.6985	0	0	0.875358	0.937815	2.18225	7.21556	5.4583	7.78701	5.52949	chr3	endogenous retrovirus group K member 6 Pol protein-like
100024020	MYT1	0.000482655	0.000136906	up	51.8793	51.8793	5.69709	0.620905	0	2.70854	3.41728	3.09088	7.96543	7.3	7.19685	8.19616	chr1	myelin transcription factor 1
100014975	PDE2A	3.59653e-05	4.40612e-06	up	51.8607	51.8607	5.69657	1.35787	1.35871	2.79874	2.95162	2.78276	7.98711	7.75014	7.29413	8.75465	chr4	phosphodiesterase 2A
100026060	WWC1	1.28461e-05	1.02827e-06	up	51.7483	51.7483	5.69344	4.2454	2.94368	3.50923	2.14427	3.14533	8.69348	8.71163	9.08892	9.07005	chr1	WW and C2 domain containing 1
107652053	SCRT1	6.5893e-06	3.69952e-07	up	51.5677	51.5677	5.6884	0	0	0.339305	0	0	6.43599	5.84377	4.6538	6.09147	chr3	scratch family transcriptional repressor 1
100021303	TNN	0.0309123	0.019337	up	51.3403	51.3403	5.68202	7.6846	8.29752	1.92427	1.72923	0	10.1273	9.37261	10.4888	8.44783	chr2	tenascin N
100012814	CARD11	7.38566e-05	1.1696e-05	up	51.2495	51.2495	5.67947	0	0	0	0	0	5.27636	5.57424	4.40598	7.46128	chr6	caspase recruitment domain family member 11
100027114	GFRA1	0.00205293	0.000814803	up	51.2125	51.2125	5.67842	9.97187	5.08664	5.54876	5.27355	5.2608	12.0266	12.2978	11.4451	11.8575	chr1	GDNF family receptor alpha 1
100010445	MAP6	5.0344e-05	6.97658e-06	up	51.0905	51.0905	5.67498	0	0	1.33931	1.95162	0	6.48414	6.09621	5.7589	6.99343	chr4	microtubule associated protein 6
107652051	LOC107652051	9.59646e-05	1.64737e-05	up	51.0846	51.0846	5.67481	0	0	0	0	0	6.43895	4.6546	7.18462	4.42109	chr3	endogenous retrovirus group K member 18 Pol protein-like
100021573	LOC100021573	0.000302376	7.59746e-05	up	50.8769	50.8769	5.66894	0	0.358715	2.66123	2.14427	2.78276	6.26994	7.11848	7.85955	7.78536	chr5	probable ATP-dependent RNA helicase DDX60-like
100018001	GPM6A	0.0435361	0.0285888	up	50.6332	50.6332	5.66201	8.11653	8.31336	0	0	2.29733	8.65223	10.0584	8.92168	9.99749	chr5	glycoprotein M6A
103101665	LOC103101665	0.00136418	0.000495328	up	50.6258	50.6258	5.6618	6.33056	4.76244	3.33931	1.88123	1.9754	9.03952	8.94549	9.23164	10.0617	chrX	heterogeneous nuclear ribonucleoprotein U-like
103092562	ERICH2	3.46128e-05	4.16498e-06	up	50.1201	50.1201	5.64732	0	0	0	0.144265	0	4.70252	4.74114	6.59885	6.66216	chr4	glutamate rich 2
100017210	FAM181A	0.000529108	0.000153463	up	49.5738	49.5738	5.63151	2.49537	0.358715	4.2935	3.53658	3.86617	8.93065	8.66085	8.63848	7.93632	chr1	family with sequence similarity 181 member A
100014945	ATP2A1	0.000310558	7.84505e-05	up	49.5422	49.5422	5.63059	4.71458	4.4858	2.66123	2.14427	2.78276	8.35971	8.77056	8.33427	10.4887	chr6	ATPase sarcoplasmic/endoplasmic reticulum Ca2+ transporting 1
103103965	LOC103103965	0.000315666	8.00494e-05	up	49.5011	49.5011	5.62939	0.872444	3.45021	0.339305	0	0	6.72621	6.25845	6.56399	6.69847	chr7	caspase recruitment domain-containing protein 8-like
100024702	WNT3	4.92917e-05	6.79708e-06	up	49.2819	49.2819	5.62299	0	1.35871	0.339305	1.72923	0	5.64351	7.25205	5.85412	6.48405	chr2	Wnt family member 3
100022118	ACTA1	0.0150687	0.00849417	up	49.1718	49.1718	5.61976	8.93447	6.3903	2.2779	4.14426	2.24842	9.58011	10.3002	9.02081	12.7742	chr2	actin alpha 1, skeletal muscle
100010128	LOC100010128	4.35184e-05	5.69125e-06	up	49.0324	49.0324	5.61566	0.620905	0	0.339305	0.144265	0	4.88842	6.83657	4.86761	6.75364	chr7	acid-sensing ion channel 4-like
100028461	FBLN1	0.00679246	0.00335616	up	48.9703	48.9703	5.61384	8.37913	8.57714	4.06177	3.14427	8.29883	11.575	12.3407	12.0722	12.4364	chr8	fibulin 1
100017743	PRX	3.59522e-05	4.40181e-06	up	48.8416	48.8416	5.61004	0.620905	1.94368	1.5617	0	0	6.27402	5.95097	6.70719	6.80899	chr4	periaxin
100023993	PCDH15	7.70317e-06	4.66648e-07	up	48.6641	48.6641	5.60479	0	0	0.339305	0	0	4.72985	6.01767	5.38949	6.55358	chr1	protocadherin related 15
100032091	IYD	0.0005096	0.000146656	up	48.4035	48.4035	5.59704	1.8433	0.358715	2.66123	2.95162	4.61926	8.10838	8.21105	7.55586	8.46017	chr2	iodotyrosine deiodinase
103099721	LOC103099721	8.45504e-05	1.40568e-05	up	48.3417	48.3417	5.5952	0	1.30205	2.14666	0	1.56036	5.81872	6.94637	6.28912	7.33383	chr2	uncharacterized LOC103099721
103097997	CD80	0.01099	0.00590236	up	48.3212	48.3212	5.59459	0	1.05471	5.75997	5.67565	5.8167	9.88329	8.16526	9.87456	9.10085	chr4	CD80 molecule
107652264	LOC107652264	0.000240302	5.61157e-05	up	48.252	48.252	5.59252	0	0	1.92427	2.14427	2.43483	7.66987	6.08355	7.44829	6.37104	chr4	endogenous retrovirus group K member 8 Gag polyprotein-like
107652258	LOC107652258	0.000298465	7.46778e-05	up	48.0746	48.0746	5.5872	0.620905	0	0.076271	1.80723	0	6.53489	5.80802	7.67425	4.33519	chr4	endogenous retrovirus group K member 18 Pol protein-like
100010466	AQP4	6.96239e-05	1.08321e-05	up	48.0467	48.0467	5.58637	1.62091	0	0	0.144265	0	5.67617	4.72255	6.80911	6.54977	chr3	aquaporin 4
100017350	LOC100017350	3.62129e-05	4.44734e-06	up	47.805	47.805	5.57909	2.12341	2.81815	3.92427	2.72923	4.43483	8.98517	8.72672	8.636	8.79237	chr6	histone-arginine methyltransferase CARM1-like
100016793	CRACD	7.73625e-05	1.24489e-05	up	47.6244	47.6244	5.57363	6.04157	4.64412	3.42677	3.72923	4.29733	9.84689	10.1504	9.42586	10.5826	chr5	capping protein inhibiting regulator of actin dynamics
100015830	G0S2	0.0255218	0.0155567	up	47.5413	47.5413	5.57111	6.52603	7.14007	1.33931	0	0	7.50301	9.37741	8.51222	8.89613	chr2	G0/G1 switch 2
100030546	CD37	0.00043793	0.000120896	up	47.0385	47.0385	5.55577	3.5278	2.81815	0.339305	0.144265	0.975401	7.16688	6.83924	7.06348	7.39741	chr4	CD37 molecule
100020278	FUT9	1.04287e-05	7.31299e-07	up	46.7554	46.7554	5.54706	1.20587	0	0.924268	0	1.19779	5.87686	5.75735	6.6772	6.53917	chr2	fucosyltransferase 9
100020573	LOC100020573	8.69799e-06	5.596e-07	up	46.7547	46.7547	5.54704	0.620905	0	0.339305	0.144265	0	6.5778	5.91228	4.74054	5.84112	chr8	carboxypeptidase A5
100033180	PNOC	0.000222067	5.0472e-05	up	46.725	46.725	5.54612	1.8433	0	0.339305	0	0	5.86287	5.24164	5.04211	7.78396	chr1	prepronociceptin
100031328	LOC100031328	0.00250825	0.00103513	up	46.6859	46.6859	5.54491	5.28145	3.00938	0.339305	0.144265	1.9754	7.14483	7.4226	8.07264	8.13941	chr6	dedicator of cytokinesis protein 3-like
100021505	ELAVL4	0.00123961	0.000440876	up	46.5287	46.5287	5.54005	2.62091	0	2.71782	4.20604	4.2608	9.36586	7.6644	7.62101	8.55338	chr2	ELAV like RNA binding protein 4
100015985	NEUROG1	1.95688e-07	1.63257e-09	up	46.511	46.511	5.5395	0	0	0	0	0	5.73699	5.76992	4.99191	5.65917	chr1	neurogenin 1
100023076	CA12	5.99826e-05	8.79999e-06	up	45.8327	45.8327	5.51831	6.92469	6.33515	4.73162	4.50182	5.76982	11.2718	11.2919	11.1119	11.0081	chr1	carbonic anhydrase 12
100016716	SLC16A11	0.000190266	4.11992e-05	up	45.507	45.507	5.50802	0	0	1.92427	1.46619	0	4.84737	7.29708	6.55686	6.04313	chr2	solute carrier family 16 member 11
100025856	CHRNA1	0.0129212	0.00711469	up	45.363	45.363	5.50344	6.62511	3.23318	0	0.144265	0.975401	7.72625	8.10274	5.85857	9.10858	chr4	cholinergic receptor nicotinic alpha 1 subunit
100032601	TRIL	0.0281147	0.0173908	up	45.2039	45.2039	5.49838	8.55953	9.74815	3.05812	1.14427	4.45653	10.817	11.1513	10.866	10.7324	chr8	TLR4 interactor with leucine rich repeats
100020311	SLC8A3	0.00164305	0.00062106	up	44.7321	44.7321	5.48324	4.14447	0	4.07627	3.14427	4.70332	7.99639	9.0076	8.37205	9.41158	chr1	solute carrier family 8 member A3
100021555	LOC100021555	2.14182e-09	1.77076e-12	up	44.55	44.55	5.47735	0	0	0	0	0	5.6435	5.55008	5.33705	5.37878	chr4	dynein light chain 1, cytoplasmic-like
100016391	TMPRSS2	4.47423e-05	5.92529e-06	up	44.2887	44.2887	5.46887	0	1.35871	0.339305	0	0	5.00239	5.06302	6.61405	6.55442	chr4	transmembrane serine protease 2
100013888	ADCYAP1	0.0029919	0.00127884	up	44.2055	44.2055	5.46616	4.5042	0	4.50923	5.09846	4.43483	8.92877	8.64561	8.7661	10.3615	chr3	adenylate cyclase activating polypeptide 1
100012861	PARVG	0.000848963	0.000277117	up	43.8675	43.8675	5.45508	3.51297	2.35334	0	0	0	6.3191	7.33767	6.21968	6.63693	chr8	parvin gamma
100024138	TECTA	0.000214092	4.78709e-05	up	43.8421	43.8421	5.45425	2.93681	1.68064	0.339305	0	0	6.53132	6.42767	6.06159	6.76181	chr4	tectorin alpha
100018975	DAB1	0.00145616	0.000535404	up	43.5605	43.5605	5.44495	3.99014	2.77375	0.339305	0	0	7.28422	6.13331	6.87776	7.16706	chr2	DAB adaptor protein 1
100032197	MTSS1	3.66355e-05	4.52953e-06	up	43.2583	43.2583	5.4349	5.05453	5.72795	6.42677	6.28382	6.92377	11.145	11.7468	10.8088	12.3724	chr3	MTSS I-BAR domain containing 1
100015340	LGI4	0.000285744	7.04643e-05	up	43.0717	43.0717	5.42867	1.65653	0	2.66123	2.95162	2.78276	8.10093	7.03186	8.00591	6.61769	chr4	leucine rich repeat LGI family member 4
100015273	CDH10	0.000186631	4.01878e-05	up	42.9823	42.9823	5.42567	3.16523	5.28945	2.44364	2.68859	2.84987	8.67513	8.79971	7.91564	9.46162	chr3	cadherin 10
100026594	ALDH1L1	0.00440329	0.00203468	up	42.9762	42.9762	5.42547	5.5278	6.53876	1.33931	2.72923	1.56036	8.84279	9.04483	9.14152	8.82909	chr6	aldehyde dehydrogenase 1 family member L1
100010696	UGT8	0.000159096	3.21659e-05	up	42.9404	42.9404	5.42426	0.620905	3.81815	1.33931	2.14427	2.43483	7.092	7.53919	7.77231	7.57953	chr5	UDP glycosyltransferase 8
100030304	LOC100030304	1.21591e-07	7.58517e-10	up	42.8565	42.8565	5.42144	0	0	0	0	0	5.46376	5.1671	5.86435	5.19056	chr3	poly(U)-specific endoribonuclease-like
100027632	TUBB3	0.000895234	0.000294442	up	42.8515	42.8515	5.42127	7.01036	6.44264	4.50923	3.98557	3.43483	11.0982	10.0094	9.59886	11.2848	chr1	tubulin beta 3 class III
100619820	IQSEC3	6.09307e-05	9.03085e-06	up	42.7648	42.7648	5.41835	5.41098	4.41038	6.09464	6.22072	6.27796	10.3445	10.8605	11.0678	12.1323	chr8	IQ motif and Sec7 domain ArfGEF 3
103094180	LOC103094180	9.32189e-07	1.84266e-08	up	42.7265	42.7265	5.41706	0.620905	0	0	0	0	5.88961	5.85051	5.14104	5.28381	chr4	uncharacterized LOC103094180
100022693	FSTL5	0.000300992	7.54459e-05	up	42.3544	42.3544	5.40444	0	3.35871	1.33931	2.46619	1.9754	7.2979	7.09513	6.43666	8.09976	chr5	follistatin like 5
100027961	LOC100027961	1.73615e-05	1.58413e-06	up	42.3532	42.3532	5.4044	1.62091	0	0	0	0	5.46807	5.47651	5.67567	6.29407	chr6	transmembrane protein 8B
103101392	LOC103101392	0.04164	0.0271685	up	42.1319	42.1319	5.39684	7.7925	6.53345	0	0	0	8.51238	7.52836	8.97745	8.02994	chr1	WAP four-disulfide core domain protein 5-like
100030479	NTF4	8.18967e-05	1.34494e-05	up	42.0408	42.0408	5.39372	0	2.16607	0	0	0	6.41758	5.12529	6.06321	5.70165	chr4	neurotrophin 4
100017731	PLPPR1	0.00053132	0.000154225	up	41.9788	41.9788	5.39159	2.99942	3.35871	0.339305	0.144265	1.9754	7.4296	7.18685	6.41182	7.59177	chr6	phospholipid phosphatase related 1
103104810	SRRM4	0.000272274	6.58123e-05	up	41.8771	41.8771	5.38809	0.620905	0.358715	2.94096	3.14189	1.7491	7.59516	6.94043	6.49857	7.56745	chr3	serine/arginine repetitive matrix 4
100026018	ZIC5	4.97609e-05	6.87789e-06	up	41.4808	41.4808	5.37437	6.65299	4.16607	5.46859	5.21394	5.83959	10.5042	11.2344	10.4604	11.1715	chr7	Zic family member 5
103093231	LOC103093231	0.0005269	0.000152546	up	41.4421	41.4421	5.37303	1.62091	3.16607	0	3.41728	2.9296	7.90214	7.28306	6.83948	8.37452	chr1	desumoylating isopeptidase 2-like
100027634	PLD5	0.00813539	0.00413954	up	41.2741	41.2741	5.36717	0	2.16607	3.79874	4.15873	7.034	9.53044	9.1737	8.04989	8.44065	chr2	phospholipase D family member 5
100022413	ARHGAP45	0.000267761	6.43921e-05	up	41.1745	41.1745	5.36368	3.5278	4.93886	1.92427	1.72923	2.56036	7.93013	8.18664	8.39436	8.68799	chr3	Rho GTPase activating protein 45
100025244	URAD	5.71907e-06	2.94013e-07	up	41.1374	41.1374	5.36238	0	0.358715	0	1.14427	0	5.45882	5.92824	6.12011	5.14472	chr4	ureidoimidazoline (2-oxo-4-hydroxy-4-carboxy-5-) decarboxylase
100013191	RASGRP4	6.68911e-06	3.7884e-07	up	41.0897	41.0897	5.3607	0.809939	0.0277412	1.33931	0	0	5.67327	5.66151	6.16996	5.67967	chr4	RAS guanyl releasing protein 4
100033325	FANCL	5.24174e-05	7.3869e-06	up	41.0315	41.0315	5.35866	2.07859	1.47419	2.33931	2.90336	2.75538	6.76893	8.05963	7.06189	8.78485	chr1	FA complementation group L
100013080	FAM78B	1.75866e-05	1.60996e-06	up	40.7587	40.7587	5.34904	0	0	0	0.144265	0	5.32767	4.38119	5.21051	6.59218	chr2	family with sequence similarity 78 member B
100021135	SERTM1	2.22653e-05	2.24075e-06	up	40.7377	40.7377	5.34829	0	0.358715	0.339305	0	1.56036	5.80975	5.52994	5.2254	6.63478	chr4	serine rich and transmembrane domain containing 1
100024877	NME5	0.000141267	2.73509e-05	up	40.5009	40.5009	5.33988	0.620905	2.52864	0.339305	1.72923	0	6.23349	6.79283	6.94445	5.56321	chr1	NME/NM23 family member 5
100032207	NCAM1	0.00143856	0.000527526	up	40.3698	40.3698	5.3352	8.02164	4.9235	3.98316	3.6037	3.96029	10.0473	10.0081	9.95005	10.9293	chr4	neural cell adhesion molecule 1
100024271	NOS2	3.99617e-06	1.65794e-07	up	40.2148	40.2148	5.32965	0.620905	0	0.339305	0	0	5.61915	6.08088	4.70597	5.68078	chr2	nitric oxide synthase 2
100031983	N4BP3	0.000966794	0.000323791	up	40.1533	40.1533	5.32745	4.26091	5.06837	2.66123	2.46619	2.29733	7.33698	8.88638	7.99003	10.4996	chr1	NEDD4 binding protein 3
100011987	SLC25A4	0.000242893	5.69032e-05	up	39.994	39.994	5.32171	1.62091	3.1313	1.33931	1.14427	0	7.15339	6.08065	6.15018	7.69125	chr5	solute carrier family 25 member 4
100020213	KCNJ11	6.55358e-05	9.9449e-06	up	39.9807	39.9807	5.32123	0.620905	0	0	1.14427	0	5.05302	5.18751	5.26483	7.1917	chr5	potassium inwardly rectifying channel subfamily J member 11
100018794	JAKMIP1	1.10655e-05	8.11718e-07	up	39.9573	39.9573	5.32039	0	1.47419	0	0	0	5.82695	5.24344	5.44922	5.9413	chr5	janus kinase and microtubule interacting protein 1
100018030	SYNPR	0.0137088	0.00761018	up	39.818	39.818	5.31535	3.79083	7.55136	0	1.14427	2.29733	8.84108	7.89923	7.69235	8.65575	chr6	synaptoporin
100025997	LBX2	3.56227e-05	4.35076e-06	up	39.6729	39.6729	5.31008	0	0.358715	0	1.14427	0.975401	6.34121	4.70497	5.60933	6.56753	chr5	ladybird homeobox 2
100014100	TNNI1	0.0304697	0.0190261	up	39.6651	39.6651	5.3098	8.21585	4.67099	1.33931	0	1.9754	7.95573	8.61458	6.70156	10.9286	chr2	troponin I1, slow skeletal type
100029736	KAZALD1	0.00776288	0.00391565	up	39.2961	39.2961	5.29631	6.93982	5.11503	2.50923	1.46619	0.975401	7.95345	8.51938	8.85982	9.45715	chr1	Kazal type serine peptidase inhibitor domain 1
100025262	FLT3	0.000232592	5.36406e-05	up	39.2709	39.2709	5.29539	5.10203	3.77375	3.14666	1.72923	2.56036	8.22697	8.88132	8.47375	8.64914	chr4	fms related receptor tyrosine kinase 3
100023557	PALD1	0.000221834	5.03725e-05	up	38.9369	38.9369	5.28307	6.86921	7.80992	5.19729	5.14426	5.75676	10.7543	11.6506	11.1241	12.2253	chr1	phosphatase domain containing paladin 1
100017778	CELF6	1.47659e-05	1.27134e-06	up	38.8977	38.8977	5.28161	0.620905	0	0	1.14427	0	5.70811	5.38342	4.96872	6.47833	chr1	CUGBP Elav-like family member 6
100026140	MSI1	0.000676734	0.000209098	up	38.8223	38.8223	5.27881	7.1027	7.09603	3.92427	3.95162	5.22333	10.802	10.6125	10.7211	10.8181	chr3	musashi RNA binding protein 1
100027410	ADRB1	0.000252617	5.98477e-05	up	38.7988	38.7988	5.27794	2.79083	0	0.339305	0.144265	0.975401	5.56147	5.41904	6.82929	6.7018	chr1	adrenoceptor beta 1
103096095	FGF11	0.000175076	3.65942e-05	up	38.5568	38.5568	5.26891	5.31625	5.68713	3.79874	3.31419	3.9754	9.27477	9.54062	9.13278	10.8009	chr2	fibroblast growth factor 11
107651095	LOC107651095	0.000265276	6.36172e-05	up	38.5542	38.5542	5.26882	0	0	1.4211	1.5593	2.36772	7.3508	5.18096	6.7977	6.0243	chr2	endogenous retrovirus group K member 8 Gag polyprotein-like
100033099	KCNA3	8.45058e-08	4.95412e-10	up	38.4813	38.4813	5.26609	0	0	0.339305	0	0	5.49443	5.46762	4.97886	5.39488	chr2	potassium voltage-gated channel subfamily A member 3
103092950	LOC103092950	0.000632757	0.000192514	up	38.3328	38.3328	5.26051	2.0521	0	3.14666	2.95162	1.78276	5.79557	8.08418	7.05281	8.05597	chr7	uncharacterized LOC103092950
100022601	QSOX1	0.00336431	0.00147267	up	38.2881	38.2881	5.25882	8.07965	9.55742	4.73162	4.78812	6.41003	11.2918	11.6005	12.4355	12.5609	chr2	quiescin sulfhydryl oxidase 1
100017617	KLHL23	0.000207641	4.60852e-05	up	37.9906	37.9906	5.24757	5.32134	5.89269	2.66123	3.95162	4.61926	9.77321	9.77758	9.6463	9.7501	chr4	kelch like family member 23
103092869	SPATS1	8.0339e-05	1.30728e-05	up	37.9752	37.9752	5.24698	1.73638	1.68064	0.339305	0.144265	2.56036	6.26483	6.66775	6.39386	6.83026	chr2	spermatogenesis associated serine rich 1
100618682	SLC17A6	0.00198827	0.000785145	up	37.914	37.914	5.24466	0	0	3.03974	3.14427	3.83338	6.78327	7.31771	6.69535	8.19622	chr5	solute carrier family 17 member 6
100010866	ASB12	7.64907e-06	4.62796e-07	up	37.8469	37.8469	5.2421	0	0	0.339305	0	0	4.92586	4.64425	6.3214	5.34835	chrX	ankyrin repeat and SOCS box containing 12
100017753	MLF1	0.000541703	0.000158087	up	37.7974	37.7974	5.24022	1.62091	3.52891	0.339305	0	0.975401	6.49484	5.75649	6.49385	7.38731	chr7	myeloid leukemia factor 1
100014264	RELT	0.00104206	0.000356046	up	37.7967	37.7967	5.24019	5.65569	5.97832	3.33931	2.46619	2.78276	8.83133	9.27818	9.00653	10.0225	chr4	RELT TNF receptor
100013687	CLUL1	2.02935e-06	5.92658e-08	up	37.7815	37.7815	5.23961	0	0.943677	0.339305	0	0	5.55259	5.34759	5.90451	5.18013	chr3	clusterin like 1
100022437	LOC100022437	0.00152083	0.000565123	up	37.7352	37.7352	5.23784	0	1.35871	2.84181	0.559303	3.80829	5.6711	6.50449	8.14105	7.48921	chr2	ADAMTS-like protein 2
100016453	CSRNP3	0.000184573	3.95088e-05	up	37.6225	37.6225	5.23352	1.62091	4.56817	2.33931	3.78812	2.29733	8.12773	7.9716	8.07822	8.4476	chr4	cysteine and serine rich nuclear protein 3
100029033	PCNX2	1.00658e-06	2.01565e-08	up	37.4723	37.4723	5.22775	0.620905	0	0.339305	0	0	5.01384	5.84893	5.2468	5.56962	chr2	pecanex 2
100012615	DOC2A	2.09602e-06	6.22268e-08	up	37.4252	37.4252	5.22594	0	0	0.339305	0	0	4.89348	5.056	5.13133	6.09438	chr6	double C2 domain alpha
103098208	LOC103098208	4.60173e-06	2.05098e-07	up	37.1769	37.1769	5.21634	0	0	0	0	0.975401	5.97512	5.11956	5.00249	5.54851	chr3	uncharacterized LOC103098208
100027412	COL26A1	0.000115825	2.10931e-05	up	36.9324	36.9324	5.20682	4.51362	4.16607	2.79874	3.5135	3.73029	8.46092	10.4833	8.20208	8.65872	chr2	collagen type XXVI alpha 1 chain
100016076	RPS6KA1	0.00113515	0.00039596	up	36.7062	36.7062	5.19795	4.26476	4.14879	1.92427	0.144265	3.14533	8.07216	7.7019	7.97302	7.94665	chr4	ribosomal protein S6 kinase A1
100022064	RAB33A	0.000144144	2.8027e-05	up	36.6524	36.6524	5.19584	3.91859	4.14879	1.33931	3.14427	3.78276	8.25958	8.40576	8.39438	8.79059	chrX	RAB33A, member RAS oncogene family
100015744	CAMK1G	6.5893e-06	3.69792e-07	up	36.4628	36.4628	5.18835	0	0	0	1.14427	0.975401	5.56427	5.80047	5.82685	5.25755	chr2	calcium/calmodulin dependent protein kinase IG
100024924	PTCH2	0.000194782	4.23381e-05	up	36.3847	36.3847	5.18526	5.38467	2.68064	4.42677	4.46619	4.83338	8.6272	10.4025	9.97864	9.16598	chr2	patched 2
100025750	KCNK3	0.00039753	0.000106546	up	36.3447	36.3447	5.18367	0.620905	1.94368	2.94417	1.01873	3.68506	6.49577	7.56653	6.8713	7.97112	chr1	potassium two pore domain channel subfamily K member 3
100028091	CALY	1.33917e-05	1.0961e-06	up	36.3429	36.3429	5.1836	0	0	0	0	0.975401	4.51697	5.28705	5.57705	6.13367	chr1	calcyon neuron specific vesicular protein
100019005	NXPH3	5.74616e-06	2.97196e-07	up	36.1564	36.1564	5.17618	0.620905	0	0	0	0	5.25114	5.09637	4.68935	6.16458	chr2	neurexophilin 3
107649028	LOC107649028	0.0467459	0.0309953	up	36.0439	36.0439	5.17168	0	0	6.93773	7.0856	7.17997	9.72644	8.65281	10.5127	8.75738	chr4	endogenous retrovirus group K member 7 Env polyprotein-like
103106696	LOC103106696	1.23146e-05	9.55178e-07	up	35.9916	35.9916	5.16959	0.620905	0	0.339305	0	0	4.83889	4.83521	5.33232	6.4401	chr1	cytochrome c oxidase subunit 4 isoform 2, mitochondrial
100020948	ACTN2	0.0339044	0.0215301	up	35.9512	35.9512	5.16797	7.11404	4.93362	0	0	0	6.717	7.45278	6.49716	9.64304	chr2	actinin alpha 2
103105114	LOC103105114	0.000478659	0.000135377	up	35.947	35.947	5.1678	2.20587	1.94368	1.33931	2.46619	3.43483	5.69463	7.01944	8.04796	9.02107	chrX	uncharacterized LOC103105114
100031128	SHC4	4.35207e-05	5.69809e-06	up	35.901	35.901	5.16595	4.03594	2.77375	3.73162	4.32749	4.29372	8.70345	9.50524	8.07017	9.71497	chr1	SHC adaptor protein 4
100026771	KLHL40	0.00791099	0.00400962	up	35.7851	35.7851	5.16129	5.32134	0.358715	0	0	0	5.779	5.79033	5.60721	8.01267	chr6	kelch like family member 40
103096091	APELA	0.00315403	0.00136307	up	35.7772	35.7772	5.16097	8.51466	6.52027	3.66123	3.8447	4.56036	10.4048	10.0708	11.0777	10.7716	chr5	apelin receptor early endogenous ligand
100013531	INAVA	0.00358063	0.00158888	up	35.6519	35.6519	5.15591	4.8173	6.52991	2.66123	1.72923	1.56036	8.71551	8.38817	8.76037	8.598	chr2	innate immunity activator
103100097	HSD11B2	0.000309645	7.81502e-05	up	35.3346	35.3346	5.14301	3.20587	0.358715	0.754343	0.144265	2.19779	6.29807	6.46523	6.34384	6.79369	chr1	hydroxysteroid 11-beta dehydrogenase 2
100016606	SCN1A	6.91928e-05	1.07287e-05	up	35.3109	35.3109	5.14204	6.01822	4.36172	5.2462	5.16663	5.38479	9.08627	11.2808	10.4923	10.6508	chr4	sodium voltage-gated channel alpha subunit 1
100032196	DEPDC1B	1.06295e-05	7.63757e-07	up	35.2543	35.2543	5.13973	1.49537	2.77839	2.92427	3.14427	2.56036	7.68875	7.33876	7.90255	7.95099	chr3	DEP domain containing 1B
100016092	B3GAT2	0.000258324	6.15084e-05	up	35.1126	35.1126	5.13392	2.73638	0	2.66123	2.14427	2.29733	7.02737	7.43717	6.14834	7.79417	chr2	beta-1,3-glucuronyltransferase 2
100016732	CADPS2	0.000183068	3.90902e-05	up	34.8746	34.8746	5.12411	1.8433	2.47419	4.09419	3.89915	4.70332	8.38641	8.53706	8.6335	8.55078	chr8	calcium dependent secretion activator 2
100020374	GDAP1	0.00350076	0.00154633	up	34.7981	34.7981	5.12094	0.620905	4.73954	0.339305	0.144265	0	6.43344	6.50354	5.14001	7.08196	chr3	ganglioside induced differentiation associated protein 1
100024718	CACNG4	0.00148331	0.000548843	up	34.798	34.798	5.12093	3.93308	0	0	0	0	5.78	5.55287	5.80031	6.49701	chr2	calcium voltage-gated channel auxiliary subunit gamma 4
100013548	SLC2A3	0.00533425	0.00254184	up	34.6967	34.6967	5.11673	3.68728	0.358715	5.86287	5.78812	5.0198	8.5845	9.40667	9.45623	9.59295	chr8	solute carrier family 2 member 3
100019661	ASB16	1.43401e-05	1.2136e-06	up	34.6949	34.6949	5.11665	1.35787	1.35871	0.339305	0	0	5.4476	5.89232	5.98178	5.58961	chr2	ankyrin repeat and SOCS box containing 16
100029354	LMO1	0.00308766	0.00132882	up	34.5937	34.5937	5.11244	0	0.943677	4.18061	3.66783	4.33295	7.09747	7.56978	7.76087	8.52168	chr5	LIM domain only 1
100618857	LOC100618857	3.46247e-05	4.16959e-06	up	34.4561	34.4561	5.10669	0	0	0	0	0	4.56427	4.6172	4.64044	6.60485	chr6	hemoglobin subunit alpha-like
100010242	PYGL	4.61881e-05	6.18488e-06	up	34.4165	34.4165	5.10503	0	0.358715	1.33931	0	0	6.29638	4.78706	5.9899	4.7052	chr1	glycogen phosphorylase L
100017651	TJP3	1.28461e-05	1.02745e-06	up	34.3741	34.3741	5.10325	2.36704	1.35871	2.33931	1.14427	1.9754	6.49402	6.64814	7.62674	6.99188	chr3	tight junction protein 3
100023870	LOC100023870	8.85615e-05	1.489e-05	up	34.1545	34.1545	5.094	0	1.94368	0	0.144265	0	4.95443	4.92342	6.23698	5.93155	chr2	rho GTPase-activating protein 8 pseudogene
100019751	LIN7A	0.000952613	0.000317681	up	34.1335	34.1335	5.09311	0.620905	3.05915	3.79874	4.42967	4.22333	7.74455	8.09469	8.26376	9.17489	chr8	lin-7 homolog A, crumbs cell polarity complex component
100011723	ARHGDIB	0.00732843	0.00365623	up	34.1328	34.1328	5.09309	4.72244	2.35871	0	0	0	4.75915	5.87463	7.34063	8.06288	chr8	Rho GDP dissociation inhibitor beta
100011208	TCF15	0.000247202	5.81914e-05	up	33.9328	33.9328	5.08461	2.70837	0.358715	1.79874	3.14427	2.56836	6.26471	7.07994	7.96237	7.49418	chr1	transcription factor 15
100022170	FRAT2	1.62763e-06	4.20823e-08	up	33.8722	33.8722	5.08203	4.26707	3.99679	4.92427	4.09846	4.83338	9.67249	9.6401	9.41714	9.29435	chr1	FRAT regulator of WNT signaling pathway 2
100014105	LPAR2	0.000102558	1.79756e-05	up	33.6749	33.6749	5.0736	0.620905	0	0.339305	0.144265	2.56668	5.87672	5.78567	5.96989	5.59905	chr3	lysophosphatidic acid receptor 2
100013474	TMEM38A	0.000312005	7.88396e-05	up	33.6713	33.6713	5.07345	2.62091	2.23318	1.92427	2.46619	0	6.5736	6.4435	6.41749	8.25484	chr3	transmembrane protein 38A
100018588	LOC100018588	0.000910612	0.000300868	up	33.6572	33.6572	5.07284	0	0	1.33931	2.46619	2.29733	6.11471	5.66847	5.28333	8.10713	chr6	serine protease 30-like
100617880	ZNF219	6.86071e-05	1.05966e-05	up	33.6176	33.6176	5.07115	4.02326	4.44618	5.93327	5.8214	6.15862	10.3104	10.1243	10.4686	10.4875	chr1	zinc finger protein 219
100023939	CLVS2	0.000684826	0.000212216	up	33.5451	33.5451	5.06803	0	0	3.03974	1.46619	2.67584	6.83889	5.9805	6.00514	7.19302	chr2	clavesin 2
100028019	PACSIN1	0.000669217	0.000206021	up	33.5026	33.5026	5.0662	3.20587	3.60453	0	1.72923	0.975401	6.82429	6.78277	6.99909	7.27067	chr2	protein kinase C and casein kinase substrate in neurons 1
100015790	APBA2	0.0316078	0.0198199	up	33.1722	33.1722	5.0519	5.20587	7.84067	0.339305	1.14427	0	8.11724	7.8437	7.71166	8.15909	chr1	amyloid beta precursor protein binding family A member 2
100015061	LOC100015061	1.95935e-05	1.89971e-06	up	33.1437	33.1437	5.05066	0	1.35871	0	0	0.975401	5.6435	5.32769	5.00768	6.09106	chr3	cadherin-12
100031504	AFAP1L1	0.000595639	0.000178229	up	32.9502	32.9502	5.04221	2.94283	0.358715	0.339305	1.14427	0	4.69754	6.30181	5.84855	7.14905	chr1	actin filament associated protein 1 like 1
100022615	PRAG1	0.000605162	0.000182202	up	32.9183	32.9183	5.04082	6.04157	6.43553	3.33931	3.6037	3.78276	9.92748	9.48058	9.7783	9.5392	chr5	PEAK1 related, kinase-activating pseudokinase 1
100011606	GABRB3	3.12907e-07	3.52187e-09	up	32.8638	32.8638	5.03843	0	0.358715	0	0.144265	0	5.10209	5.19196	4.73666	5.52539	chr7	gamma-aminobutyric acid type A receptor subunit beta3
100018752	SRCIN1	0.000259936	6.20291e-05	up	32.5697	32.5697	5.02546	0.620905	2.68064	1.66123	3.8447	2.56036	6.78127	7.48185	7.19256	7.74043	chr2	SRC kinase signaling inhibitor 1
103102885	LOC103102885	2.44598e-05	2.57378e-06	up	32.5636	32.5636	5.02519	1.62091	1.35871	3.33931	2.57722	2.36772	7.28274	7.39209	7.13428	7.30274	chr7	tripartite motif-containing protein 59-like
100030441	C2H6orf132	0.000428061	0.000117528	up	32.4719	32.4719	5.02112	2.94283	0.358715	0	0	0	5.3581	5.46762	5.33705	6.56295	chr2	chromosome 2 open reading frame, human C6orf132
100020151	LOC100020151	0.000406953	0.000110172	up	32.3435	32.3435	5.01541	2.62091	2.09568	0	0	1.9754	5.83157	7.08326	5.77243	6.72795	chr3	piwi-like protein 1
107650316	LOC107650316	4.41189e-05	5.80415e-06	up	32.151	32.151	5.00679	0	0	0.339305	0.144265	0.975401	5.37686	4.96512	6.51038	4.34197	chrX	endogenous retrovirus group K member 6 Pol protein-like
100012928	CELF4	2.1251e-05	2.11117e-06	up	32.0836	32.0836	5.00376	0.620905	1.59169	0.339305	0	0.975401	5.80384	5.06039	5.60303	6.36963	chr3	CUGBP Elav-like family member 4
100020709	PCSK4	1.93069e-06	5.48515e-08	up	32.0558	32.0558	5.00251	0	0.358715	0	0.144265	0	4.4837	5.0039	5.70065	5.2242	chr3	proprotein convertase subtilisin/kexin type 4
100021256	FGL1	6.71599e-06	3.83627e-07	up	31.9215	31.9215	4.99646	0	0.358715	0	0	0	4.35178	5.95417	4.81463	5.15221	chr5	fibrinogen like 1
103101630	LOC103101630	6.34528e-05	9.50481e-06	up	31.9175	31.9175	4.99627	4.41098	4.37366	3.14666	2.31419	3.78276	8.27291	8.63466	9.15188	8.34826	chr3	chondroitin sulfate proteoglycan 4-like
100016051	GRB7	3.85526e-05	4.82161e-06	up	31.8926	31.8926	4.99515	1.20587	0	0.339305	0.144265	0	4.73757	4.55008	5.86461	6.17989	chr2	growth factor receptor bound protein 7
100014963	VSTM2B	4.28781e-05	5.57448e-06	up	31.8695	31.8695	4.9941	0.620905	1.49622	0.339305	0.144265	0	5.40285	5.60612	4.60689	6.44112	chr1	V-set and transmembrane domain containing 2B
100014290	C1QL4	0.000379398	0.000100774	up	31.7667	31.7667	4.98944	0.620905	2.52864	0.339305	0.729228	0	5.77282	5.78211	4.59735	7.17996	chr8	complement C1q like 4
100030503	SLC7A8	0.00502204	0.00237182	up	31.6192	31.6192	4.98273	7.91767	9.18134	4.90409	4.35242	4.93888	10.4389	11.6106	10.913	12.0038	chr1	solute carrier family 7 member 8
100033256	OVOL2	9.00231e-06	5.94065e-07	up	31.5185	31.5185	4.97813	0	0	0	0	0.975401	4.93056	4.527	5.52429	5.71098	chr1	ovo like zinc finger 2
103092068	SLC18A3	0.00257018	0.00106667	up	31.4705	31.4705	4.97593	3.94283	0	0	0	0	5.45863	5.32769	5.10439	7.16727	chr1	solute carrier family 18 member A3
107649755	LOC107649755	0.000774463	0.000247037	up	31.386	31.386	4.97205	0	0	0	2.31419	0.560364	6.72902	4.44317	6.68935	4.32631	chr7	endogenous retrovirus group K member 9 Gag polyprotein-like
100016088	POU3F4	1.65708e-05	1.48583e-06	up	31.3109	31.3109	4.96859	0	0	0	0	0	6.21833	4.51767	4.70641	4.43198	chrX	POU class 3 homeobox 4
100012433	LMO3	0.000786072	0.000251685	up	31.3012	31.3012	4.96815	4.33972	1.35871	0.339305	1.14427	1.56036	6.85686	6.92557	6.3293	6.75474	chr8	LIM domain only 3
103106157	PIMREG	3.62309e-05	4.45227e-06	up	31.2998	31.2998	4.96808	6.72943	6.34091	8.18061	7.98662	7.40585	11.967	12.0858	12.3556	12.7787	chr7	PICALM interacting mitotic regulator
100013289	ASS1	5.13158e-05	7.1738e-06	up	31.2666	31.2666	4.96655	7.21543	7.92264	7.33931	7.21035	5.95268	11.2809	12.8342	12.0283	12.2352	chr1	argininosuccinate synthase 1
103092371	LRRTM3	8.30374e-05	1.37116e-05	up	31.245	31.245	4.96555	2.62091	1.94368	1.47681	3.46619	3.36772	7.52986	8.3034	7.36795	6.96125	chr1	leucine rich repeat transmembrane neuronal 3
103104973	EFCC1	2.51731e-05	2.6734e-06	up	31.118	31.118	4.95968	0	1.35871	1.33931	0	0.975401	5.73509	5.83878	5.07229	6.13127	chr6	EF-hand and coiled-coil domain containing 1
100014931	DNA2	0.000137004	2.63094e-05	up	30.9937	30.9937	4.9539	5.11681	4.55511	2.66123	2.95162	3.29733	8.68617	8.65	9.01942	8.32572	chr1	DNA replication helicase/nuclease 2
100022249	SPATA19	6.94735e-06	4.02586e-07	up	30.9574	30.9574	4.95221	0	0	1.33931	0.144265	0	4.99055	5.33166	5.37279	5.30071	chr4	spermatogenesis associated 19
100023867	LOC100023867	0.00307596	0.00132263	up	30.846	30.846	4.94701	0	4.66857	0	0.729228	0.975401	6.10674	6.69592	6.5974	5.48655	chr1	cytochrome P450 26A1
100030608	MYH6	0.000351042	9.13421e-05	up	30.7038	30.7038	4.94034	0	1.52864	0.924268	2.53658	1.56036	5.95437	6.04756	5.24767	7.75165	chr1	myosin heavy chain 6
100018639	RGS7BP	0.00139741	0.000509707	up	30.5638	30.5638	4.93375	0	0.358715	3.33931	2.46619	3.56036	6.79981	6.72366	6.50123	7.48996	chr3	regulator of G protein signaling 7 binding protein
103098288	LOC103098288	5.60522e-08	2.86475e-10	up	30.5144	30.5144	4.93142	0	0	0	0	0	5.08655	4.6915	4.73358	5.21406	chr2	zinc metalloproteinase homolog-disintegrin albolatin-like
100020957	OGFRL1	0.00171461	0.000656667	up	30.4997	30.4997	4.93072	4.14447	0	3.67321	2.72923	4.21317	7.46026	7.92815	7.84319	8.29934	chr2	opioid growth factor receptor like 1
100021579	KLHL30	0.000292012	7.25586e-05	up	30.4762	30.4762	4.92961	2.62091	2.7796	0	1.46619	1.56036	6.15333	6.15418	6.54969	7.6029	chr7	kelch like family member 30
103095503	LOC103095503	0.00724379	0.00360747	up	30.4341	30.4341	4.92762	0.620905	0	4.50923	4.68859	4.70332	7.6572	8.06666	7.77256	7.83169	chr4	nascent polypeptide-associated complex subunit alpha pseudogene
100020905	KCNJ5	0.000765729	0.00024356	up	30.3537	30.3537	4.9238	0	0	2.92427	1.72923	2.29733	6.3999	6.51238	5.18156	7.16201	chr4	potassium inwardly rectifying channel subfamily J member 5
100010633	CASQ2	0.0450582	0.0297297	up	30.1866	30.1866	4.91583	7.55046	5.40311	0.339305	0.144265	0.560364	6.59022	7.61446	6.65225	10.0044	chr2	calsequestrin 2
103104182	LOC103104182	6.79731e-07	1.10657e-08	up	30.0736	30.0736	4.91043	0	0.358715	0.339305	0	0	5.4133	4.55054	5.10415	5.13212	chr4	uncharacterized LOC103104182
100019887	SOX21	0.00116321	0.000407409	up	29.9947	29.9947	4.90663	5.49742	6.58474	2.92427	4.05116	2.9754	8.83181	9.69493	9.19491	9.53127	chr7	SRY-box transcription factor 21
100020647	REEP6	1.83003e-06	5.11666e-08	up	29.776	29.776	4.89608	2.62091	2.52864	1.92427	2.46619	2.78276	7.01098	7.72928	7.60808	7.09418	chr3	receptor accessory protein 6
100033146	PPM1J	5.82067e-06	3.04486e-07	up	29.7478	29.7478	4.89471	0	0.358715	0.339305	0	0	5.23364	4.60268	4.46992	5.83102	chr2	protein phosphatase, Mg2+/Mn2+ dependent 1J
103105726	NETO1-DT	4.00369e-05	5.07646e-06	up	29.6169	29.6169	4.88835	1.62091	0	0	0.144265	1.56036	5.69223	5.49762	5.56382	5.46017	chr5	NETO1 divergent transcript
100016621	MEGF10	0.00241552	0.000989629	up	29.5302	29.5302	4.88412	4.21477	4.52417	0	2.14427	2.43483	7.7209	8.06377	7.64613	6.76012	chr3	multiple EGF like domains 10
100029222	RHOU	0.00123353	0.000438062	up	29.4291	29.4291	4.87917	4.96668	2.94368	4.98316	5.12155	7.54526	9.95249	9.82101	9.81191	10.3795	chr2	ras homolog family member U
100022560	INA	0.000115839	2.11119e-05	up	29.4023	29.4023	4.87786	3.94283	2.81815	5.03047	5.23667	3.99035	9.33225	8.78469	8.65128	9.55798	chr1	internexin neuronal intermediate filament protein alpha
103098616	LOC103098616	0.00309266	0.0013326	up	29.3887	29.3887	4.87719	4.36075	4.82033	1.33931	1.14427	0.975401	7.98175	6.55791	7.87618	7.20497	chr4	uncharacterized LOC103098616
103105863	LOC103105863	0.00589616	0.00284904	up	29.2679	29.2679	4.87125	3.76386	4.28598	0	0	0	6.20073	7.11518	6.66888	5.94007	chr3	microtubule-actin cross-linking factor 1-like
100026228	ARMH4	1.67982e-06	4.46943e-08	up	29.2102	29.2102	4.8684	4.90631	4.71627	4.52253	4.91598	4.72672	10.0297	9.78802	9.74266	8.9435	chr1	armadillo like helical domain containing 4
103099892	LOC103099892	0.000642234	0.000196025	up	29.1829	29.1829	4.86705	3.32134	2.35871	0	0.144265	0.975401	6.07346	6.40979	6.08624	6.3385	chr2	forkhead box protein K2
100028905	WNT7A	1.42823e-05	1.20226e-06	up	29.1538	29.1538	4.86561	4.97846	5.9235	4.73162	4.6037	5.2055	9.3594	10.5928	9.74519	10.1193	chr6	Wnt family member 7A
100617506	MATN2	0.0034958	0.00154335	up	29.1332	29.1332	4.86459	4.18748	4.77375	1.33931	0.144265	3.14533	6.84961	8.44668	7.52361	7.51058	chr3	matrilin 2
100025641	PRRT1	0.00132752	0.000478527	up	29.1221	29.1221	4.86404	0.620905	4.2027	0	1.72923	1.56036	6.46216	6.20821	6.0536	7.22275	chr2	proline rich transmembrane protein 1
100016568	STAC2	8.45843e-05	1.40688e-05	up	28.9795	28.9795	4.85696	1.62091	0	0.339305	1.14427	1.56036	5.26829	5.69775	5.31275	6.88092	chr2	SH3 and cysteine rich domain 2
100013825	AP3B2	0.00032516	8.30191e-05	up	28.9086	28.9086	4.85343	5.76664	4.71298	3.50923	2.46619	3.9754	8.64158	8.80874	8.98525	9.3225	chr1	adaptor related protein complex 3 subunit beta 2
103103298	LOC103103298	0.000428676	0.000117825	up	28.8886	28.8886	4.85243	2.1166	0.415298	0	1.14427	2.29733	5.03332	5.45814	6.40559	7.29146	chr1	leishmanolysin-like peptidase
100029593	DUSP26	1.90861e-06	5.40809e-08	up	28.8707	28.8707	4.85153	4.17917	3.23318	3.11189	3.53658	3.56036	8.28997	8.66919	8.20325	8.34067	chr1	dual specificity phosphatase 26
497247	LHB	0.00166781	0.000632402	up	28.5824	28.5824	4.83706	2.48484	3.41216	0	0	0	6.56009	5.32231	6.52576	5.65767	chr4	luteinizing hormone subunit beta
100028912	PREX2	0.000244992	5.7487e-05	up	28.5732	28.5732	4.83659	3.73638	1.35871	3.46859	3.50182	1.78276	8.15437	7.52808	6.92871	7.81381	chr3	phosphatidylinositol-3,4,5-trisphosphate dependent Rac exchange factor 2
100015772	TMEM59L	0.0354297	0.022662	up	28.5724	28.5724	4.83655	7.69622	7.66091	1.33931	1.14427	2.56036	7.71186	8.7576	9.53191	9.66567	chr3	transmembrane protein 59 like
100014462	LOC100014462	0.000298346	7.46033e-05	up	28.5017	28.5017	4.83298	0.620905	0.943677	2.92427	3.14427	2.9754	6.8437	6.74773	7.21709	7.01022	chr6	lymphokine-activated killer T-cell-originated protein kinase-like
100029471	ISLR2	0.000601228	0.000180436	up	28.3821	28.3821	4.82691	2.62091	0.358715	3.33931	3.39219	3.29733	7.6383	6.8578	6.92235	8.29596	chr1	immunoglobulin superfamily containing leucine rich repeat 2
100015069	SLC5A7	0.000899271	0.000295972	up	28.3321	28.3321	4.82437	0	1.94368	3.14666	1.14427	0.975401	7.0736	6.14418	4.71004	7.13766	chr7	solute carrier family 5 member 7
100011150	SLAIN1	0.00776241	0.00391417	up	28.2718	28.2718	4.82129	0	0.358715	4.50923	4.63612	4.18485	7.33459	7.91043	7.13678	7.85451	chr7	SLAIN motif family member 1
100025734	SPP2	0.012596	0.0069157	up	28.2089	28.2089	4.81808	0	4.66724	6.38261	6.12383	5.39719	9.7322	9.30991	9.56734	8.71956	chr2	secreted phosphoprotein 2
100014382	RPRM	1.91483e-05	1.84139e-06	up	28.113	28.113	4.81316	0.620905	1.35871	0	0	0	5.41692	4.63889	5.04925	5.7313	chr4	reprimo, TP53 dependent G2 arrest mediator homolog
100020404	GPR174	0.00512011	0.00242748	up	28.0759	28.0759	4.81126	0	0	4.06723	3.89915	2.78276	6.71705	6.87658	6.05858	8.19213	chrX	G protein-coupled receptor 174
107649517	FAM240A	2.62084e-06	8.4702e-08	up	27.972	27.972	4.80591	0.620905	0	0	0	0	4.55969	5.29218	4.53317	5.33533	chr6	family with sequence similarity 240 member A
100012816	CASKIN1	0.000590317	0.000176185	up	27.9301	27.9301	4.80375	5.53499	3.58111	1.92427	3.31419	4.61926	8.61437	8.05896	8.94721	8.77349	chr6	CASK interacting protein 1
100015649	IGSF11	0.000563009	0.000166216	up	27.9242	27.9242	4.80344	0	0.358715	3.03974	1.14427	2.29733	6.63522	5.27324	6.20031	6.57705	chr4	immunoglobulin superfamily member 11
100016027	TOP2A	3.12907e-07	3.53761e-09	up	27.5885	27.5885	4.78599	9.03676	8.67447	8.91673	9.10716	8.59745	13.6632	13.3329	13.9199	13.6941	chr2	DNA topoisomerase II alpha
100029357	WNK2	0.00418112	0.00191631	up	27.4537	27.4537	4.77893	5.71542	5.97832	1.92427	1.72923	2.9754	8.26217	8.20801	8.47746	8.8262	chr6	WNK lysine deficient protein kinase 2
100024588	TSC22D3	0.00285369	0.00120845	up	27.2889	27.2889	4.77024	3.94283	4.10718	0.339305	0.144265	2.29733	6.94826	6.75271	6.82138	7.22335	chrX	TSC22 domain family member 3
103104578	LOC103104578	0.000150304	2.95525e-05	up	27.2548	27.2548	4.76844	0.620905	2.35871	0	0	0	4.98708	5.17979	5.45347	5.83712	chr1	uncharacterized LOC103104578
100012499	FGF16	0.0018319	0.000711007	up	27.233	27.233	4.76728	0.620905	1.35871	3.86287	3.58167	4.33295	6.78992	8.14807	7.18009	7.95674	chrX	fibroblast growth factor 16
100023177	RUNDC3A	3.23548e-05	3.76682e-06	up	27.2212	27.2212	4.76666	1.45143	1.6036	1.92427	1.46619	1.9754	6.59936	6.22772	5.43673	7.53953	chr2	RUN domain containing 3A
100010309	SYT4	0.00106309	0.000364851	up	27.2128	27.2128	4.76621	0.620905	0	2.45478	2.68859	2.93579	6.94174	5.38872	6.1406	7.55385	chr3	synaptotagmin 4
100015892	SRL	0.0125099	0.00686188	up	27.0027	27.0027	4.75503	9.27693	6.34361	3.66123	3.46619	4.73029	9.94154	10.4514	8.92327	11.6865	chr6	sarcalumenin
107648897	LOC107648897	0.00947376	0.00495799	up	26.9971	26.9971	4.75473	4.77741	5.80166	1.33931	0	2.29733	7.05675	7.86693	7.34417	8.12363	chr2	large neutral amino acids transporter small subunit 2-like
100010452	GNG3	0.00018314	3.91195e-05	up	26.8766	26.8766	4.74828	0	0.943677	1.33931	0.144265	1.9754	5.36041	5.09333	5.15924	6.90225	chr5	G protein subunit gamma 3
103100992	LOC103100992	0.000910538	0.000300775	up	26.8029	26.8029	4.74432	3.5278	3.75103	1.92427	0.144265	1.56036	6.8067	6.59621	7.03586	7.26468	chr8	neural Wiskott-Aldrich syndrome protein-like
100023797	PIF1	0.000301798	7.5716e-05	up	26.7313	26.7313	4.74046	3.06148	3.94368	5.49581	5.62539	5.38479	8.86596	9.18428	9.94426	9.77625	chr1	PIF1 5'-to-3' DNA helicase
103097239	LOC103097239	6.20115e-06	3.35359e-07	up	26.6069	26.6069	4.73373	0.620905	0.773752	0	0	0	4.79383	4.51391	5.12231	5.62059	chr4	putative GPI-anchored protein PB15E9.01c
100030223	RGS20	0.00397066	0.00180015	up	26.4152	26.4152	4.7233	3.12341	5.35118	1.33931	2.25974	0	7.43123	6.9987	7.1982	6.92395	chr3	regulator of G protein signaling 20
100030392	ST18	1.39683e-05	1.15904e-06	up	26.2519	26.2519	4.71435	0	0	0.339305	1.14427	0	5.58987	4.6172	4.53735	5.29984	chr3	ST18 C2H2C-type zinc finger transcription factor
100617891	LOC100617891	0.000205718	4.55192e-05	up	26.0784	26.0784	4.70478	1.91369	1.35871	1.33931	1.72923	0	4.89313	6.02503	5.74028	7.23343	chr1	zinc finger protein ZFP69-like
100018853	ORC1	0.000216849	4.8787e-05	up	26.0777	26.0777	4.70475	7.32976	5.68706	5.09419	5.37308	4.49896	10.796	9.95534	10.5961	9.858	chr2	origin recognition complex subunit 1
100024555	MYO3B	4.06725e-05	5.1842e-06	up	26.0748	26.0748	4.70458	0	0	0	0	1.56036	4.8857	4.50015	4.97787	5.7029	chr4	myosin IIIB
100030574	NELL1	0.0137162	0.00761711	up	25.9936	25.9936	4.70008	1.94283	0	5.09419	4.6037	6.10468	7.67234	8.69148	7.36777	9.26507	chr5	neural EGFL like 1
100024974	RASL11A	0.0027856	0.00117475	up	25.9321	25.9321	4.69667	4.1613	2.38728	0	0	0.975401	7.17531	5.92436	5.79765	5.90853	chr4	RAS like family 11 member A
100024923	LOC100024923	0.000143684	2.79162e-05	up	25.5584	25.5584	4.67573	2.20587	0	0	0	0	5.36955	5.00368	4.62696	5.46741	chr1	interferon-induced protein with tetratricopeptide repeats 5
100026810	LOC100026810	0.00125162	0.000445615	up	25.5075	25.5075	4.67285	4.10203	6.0113	1.92427	2.95162	2.78276	8.30772	8.22443	8.37022	8.00659	chr4	cytochrome P450 27C1
100021489	CNTN3	1.36246e-06	3.26998e-08	up	25.4368	25.4368	4.66885	0	0.358715	0	0.144265	0	5.40497	4.66027	4.51038	4.50216	chr6	contactin 3
100018264	RCSD1	0.000942931	0.000313814	up	25.4359	25.4359	4.6688	4.30273	3.35871	6.21787	6.48114	6.37486	10.023	9.97934	9.39358	10.6676	chr2	RCSD domain containing 1
100030824	CCDC40	0.000374013	9.89719e-05	up	25.4001	25.4001	4.66676	0	2.35871	0	2.14427	0	5.24921	5.71862	5.78103	5.52057	chr2	coiled-coil domain containing 40
100015881	MYBPH	0.0411985	0.026834	up	25.3839	25.3839	4.66584	7.0314	2.28661	0	0	0	5.85756	6.13459	4.97511	9.15052	chr2	myosin binding protein H
100033020	ANK1	3.20094e-06	1.13073e-07	up	25.2325	25.2325	4.65721	5.96573	6.46448	5.90916	5.80723	6.17507	10.8029	10.6635	10.1482	11.2715	chr1	ankyrin 1
100017357	GPR37	0.00148908	0.000551344	up	25.2023	25.2023	4.65548	5.90631	2.68064	2.92427	2.95162	2.29733	7.40292	8.83592	7.13733	8.65389	chr8	G protein-coupled receptor 37
100018217	RNF208	0.000223893	5.0988e-05	up	25.1751	25.1751	4.65393	1.62091	2.35871	4.50923	2.80723	3.43483	7.33124	7.52336	7.47142	8.07441	chr1	ring finger protein 208
100014662	ADGRF5	0.000221255	5.01877e-05	up	25.1551	25.1551	4.65278	2.62091	0.358715	1.33931	0.144265	1.56036	5.32707	5.89335	5.51292	6.69661	chr2	adhesion G protein-coupled receptor F5
100013684	CACNA1S	0.0199226	0.0116841	up	25.0976	25.0976	4.64948	6.06385	4.36142	1.92427	0.144265	0	6.80366	7.20637	5.93512	8.6478	chr2	calcium voltage-gated channel subunit alpha1 S
100011195	LOC100011195	3.55126e-06	1.34596e-07	up	25.0261	25.0261	4.64536	0	0.943677	0	0.144265	0	4.64511	4.59473	4.96237	5.24959	chr2	C-factor-like
100618745	NOVA2	0.000285586	7.03582e-05	up	25.0004	25.0004	4.64388	0	0	1.33931	1.72923	1.9754	5.88037	5.15432	4.87218	6.70379	chr4	NOVA alternative splicing regulator 2
100028066	CKAP2	1.04495e-05	7.40612e-07	up	24.955	24.955	4.64126	5.84651	5.04279	6.03279	6.08678	5.0198	10.3329	9.71729	10.4123	10.5255	chr4	cytoskeleton associated protein 2
100010972	DACH1	5.86609e-05	8.56216e-06	up	24.9332	24.9332	4.64	5.20446	4.69262	6.47544	6.11005	6.14198	10.8039	10.817	10.0138	9.82497	chr7	dachshund family transcription factor 1
100024542	ATP2B2	0.00121666	0.000430884	up	24.8538	24.8538	4.63539	0.606108	0	2.66123	1.14427	3.34463	6.33972	5.17262	6.15522	7.07901	chr6	ATPase plasma membrane Ca2+ transporting 2
100022266	ARHGAP19	1.35105e-07	8.73283e-10	up	24.8292	24.8292	4.63397	5.98833	6.02168	5.73162	5.46619	5.67584	10.3783	10.3892	10.5458	10.3295	chr1	Rho GTPase activating protein 19
100028460	SLC38A3	0.0213651	0.0126601	up	24.7798	24.7798	4.63109	6.47473	5.61616	2.33931	1.72923	0	6.35413	8.26235	8.76577	8.06967	chr6	solute carrier family 38 member 3
100616940	SALL4	7.86865e-06	4.80813e-07	up	24.719	24.719	4.62755	6.81073	6.37738	5.42677	6.02691	5.89426	11.0203	10.8535	10.7381	10.3271	chr1	spalt like transcription factor 4
100023751	RBP4	0.0107932	0.00578151	up	24.6476	24.6476	4.62338	6.71692	6.53836	2.66123	3.8447	3.29733	8.3352	7.52403	9.42181	11.6593	chr1	retinol binding protein 4
100027113	CPNE7	0.000902715	0.000297241	up	24.636	24.636	4.6227	4.47889	3.60664	2.33931	1.14427	2.67584	6.91813	6.67826	7.71835	8.57201	chr1	copine 7
100013835	TMTC2	0.000409426	0.000111304	up	24.5858	24.5858	4.61975	6.84056	3.58111	4.66123	4.78812	4.78276	8.91669	9.57128	9.54062	10.1734	chr8	transmembrane O-mannosyltransferase targeting cadherins 2
100019056	STX1B	0.000118489	2.17831e-05	up	24.4893	24.4893	4.61408	1.73638	1.94368	0	0.144265	0	5.29609	5.5257	5.40154	5.29246	chr6	syntaxin 1B
100011166	KCNN1	4.10757e-05	5.25448e-06	up	24.4117	24.4117	4.6095	5.42465	4.46025	5.03974	5.26666	5.80829	8.82064	9.995	9.84133	10.5807	chr3	potassium calcium-activated channel subfamily N member 1
100017191	DNAH11	2.25955e-06	6.97989e-08	up	24.326	24.326	4.60443	7.28907	7.11293	6.64004	6.81669	6.59989	11.0363	11.8416	11.3488	11.758	chr8	dynein axonemal heavy chain 11
100030226	RASSF10	0.00016647	3.43075e-05	up	24.309	24.309	4.60342	6.26793	4.44618	3.66123	4.75898	4.33295	8.99393	9.769	8.76998	9.65458	chr5	Ras association domain family member 10
100032082	TRIM71	0.000184725	3.95721e-05	up	24.2336	24.2336	4.59894	6.4744	5.68064	3.98316	5.26666	4.96787	10.5366	9.76511	10.175	9.01725	chr8	tripartite motif containing 71
100012403	HMGN2	0.0011249	0.000392022	up	24.2033	24.2033	4.59713	4.97716	3.82265	1.33931	1.72923	3.43483	7.56646	7.557	7.47874	8.02888	chr4	high mobility group nucleosomal binding domain 2
100020950	MAB21L1	0.000852895	0.000278657	up	24.1986	24.1986	4.59685	5.08034	5.52864	2.66123	3.14427	2.9754	8.53933	9.0338	7.51038	8.81579	chr4	mab-21 like 1
100011843	SYT2	0.00055532	0.000163194	up	24.1346	24.1346	4.59303	0	1.94368	2.79874	2.21465	3.18485	7.1608	6.78712	5.80812	6.72961	chr2	synaptotagmin 2
100013912	SV2B	0.00104029	0.00035505	up	24.063	24.063	4.58875	3.08034	2.68064	0.339305	0.729228	2.14533	5.32102	5.69996	7.0823	7.43159	chr1	synaptic vesicle glycoprotein 2B
100619418	LOC100619418	1.05562e-05	7.55317e-07	up	24.0568	24.0568	4.58837	8.46959	7.51685	7.08077	7.01463	7.85192	12.0904	12.1652	12.0663	12.3786	chr2	uncharacterized LOC100619418
103099808	LOC103099808	0.0165852	0.00950112	up	24.0333	24.0333	4.58696	4.52399	5.59361	0	0	1.03297	6.62186	7.04401	6.23165	7.37079	chr3	uncharacterized LOC103099808
100018457	LOC100018457	6.34793e-05	9.54694e-06	up	24.0033	24.0033	4.58516	0	0	1.92427	0.144265	0	4.78	5.35416	4.88049	4.98081	chr4	RNA-binding motif protein, X chromosome-like
100011182	LOC100011182	0.000285172	7.01673e-05	up	23.9672	23.9672	4.58299	0	0.358715	0.924268	2.46619	2.3259	5.6838	5.84148	5.41473	6.25201	chr2	histone H2B type 2-E
100014078	ST8SIA2	0.000990002	0.000334242	up	23.9615	23.9615	4.58265	4.77579	3.81815	4.2935	4.95162	7.37628	8.92724	9.51924	9.58403	10.4724	chr1	ST8 alpha-N-acetyl-neuraminide alpha-2,8-sialyltransferase 2
100020627	ATP8A1	2.79457e-06	9.26274e-08	up	23.8655	23.8655	4.57686	4.94283	4.55511	4.03974	4.46619	4.73029	9.42787	8.99001	8.68067	9.39622	chr5	ATPase phospholipid transporting 8A1
100030582	AATK	0.00209878	0.000836199	up	23.8027	23.8027	4.57306	2.94283	3.52864	0	0	2.56036	5.8151	6.5497	6.53365	6.61924	chr2	apoptosis associated tyrosine kinase
100026774	NSG2	0.00162735	0.000614123	up	23.7888	23.7888	4.57221	2.62091	2.09568	4.82258	5.29537	5.34464	8.51745	8.30921	8.17549	9.43003	chr1	neuronal vesicle trafficking associated 2
103104669	LOC103104669	3.77897e-05	4.70632e-06	up	23.7822	23.7822	4.57181	0	0	0	1.72923	0.975401	5.1393	5.16167	5.06934	5.08064	chr3	tetraspanin-33-like
100616823	TSSK6	5.64595e-05	8.09232e-06	up	23.7473	23.7473	4.56969	2.20587	1.62775	1.33931	2.95162	3.14533	7.3105	6.85957	6.4971	6.6275	chr3	testis specific serine kinase 6
100030909	NOL4	0.000365173	9.5815e-05	up	23.7333	23.7333	4.56884	0	0	1.33931	1.14427	2.78276	5.19301	5.31738	5.7517	6.22632	chr3	nucleolar protein 4
100022702	RAB15	0.000236442	5.47699e-05	up	23.5942	23.5942	4.56036	2.62091	0.358715	1.92427	0	0.975401	5.96511	5.32032	5.68466	5.9748	chr1	RAB15, member RAS oncogene family
100032318	LRATD2	0.000178104	3.74948e-05	up	23.4018	23.4018	4.54855	7.58091	6.17889	5.66123	5.31419	5.06286	9.9752	10.4265	10.7749	10.8561	chr3	LRAT domain containing 2
100022095	CHD7	1.43736e-05	1.21777e-06	up	23.3589	23.3589	4.5459	7.26956	7.45471	6.32799	6.61187	5.9296	11.4115	11.2265	11.3085	11.1121	chr3	chromodomain helicase DNA binding protein 7
100021898	SOSTDC1	0.0322805	0.0203213	up	23.3445	23.3445	4.54501	9.21457	3.68064	2.33931	2.14427	2.78276	9.72505	8.56291	9.08357	6.93775	chr8	sclerostin domain containing 1
100010856	PLPPR2	3.48156e-05	4.20509e-06	up	23.3265	23.3265	4.5439	4.76223	3.33996	3.5617	4.47219	4.9296	8.31452	8.77166	8.86824	9.07371	chr3	phospholipid phosphatase related 2
100022259	FOXJ1	0.000312948	7.91014e-05	up	23.1897	23.1897	4.53541	1.62091	2.00026	0.339305	1.14427	0	4.44297	5.11681	6.15414	6.51151	chr2	forkhead box J1
100019850	STRIP2	0.000346773	9.00286e-05	up	23.1444	23.1444	4.53259	2.42826	1.22441	1.09489	0	0	4.55257	5.22219	6.19993	5.95371	chr8	striatin interacting protein 2
100018005	KREMEN2	0.000226873	5.18713e-05	up	23.117	23.117	4.53088	0.620905	1.09568	0.339305	2.72923	0	5.10172	5.48465	5.88812	5.47713	chr6	kringle containing transmembrane protein 2
100012506	SSX2IP	3.12907e-07	3.62322e-09	up	23.0915	23.0915	4.52929	4.23326	4.90652	4.74303	4.84471	4.84987	9.22801	9.10572	9.34493	9.3004	chr2	SSX family member 2 interacting protein
100619539	STRA6	0.000688544	0.00021367	up	23.0665	23.0665	4.52773	1.3169	0	1.92427	1.14427	2.9754	6.9208	6.55676	4.78111	5.74091	chr1	signaling receptor and transporter of retinol STRA6
100017397	FOXL2	0.00290348	0.00123362	up	23.0558	23.0558	4.52706	0	4.05915	0	0.729228	0	6.08633	5.20943	5.66323	4.97994	chr4	forkhead box L2
100018109	SRRM3	0.0096128	0.00504446	up	22.9322	22.9322	4.5193	0	0.680643	3.98316	4.63612	4.42386	7.64407	6.9243	6.32265	8.1652	chr2	serine/arginine repetitive matrix 3
100020094	SYT15	0.000489997	0.000139615	up	22.903	22.903	4.51747	0	0	2.66123	1.72923	0	5.01591	5.58527	5.72882	5.25224	chr1	synaptotagmin 15
100027786	CDH3	0.00971291	0.00510503	up	22.8109	22.8109	4.51165	7.88698	9.63656	7.01173	6.78812	3.43483	10.5942	12.0843	11.4228	11.7519	chr1	cadherin 3
100013921	SLC6A15	0.0344029	0.0218958	up	22.797	22.797	4.51077	6.89635	4.29731	0.339305	0.144265	0	6.96617	6.37033	7.66437	6.38401	chr8	solute carrier family 6 member 15
100028439	SDK2	0.0103584	0.005505	up	22.5617	22.5617	4.4958	8.28292	6.78663	3.66123	3.20316	3.22333	9.49597	9.52158	9.39699	9.6945	chr2	sidekick cell adhesion molecule 2
103096382	LOC103096382	0.00127528	0.000455862	up	22.4435	22.4435	4.48823	0	3.25596	0	0	0	4.8977	4.6203	5.18795	5.85172	chr1	uncharacterized LOC103096382
100017398	LOC100017398	0.00155682	0.000582125	up	22.3716	22.3716	4.4836	0.620905	4.28213	3.14666	2.72923	1.9754	6.07454	7.09554	6.68042	8.28735	chr6	histone H2A type 2-B-like
103098739	LOC103098739	1.87143e-08	4.15698e-11	up	22.3461	22.3461	4.48195	0	0	0	0	0	4.32607	4.73187	4.37601	4.49384	chr2	uncharacterized LOC103098739
100029516	ACVR2B	0.000179863	3.80273e-05	up	22.2697	22.2697	4.47701	3.30341	3.68736	4.33931	5.48412	5.59011	8.96235	9.1275	8.99498	8.74665	chr6	activin A receptor type 2B
100022172	EEF2	1.50637e-07	1.10887e-09	up	22.2431	22.2431	4.47529	11.0567	11.4471	11.575	11.4543	11.628	15.768	16.0166	15.8664	15.979	chr3	eukaryotic translation elongation factor 2
100012016	MASP1	0.000505717	0.000145165	up	22.2349	22.2349	4.47476	3.79083	4.82904	3.14666	3.23173	4.14533	7.56817	9.06445	6.97941	9.60186	chr7	MBL associated serine protease 1
100016228	TRIM36	0.0323286	0.0203618	up	22.1716	22.1716	4.47064	6.53156	5.66249	2.33931	0	0	7.32604	7.40957	7.24916	7.5245	chr3	tripartite motif containing 36
100011625	HS3ST6	0.0109797	0.00589516	up	22.129	22.129	4.46786	6.93076	5.28945	1.33931	2.95162	1.9754	8.3372	7.67871	8.08396	8.56082	chr6	heparan sulfate-glucosamine 3-sulfotransferase 6
103105891	DAPL1	0.00378079	0.00169276	up	22.1211	22.1211	4.46735	0	2.68064	1.33931	0.144265	2.78276	4.37844	6.38504	4.87261	7.79089	chr4	death associated protein like 1
100013634	SBK1	0.00122824	0.000435721	up	22.1031	22.1031	4.46618	5.55164	5.75675	6.82312	6.92563	9.24102	11.1809	11.1392	11.0553	11.9277	chr6	SH3 domain binding kinase 1
100010551	LOC100010551	0.00097873	0.000329554	up	22.0722	22.0722	4.46416	0	3.88228	1.66123	2.08286	2.78276	6.58154	6.47367	6.38237	6.74635	chr3	zinc finger protein 345-like
100011492	ZCCHC3	1.29089e-05	1.03999e-06	up	22.0065	22.0065	4.45986	5.68699	5.80166	4.63699	4.80152	5.0671	9.08583	9.76668	9.83205	9.95029	chr1	zinc finger CCHC-type containing 3
103097631	GTSE1	1.38881e-05	1.14883e-06	up	21.9845	21.9845	4.45841	5.39683	6.68685	5.50923	5.62	5.29733	9.89395	9.90617	10.2659	10.5758	chr8	G2 and S-phase expressed 1
100029558	PNP	1.71778e-06	4.62207e-08	up	21.9075	21.9075	4.45335	7.31663	7.34183	7.94664	7.70714	6.90712	11.9071	11.7892	11.9484	11.9442	chr1	purine nucleoside phosphorylase
100032629	SGK2	0.000117349	2.15324e-05	up	21.7607	21.7607	4.44365	1.62091	1.94368	1.92427	0.144265	2.56036	5.97978	6.2663	6.44343	5.63988	chr1	serum/glucocorticoid regulated kinase 2
100025373	TCF21	0.00284813	0.00120561	up	21.71	21.71	4.44029	0	0	3.26214	2.49947	3.29973	6.49597	5.32947	6.43064	6.75413	chr2	transcription factor 21
100019594	PLS1	0.00376891	0.00168574	up	21.6839	21.6839	4.43855	3.70837	0.773752	4.33931	2.95162	2.56036	5.491	6.97365	7.67093	9.08535	chr7	plastin 1
100032682	LOC100032682	7.25091e-07	1.2371e-08	up	21.6202	21.6202	4.4343	0.620905	0	0.339305	0	0	4.338	4.63889	4.84855	4.67995	chr3	protein kinase C and casein kinase substrate in neurons protein 1 pseudogene
100024012	CAMK1	6.56713e-05	9.97039e-06	up	21.6186	21.6186	4.4342	4.5751	3.27168	3.33931	4.14426	4.9754	8.18614	8.22673	8.39174	9.17679	chr6	calcium/calmodulin dependent protein kinase I
100014960	CLDN6	0.000116887	2.13831e-05	up	21.493	21.493	4.4258	8.66966	7.04073	6.66123	6.69885	6.24219	11.3308	11.5275	11.6141	11.481	chr6	claudin 6
100025511	CAPRIN2	0.000449034	0.00012467	up	21.4892	21.4892	4.42554	2.1628	3.52864	0.339305	2.8447	2.14533	6.1811	6.50154	6.81211	7.02402	chr8	caprin family member 2
100020793	B4GALNT3	0.00818483	0.00416716	up	21.4163	21.4163	4.42063	5.65799	3.47419	1.92427	0.144265	0.975401	6.60726	6.78239	6.82032	7.21347	chr8	beta-1,4-N-acetyl-galactosaminyltransferase 3
100018704	IGF2BP1	0.0432776	0.0283671	up	21.3484	21.3484	4.41605	9.16759	8.92989	3.66123	2.72923	3.14533	10.7326	9.75886	10.2701	9.00929	chr2	insulin like growth factor 2 mRNA binding protein 1
100017992	UBE2QL1	0.000259548	6.18618e-05	up	21.3468	21.3468	4.41595	7.97452	6.78498	5.2462	5.44805	6.40167	10.6752	10.7966	10.7857	10.8905	chr3	ubiquitin conjugating enzyme E2 Q family like 1
100018274	CASR	0.00175796	0.000677419	up	21.3325	21.3325	4.41498	0	0	3.14666	2.46619	2.43483	6.66345	6.51491	5.42873	5.49099	chr4	calcium sensing receptor
107650731	LOC107650731	0.00162726	0.000613846	up	21.2893	21.2893	4.41206	0	0	2.32116	1.14427	2.71956	5.71511	4.95939	7.1428	4.77893	chr1	endogenous retrovirus group K member 6 Env polyprotein-like
103104797	PROB1	0.000691457	0.000214947	up	21.2752	21.2752	4.4111	3.20587	2.35871	2.66123	1.14427	0	6.04765	6.26237	6.0011	6.82934	chr1	proline rich basic protein 1
100014054	JAG2	0.0239247	0.014416	up	21.1686	21.1686	4.40386	5.64327	6.33599	0.339305	0.559303	2.88229	7.25032	7.22742	7.63949	8.10634	chr1	jagged canonical Notch ligand 2
100020152	PPP1R1C	3.81562e-05	4.75769e-06	up	21.1173	21.1173	4.40035	1.62091	0	0.339305	0	0	5.02511	4.32305	4.78336	5.03805	chr4	protein phosphatase 1 regulatory inhibitor subunit 1C
100016226	PKHD1	0.00100876	0.000342395	up	20.8947	20.8947	4.38506	1.62091	3.29731	4.55783	3.92388	4.79473	8.43067	8.74235	7.03865	7.88431	chr2	PKHD1 ciliary IPT domain containing fibrocystin/polyductin
100016093	TDRKH	2.95029e-05	3.30341e-06	up	20.7699	20.7699	4.37642	4.5595	6.25898	5.09419	4.78812	5.14533	9.04136	9.70076	9.64944	9.79103	chr2	tudor and KH domain containing
100018439	ADAMTS9	0.0150288	0.00847057	up	20.7589	20.7589	4.37566	6.41744	8.21358	2.33931	2.72923	4.74672	9.57494	9.52949	8.90935	9.04586	chr6	ADAM metallopeptidase with thrombospondin type 1 motif 9
103097394	CCDC177	0.000315045	7.98447e-05	up	20.745	20.745	4.37469	0.620905	2.68064	0.339305	0	0	4.96785	5.22717	4.88115	5.33528	chr1	coiled-coil domain containing 177
100012657	ARL4A	9.70308e-06	6.62187e-07	up	20.7324	20.7324	4.37381	5.55825	4.44618	5.46859	5.44195	5.43483	9.31248	9.71461	9.38283	10.1652	chr8	ADP ribosylation factor like GTPase 4A
100023914	DLGAP3	0.000453327	0.000126202	up	20.7117	20.7117	4.37237	2.12341	1.35871	0.339305	0.144265	0.975401	4.79606	4.85821	4.83774	6.95035	chr4	DLG associated protein 3
107651384	LOC107651384	0.000196598	4.28069e-05	up	20.6767	20.6767	4.36993	1.62091	1.35871	3.14666	1.14427	2.78276	5.6213	6.85437	6.18193	6.86476	chr2	uncharacterized LOC107651384
100021053	SH3GL2	5.77674e-05	8.38833e-06	up	20.557	20.557	4.36156	3.42826	4.51522	3.79874	3.31419	4.80829	7.83899	8.14704	8.22967	9.12229	chr6	SH3 domain containing GRB2 like 2, endophilin A1
100026361	MAPK6	4.52804e-07	6.43216e-09	up	20.5371	20.5371	4.36016	7.25209	7.39381	7.74019	7.68601	7.82246	12.172	11.796	12.0504	11.7379	chr1	mitogen-activated protein kinase 6
100023896	CACNA1B	0.000178628	3.77045e-05	up	20.4314	20.4314	4.35272	1.20587	3.19767	2.50923	3.64677	2.78276	7.07805	6.89161	6.48216	7.63288	chr1	calcium voltage-gated channel subunit alpha1 B
100030600	CMTM5	0.0121633	0.00663427	up	20.4091	20.4091	4.35114	5.38467	0.358715	0	0.144265	0	5.45338	5.58515	5.79048	5.28567	chr1	CKLF like MARVEL transmembrane domain containing 5
100618341	NCAM2	0.000217109	4.88882e-05	up	20.3846	20.3846	4.3494	2.8433	1.77375	0.339305	1.14427	0.975401	5.8502	6.19354	6.00865	5.00605	chr4	neural cell adhesion molecule 2
100024462	MYO16	0.00150824	0.00055954	up	20.3831	20.3831	4.3493	3.89392	0.943677	4.14666	3.95162	3.9754	7.72284	7.62733	6.82363	8.75244	chr7	myosin XVI
100024834	MEGF11	1.48407e-05	1.2872e-06	up	20.2596	20.2596	4.34053	3.22109	1.63372	2.66123	2.8447	2.9754	6.96779	6.97248	6.88957	7.20122	chr1	multiple EGF like domains 11
100020686	DUSP4	1.05916e-05	7.59443e-07	up	20.2205	20.2205	4.33775	4.84958	3.65639	4.73162	4.39219	4.95268	9.19257	8.57766	8.67231	8.97444	chr5	dual specificity phosphatase 4
103094989	LOC103094989	0.000403302	0.000108699	up	20.1923	20.1923	4.33573	5.71662	3.98195	2.66123	3.8447	3.29733	7.93975	8.09111	8.1735	8.74005	chr8	glutamate receptor-interacting protein 1
100018245	MAD2L1	3.86103e-06	1.55834e-07	up	20.1795	20.1795	4.33482	7.80401	7.65792	7.41612	7.51059	6.98663	11.4613	11.4787	12.2425	12.057	chr5	mitotic arrest deficient 2 like 1
100018150	CDC25A	0.000248667	5.86859e-05	up	20.1769	20.1769	4.33463	7.93832	6.48111	5.99752	5.53658	5.54526	11.1128	10.5971	10.8288	9.99895	chr6	cell division cycle 25A
100027295	LLGL2	5.38267e-06	2.66473e-07	up	20.1586	20.1586	4.33332	3.34774	3.65639	3.92427	3.46619	3.61926	7.37307	7.68415	8.12151	8.56565	chr2	LLGL scribble cell polarity complex component 2
100019292	PHACTR1	0.00328307	0.00143192	up	19.9961	19.9961	4.32164	4.80325	2.90756	1.92427	0.144265	2.29733	6.86183	6.34106	6.1522	7.59283	chr3	phosphatase and actin regulator 1
100027403	PLK1	3.55126e-06	1.34487e-07	up	19.9146	19.9146	4.31576	7.37579	6.86915	7.31659	6.85851	6.45113	11.4121	10.8714	11.516	11.3605	chr6	polo like kinase 1
100027529	CLNS1A	2.26864e-05	2.29507e-06	up	19.9097	19.9097	4.3154	7.07883	5.91108	6.15948	5.23526	5.88829	10.2298	10.4081	10.3892	10.4528	chr4	chloride nucleotide-sensitive channel 1A
100025108	GSX1	0.00034037	8.78233e-05	up	19.8721	19.8721	4.31268	0	0	2.14666	1.14427	1.56036	5.99907	5.04854	5.69133	4.39279	chr4	GS homeobox 1
100015670	PRDM12	5.66928e-05	8.16836e-06	up	19.6631	19.6631	4.29742	1.75841	1.48525	2.32116	2.95847	3.37229	6.81771	6.66539	6.7331	6.48994	chr1	PR/SET domain 12
100016751	SLC16A13	0.00012315	2.29639e-05	up	19.6102	19.6102	4.29353	4.42826	4.08664	4.33931	4.89915	4.36772	7.26612	9.63813	9.03666	8.93006	chr2	solute carrier family 16 member 13
100024423	CSPG5	0.000405301	0.000109634	up	19.5192	19.5192	4.28683	4.63586	5.1916	2.92427	2.8447	3.36772	7.52391	8.55796	7.65932	8.57744	chr6	chondroitin sulfate proteoglycan 5
100015841	DRP2	0.000738027	0.000232807	up	19.4966	19.4966	4.28515	2.9714	0.358715	0.339305	0.496251	1.89238	5.4018	5.29418	4.86454	6.42651	chrX	dystrophin related protein 2
100011619	NCAN	0.00156356	0.000585282	up	19.4837	19.4837	4.2842	2.20587	5.74104	4.61853	5.09846	3.66607	8.38842	8.22385	7.97189	9.6166	chr3	neurocan
100618121	CADM1	0.0055648	0.00266257	up	19.4692	19.4692	4.28312	9.18886	9.97786	5.73162	5.95162	6.6619	11.6651	12.1288	11.6272	11.7209	chr4	cell adhesion molecule 1
100029601	CADM2	0.0200698	0.0117824	up	19.383	19.383	4.27672	5.42826	4.46025	0	0.144265	0.975401	6.59728	6.77547	5.56172	6.97897	chr7	cell adhesion molecule 2
100031754	PATJ	0.0170576	0.00980635	up	19.286	19.286	4.26949	0	1.68064	4.72243	5.35502	5.63361	7.87117	7.4241	7.85403	7.84201	chr2	PATJ crumbs cell polarity complex component
100015707	EFNA5	0.0124095	0.00680307	up	19.2724	19.2724	4.26846	10.0269	8.31678	4.899	4.95162	5.46725	11.1972	11.2514	10.8821	10.6723	chr3	ephrin A5
100015183	MLLT11	0.0283917	0.0175855	up	19.2711	19.2711	4.26837	8.30122	7.94091	3.33931	2.72923	2.9754	9.19675	9.24905	8.79583	10.0607	chr2	MLLT11 transcription factor 7 cofactor
100022012	RBM38	0.000227851	5.21976e-05	up	19.265	19.265	4.26791	6.00173	6.39214	4.66123	5.00225	3.9754	9.31515	9.31677	9.21788	10.048	chr1	RNA binding motif protein 38
103096171	C1H14orf180	0.000317947	8.07475e-05	up	19.2638	19.2638	4.26782	6.01196	4.67341	3.57197	3.2458	4.35622	8.49164	8.78884	8.31818	8.96013	chr1	chromosome 1 open reading frame, human C14orf180
100032398	TMEM54	0.00788876	0.00399567	up	19.1028	19.1028	4.25571	6.58284	6.30178	2.66123	2.46619	2.78276	8.37771	8.15753	8.68594	8.43751	chr4	transmembrane protein 54
100010234	RASGEF1B	0.000368153	9.67906e-05	up	19.0845	19.0845	4.25433	2.6798	0.943677	0.339305	0.144265	0.975401	4.62926	4.89803	5.52852	6.02746	chr5	RasGEF domain family member 1B
100030675	CARMIL3	7.42311e-05	1.17758e-05	up	19.054	19.054	4.25202	2.03594	2.73021	3.62471	3.35372	4.03718	7.13263	7.46101	7.19101	7.84885	chr1	capping protein regulator and myosin 1 linker 3
100031636	SNAP25	0.000967156	0.000323985	up	19.0363	19.0363	4.25068	3.20587	2.21404	0	2.14427	3.14533	6.15405	6.03585	6.23896	7.14147	chr1	synaptosome associated protein 25
100014921	CLDN9	0.000410615	0.00011175	up	19.0228	19.0228	4.24966	1.30797	1.35871	1.33931	2.95162	3.0198	4.98512	6.6092	6.63607	6.75017	chr6	claudin 9
100028290	LOC100028290	0.00130982	0.000471259	up	18.9601	18.9601	4.2449	0	2.16607	3.14666	1.72923	0	5.05025	5.56285	5.72924	6.2708	chr5	L-lactate dehydrogenase A chain-like
100023186	GALNT3	0.000807369	0.000260628	up	18.9397	18.9397	4.24334	1.62091	1.35871	2.66123	0.144265	1.56036	4.65534	4.90731	6.28125	7.00585	chr4	polypeptide N-acetylgalactosaminyltransferase 3
100013473	LOC100013473	0.00365241	0.00162705	up	18.8811	18.8811	4.23887	9.16327	8.16843	5.76836	5.62	5.35622	11.0983	10.4143	11.1478	11.5561	chr3	glyceraldehyde-3-phosphate dehydrogenase-like
103092995	LOC103092995	0.033916	0.0215475	up	18.8616	18.8616	4.23738	0	0.358715	5.5617	5.65733	5.4619	7.55994	7.98135	7.70131	7.33863	chr3	uncharacterized LOC103092995
100020720	CCNB3	3.06937e-06	1.05206e-07	up	18.7904	18.7904	4.23193	5.51976	5.49485	6.27004	6.14426	5.78276	9.82433	9.99012	10.0051	10.4775	chrX	cyclin B3
100028731	CELSR1	7.80108e-05	1.26119e-05	up	18.7174	18.7174	4.22631	5.41098	5.89926	4.50923	4.05116	4.14533	8.70784	9.02644	9.20923	9.1745	chr8	cadherin EGF LAG seven-pass G-type receptor 1
100012661	LRP3	2.00527e-06	5.80253e-08	up	18.6464	18.6464	4.22083	3.91859	3.68064	3.79216	3.16515	3.54019	7.42883	7.95411	7.81206	8.16569	chr1	LDL receptor related protein 3
103103340	PODXL	2.44962e-05	2.5831e-06	up	18.5684	18.5684	4.21478	4.57789	3.55642	4.86287	4.78812	3.88229	8.15094	9.0621	8.48165	8.4985	chr8	podocalyxin like
100014033	KIF2C	6.16837e-06	3.31897e-07	up	18.5256	18.5256	4.21145	5.56369	4.92877	5.89389	6.02691	5.20143	9.77838	9.42575	9.97429	9.75915	chr2	kinesin family member 2C
100026663	SNCG	0.00146453	0.000539914	up	18.4788	18.4788	4.2078	3.08034	6.23293	6.14293	5.78812	4.43483	8.84034	9.07599	9.15208	10.3061	chr1	synuclein gamma
100024473	ARHGAP27	0.000214867	4.81574e-05	up	18.4778	18.4778	4.20772	2.10289	4.06837	3.03974	2.95162	1.56036	6.72218	6.65706	7.48186	6.94819	chr2	Rho GTPase activating protein 27
100010279	MAPK12	0.000163098	3.3355e-05	up	18.4487	18.4487	4.20545	3.30498	5.10914	3.14666	4.14426	2.78276	7.81702	7.57119	8.12427	8.09955	chr8	mitogen-activated protein kinase 12
100016301	PLPP7	0.044816	0.0295472	up	18.4206	18.4206	4.20325	5.03033	6.6472	0.339305	0.144265	0	6.36683	6.61836	6.8457	6.71098	chr1	phospholipid phosphatase 7 (inactive)
100010174	GYG2	0.0138559	0.00770638	up	18.4195	18.4195	4.20316	5.05831	3.16607	0	0.144265	0	5.63289	6.12698	6.31201	5.43569	chr7	glycogenin 2
100011071	LOC100011071	0.000737047	0.000232329	up	18.4177	18.4177	4.20302	4.02463	7.27023	5.19729	4.39219	4.9754	9.09087	9.62299	9.16932	9.61671	chrX	tax1-binding protein 1-like
100026857	SYCP2	1.84384e-05	1.73782e-06	up	18.3627	18.3627	4.19871	2.00955	3.59597	2.66123	3.14427	2.9754	7.23162	7.21947	6.70679	7.14609	chr1	synaptonemal complex protein 2
107651216	LOC107651216	0.0227402	0.0136031	up	18.3532	18.3532	4.19796	2.94283	1.6515	6.71724	7.0405	6.93192	9.66644	8.4595	10.085	8.80812	chr1	endogenous retrovirus group K member 8 Pol protein-like
100026048	WNT4	0.000464084	0.000129955	up	18.3148	18.3148	4.19494	3.42826	3.89849	1.92427	1.88123	2.56036	5.63244	7.35252	7.36366	7.38521	chr4	Wnt family member 4
100026067	CORO2B	6.64128e-05	1.01179e-05	up	18.3136	18.3136	4.19484	4.89243	5.85513	6.72013	6.46619	6.8167	10.2023	10.337	10.2952	10.5453	chr1	coronin 2B
100026986	CAMSAP3	0.000189781	4.10658e-05	up	18.29	18.29	4.19298	4.14447	3.68064	5.09419	5.00225	6.16523	9.03379	8.61675	9.24204	9.14877	chr3	calmodulin regulated spectrin associated protein family member 3
100012570	RGS4	0.000123802	2.31451e-05	up	18.2881	18.2881	4.19283	3.20587	2.68064	1.33931	2.46619	2.9754	7.27185	6.15777	6.20031	7.27533	chr2	regulator of G protein signaling 4
100022683	LOC100022683	0.0421284	0.027541	up	18.2465	18.2465	4.18954	6.01322	5.16607	0	0	0	7.0447	5.95651	6.54401	6.15639	chr8	microfibrillar-associated protein 1
103093345	LOC103093345	8.77266e-05	1.47256e-05	up	18.1421	18.1421	4.18127	2.20587	1.35871	1.92427	0.144265	1.9754	5.68332	5.42929	5.84898	5.85029	chr2	DNA (cytosine-5)-methyltransferase 3A-like
100026431	LOC100026431	0.00155843	0.000582846	up	18.1017	18.1017	4.17806	8.2799	7.16392	4.86287	5.02691	6.0198	10.8076	10.1395	10.6324	10.2154	chr2	chromobox protein homolog 2
100024720	LOC100024720	1.4793e-05	1.2775e-06	up	18.0911	18.0911	4.17721	8.63213	7.94368	7.51921	7.49299	7.30632	12.2769	11.5535	12.1413	11.8526	chr4	H2A histone family, member X
103106059	LOC103106059	0.00247276	0.00101773	up	18.0846	18.0846	4.17669	2.49537	4.3228	1.92427	0	1.9754	6.56828	6.9021	6.22264	5.588	chr3	dystonin-like
100015505	NCKAP5	0.0194067	0.0113421	up	18.0023	18.0023	4.17011	8.59309	5.47072	2.33931	3.46619	3.43483	8.5451	9.68603	8.30343	8.78919	chr4	NCK associated protein 5
100018742	ESPN	0.00133277	0.000480818	up	17.9712	17.9712	4.16762	2.73638	1.94368	0	0.144265	2.67584	6.11692	5.37689	5.00614	6.17064	chr4	espin
100025701	STARD8	0.0330455	0.020873	up	17.9278	17.9278	4.16412	8.97368	9.03359	3.50923	3.81669	4.0198	9.51316	10.2469	9.93706	10.4417	chrX	StAR related lipid transfer domain containing 8
100012653	DDIT4L	0.000932986	0.000310224	up	17.902	17.902	4.16205	3.79083	0.358715	1.33931	1.14427	1.9754	5.93335	5.34635	6.11925	6.13605	chr5	DNA damage inducible transcript 4 like
100024105	CASZ1	2.52701e-05	2.6894e-06	up	17.8422	17.8422	4.15722	3.62091	4.35871	3.86287	2.95162	2.9754	7.29143	7.69177	7.79589	8.06541	chr4	castor zinc finger 1
100028550	MYOD1	0.0369347	0.0237786	up	17.8169	17.8169	4.15517	6.1806	3.52864	0.339305	1.31419	0	6.15697	6.14266	4.6651	8.74614	chr5	myogenic differentiation 1
100015955	CHRNB1	0.00139934	0.000510725	up	17.7746	17.7746	4.15175	6.21511	2.69452	3.33931	4.14426	4.06286	7.60598	8.44359	7.87047	9.05179	chr2	cholinergic receptor nicotinic beta 1 subunit
100024857	STMN3	0.000781052	0.000249725	up	17.7706	17.7706	4.15142	4.01322	4.35871	5.81504	6.25662	6.57977	9.67491	9.11448	9.00055	10.4344	chr1	stathmin 3
100009872	MEOX1	0.000276144	6.70797e-05	up	17.7305	17.7305	4.14816	0	0.358715	1.92427	2.14427	1.56036	5.79436	5.00287	4.84754	5.73796	chr2	mesenchyme homeobox 1
100010116	ETV4	0.000698472	0.000217574	up	17.6651	17.6651	4.14283	6.77407	7.35005	9.46988	9.33841	8.67411	11.9809	12.8109	12.294	12.7707	chr2	ETS variant transcription factor 4
100011848	SLC5A10	0.000122388	2.27666e-05	up	17.5581	17.5581	4.13406	0	1.85185	1.33931	0	0.975401	4.63688	4.66179	5.49045	5.08038	chr6	solute carrier family 5 member 10
100013259	UNC80	0.000596808	0.000178841	up	17.5084	17.5084	4.12998	0	1.94368	0	2.31419	1.9754	5.00891	5.3076	5.15564	6.03437	chr7	unc-80 homolog, NALCN channel complex subunit
100009836	LOC100009836	0.000822509	0.000266566	up	17.49	17.49	4.12846	2.61508	3.67824	2.33931	0.144265	1.9754	6.34835	6.19177	6.31972	6.25582	chrX	RNA polymerase II subunit A C-terminal domain phosphatase SSU72 pseudogene
100016646	LOC100016646	0.00142298	0.000521154	up	17.4237	17.4237	4.12298	0	3.01483	2.92427	3.6037	2.9754	6.65447	6.58961	6.4478	6.8146	chr4	vesicle-associated membrane protein 4
100031508	SCML2	7.12347e-06	4.18146e-07	up	17.3963	17.3963	4.12071	6.40506	6.49844	6.03974	5.87219	6.35044	10.8072	10.1475	10.713	9.74787	chr7	Scm polycomb group protein like 2
100028700	CACNA2D2	0.000188211	4.05987e-05	up	17.3913	17.3913	4.12029	4.46953	3.1313	3.86287	4.05116	3.14533	6.81798	8.4355	7.41673	8.7391	chr6	calcium voltage-gated channel auxiliary subunit alpha2delta 2
100020642	LOC100020642	0.0279408	0.017258	up	17.2957	17.2957	4.11234	8.28173	7.79751	3.79874	2.46619	3.29733	8.86534	9.34677	8.95997	9.79049	chr1	G-protein-signaling modulator 1
100027294	VWA2	0.00964703	0.00506637	up	17.246	17.246	4.10819	0	0.358715	3.79874	3.8447	3.9754	6.38261	5.55495	6.97719	7.10007	chr1	von Willebrand factor A domain containing 2
100014786	UBE2T	1.73441e-06	4.69289e-08	up	17.1774	17.1774	4.10244	5.4538	5.35817	5.50923	5.72923	5.0198	9.2243	9.27291	9.78415	9.78457	chr2	ubiquitin conjugating enzyme E2 T
100016483	UBE2C	7.36299e-07	1.28416e-08	up	17.1623	17.1623	4.10117	7.0353	7.07899	7.10196	6.85507	6.55333	10.9206	10.7362	11.1656	11.2821	chr1	ubiquitin conjugating enzyme E2 C
100011599	MINAR1	0.00096323	0.000322235	up	17.1306	17.1306	4.09851	0.620905	3.05915	0.339305	0.144265	0	5.07256	4.85376	5.40939	4.38922	chr1	membrane integral NOTCH2 associated receptor 1
100025598	SCRN1	0.0122428	0.00668594	up	17.1277	17.1277	4.09826	5.22412	6.28155	1.33931	2.72923	3.14533	6.73809	8.58114	6.96315	9.08627	chr8	secernin 1
100010265	XKR7	6.37073e-06	3.50498e-07	up	17.0569	17.0569	4.09228	2.42826	2.35871	2.92427	2.46619	2.56036	6.97294	6.31593	6.1114	7.1591	chr1	XK related 7
100018481	SP8	0.0092264	0.00481187	up	17.0541	17.0541	4.09205	0.620905	0	4.33931	3.66783	3.86617	6.70144	6.24746	6.03322	7.38145	chr8	Sp8 transcription factor
107650209	HOXA9	0.012244	0.00668946	up	17.0039	17.0039	4.08779	5.01322	5.51291	1.92427	1.14427	0.975401	7.05787	7.11934	7.51753	6.31248	chr8	homeobox A9
103098000	LOC103098000	0.00300444	0.0012851	up	16.9942	16.9942	4.08697	3.25705	0.358715	2.92427	0.466193	3.29733	6.42331	5.99368	5.18905	6.98469	chrX	putative bifunctional UDP-N-acetylglucosamine transferase and deubiquitinase ALG13
100020386	SKAP1	1.82308e-05	1.71141e-06	up	16.9428	16.9428	4.0826	1.20587	0	0.339305	1.14427	0	4.50683	4.61712	4.81788	4.54013	chr2	src kinase associated phosphoprotein 1
103098666	DPF1	0.014402	0.00806749	up	16.9225	16.9225	4.08087	4.94283	4.96358	1.33931	0	1.56036	6.17296	6.46218	6.58743	7.34577	chr4	double PHD fingers 1
100013103	GREB1L	0.000171888	3.5734e-05	up	16.9198	16.9198	4.08064	4.89392	5.90818	6.30509	6.78812	6.81145	10.6171	10.3526	10.5636	9.35469	chr3	GREB1 like retinoic acid receptor coactivator
100030502	PBK	1.27877e-05	1.01879e-06	up	16.9152	16.9152	4.08025	5.69392	4.89269	6.33931	6.01051	5.67815	9.86712	9.51299	10.0142	9.81838	chr1	PDZ binding kinase
103094198	LOC103094198	0.00043999	0.00012163	up	16.915	16.915	4.08023	3.69821	2.14805	1.33931	2.72923	3.43483	7.5213	6.75521	6.87329	5.85082	chr2	uncharacterized LOC103094198
100010655	SYNPO2L	0.0410145	0.0267111	up	16.8602	16.8602	4.07555	6.68131	3.60055	0	1.72923	0	6.47292	6.37538	5.08697	7.97581	chr1	synaptopodin 2 like
100032139	RIMS3	0.0021304	0.000851681	up	16.8589	16.8589	4.07544	1.62091	2.35871	4.54876	4.75898	4.88229	7.73023	7.60068	7.58325	7.92333	chr4	regulating synaptic membrane exocytosis 3
100017112	CDCA7L	6.97214e-07	1.16216e-08	up	16.8421	16.8421	4.074	7.97178	7.76026	7.73996	7.72361	7.56017	11.5623	12.2714	11.6904	11.7765	chr8	cell division cycle associated 7 like
100011420	FRMD5	0.00221409	0.000891626	up	16.824	16.824	4.07245	1.49537	5.23318	4.14666	4.05116	5.0978	8.17667	7.50502	8.12522	8.50222	chr1	FERM domain containing 5
100018675	RHBDL3	0.00143714	0.000526899	up	16.7939	16.7939	4.06986	8.17375	6.76867	5.10307	4.68859	5.67121	10.2967	10.1571	10.2729	9.87707	chr2	rhomboid like 3
100015944	IRF6	0.00129872	0.000466364	up	16.7473	16.7473	4.06585	0	3.18117	0.339305	0.144265	0.975401	4.56403	4.738	5.73474	4.93875	chr2	interferon regulatory factor 6
100014861	STARD10	2.01055e-05	1.97105e-06	up	16.6852	16.6852	4.0605	3.32134	2.88228	3.66123	3.95162	3.88229	7.52611	7.08753	7.49906	8.2883	chr4	StAR related lipid transfer domain containing 10
100023737	TTK	5.49829e-06	2.76464e-07	up	16.6769	16.6769	4.05978	4.97108	5.34489	5.95402	5.64677	5.11154	9.55978	9.1356	9.81188	9.35449	chr2	TTK protein kinase
100011344	LOC100011344	0.0011241	0.00039148	up	16.658	16.658	4.05814	1.20587	0.358715	3.42677	3.31419	2.01103	5.93549	6.09217	5.97247	6.48569	chr2	uncharacterized LOC100011344
100016569	ENO3	7.96347e-05	1.29403e-05	up	16.634	16.634	4.05607	6.44932	6.31344	5.78225	5.09846	4.9296	9.52045	9.23734	9.99423	10.3307	chr2	enolase 3
103101146	NME4	1.73324e-07	1.32875e-09	up	16.491	16.491	4.04361	7.30741	6.88749	7.46859	7.09846	7.13022	11.2163	11.1882	11.1769	11.3068	chr6	NME/NM23 nucleoside diphosphate kinase 4
100030869	GRIK4	0.00318632	0.0013799	up	16.478	16.478	4.04247	0	0	2.92427	3.14427	2.67584	6.31657	5.40653	5.44642	5.99587	chr4	glutamate ionotropic receptor kainate type subunit 4
100014287	HMGB2	1.36246e-06	3.2601e-08	up	16.423	16.423	4.03764	9.28667	8.76102	8.74587	8.84123	8.53637	12.9141	12.552	13.1501	12.8713	chr5	high mobility group box 2
100018885	MCTP2	0.000112624	2.02902e-05	up	16.4199	16.4199	4.03737	2.51098	2.3551	3.2462	4.14426	3.78276	7.7759	7.21685	7.23246	6.75571	chr1	multiple C2 and transmembrane domain containing 2
100618557	CADM4	0.00848034	0.00434311	up	16.3685	16.3685	4.03285	11.0187	9.07093	6.76557	6.35372	6.71011	11.7969	12.0498	11.8949	12.3251	chr4	cell adhesion molecule 4
100022570	TLL2	0.00991887	0.00523198	up	16.3349	16.3349	4.02989	4.56264	3.47641	7.38242	7.65021	7.90761	9.46839	10.712	10.1163	10.6063	chr1	tolloid like 2
100032118	COL9A2	0.00687256	0.00340348	up	16.3116	16.3116	4.02783	9.32605	4.52865	5.0875	5.16107	5.78165	9.86123	10.0288	9.94102	10.1882	chr4	collagen type IX alpha 2 chain
100032844	VSTM2L	0.00125578	0.000447474	up	16.3111	16.3111	4.02778	8.0684	6.04615	4.63699	5.23173	5.68827	9.32335	10.266	9.9061	10.3529	chr1	V-set and transmembrane domain containing 2 like
107649332	LOC107649332	0.00475588	0.00222334	up	16.2192	16.2192	4.01963	0	0	3.14666	2.72923	1.56036	6.02871	4.68655	6.87874	4.43354	chr5	endogenous retrovirus group K member 18 Pol protein-like
100025448	RBM24	0.00169352	0.000645331	up	16.1746	16.1746	4.01566	5.7433	3.52864	4.33931	3.6037	2.56036	7.61385	7.90466	7.05806	9.30631	chr3	RNA binding motif protein 24
100619202	TTLL6	0.00060231	0.000180897	up	16.0862	16.0862	4.00776	2.20587	3.71274	2.66123	2.14427	3.29733	5.75034	5.97041	7.6351	7.89232	chr2	tubulin tyrosine ligase like 6
103095392	PCP4L1	0.00882254	0.00455284	up	16.0707	16.0707	4.00636	5.08034	5.86121	1.33931	2.14427	2.78276	6.72902	7.47923	7.26302	8.32047	chr2	Purkinje cell protein 4 like 1
100012042	SH3GL3	0.0038463	0.00172845	up	16.0547	16.0547	4.00493	3.94283	2.77375	0.339305	0.144265	2.56036	5.47583	5.65935	6.1923	6.50063	chr1	SH3 domain containing GRB2 like 3, endophilin A3
100025676	SINHCAF	2.99329e-05	3.36586e-06	up	16.0433	16.0433	4.0039	8.11264	7.67466	6.99752	6.65996	6.65488	11.2726	11.0365	11.3056	11.2807	chr8	SIN3-HDAC complex associated factor
100027718	DBNDD1	3.4198e-05	4.07929e-06	up	16.003	16.003	4.00027	5.96076	6.04521	5.03974	4.78812	4.90614	9.28564	9.16623	9.08687	9.85432	chr1	dysbindin domain containing 1
100026866	SLC4A11	0.000211331	4.70472e-05	up	15.9283	15.9283	3.99352	3.96668	4.23318	2.92427	2.46619	3.88229	6.49902	8.03371	7.64912	7.77031	chr5	solute carrier family 4 member 11
100023070	OPRK1	0.0134406	0.00743904	up	15.9006	15.9006	3.99101	4.83036	0	0	0	2.43483	5.7186	5.68133	5.78246	4.59379	chr3	opioid receptor kappa 1
100024681	HCN2	0.000289161	7.1524e-05	up	15.8775	15.8775	3.98891	4.5595	4.66857	2.66123	2.99226	3.22333	7.67799	7.5789	6.99892	8.18377	chr3	hyperpolarization activated cyclic nucleotide gated potassium and sodium channel 2
100011089	DGAT2	0.0293268	0.0182485	up	15.8282	15.8282	3.98443	5.70128	7.69987	2.33931	1.46619	2.29733	7.90903	7.86866	8.09022	7.67298	chr4	diacylglycerol O-acyltransferase 2
103106337	LOC103106337	0.0249213	0.0151083	up	15.8223	15.8223	3.98388	0.620905	0.358715	4.88363	4.39219	4.93733	5.23419	7.67173	7.25313	7.9307	chr7	uncharacterized LOC103106337
100030694	NPTX1	0.00253789	0.00104968	up	15.8209	15.8209	3.98376	5.91859	3.16607	2.97157	2.47578	4.4779	8.1243	7.18722	7.09534	8.73611	chr2	neuronal pentraxin 1
100021772	LCAT	0.00150231	0.000556774	up	15.777	15.777	3.97975	5.25569	4.89849	3.50923	4.14426	3.43483	6.26595	8.76449	8.91358	8.969	chr1	lecithin-cholesterol acyltransferase
100018304	CNTN2	0.000371591	9.81135e-05	up	15.7757	15.7757	3.97964	2.1698	0	2.45478	1.72923	1.4779	6.34266	5.12351	5.23872	5.47902	chr2	contactin 2
100010665	DUSP15	0.0434543	0.0285188	up	15.7677	15.7677	3.9789	6.4032	6.38382	2.66123	1.14427	0	7.33674	7.7009	6.97203	7.17997	chr1	dual specificity phosphatase 15
100018376	ITGA6	0.000152921	3.04118e-05	up	15.6957	15.6957	3.9723	7.49652	6.59801	5.84446	6.07303	5.21699	9.90809	10.5726	10.0453	10.3464	chr4	integrin subunit alpha 6
100021962	RALGPS2	7.1102e-05	1.11155e-05	up	15.6133	15.6133	3.96471	4.32134	5.09344	3.37493	3.50182	4.08393	7.71424	7.86879	7.96275	8.61341	chr2	Ral GEF with PH domain and SH3 binding motif 2
100019260	PXMP2	0.0375116	0.024207	up	15.5854	15.5854	3.96212	5.43272	5.67167	0	0	2.29733	5.73566	6.865	6.64289	7.32634	chr3	peroxisomal membrane protein 2
100023658	RPS6KL1	0.00014525	2.82958e-05	up	15.5296	15.5296	3.95695	3.3708	3.2276	2.14666	1.72923	2.61926	6.6621	6.21107	6.01282	7.41665	chr1	ribosomal protein S6 kinase like 1
103103427	TMEM92	0.000982034	0.000330814	up	15.4857	15.4857	3.95287	1.62091	3.7007	0.339305	2.46619	2.29733	5.45665	6.2859	6.1316	6.27686	chr2	transmembrane protein 92
100011634	SLC29A1	0.000555183	0.000163112	up	15.4762	15.4762	3.95198	9.36436	7.50805	6.57771	6.81669	6.96787	11.1168	11.3739	11.3947	11.7103	chr2	solute carrier family 29 member 1 (Augustine blood group)
100027859	CASS4	0.013545	0.00751415	up	15.3825	15.3825	3.94322	5.25511	2.35871	1.92427	0	1.78276	5.75168	5.82034	5.18983	8.06771	chr1	Cas scaffold protein family member 4
100013702	SLC7A3	0.00012551	2.36304e-05	up	15.3501	15.3501	3.94017	4.65065	3.44618	4.33931	3.72923	4.14533	7.2501	7.96419	7.64557	9.14938	chrX	solute carrier family 7 member 3
100027071	FAM135B	0.0317631	0.0199398	up	15.3412	15.3412	3.93934	5.04717	5.4248	0.339305	1.14427	0	7.32002	5.75212	6.32266	5.92698	chr3	family with sequence similarity 135 member B
100026644	FAM181B	1.81619e-07	1.41986e-09	up	15.3255	15.3255	3.93786	5.26476	5.35871	5.63699	5.75898	5.63361	9.58892	9.46927	9.38152	9.43417	chr4	family with sequence similarity 181 member B
100032867	LOC100032867	0.019612	0.0114783	up	15.2477	15.2477	3.93052	0	0	2.14666	3.23173	5.0198	7.36398	4.5325	6.34244	5.80173	chr3	ly-6/neurotoxin-like protein 1
100033212	BUB1	1.06254e-06	2.22282e-08	up	15.2097	15.2097	3.92692	6.47889	6.62943	6.78225	6.93868	6.31525	10.6591	10.2436	10.811	10.5095	chr1	BUB1 mitotic checkpoint serine/threonine kinase
100024374	CBS	2.83133e-05	3.13457e-06	up	15.1701	15.1701	3.92316	8.05496	7.64388	7.1722	6.63612	6.78276	11.2678	11.2912	11.3895	10.7761	chr4	cystathionine beta-synthase
100015054	ELAPOR2	0.0067732	0.0033446	up	15.1485	15.1485	3.9211	0.0359428	1.94368	4.03974	4.23173	4.0198	6.84339	6.28131	6.6506	7.32582	chr8	endosome-lysosome associated apoptosis and autophagy regulator family member 2
100028325	PLEKHH1	0.00160096	0.000602361	up	15.0946	15.0946	3.91596	2.62091	4.82904	2.33931	1.46619	1.9754	7.36076	6.34853	6.58817	5.95103	chr1	pleckstrin homology, MyTH4 and FERM domain containing H1
100018468	CGN	0.000163029	3.33288e-05	up	15.0666	15.0666	3.91328	2.20587	4.1313	3.50923	4.39219	3.29733	7.03866	7.42301	7.79426	7.42592	chr2	cingulin
100017766	RASL10B	0.0201239	0.0118202	up	15.053	15.053	3.91198	9.4977	8.6387	4.33931	4.53658	5.6619	10.5484	10.6228	10.2632	10.3528	chr2	RAS like family 10 member B
100025799	ANKRD6	0.00118546	0.000417251	up	14.9436	14.9436	3.90146	3.49537	3.19194	0.339305	2.14427	2.56036	6.96315	6.07265	6.03513	5.9199	chr2	ankyrin repeat domain 6
100025587	DCLK2	0.000277363	6.75132e-05	up	14.9139	14.9139	3.89858	7.30561	7.02315	8.12394	8.34639	8.50092	10.6158	12.5843	11.6485	12.1857	chr5	doublecortin like kinase 2
100027070	MGAT5B	0.00018906	4.08529e-05	up	14.8925	14.8925	3.89651	3.32134	3.75103	4.89389	4.05116	4.73029	6.99471	8.12391	8.66034	8.40527	chr2	alpha-1,6-mannosylglycoprotein 6-beta-N-acetylglucosaminyltransferase B
100011563	TPPP	0.00227314	0.000921727	up	14.8799	14.8799	3.8953	2.42826	5.28155	5.95402	5.48412	4.08393	8.79149	9.13791	8.13258	8.10469	chr3	tubulin polymerization promoting protein
100024666	PLA2G10	0.00485177	0.00227801	up	14.8072	14.8072	3.88823	3.99797	4.71744	1.92427	1.14427	0.975401	6.03684	6.83449	6.56801	6.32105	chr6	phospholipase A2 group X
100019039	CDK1	5.17412e-06	2.4772e-07	up	14.7737	14.7737	3.88496	7.63563	6.96335	7.47886	7.33209	6.7633	11.104	10.709	11.3744	11.291	chr1	cyclin dependent kinase 1
100031856	BUB1B	6.68911e-06	3.79577e-07	up	14.7671	14.7671	3.88431	6.58161	5.96935	7.08077	6.96444	6.55283	10.6445	10.2496	10.7066	10.4557	chr1	BUB1 mitotic checkpoint serine/threonine kinase B
100027097	LOC100027097	0.0013893	0.000505912	up	14.7108	14.7108	3.87881	0.620905	0	1.92427	2.96529	2.37685	5.91842	6.03905	4.86992	4.99769	chr3	N-acetyllactosaminide beta-1,6-N-acetylglucosaminyl-transferase-like
100025296	MMP15	1.83697e-06	5.14985e-08	up	14.7039	14.7039	3.87813	7.00166	7.67826	7.31085	7.37789	7.35911	10.9349	11.4027	10.9979	11.5592	chr1	matrix metallopeptidase 15
100025274	NKAIN4	0.0157297	0.0089318	up	14.6842	14.6842	3.87619	6.86864	6.7264	3.37493	1.88123	3.79473	8.32454	8.82916	7.71001	8.75779	chr1	sodium/potassium transporting ATPase interacting 4
103097873	COL22A1	0.0085637	0.00439481	up	14.6663	14.6663	3.87443	6.99458	4.96112	2.33931	3.92324	2.52189	8.32682	7.60344	8.32553	7.83403	chr3	collagen type XXII alpha 1 chain
100010062	CAPN3	0.00676817	0.00334161	up	14.6406	14.6406	3.87191	4.05253	0.878089	0	1.14427	2.56036	4.82057	5.21673	5.16039	7.19813	chr1	calpain 3
100011564	STMN1	3.82278e-06	1.51258e-07	up	14.6321	14.6321	3.87106	8.3783	7.93413	7.89773	7.67174	7.4911	11.8213	11.4401	11.6239	12.0973	chr4	stathmin 1
100022550	TRMT9B	0.0114605	0.00618804	up	14.6157	14.6157	3.86945	3.73638	5.28945	1.33931	1.72923	1.78276	5.22349	8.19196	5.74824	7.4158	chr5	tRNA methyltransferase 9B (putative)
100018387	KATNAL2	0.00634852	0.00310197	up	14.6093	14.6093	3.86882	4.44533	2.23318	0.339305	0.144265	1.56036	4.80043	5.58567	6.30108	5.76605	chr3	katanin catalytic subunit A1 like 2
103104419	STBD1	0.00522727	0.00248339	up	14.5577	14.5577	3.86371	3.42826	2.68064	0	0	0	4.87686	5.31427	5.63969	4.51112	chr5	starch binding domain 1
100013232	RYR1	0.00013177	2.50644e-05	up	14.4618	14.4618	3.85418	7.2018	6.32344	6.15342	5.90826	5.49566	9.551	10.0707	9.67991	10.9811	chr4	ryanodine receptor 1
100019387	CCNB1	6.20115e-06	3.35575e-07	up	14.3886	14.3886	3.84686	7.84073	7.33207	8.31085	8.17769	7.6619	11.7632	11.3783	12.033	11.6715	chr3	cyclin B1
100013646	LOC100013646	0.002188	0.000878981	up	14.3636	14.3636	3.84434	2.73638	0	2.92427	3.14427	1.9754	6.48569	4.83254	6.49486	6.18853	chr2	peptidyl-prolyl cis-trans isomerase A pseudogene
100033009	SFRP1	0.00835061	0.00426851	up	14.2505	14.2505	3.83294	9.89184	4.97282	7.12721	6.78812	8.32855	10.9025	11.9937	10.567	11.5553	chr1	secreted frizzled related protein 1
100013582	CCNF	6.16837e-06	3.31947e-07	up	14.2364	14.2364	3.83151	6.5322	6.12248	6.54876	6.1407	5.75676	10.0916	9.54496	10.4046	10.1656	chr6	cyclin F
100028000	PRTG	0.00190927	0.000747636	up	14.2207	14.2207	3.82992	7.4145	5.97818	4.86287	4.72923	4.56036	10.0901	9.42257	9.71779	8.12531	chr1	protogenin
103106564	HJURP	2.72825e-06	8.96087e-08	up	14.2144	14.2144	3.82928	5.68041	5.97215	5.73162	5.89915	5.52999	9.15234	9.40808	9.77439	10.033	chr2	Holliday junction recognition protein
100023167	SPRY4	3.45726e-05	4.15573e-06	up	14.1307	14.1307	3.82076	8.96372	9.50995	10.3171	10.2508	9.44301	13.1717	13.5632	13.3679	13.9678	chr1	sprouty RTK signaling antagonist 4
100619314	WFIKKN1	0.000197198	4.30856e-05	up	14.1076	14.1076	3.8184	5.26476	4.78498	6.48905	6.53658	6.52999	9.63608	10.1677	9.92372	9.23034	chr6	WAP, follistatin/kazal, immunoglobulin, kunitz and netrin domain containing 1
103106712	LOC103106712	0.00140286	0.000512432	up	14.0874	14.0874	3.81633	3.20325	3.60556	0.339305	1.72923	2.29733	6.23431	5.57226	6.29626	6.10222	chr1	uncharacterized LOC103106712
100025710	NOTCH4	0.00107475	0.000370447	up	14.0766	14.0766	3.81523	6.25366	4.5046	3.50923	3.05116	3.78276	8.00092	8.16922	7.97888	7.993	chr2	notch receptor 4
100016110	ANKLE1	0.000952129	0.000317448	up	14.076	14.076	3.81517	4.93802	5.76408	3.14666	3.46619	3.14533	7.53567	8.1247	8.22221	7.74632	chr3	ankyrin repeat and LEM domain containing 1
100012531	HCN1	0.00187548	0.000731424	up	14.0328	14.0328	3.81073	0	0.358715	1.92427	1.95162	3.29733	4.78227	5.07933	5.60264	5.80423	chr3	hyperpolarization activated cyclic nucleotide gated potassium channel 1
100017612	CCDC146	0.000985301	0.00033221	up	13.9736	13.9736	3.80464	3.86883	2.72795	1.33931	1.72923	1.56036	5.05302	6.33089	6.79667	6.01851	chr8	coiled-coil domain containing 146
100018981	LOC100018981	0.0162051	0.00924561	up	13.9155	13.9155	3.79862	0	6.05915	3.66123	3.8447	4.14533	7.15504	7.55722	7.43888	7.21167	chr7	nucleus accumbens-associated protein 1
100026794	TK1	6.62506e-06	3.73453e-07	up	13.8666	13.8666	3.79354	7.40619	6.98914	6.83074	6.78089	6.33881	10.8493	10.2779	10.9144	10.6092	chr2	thymidine kinase 1
100026219	HOXD11	0.0151581	0.0085503	up	13.8619	13.8619	3.79305	3.62091	4.85057	0	0.144265	2.14533	6.07224	5.31652	6.47362	5.91868	chr4	homeobox D11
100021656	MTMR7	4.15368e-05	5.33844e-06	up	13.8432	13.8432	3.79111	1.03594	2.6748	1.92427	1.72923	1.56036	5.6131	5.38204	6.03753	5.27144	chr5	myotubularin related protein 7
100028166	ARHGEF39	1.20013e-05	9.20851e-07	up	13.8346	13.8346	3.79021	5.61338	5.0068	5.92367	5.67862	5.66399	8.74847	9.37196	9.82269	9.52688	chr6	Rho guanine nucleotide exchange factor 39
103097228	MAST1	0.0211249	0.0124971	up	13.7057	13.7057	3.7767	3.49537	1.68064	6.66123	6.47817	6.76113	8.72656	8.2697	9.23544	8.93634	chr3	microtubule associated serine/threonine kinase 1
100018739	LOC100018739	5.09952e-05	7.09832e-06	up	13.6791	13.6791	3.7739	1.62091	2.06506	2.66123	2.14427	2.56036	5.41351	5.92934	5.71432	6.87988	chr2	histone H2B type 2-E
100020652	SHISA3	0.0102806	0.00545904	up	13.6665	13.6665	3.77257	4.46221	1.35871	2.14666	3.72923	6.29733	7.10825	7.08456	7.42372	7.86906	chr5	shisa family member 3
100017589	TCF7	0.0258203	0.0157678	up	13.6111	13.6111	3.76671	7.88964	8.51825	3.22452	4.96897	3.9754	10.2391	9.10268	9.9484	8.63807	chr1	transcription factor 7
100023596	SLC9A3R1	3.85782e-05	4.83351e-06	up	13.486	13.486	3.75339	7.52404	7.05322	6.06723	6.27355	6.31525	10.0858	10.4974	10.3749	10.6421	chr2	SLC9A3 regulator 1
100019062	STYK1	0.00281435	0.00118941	up	13.4858	13.4858	3.75337	0.620905	0	3.2462	2.46619	2.84987	4.8926	5.72248	5.84113	5.90378	chr8	serine/threonine/tyrosine kinase 1
100018660	STK32B	0.000164217	3.36581e-05	up	13.4635	13.4635	3.75099	2.8433	1.77375	1.71343	1.72923	2.29733	6.01096	4.87658	5.58981	6.81222	chr5	serine/threonine kinase 32B
103093749	LOC103093749	9.4533e-05	1.61198e-05	up	13.4632	13.4632	3.75095	2.88093	3.16607	3.98316	3.8447	4.40167	6.66161	7.42937	7.87345	7.66058	chr4	uncharacterized LOC103093749
100010430	CORO2A	0.00356656	0.00158103	up	13.4151	13.4151	3.74578	0	1.58111	2.50923	3.89915	3.27308	5.89548	5.53612	6.09534	6.46624	chr6	coronin 2A
100025751	DUT	1.52703e-06	3.89074e-08	up	13.339	13.339	3.73758	7.6719	7.34344	7.95402	7.8096	7.35478	11.4639	11.077	11.5848	11.3316	chr1	deoxyuridine triphosphatase
100019619	PCSK5	0.00580309	0.00279665	up	13.2872	13.2872	3.73196	10.2664	5.87178	7.02581	7.20496	6.90021	10.417	11.4237	11.1951	11.7074	chr6	proprotein convertase subtilisin/kexin type 5
100018004	MELK	6.74743e-05	1.03476e-05	up	13.276	13.276	3.73075	4.28387	4.86355	5.95402	5.63612	5.49896	8.53026	9.03349	9.1904	9.15806	chr6	maternal embryonic leucine zipper kinase
100020595	ADAMTSL5	0.0157867	0.00896655	up	13.2588	13.2588	3.72888	3.65065	4.47419	0	0	0.975401	5.19113	5.11734	5.66282	6.22443	chr3	ADAMTS like 5
103096213	SVIP	0.00171174	0.000654462	up	13.2578	13.2578	3.72877	2.73638	1.77375	4.33931	4.46619	4.61926	6.82015	6.91597	7.71134	7.81554	chr5	small VCP interacting protein
100016182	CDC6	7.93488e-05	1.2864e-05	up	13.188	13.188	3.72116	6.7395	5.77454	5.66123	5.41105	4.83338	9.72927	9.34046	9.52913	9.02154	chr2	cell division cycle 6
103093321	SLC22A31	0.00575143	0.00277002	up	13.116	13.116	3.71325	2.41376	3.48525	0	0	0	5.20719	4.54048	4.41816	5.40639	chr1	solute carrier family 22 member 31
100618920	LOC100618920	0.00101406	0.000344421	up	13.0669	13.0669	3.70785	2.62091	1.35871	3.5357	3.45412	4.49373	6.90739	7.15101	6.3984	6.74514	chr3	zinc finger protein OZF-like
103106062	LOC103106062	0.00427037	0.00196428	up	13.0669	13.0669	3.70784	0	0	2.57197	2.17401	3.24842	6.05259	5.08629	4.54652	5.54149	chr1	uncharacterized LOC103106062
100016325	NEK2	3.70038e-05	4.58897e-06	up	13.01	13.01	3.70155	5.24253	5.1136	6.06723	6.37308	6.06286	9.04484	9.36271	9.62292	9.86316	chr2	NIMA related kinase 2
107652059	LOC107652059	0.000370148	9.76211e-05	up	12.9996	12.9996	3.7004	2.65687	2.6152	3.95355	4.14616	4.84653	7.15261	7.46442	7.22117	7.53804	chr3	uncharacterized PE-PGRS family protein PE_PGRS54-like
107648930	LOC107648930	0.000957526	0.000319902	up	12.9464	12.9464	3.69448	1.94283	2.59444	4.33931	4.23173	3.9754	6.26998	7.51645	7.3149	7.34356	chrX	uncharacterized LOC107648930
100030480	COLQ	0.00133792	0.000483279	up	12.9453	12.9453	3.69436	4.09741	2.68064	1.33931	1.14427	1.56036	5.46607	5.90366	5.78096	6.28433	chr8	collagen like tail subunit of asymmetric acetylcholinesterase
100018417	DLGAP5	5.03847e-06	2.37496e-07	up	12.9229	12.9229	3.69186	6.11008	6.30973	7.01173	6.78812	6.46725	10.3278	9.98354	10.5219	10.0838	chr1	DLG associated protein 5
100020969	CHPT1	0.000409644	0.000111424	up	12.9227	12.9227	3.69184	1.5469	1.76107	0.339305	2.06124	3.05615	5.39664	5.73285	5.57336	5.07626	chr8	choline phosphotransferase 1
100027725	MYO7A	7.58759e-05	1.21242e-05	up	12.9031	12.9031	3.68965	3.12341	3.23318	2.33931	3.6037	3.43483	5.91185	7.03487	7.13142	7.268	chr4	myosin VIIA
100027778	HIC2	3.56203e-05	4.3478e-06	up	12.8188	12.8188	3.68019	7.17549	6.57788	6.20349	5.78812	6.2608	10.6157	9.90102	10.1574	9.65128	chr3	HIC ZBTB transcriptional repressor 2
100024530	ME1	2.28195e-05	2.31025e-06	up	12.7721	12.7721	3.67493	9.44158	8.89719	8.80283	9.01463	8.80512	11.9552	12.8177	12.5332	13.3627	chr2	malic enzyme 1
100027875	ARAP3	0.000895234	0.00029441	up	12.7584	12.7584	3.67338	7.21181	7.33795	5.42677	5.41105	5.04715	9.15975	9.81924	9.78572	10.2766	chr1	ArfGAP with RhoGAP domain, ankyrin repeat and PH domain 3
100025131	MYCL	0.000774848	0.000247217	up	12.7236	12.7236	3.66943	7.64479	8.25946	5.9638	5.92563	5.92182	10.5051	10.4306	10.1863	10.5281	chr4	MYCL proto-oncogene, bHLH transcription factor
100031412	CFAP61	0.000487192	0.000138559	up	12.7181	12.7181	3.66881	1.20587	0.943677	0.339305	1.72923	2.9754	4.80266	4.94737	5.5806	5.0994	chr1	cilia and flagella associated protein 61
100018904	LONRF3	0.00902972	0.00468802	up	12.7125	12.7125	3.66817	6.96093	6.72247	3.58723	3.18866	3.75676	8.35529	8.15853	8.9921	8.53962	chrX	LON peptidase N-terminal domain and ring finger 3
103102150	HPDL	0.000237476	5.51522e-05	up	12.7041	12.7041	3.66722	3.42826	1.35871	2.66123	1.72923	2.29733	5.94993	5.31427	6.25819	6.32631	chr2	4-hydroxyphenylpyruvate dioxygenase like
100022164	LOC100022164	0.00578139	0.00278532	up	12.6855	12.6855	3.66511	6.1806	6.90046	2.92427	3.6037	4.73029	8.15262	8.64171	8.62729	8.71026	chr1	glutathione S-transferase omega-1-like
100027920	AURKA	1.81314e-05	1.69579e-06	up	12.6739	12.6739	3.66379	6.31671	6.42269	6.1722	5.72923	5.14533	9.5159	9.51507	9.88357	9.56954	chr1	aurora kinase A
100010527	LOC100010527	0.00319574	0.00138673	up	12.6534	12.6534	3.66146	3.42826	4.06359	1.33931	1.14427	0.975401	5.74135	5.55725	6.51868	5.5892	chrX	zinc finger protein GLIS1-like
100021637	ADA2	0.0247084	0.0149662	up	12.6358	12.6358	3.65945	5.07673	4.24949	0	0.144265	2.56036	5.91629	6.74735	5.61754	5.98129	chr8	adenosine deaminase 2
100016293	CDH20	0.0015794	0.000592466	up	12.6198	12.6198	3.65761	2.81678	0	2.33931	0.144265	1.56036	4.8155	4.91277	4.90341	5.48734	chr3	cadherin 20
100031482	WDR72	0.000921993	0.000305858	up	12.5028	12.5028	3.64417	0.620905	1.58111	2.33931	2.95162	2.78276	6.0058	5.70209	4.65686	6.43251	chr1	WD repeat domain 72
100022633	SAPCD2	3.47132e-06	1.28626e-07	up	12.4842	12.4842	3.64203	4.77741	5.09568	5.62471	5.31419	5.0198	8.51888	8.71649	8.9545	9.04369	chr1	suppressor APC domain containing 2
100019029	LOC100019029	2.2928e-05	2.32858e-06	up	12.4378	12.4378	3.63666	10.2212	9.93038	10.063	10.0292	9.65664	13.0099	13.4672	13.527	14.4629	chr8	Y-box-binding protein 3
100012171	SCRT2	0.0154307	0.0087319	up	12.4231	12.4231	3.63495	0	0	3.79874	2.72923	3.56036	6.37998	4.94212	4.60184	6.68653	chr1	scratch family transcriptional repressor 2
103105904	LOC103105904	0.00208113	0.000828072	up	12.3726	12.3726	3.62907	0	1.28471	1.92427	0	2.78276	4.51697	4.38016	4.53735	5.8752	chr5	uncharacterized LOC103105904
103095214	LOC103095214	0.0233097	0.0140033	up	12.3515	12.3515	3.62661	7.50835	5.45153	1.92427	3.46619	2.56036	8.18194	7.81605	7.67734	7.55967	chrX	uncharacterized LOC103095214
100020921	RUNDC3B	0.016281	0.00929996	up	12.3072	12.3072	3.62144	2.62091	4.9133	0	1.14427	0	5.56784	5.06794	4.98292	5.80983	chr8	RUN domain containing 3B
100019541	LOC100019541	0.00249237	0.00102748	up	12.2688	12.2688	3.61692	3.08034	3.02168	1.33931	0.144265	2.56036	5.13698	6.49369	5.95425	4.99951	chr1	galactocerebrosidase-like
100012275	PPFIA4	0.000472012	0.000133	up	12.2677	12.2677	3.61679	6.22577	6.11749	4.92427	4.39219	4.9296	8.29869	9.37088	8.3702	9.69883	chr2	PTPRF interacting protein alpha 4
100026747	MMRN2	0.025269	0.0153551	up	12.2446	12.2446	3.61407	0	4.16967	4.86287	5.23173	4.61926	6.21701	6.8353	8.60747	7.9033	chr1	multimerin 2
100017003	CBLN1	0.00163834	0.000618885	up	12.2115	12.2115	3.61017	4.14447	3.68064	2.66123	1.72923	1.9754	6.93761	5.95628	5.51437	7.3852	chr1	cerebellin 1 precursor
100009746	E2F2	6.6812e-05	1.02004e-05	up	12.1858	12.1858	3.60713	4.01276	2.6456	4.03974	4.23173	3.14533	7.33809	7.20972	7.29157	7.04926	chr4	E2F transcription factor 2
103104146	TERT	6.89883e-06	3.98219e-07	up	12.1659	12.1659	3.60477	4.18569	3.9235	3.73162	4.39219	4.43483	8.23413	7.52223	7.79423	7.40275	chr3	telomerase reverse transcriptase
100026244	INSYN2B	0.0085637	0.00439481	up	12.1418	12.1418	3.60191	1.64475	0	3.60983	3.97208	3.8367	6.52277	5.62809	5.85792	6.84956	chr1	inhibitory synaptic factor family member 2B
100010521	FRRS1L	0.000147551	2.88558e-05	up	12.14	12.14	3.6017	5.16523	5.46724	6.48905	6.43582	6.60961	9.66859	9.50112	9.05466	10.316	chr6	ferric chelate reductase 1 like
100013208	ITGB1BP2	0.000753509	0.00023871	up	12.1239	12.1239	3.59978	5.17375	4.97401	2.92427	3.14427	3.43483	7.01692	7.82131	7.69363	7.58816	chrX	integrin subunit beta 1 binding protein 2
100010948	CADPS	0.00121664	0.000430694	up	12.1006	12.1006	3.59701	3.6798	6.54121	5.42677	4.72923	4.78276	8.37062	8.20695	8.26714	9.67115	chr6	calcium dependent secretion activator
100019320	KCNK10	0.0288897	0.0179413	up	12.0944	12.0944	3.59627	0	0	3.9638	3.92037	4.69878	5.99343	6.31283	5.16446	6.98069	chr1	potassium two pore domain channel subfamily K member 10
100012692	FGF10	0.0012642	0.000451425	up	12.0718	12.0718	3.59357	2.5595	4.9235	5.3378	5.52855	4.9829	8.55225	8.07597	8.32973	8.08212	chr3	fibroblast growth factor 10
100010340	BAIAP3	0.0118275	0.00642177	up	12.0406	12.0406	3.58983	3.7027	3.68064	0	0.144265	2.35391	5.53088	5.47729	4.70307	6.55331	chr6	BAI1 associated protein 3
100616839	SCN1B	0.00111186	0.000386665	up	12.0326	12.0326	3.58887	5.08034	3.9235	2.66123	2.72923	4.14533	6.94855	7.15533	6.76128	8.32203	chr4	sodium voltage-gated channel beta subunit 1
100019501	WASF3	0.000353959	9.22076e-05	up	12.0234	12.0234	3.58777	6.81249	5.13201	4.56812	4.46619	5.57531	8.84712	8.88451	8.87989	8.98288	chr4	WASP family member 3
100025811	RP9	0.00148694	0.000550408	up	12.0153	12.0153	3.58681	9.50589	7.30342	6.96866	6.46619	6.49896	10.8238	11.0171	10.9165	10.9844	chr6	RP9 pre-mRNA splicing factor
100018178	PHLDA1	1.05239e-05	7.50632e-07	up	11.9803	11.9803	3.5826	8.55156	7.79016	8.88008	8.67656	8.35803	12.0549	12.2699	11.6482	12.1625	chr8	pleckstrin homology like domain family A member 1
100009877	ECT2	0.000505717	0.000145197	up	11.9652	11.9652	3.58077	6.03594	5.47419	7.79052	7.65206	6.96409	10.3769	10.134	10.4602	10.4854	chr7	epithelial cell transforming 2
103095292	KIF26A	0.0269951	0.0165846	up	11.964	11.964	3.58063	8.11967	11.3195	5.79874	5.57053	6.9754	11.5396	11.0026	11.2625	10.7449	chr1	kinesin family member 26A
100014806	SUV39H2	0.000452142	0.000125737	up	11.9637	11.9637	3.58059	7.7777	6.96224	6.19729	5.6037	5.46725	10.1929	9.93642	10.1769	9.62266	chr8	suppressor of variegation 3-9 homolog 2
100027833	AMT	0.000153689	3.06915e-05	up	11.9007	11.9007	3.57298	5.7433	4.10879	4.62471	4.97715	6.05222	8.47854	8.71638	8.70239	8.79953	chr6	aminomethyltransferase
100032065	MAP3K1	3.12907e-07	3.40363e-09	up	11.8895	11.8895	3.57161	8.29682	8.50931	8.03395	7.98787	8.23789	11.6457	11.7936	11.8527	11.8471	chr3	mitogen-activated protein kinase kinase kinase 1
103099791	LOC103099791	0.000190634	4.13076e-05	up	11.8247	11.8247	3.56373	2.94283	2.35871	1.33931	1.72923	0.975401	5.84848	5.2505	5.53735	5.09499	chr6	uncharacterized LOC103099791
100027873	PNCK	0.0106011	0.00565949	up	11.7732	11.7732	3.55743	4.24323	6.20398	2.33931	2.14427	2.56036	6.75317	6.52005	6.64412	8.30531	chrX	pregnancy up-regulated nonubiquitous CaM kinase
100011189	SLITRK2	0.000359801	9.41091e-05	up	11.7717	11.7717	3.55725	3.42826	5.83445	3.96769	4.27355	4.35622	8.45192	7.88541	7.69985	7.67995	chrX	SLIT and NTRK like family member 2
100029138	GCH1	0.000103452	1.82178e-05	up	11.7601	11.7601	3.55583	4.20587	4.90304	3.14666	4.14426	3.29733	7.69922	7.42276	7.62393	7.23513	chr1	GTP cyclohydrolase 1
100617368	TIMELESS	7.61826e-06	4.59214e-07	up	11.76	11.76	3.55582	5.72376	4.80064	5.42677	5.27355	5.06286	9.04044	8.79595	9.03784	8.37911	chr8	timeless circadian regulator
100021781	ADAMTS8	0.00539774	0.00257615	up	11.7546	11.7546	3.55515	3.94907	5.79056	5.93276	5.42163	6.43265	7.04679	10.0525	8.74724	10.3955	chr4	ADAM metallopeptidase with thrombospondin type 1 motif 8
100027306	CNTN1	0.00335034	0.00146554	up	11.75	11.75	3.55459	1.03594	4.37366	1.33931	2.72923	2.29733	6.68361	6.1197	5.90644	4.92898	chr8	contactin 1
100030063	CYFIP2	0.000166052	3.41714e-05	up	11.7417	11.7417	3.55357	4.75957	4.52503	4.33931	4.26102	3.04036	7.37572	7.5176	7.52169	8.5395	chr1	cytoplasmic FMR1 interacting protein 2
100027237	APCDD1L	0.00226024	0.000914289	up	11.7319	11.7319	3.55236	4.70837	1.94368	3.79874	3.5135	3.9296	5.72763	8.17358	7.11785	7.50549	chr1	APC down-regulated 1 like
100027109	GRIA4	0.000129409	2.45202e-05	up	11.713	11.713	3.55004	4.76386	3.63173	4.62471	4.39219	5.33295	7.3667	8.38789	8.0435	8.59841	chr4	glutamate ionotropic receptor AMPA type subunit 4
100027408	LOC100027408	0.00281698	0.00119082	up	11.6883	11.6883	3.54699	0.620905	0	1.23604	0.144265	3.43483	4.32432	4.68133	4.6651	4.86604	chr1	protocadherin gamma-A2-like
100014336	SLC29A4	0.0231668	0.0139088	up	11.6292	11.6292	3.53968	2.94283	7.16177	1.92427	2.14427	1.9754	6.81465	6.85867	6.53485	6.86938	chr6	solute carrier family 29 member 4
100028564	LOC100028564	0.00511559	0.00242487	up	11.5981	11.5981	3.53582	0.620905	0	3.33931	1.46619	3.43483	5.57308	4.80348	5.47176	5.38394	chr2	eukaryotic translation initiation factor 5A-1-like
107651094	LOC107651094	0.027993	0.0173112	up	11.5923	11.5923	3.53509	0	0.358715	3.99275	4.30884	4.19134	6.12578	5.28246	7.47815	5.53528	chr2	endogenous retrovirus group K member 18 Pol protein-like
100029459	CDC45	3.41902e-07	4.31714e-09	up	11.5397	11.5397	3.52854	4.98612	4.80574	4.86287	5.23173	4.76913	8.58022	8.246	8.57727	8.43514	chr3	cell division cycle 45
100023320	KCNIP2	0.0015284	0.000568398	up	11.5397	11.5397	3.52853	2.94283	2.81815	0	1.14427	1.56036	4.89362	5.33249	5.44501	5.2155	chr1	potassium voltage-gated channel interacting protein 2
100009798	PRDX2	0.000587779	0.000175295	up	11.5386	11.5386	3.5284	10.9406	8.15044	8.94664	8.98032	9.12642	12.6801	12.713	12.7484	12.8876	chr3	peroxiredoxin 2
100029552	SCUBE2	0.00226849	0.000919047	up	11.5323	11.5323	3.52761	3.20587	2.77375	1.33931	0.144265	1.9754	6.2211	5.43078	5.438	4.57142	chr5	signal peptide, CUB domain and EGF like domain containing 2
100019294	HOXD3	0.000356242	9.29629e-05	up	11.5073	11.5073	3.52448	5.72965	3.63578	5.40539	5.42967	5.91792	8.8117	8.74124	9.01422	8.4255	chr4	homeobox D3
100018267	SELENBP1	5.496e-05	7.84021e-06	up	11.4671	11.4671	3.51943	2.94283	3.63509	3.33931	3.14427	4.59011	7.11111	7.16169	7.01778	6.9084	chr2	selenium binding protein 1
100026321	SKIDA1	4.04023e-06	1.69712e-07	up	11.4486	11.4486	3.5171	6.80528	6.58853	7.43997	7.20316	6.88229	10.6004	10.7419	10.3616	10.2998	chr8	SKI/DACH domain containing 1
100010467	ACP5	0.000369726	9.74265e-05	up	11.4033	11.4033	3.51138	1.8433	1.35871	2.33931	2.95162	2.29733	4.46806	6.21623	5.7132	6.28026	chr3	acid phosphatase 5, tartrate resistant
100011799	TMEM151B	0.0236235	0.0142149	up	11.3625	11.3625	3.50621	1.94283	2.52864	5.70854	6.4523	6.53892	8.06334	8.30881	7.89358	8.2961	chr2	transmembrane protein 151B
100023998	KIF18B	1.8721e-05	1.77572e-06	up	11.3509	11.3509	3.50474	6.41155	5.87178	6.12066	5.84471	5.29733	9.12665	9.04705	9.71376	9.76831	chr2	kinesin family member 18B
100020034	C3	0.0371167	0.0239104	up	11.3423	11.3423	3.50364	4.12341	5.69856	0.339305	2.14427	0	5.55212	6.90912	5.52267	5.87508	chr3	complement C3
100030743	NIPSNAP1	0.010585	0.00564931	up	11.3153	11.3153	3.5002	8.9591	10.5276	6.61543	6.52364	6.72359	11.0664	11.2934	11.0788	12.0417	chr3	nipsnap homolog 1
103093421	LOC103093421	8.57929e-05	1.43085e-05	up	11.3089	11.3089	3.49939	1.0178	1.44391	2.33931	1.72923	2.59938	5.40091	5.36839	5.66256	4.8694	chr3	basic proline-rich protein-like
107652365	LOC107652365	0.000597193	0.000179031	up	11.2675	11.2675	3.4941	0	2.16607	2.33931	1.72923	2.29733	4.817	5.63931	5.17458	5.17105	chr4	uncharacterized LOC107652365
100617174	ST6GAL1	0.000326251	8.33712e-05	up	11.2345	11.2345	3.48986	7.40064	7.09747	5.59983	5.48412	6.35911	10.2214	9.90784	9.98999	9.39311	chr2	ST6 beta-galactoside alpha-2,6-sialyltransferase 1
100026968	COL11A2	0.0118843	0.0064571	up	11.2276	11.2276	3.48898	7.22148	4.64214	3.14666	2.68097	3.29733	7.63053	7.05977	7.90401	8.15245	chr2	collagen type XI alpha 2 chain
100028207	RYR2	0.00268734	0.00112503	up	11.2084	11.2084	3.48651	1.93951	0	3.14666	2.72923	3.14533	6.06268	5.9994	5.12243	5.53011	chr2	ryanodine receptor 2
100029685	KIF15	4.58228e-07	6.61253e-09	up	11.1388	11.1388	3.47752	6.82385	6.95067	6.90916	7.05116	6.74359	10.5446	10.3732	10.5467	10.0283	chr8	kinesin family member 15
100017104	CCNA2	1.282e-05	1.02233e-06	up	11.1287	11.1287	3.47622	8.61152	7.84213	8.88132	8.81215	8.34581	12.1792	11.5727	12.0551	12.0922	chr5	cyclin A2
100015027	SLC6A1	0.0197076	0.0115417	up	11.1192	11.1192	3.47498	4.51168	5.16607	2.40969	2.14427	1.29733	5.06535	6.32769	6.23329	8.6968	chr6	solute carrier family 6 member 1
100014142	AURKB	4.68901e-06	2.12864e-07	up	11.1033	11.1033	3.47291	6.58073	6.62026	6.63368	6.62787	5.99777	9.99966	9.52982	10.2805	10.0499	chr2	aurora kinase B
100031117	DSG2	0.00173693	0.000666868	up	11.0792	11.0792	3.46978	4.5278	1.94368	2.92427	2.95162	2.78276	5.32029	6.38759	7.67502	6.60031	chr3	desmoglein 2
100015946	CELF3	0.000394035	0.000105313	up	10.9993	10.9993	3.45934	4.5595	6.12018	4.58323	4.46619	4.90614	8.32275	7.96481	7.81489	9.44313	chr2	CUGBP Elav-like family member 3
100018911	UHRF1	5.35264e-06	2.61497e-07	up	10.9795	10.9795	3.45674	9.04728	8.44482	8.89773	8.80426	8.39957	12.4829	12.0825	12.3711	11.7653	chr3	ubiquitin like with PHD and ring finger domains 1
100031525	RAI2	0.00343547	0.00151026	up	10.9777	10.9777	3.45651	1.8433	4.93664	3.59983	4.0671	5.33002	7.81751	6.74807	7.29563	7.78633	chr7	retinoic acid induced 2
100014536	DCK	1.08089e-05	7.86115e-07	up	10.9323	10.9323	3.45052	5.8173	5.90818	6.89389	6.39219	6.09434	9.56816	9.4808	9.87934	9.75852	chr5	deoxycytidine kinase
100016163	CDCA3	3.26324e-06	1.1601e-07	up	10.9313	10.9313	3.45039	6.55255	6.78394	6.54876	6.85162	6.49896	9.96816	9.64029	10.4446	10.3372	chr8	cell division cycle associated 3
100029356	SHMT1	6.7693e-06	3.87181e-07	up	10.8813	10.8813	3.44378	7.77471	7.11615	7.1848	6.87897	6.6965	10.4351	10.6361	10.6639	10.5609	chr6	serine hydroxymethyltransferase 1
100033293	CHGB	0.000112606	2.02622e-05	up	10.8813	10.8813	3.44378	6.13014	6.78215	7.72301	7.57889	7.07343	10.6711	10.7274	9.89605	10.7107	chr1	chromogranin B
100032303	MARCKSL1	0.00382548	0.00171622	up	10.8105	10.8105	3.43436	10.6651	10.2924	7.75716	7.67565	8.17997	12.5847	12.1744	12.3751	12.2594	chr4	MARCKS like 1
100019579	S100A14	0.00106847	0.00036748	up	10.8053	10.8053	3.43366	6.31011	5.08718	3.92427	4.23173	4.29733	7.84743	7.89127	7.85145	9.225	chr2	S100 calcium binding protein A14
100020785	APC2	0.0274652	0.0169209	up	10.7517	10.7517	3.4265	0	0.358715	4.61729	3.76876	4.24842	6.36772	5.77372	5.53708	6.422	chr3	APC regulator of WNT signaling pathway 2
100029447	FZD9	0.00435979	0.00201196	up	10.7454	10.7454	3.42565	9.67526	5.9133	6.79052	6.5193	6.68276	10.2034	10.8302	10.3886	10.7452	chr2	frizzled class receptor 9
103106466	CENPT	1.63753e-05	1.46338e-06	up	10.7314	10.7314	3.42376	5.24323	4.76312	5.79874	5.69885	5.14533	8.41534	8.86354	9.1245	8.61109	chr1	centromere protein T
100017968	KCNH2	0.0171026	0.00983867	up	10.7161	10.7161	3.42171	6.91675	6.86619	3.92427	3.72923	2.9754	8.3008	8.59946	7.13086	9.18518	chr8	potassium voltage-gated channel subfamily H member 2
100029889	IGSF9	0.0140459	0.00783107	up	10.6528	10.6528	3.41316	7.78757	6.91223	4.42677	4.26225	3.29733	8.74984	8.79409	8.89322	8.56443	chr2	immunoglobulin superfamily member 9
100019551	RECQL4	0.000115456	2.10086e-05	up	10.6512	10.6512	3.41295	6.94936	5.95962	5.52913	5.29401	5.27918	9.21886	9.30947	9.45273	8.87978	chr3	RecQ like helicase 4
100010164	DCC	0.00463699	0.00215905	up	10.6189	10.6189	3.40856	5.67257	4.1136	6.9355	6.91135	7.64038	9.23397	10.135	8.97281	10.3111	chr3	DCC netrin 1 receptor
100026648	FREM3	0.0232123	0.0139413	up	10.6039	10.6039	3.40652	0	4.81135	0	0.144265	2.56036	5.15254	4.83227	4.59786	5.05621	chr5	FRAS1 related extracellular matrix 3
100013959	LOC100013959	0.000350286	9.11038e-05	up	10.5841	10.5841	3.40383	2.94283	3.94368	2.66123	3.46619	2.29733	6.09939	6.13591	6.08275	7.54628	chr2	histone H2B type 1-F/J/L
100021476	LOC100021476	0.0450582	0.029734	up	10.5499	10.5499	3.39915	0	0	4.69686	4.66783	4.60961	6.09762	6.41829	6.47925	5.78088	chr2	schlafen family member 11-like
107651296	FAM72A	0.000109484	1.9601e-05	up	10.5117	10.5117	3.39393	6.59436	6.13294	5.42677	5.5193	5.86008	8.63092	8.94857	9.64053	9.98246	chr2	family with sequence similarity 72 member A
100013737	TMEM169	0.00192893	0.000757072	up	10.5092	10.5092	3.39358	1.62091	2.94368	3.66123	3.46619	0.975401	6.35154	5.68133	5.3625	6.31289	chr7	transmembrane protein 169
100018572	SALL1	0.0119081	0.00647181	up	10.5079	10.5079	3.39341	9.54489	10.0129	6.60609	6.87219	6.06286	10.8947	11.4983	11.0998	11.3601	chr1	spalt like transcription factor 1
100617426	CLSTN3	0.000107579	1.91791e-05	up	10.4928	10.4928	3.39132	6.21087	5.96782	4.66123	5.39219	6.059	9.01876	8.98623	8.64527	9.54794	chr8	calsyntenin 3
100010993	LOC100010993	0.00207722	0.000826205	up	10.4755	10.4755	3.38895	4.12341	3.44618	6.06268	5.97715	6.08741	8.57586	8.69951	8.55395	8.28395	chrX	transcription elongation factor A protein 1-like
103096945	LOC103096945	0.00605041	0.00293767	up	10.4513	10.4513	3.38562	0	0	2.33931	2.95162	2.29733	6.10069	4.37716	4.7609	4.37433	chr3	uncharacterized LOC103096945
100021068	PCBP4	0.00022989	5.28135e-05	up	10.4484	10.4484	3.38522	7.38597	9.16499	8.84578	8.86289	8.55588	11.6339	12.0412	11.4723	12.6459	chr6	poly(rC) binding protein 4
103098920	LOC103098920	0.00408675	0.00186292	up	10.3585	10.3585	3.37274	1.79083	3.81345	1.33931	1.14427	0	5.12275	5.53367	4.4342	4.87061	chrX	uncharacterized LOC103098920
100014035	LOC100014035	0.000363679	9.5341e-05	up	10.3525	10.3525	3.3719	5.33056	6.24949	4.33931	4.05116	4.59011	8.04639	8.23814	8.37477	8.47681	chr2	glutathione S-transferase-like
100018527	CDK5R1	0.00395833	0.00179188	up	10.3455	10.3455	3.37093	7.19984	7.88489	4.79874	4.90803	5.63361	9.66961	9.38072	8.88794	9.88552	chr2	cyclin dependent kinase 5 regulatory subunit 1
100025550	SELENOH	1.3795e-05	1.13947e-06	up	10.345	10.345	3.37086	6.85336	6.11209	6.92387	7.21453	7.26047	10.0385	10.3432	10.3113	10.2818	chr5	selenoprotein H
100023988	RNF125	0.000241657	5.65268e-05	up	10.3274	10.3274	3.36841	5.41098	6.57662	6.51419	6.54222	6.92097	9.01002	9.81543	9.54349	10.6767	chr3	ring finger protein 125
100025536	MAL2	0.00968717	0.00509004	up	10.3252	10.3252	3.3681	3.20587	2.41761	5.93922	6.09846	5.33295	8.29716	8.49486	7.68935	7.38632	chr3	mal, T cell differentiation protein 2
100020049	C6H9orf40	7.962e-05	1.29319e-05	up	10.3181	10.3181	3.3671	5.75019	5.76811	4.92427	4.53658	4.36772	8.60352	8.34126	8.469	8.33211	chr6	chromosome 6 open reading frame, human C9orf40
100021842	SIPA1L2	0.000465316	0.000130554	up	10.3173	10.3173	3.367	6.7258	9.06602	7.43734	7.34394	7.04507	11.2445	11.0136	10.7395	10.5649	chr2	signal induced proliferation associated 1 like 2
100011109	CNKSR2	0.00522939	0.00248479	up	10.28	10.28	3.36177	3.08034	2.47419	5.54876	5.36666	5.58273	7.66516	7.52035	7.98236	7.92135	chr4	connector enhancer of kinase suppressor of Ras 2
100020408	EXO1	5.12523e-05	7.14764e-06	up	10.2726	10.2726	3.36074	6.34428	5.80717	5.09419	5.69885	5.0198	9.13535	8.8108	9.2937	8.57452	chr2	exonuclease 1
100024777	DPF3	0.000308307	7.77198e-05	up	10.2709	10.2709	3.36049	2.79083	2.47419	3.70854	4.16663	4.2608	7.26035	6.52309	6.53943	7.03989	chr1	double PHD fingers 3
100029188	TMEM132C	0.0368485	0.0237126	up	10.2655	10.2655	3.35973	4.08034	1.35871	2.92427	4.05116	7.7633	7.71662	7.88916	6.79482	7.18055	chr3	transmembrane protein 132C
100018877	LOC100018877	0.00189991	0.000742686	up	10.2619	10.2619	3.35923	3.42379	4.09171	1.3982	2.14427	2.67584	5.5244	5.81553	5.8875	7.19652	chr2	histone H2B type 2-E
100017345	SYTL1	0.00241657	0.000990421	up	10.2555	10.2555	3.35833	2.35787	0.358715	2.50923	3.05116	3.67584	5.35585	5.50275	5.8823	6.25465	chr4	synaptotagmin like 1
100013167	PPP1R3B	0.0470834	0.0312544	up	10.2535	10.2535	3.35805	5.50355	8.08663	1.33931	3.8447	4.56036	6.86154	8.50971	7.91792	8.81066	chr5	protein phosphatase 1 regulatory subunit 3B
100030056	SYPL2	0.00374372	0.00167307	up	10.2376	10.2376	3.35581	6.8384	4.21769	3.50923	3.31419	4.61926	8.03456	7.91339	7.78302	7.69128	chr2	synaptophysin like 2
100011165	SPC24	0.000117617	2.15964e-05	up	10.226	10.226	3.35416	6.43682	5.44618	7.28182	6.98976	6.43483	9.78521	9.66172	9.9724	10.0688	chr3	SPC24 component of NDC80 kinetochore complex
100619290	LOC100619290	0.0334749	0.0212071	up	10.2251	10.2251	3.35405	0	0.358715	3.94417	4.5297	4.64216	6.17232	6.45341	5.92201	5.64824	chr4	zinc finger protein 260-like
100019071	HHIP	0.0336388	0.0213361	up	10.2221	10.2221	3.35361	3.89392	3.02168	7.14666	7.25279	7.41419	7.48477	10.2153	9.29021	9.40754	chr5	hedgehog interacting protein
100029198	PSD	0.00470784	0.0021977	up	10.2103	10.2103	3.35195	2.94329	4.87851	2.46424	2.77423	0.983657	5.93378	5.82362	5.84226	7.04331	chr1	pleckstrin and Sec7 domain containing
100029759	LOC100029759	0.01099	0.00590263	up	10.1931	10.1931	3.34953	6.4538	4.02168	7.46859	7.78451	7.45922	9.39912	10.2978	8.9825	11.2689	chr2	sodium/potassium-transporting ATPase subunit alpha-2
100020420	SKA1	7.09039e-06	4.13007e-07	up	10.1685	10.1685	3.34604	6.11809	5.94603	6.82312	6.63344	6.19522	9.74472	9.49824	9.95729	9.55662	chr3	spindle and kinetochore associated complex subunit 1
100022614	GLB1L2	0.00445361	0.00206195	up	10.1398	10.1398	3.34196	3.32134	2.60664	5.50923	5.35372	5.22333	6.77522	7.84372	8.29301	8.06729	chr4	galactosidase beta 1 like 2
100020613	N4BP2L1	3.37068e-05	3.9977e-06	up	10.0792	10.0792	3.33331	4.01322	4.96358	3.92427	4.23173	4.36772	7.15849	7.37833	8.12302	7.8738	chr4	NEDD4 binding protein 2 like 1
100024196	KLHL41	0.00171494	0.000656975	up	10.0587	10.0587	3.33037	5.96623	4.95437	4.42677	4.31419	4.22333	7.62357	7.68	7.36878	9.75706	chr4	kelch like family member 41
100012465	ADGRV1	0.0018994	0.000742343	up	10.0569	10.0569	3.33011	2.03594	3.20938	0.339305	2.95162	2.9754	5.68689	5.88569	5.84661	5.11058	chr3	adhesion G protein-coupled receptor V1
100012354	DHFR	1.78323e-05	1.64317e-06	up	10.04	10.04	3.32769	7.83802	7.28896	7.49918	7.30414	6.6619	10.7614	10.2367	10.8929	10.6935	chr3	dihydrofolate reductase
100026113	THPO	0.000509167	0.000146455	up	10.0029	10.0029	3.32234	2.62091	2.49294	0.339305	1.72923	1.9754	5.21896	4.73379	5.43358	5.22926	chr2	thrombopoietin
100011576	RAD51C	0.000274727	6.66119e-05	up	9.98494	9.98494	3.31975	3.16523	4.73468	2.66123	2.95162	3.29733	6.93008	6.50196	6.91069	6.38435	chr2	RAD51 paralog C
100009884	DNMT3B	0.000289161	7.15147e-05	up	9.98174	9.98174	3.31929	4.8433	3.71603	2.92427	3.95162	2.78276	6.92492	6.74774	7.13077	7.04811	chr1	DNA methyltransferase 3 beta
100029284	CCSAP	0.00193042	0.000757804	up	9.93843	9.93843	3.31302	4.33972	4.00386	6.58407	6.46319	5.98663	8.80082	8.6139	8.97137	8.76794	chr2	centriole, cilia and spindle associated protein
100026778	PPP1R3D	4.35844e-06	1.88686e-07	up	9.93111	9.93111	3.31196	6.26476	6.61327	6.1722	6.18866	5.80829	9.62285	9.73907	9.14472	9.57892	chr1	protein phosphatase 1 regulatory subunit 3D
100032393	FNDC5	0.00844846	0.00432551	up	9.92008	9.92008	3.31035	3.51815	2.63173	4.2966	4.72923	5.19908	6.98781	7.09992	5.9421	9.51141	chr4	fibronectin type III domain containing 5
100029782	ARID3B	0.000160479	3.25783e-05	up	9.91861	9.91861	3.31014	6.4068	6.54174	4.95402	5.33409	5.46725	9.29203	8.81757	9.37443	8.71964	chr1	AT-rich interaction domain 3B
100031788	UNC5A	1.15921e-05	8.67775e-07	up	9.90776	9.90776	3.30856	3.91859	3.84757	3.66123	3.46619	4.10468	6.61997	6.89717	7.60348	7.31223	chr1	unc-5 netrin receptor A
100020466	TPPP3	0.00054327	0.000158748	up	9.90276	9.90276	3.30783	4.61216	4.01902	5.66123	6.02691	4.49896	8.16509	7.92362	7.97138	9.02586	chr1	tubulin polymerization promoting protein family member 3
100011966	GCNT1	0.00219024	0.000880707	up	9.88409	9.88409	3.30511	2.94283	2.94368	0.339305	1.72923	0.975401	5.36496	4.5728	4.73666	5.69036	chr6	glucosaminyl (N-acetyl) transferase 1
100031326	SCG3	0.00785937	0.00397428	up	9.87406	9.87406	3.30364	6.1806	6.81869	3.66123	3.31419	4.56036	7.84754	8.19156	7.73079	9.07275	chr1	secretogranin III
100019660	LRRTM1	0.0030187	0.00129356	up	9.86544	9.86544	3.30238	2.20587	0	3.12938	2.18574	3.18485	5.52496	4.93036	5.44788	5.87102	chr1	leucine rich repeat transmembrane neuronal 1
100030204	SLC6A17	0.000706058	0.000220228	up	9.83751	9.83751	3.29829	1.62091	1.94368	3.03974	3.23173	3.14533	5.78998	5.1826	5.64224	6.96346	chr2	solute carrier family 6 member 17
100033223	GINS1	1.2326e-05	9.58309e-07	up	9.80017	9.80017	3.29281	5.62944	4.76448	5.66123	5.50182	4.9296	8.69291	8.3328	8.79395	8.54082	chr1	GINS complex subunit 1
100028208	KIF19	0.0173328	0.00999844	up	9.78059	9.78059	3.28992	3.46221	4.09568	0	0.144265	1.56036	4.6317	5.68168	4.64612	5.6102	chr2	kinesin family member 19
100021558	HNRNPK	6.57522e-08	3.40992e-10	up	9.69834	9.69834	3.27774	10.9453	10.8481	11.0669	11.086	10.9945	14.4059	14.0804	14.3045	14.2728	chr6	heterogeneous nuclear ribonucleoprotein K
100027129	LIPH	0.0049904	0.00235474	up	9.68939	9.68939	3.27641	3.89392	0.726086	1.33931	0.144265	0.975401	4.4754	4.54611	5.02613	4.72117	chr2	lipase H
107648887	LOC107648887	0.00137618	0.000500411	up	9.68868	9.68868	3.2763	1.8433	0	1.92427	2.25974	2.63837	5.28326	4.44662	5.67036	4.63751	chr3	zinc finger protein OZF-like
100025020	CACNG2	0.00684987	0.00338915	up	9.68752	9.68752	3.27613	1.62091	0	3.03974	3.72923	2.94503	5.53544	5.18156	5.06805	6.38738	chr8	calcium voltage-gated channel auxiliary subunit gamma 2
100030491	RAMP3	0.0146068	0.00819757	up	9.67841	9.67841	3.27477	5.41965	8.30025	4.14666	4.39219	3.73029	8.09784	8.6381	8.57824	8.57612	chr6	receptor activity modifying protein 3
100013152	LOC100013152	0.00382307	0.00171433	up	9.67813	9.67813	3.27473	5.8252	5.27392	3.33931	2.46619	4.56036	7.65986	7.61376	7.65841	7.33888	chr8	patatin-like phospholipase domain-containing protein 3
100018860	PRSS12	0.00022107	5.00958e-05	up	9.67448	9.67448	3.27418	4.05831	4.51522	4.33931	4.14426	4.33295	6.77803	7.13002	7.47966	8.82106	chr5	serine protease 12
100011441	PPM1E	0.000224609	5.12017e-05	up	9.67005	9.67005	3.27352	5.5595	5.54854	6.90916	6.35372	7.10125	9.59208	9.43943	9.18086	10.0595	chr2	protein phosphatase, Mg2+/Mn2+ dependent 1E
103092997	LOC103092997	0.000685133	0.000212363	up	9.67004	9.67004	3.27352	1.94283	2.23318	1.33931	3.72923	3.22333	5.95437	5.47969	5.89967	5.73465	chr3	DNA ligase 1 pseudogene
103103250	LOC103103250	0.00442741	0.00204782	up	9.66135	9.66135	3.27222	1.62091	4.2656	0.339305	1.72923	1.9754	5.28578	5.20907	5.45352	5.08488	chr7	uncharacterized LOC103103250
100017566	STXBP5L	0.00110895	0.000385404	up	9.65792	9.65792	3.27171	1.94283	4.23523	2.92427	1.72923	1.78276	5.70182	5.86773	5.61425	5.9945	chr4	syntaxin binding protein 5L
100499216	MILL-like	0.00976744	0.00513956	up	9.64854	9.64854	3.27031	4.7126	5.10557	7.94614	7.88753	8.05604	9.84519	9.79876	10.2494	10.1542	chr4	MHC class I-like located near the LRC-like
107651091	LOC107651091	0.0293698	0.0182775	up	9.62304	9.62304	3.26649	0.0821658	0.772309	3.9638	4.41977	4.50938	5.78938	6.84108	5.66288	5.77057	chr2	endogenous retrovirus group K member 9 Pol protein-like
100616999	NOTCH1	0.0163525	0.00934938	up	9.61969	9.61969	3.26599	9.69118	9.21672	6.27004	6.58721	5.52999	10.9793	11.1534	10.3462	10.4212	chr1	notch receptor 1
100023381	ATP2C2	0.000414605	0.000113241	up	9.61925	9.61925	3.26592	2.37151	1.96041	3.50923	3.19555	2.8503	5.14829	5.85299	6.92357	6.24844	chr1	ATPase secretory pathway Ca2+ transporting 2
100012421	YJEFN3	0.0237863	0.0143272	up	9.56827	9.56827	3.25826	0	0	3.79874	3.72923	3.67584	5.02883	5.30564	5.89078	5.77083	chr3	YjeF N-terminal domain containing 3
100018681	SYT17	0.00273321	0.00114785	up	9.56355	9.56355	3.25755	0.620905	3.87921	2.66123	2.6777	3.52999	5.6664	5.74072	6.28711	6.03119	chr6	synaptotagmin 17
100026897	PRKRA	0.000399631	0.000107439	up	9.52639	9.52639	3.25193	8.88407	9.32594	7.54876	7.70651	7.58273	11.251	11.3672	11.2668	11.9612	chr4	protein activator of interferon induced protein kinase EIF2AK2
100027655	AIFM3	0.000140862	2.72364e-05	up	9.51558	9.51558	3.25029	5.3946	4.54854	4.42677	5.09846	5.80829	7.93677	8.00043	8.26442	9.02087	chr3	apoptosis inducing factor mitochondria associated 3
100012134	NCMAP	0.0027262	0.00114396	up	9.49536	9.49536	3.24722	7.09377	8.02436	4.95402	5.45412	5.9296	9.31926	9.62897	9.96472	9.24063	chr4	non-compact myelin associated protein
100025349	CDCA7	0.000503722	0.000144359	up	9.49037	9.49037	3.24646	8.52278	6.80993	6.83116	6.62	6.19457	10.2805	10.3758	10.4689	9.84338	chr4	cell division cycle associated 7
100024729	SPAG5	3.37929e-05	4.01298e-06	up	9.48819	9.48819	3.24613	5.83947	6.86806	6.73162	6.58721	5.90614	9.35716	9.56419	10.0656	9.54353	chr2	sperm associated antigen 5
100029652	DMD	0.00574917	0.0027685	up	9.46769	9.46769	3.24301	10.102	8.28452	6.96866	6.80248	6.59745	10.9289	11.2587	10.5832	11.2053	chr4	dystrophin
100033130	INKA2	0.000397699	0.000106621	up	9.45058	9.45058	3.2404	3.6653	4.88228	3.92427	2.95162	3.4779	6.51993	7.32076	6.52601	7.71601	chr2	inka box actin regulator 2
100010050	ZNF608	0.00655182	0.00321888	up	9.42353	9.42353	3.23627	7.89037	7.99028	4.95402	4.84471	6.03068	9.5672	9.7101	9.50964	9.52618	chr3	zinc finger protein 608
100023442	CENPF	0.000119377	2.19913e-05	up	9.41111	9.41111	3.23436	7.49566	7.21391	8.42411	8.87898	7.90712	11.2294	11.3299	11.359	10.9549	chr2	centromere protein F
100021385	CKS1B	9.70308e-06	6.61844e-07	up	9.40321	9.40321	3.23315	6.33758	6.23916	6.79874	6.93868	6.12515	9.57363	9.43901	9.87341	9.99799	chr2	CDC28 protein kinase regulatory subunit 1B
100028967	FZD10	0.0124544	0.0068286	up	9.39196	9.39196	3.23143	6.69772	8.0522	4.79874	4.05116	5.08393	9.66964	9.62551	8.59484	7.98271	chr3	frizzled class receptor 10
100016268	MTCL1	2.04931e-05	2.02081e-06	up	9.38958	9.38958	3.23106	7.77962	8.01578	7.72683	7.79376	8.71659	10.9622	11.303	11.0291	11.656	chr3	microtubule crosslinking factor 1
100011167	MOGAT2	0.000327322	8.37925e-05	up	9.37544	9.37544	3.22889	4.20587	3.52864	2.33931	3.72923	2.78276	5.96656	7.02116	6.74901	6.44745	chr4	monoacylglycerol O-acyltransferase 2
100315608	MIR1543	0.0370123	0.0238375	up	9.36739	9.36739	3.22765	4.55628	3.67775	0	0	0	5.24468	4.69442	5.23534	4.32337	chr1	microRNA mir-1543
100033186	NCAPH	1.2652e-05	9.98466e-07	up	9.36071	9.36071	3.22662	6.94997	6.27586	7.1848	7.21035	6.45922	10.0449	9.84018	10.2175	10.068	chr1	non-SMC condensin I complex subunit H
100030470	SCN3B	0.0185591	0.0107937	up	9.34018	9.34018	3.22345	0	2.68064	4.05812	4.14426	4.54526	5.86809	6.15596	6.02993	7.18245	chr4	sodium voltage-gated channel beta subunit 3
100016451	PLPPR3	0.000642796	0.000196293	up	9.33993	9.33993	3.22341	6.90365	6.79687	5.42677	4.96444	6.9335	9.12372	9.71591	9.42118	9.45303	chr3	phospholipid phosphatase related 3
103104199	CENPH	5.36987e-07	8.27375e-09	up	9.33938	9.33938	3.22333	5.45851	5.2999	5.2935	5.6037	5.2608	8.51566	8.3703	8.69314	8.84734	chr3	centromere protein H
100617454	TICRR	0.000748718	0.000236967	up	9.33581	9.33581	3.22278	6.67402	6.21636	5.33931	5.15922	4.29733	9.14214	8.6512	8.97099	8.27576	chr1	TOPBP1 interacting checkpoint and replication regulator
100031453	MTFR2	2.12609e-05	2.11571e-06	up	9.31796	9.31796	3.22001	5.13397	4.71627	4.36905	5.14426	4.06286	7.68915	7.96449	8.08597	7.88159	chr2	mitochondrial fission regulator 2
100032690	DLL1	0.000409316	0.000111243	up	9.31146	9.31146	3.21901	5.60496	4.34361	4.63943	4.34066	5.42111	7.61651	8.59788	7.31017	8.83129	chr2	delta like canonical Notch ligand 1
100015092	NCAPD2	1.20069e-06	2.62609e-08	up	9.29582	9.29582	3.21658	7.86126	7.75095	8.09509	8.18742	8.03865	11.076	10.9385	11.4361	11.3624	chr8	non-SMC condensin I complex subunit D2
100027939	PCDH12	0.0041247	0.00188642	up	9.29386	9.29386	3.21628	3.38184	5.47253	2.33931	2.95162	2.56036	5.74896	7.00314	6.26423	7.2133	chr1	protocadherin 12
100020579	FAM204A	3.0169e-06	1.02072e-07	up	9.26591	9.26591	3.21193	6.51812	6.32757	7.13372	6.54514	6.71732	9.85758	9.71253	10.0311	9.84	chr1	family with sequence similarity 204 member A
100010069	TSPAN2	0.0248687	0.0150726	up	9.24704	9.24704	3.20899	2.73638	5.4248	1.92427	2.14427	0	4.72708	5.39968	5.96427	6.52872	chr2	tetraspanin 2
103097842	LOC103097842	0.000206347	4.57361e-05	up	9.23769	9.23769	3.20753	0.620905	1.94368	2.50923	1.95162	1.9754	4.98883	4.84854	4.68018	5.51324	chr5	uncharacterized LOC103097842
100030554	DKKL1	0.0373549	0.0240891	up	9.21849	9.21849	3.20453	3.99014	4.68616	0	0.729228	0	4.74976	5.57129	4.8522	5.16929	chr4	dickkopf like acrosomal protein 1
100024199	TACC3	4.7648e-05	6.45334e-06	up	9.20908	9.20908	3.20306	6.78266	6.65624	7.75882	7.80412	7.36636	10.4847	10.1221	10.6379	10.662	chr5	transforming acidic coiled-coil containing protein 3
100033291	MCM8	1.07294e-06	2.26603e-08	up	9.18315	9.18315	3.19899	4.97458	5.00257	4.86287	4.95162	4.67584	7.87779	8.16217	8.43487	7.89512	chr1	minichromosome maintenance 8 homologous recombination repair factor
100021507	DCST2	0.00100464	0.00034024	up	9.14437	9.14437	3.19288	2.30123	2.47973	3.14666	2.14427	1.56036	4.69777	4.66306	6.07116	6.64535	chr2	DC-STAMP domain containing 2
100032771	FAM83D	1.18594e-05	9.02044e-07	up	9.1429	9.1429	3.19265	6.28387	5.82903	5.76557	5.84471	5.36772	9.05273	8.52585	9.1899	9.27484	chr1	family with sequence similarity 83 member D
100012131	LOC100012131	0.00010335	1.81571e-05	up	9.13637	9.13637	3.19162	3.42826	3.18552	4.44084	3.14427	4.18485	6.71948	6.88931	6.5311	7.33359	chr2	histone H3
100029383	FKBP6	0.0132959	0.00734598	up	9.1167	9.1167	3.18851	5.11445	2.56973	0.339305	1.72923	2.43483	5.21337	5.91411	5.41855	5.95804	chr2	FKBP prolyl isomerase family member 6 (inactive)
100031378	CLSPN	0.000102242	1.79049e-05	up	9.10272	9.10272	3.1863	6.95136	5.68419	6.2462	5.77362	5.33295	9.43924	8.9725	9.38096	8.94315	chr4	claspin
100030835	FZD3	0.000115935	2.11567e-05	up	9.10022	9.10022	3.1859	6.60466	7.2724	5.71724	5.67409	6.17801	9.34885	9.66887	9.35329	9.52972	chr1	frizzled class receptor 3
100020121	TRAF4	4.96627e-06	2.31797e-07	up	9.09131	9.09131	3.18449	8.82941	8.47002	8.19105	8.15176	8.43004	11.3631	11.5837	11.4613	11.9876	chr2	TNF receptor associated factor 4
100014908	CCDC88C	0.000505717	0.000145132	up	9.06703	9.06703	3.18063	6.41098	8.24497	6.96136	6.91245	5.85804	9.86966	9.92448	10.0882	10.3504	chr1	coiled-coil domain containing 88C
100031079	BIRC5	7.09418e-06	4.13878e-07	up	9.06586	9.06586	3.18044	8.6825	8.38436	8.29059	8.18318	7.71687	11.5997	11.1849	11.5751	11.368	chr2	baculoviral IAP repeat containing 5
100027138	CELSR3	0.00059503	0.000177995	up	9.04762	9.04762	3.17754	5.36598	6.11378	3.79874	4.46619	5.22333	8.61943	7.8282	8.07965	8.15729	chr6	cadherin EGF LAG seven-pass G-type receptor 3
107651389	LOC107651389	0.0399027	0.025927	up	8.98922	8.98922	3.1682	3.88469	4.8179	0.924268	0	0	4.39815	5.34218	5.05987	5.57407	chr2	uncharacterized LOC107651389
103104959	SYCE1L	1.18466e-05	8.98368e-07	up	8.98751	8.98751	3.16792	4.89253	5.19787	5.66123	5.97715	5.40167	8.4234	8.55317	8.69685	8.70264	chrX	synaptonemal complex central element protein 1 like
100024267	COLGALT2	0.00328792	0.00143477	up	8.98697	8.98697	3.16783	7.04972	4.04	4.03975	4.53658	4.29733	8.11675	7.6386	7.82373	8.26295	chr2	collagen beta(1-O)galactosyltransferase 2
103101341	LRRTM2	0.00250825	0.00103527	up	8.98207	8.98207	3.16705	3.20587	1.94368	3.84181	5.00225	4.46725	6.52894	7.38663	6.64665	6.87466	chr1	leucine rich repeat transmembrane neuronal 2
100013098	TDRD12	0.00862411	0.00443554	up	8.96594	8.96594	3.16445	5.31671	6.43574	3.73162	2.95162	2.9754	6.8783	7.88369	7.7504	7.27431	chr1	tudor domain containing 12
100028512	NEURL1	0.0180463	0.0104603	up	8.96018	8.96018	3.16353	0	0	2.79874	3.23173	3.49896	4.35085	4.48939	5.44552	5.9919	chr1	neuralized E3 ubiquitin protein ligase 1
100016648	LOC100016648	0.000417171	0.000114162	up	8.91428	8.91428	3.15612	2.49406	2.07607	3.75434	3.53658	3.8167	6.08765	6.18235	6.02798	6.86871	chr4	sodium channel protein type 9 subunit alpha
100025588	SLC26A1	0.00171459	0.000656195	up	8.89451	8.89451	3.15292	2.20587	1.35871	3.33931	3.14427	2.56036	4.68604	6.06672	5.1503	6.79543	chr5	solute carrier family 26 member 1
100009919	CIP2A	9.00231e-06	5.93653e-07	up	8.86586	8.86586	3.14826	6.12046	5.97686	5.71434	6.22108	5.40167	9.14872	8.92159	9.34685	8.72341	chr4	cellular inhibitor of PP2A
100024137	SLC7A7	0.00112234	0.000390562	up	8.85229	8.85229	3.14605	4.89153	5.80861	3.66123	4.09846	4.2608	7.08	7.88741	7.16042	8.63287	chr1	solute carrier family 7 member 7
100026501	ONECUT1	0.0347157	0.0221183	up	8.85101	8.85101	3.14584	4.16728	3.98125	7.86873	7.99476	8.30243	9.91461	9.82869	9.08175	9.60989	chr1	one cut homeobox 1
100017972	GINS2	1.29098e-06	2.98036e-08	up	8.84249	8.84249	3.14445	6.87086	6.65027	6.59669	6.30414	6.35911	9.56702	9.90191	9.75699	9.57674	chr1	GINS complex subunit 2
100014244	CIT	0.00144453	0.00053015	up	8.84124	8.84124	3.14425	5.71542	5.16289	7.59985	7.40236	7.06238	9.50544	9.76971	9.93911	9.71706	chr3	citron rho-interacting serine/threonine kinase
100031727	CENPN	0.000148126	2.89906e-05	up	8.82157	8.82157	3.14104	5.86135	4.11431	5.26901	5.63485	5.31822	8.14789	8.27966	8.40509	8.6897	chr1	centromere protein N
100011548	ZGRF1	3.59679e-05	4.40914e-06	up	8.81278	8.81278	3.1396	5.04717	5.34541	4.73162	5.075	4.365	7.63126	7.7473	8.25512	8.57608	chr5	zinc finger GRF-type containing 1
100024153	CRELD1	6.36898e-05	9.58818e-06	up	8.8048	8.8048	3.13829	8.55675	8.24418	7.49918	7.40008	7.54905	10.5242	11.2106	10.9237	11.294	chr6	cysteine rich with EGF like domains 1
100014076	KIF4A	7.36299e-07	1.29932e-08	up	8.80359	8.80359	3.13809	7.32209	7.57441	7.76557	7.83077	7.35044	10.7193	10.6107	10.7341	10.7629	chrX	kinesin family member 4A
100024050	SPC25	0.000432086	0.000119049	up	8.76622	8.76622	3.13195	4.85612	4.40311	6.25116	6.14426	5.83047	8.27214	8.50223	8.76307	8.97848	chr4	SPC25 component of NDC80 kinetochore complex
100027116	FBF1	0.000109217	1.95449e-05	up	8.74563	8.74563	3.12856	8.30981	8.58899	9.64293	9.62293	9.38238	12.4568	11.9852	12.482	12.0278	chr2	Fas binding factor 1
100023303	HELLS	3.03991e-05	3.43551e-06	up	8.74299	8.74299	3.12813	8.30797	7.42771	7.63393	7.71412	7.34172	11.1655	10.6712	11.1094	10.3067	chr1	helicase, lymphoid specific
103106710	EXOSC6	4.51063e-05	5.98544e-06	up	8.72167	8.72167	3.1246	6.89673	5.79368	7.15948	6.83077	7.00882	9.92047	9.64495	9.97699	9.9076	chr1	exosome component 6
103102255	ZNF296	0.0017591	0.000677989	up	8.70233	8.70233	3.1214	1.62091	1.35871	3.14666	3.23173	3.49896	5.67164	4.83959	6.20537	6.05459	chr4	zinc finger protein 296
100027136	CCNA1	0.0256308	0.0156308	up	8.69382	8.69382	3.11999	0	0	3.66123	3.78812	3.36772	4.71133	5.56233	5.06014	5.79981	chr4	cyclin A1
100022929	LOC100022929	0.00618281	0.00300985	up	8.65197	8.65197	3.11303	9.52181	8.3317	7.13155	7.02996	6.23656	9.75236	10.5374	11.5132	11.2504	chr1	core histone macro-H2A.2
100024068	RAD54L	5.60945e-06	2.85005e-07	up	8.6451	8.6451	3.11188	7.33964	6.99682	6.53898	6.59548	6.9856	9.83897	9.89816	10.0402	10.2355	chr2	RAD54 like
100011231	PRR11	7.98068e-06	4.92238e-07	up	8.61303	8.61303	3.10652	7.35109	6.92984	7.66123	7.5193	7.08393	9.9886	10.5952	10.5325	10.5462	chr2	proline rich 11
100014834	NCAPG	1.17073e-05	8.78899e-07	up	8.61189	8.61189	3.10633	7.33286	7.27744	8.17536	8.02691	7.68276	10.8737	10.6371	10.9814	10.7294	chr5	non-SMC condensin I complex subunit G
100013683	ADGRL2	3.1754e-05	3.65864e-06	up	8.58873	8.58873	3.10244	8.7698	9.34766	8.36721	8.39219	8.98103	11.4608	12.1579	11.6911	12.1863	chr2	adhesion G protein-coupled receptor L2
100016638	LOC100016638	0.00398002	0.00180559	up	8.56502	8.56502	3.09846	0	1.94368	3.19729	2.46619	3.14533	5.12282	5.36826	5.51231	4.99242	chrX	mortality factor 4-like protein 2
100023605	PCLAF	0.000161584	3.29118e-05	up	8.54262	8.54262	3.09468	5.66945	4.43196	4.58723	4.6037	4.14533	8.31995	7.47401	8.01393	7.32096	chr1	PCNA clamp associated factor
100016494	MCM5	1.05925e-05	7.60305e-07	up	8.5422	8.5422	3.09461	8.95394	8.45377	8.4239	8.25524	7.88522	11.5958	11.5628	11.5622	11.2352	chr8	minichromosome maintenance complex component 5
100031839	PLAGL1	0.0010661	0.000366287	up	8.52942	8.52942	3.09245	5.68699	5.77938	4.14666	4.39219	3.88229	7.79315	7.97186	8.53972	7.17507	chr2	PLAG1 like zinc finger 1
100030838	KIAA0408	0.00163834	0.000618889	up	8.52391	8.52391	3.09151	5.46187	3.35871	2.75434	3.70905	4.72136	7.39559	6.94346	6.86091	7.17037	chr2	KIAA0408 ortholog
100014568	PRKG2	0.000503291	0.00014416	up	8.50993	8.50993	3.08915	2.20587	1.94368	0.339305	1.88123	2.43483	4.98519	4.69195	4.46275	5.26063	chr5	protein kinase cGMP-dependent 2
100010189	HOXA2	1.79402e-05	1.66525e-06	up	8.47428	8.47428	3.08309	7.82215	6.66554	7.13372	6.97715	7.12314	10.2346	10.493	10.1871	9.99511	chr8	homeobox A2
100030438	PTTG1	0.00077152	0.00024575	up	8.47092	8.47092	3.08252	7.14569	5.80166	8.08077	7.89581	7.16523	9.97979	10.0367	10.4238	10.761	chr1	PTTG1 regulator of sister chromatid separation, securin
100013725	TYMS	2.02935e-06	5.92329e-08	up	8.45899	8.45899	3.08049	7.30867	7.04465	7.54388	7.32914	6.9354	10.3935	10.1075	10.5208	10.2296	chr3	thymidylate synthetase
100023703	LOC100023703	0.0292005	0.0181633	up	8.40576	8.40576	3.07138	2.4325	8.08748	5.2462	5.58721	5.49896	8.90147	8.59564	8.63567	7.6346	chr6	ribosomal L1 domain-containing protein 1-like
100618945	LOC100618945	0.0236067	0.0141995	up	8.40473	8.40473	3.0712	1.62091	0.943677	4.78777	4.74616	4.72136	6.68154	6.77002	5.80483	6.48431	chr3	zinc finger protein 883-like
100009923	IL17RD	0.0074897	0.00374851	up	8.39491	8.39491	3.06951	4.74385	3.81815	6.8862	6.99601	6.79558	9.11087	9.01992	9.10297	8.43614	chr6	interleukin 17 receptor D
100030510	ESCO2	5.99505e-05	8.78643e-06	up	8.39393	8.39393	3.06935	6.08106	5.96826	7.14666	7.06313	6.4832	9.61208	9.29819	9.78868	9.77228	chr1	establishment of sister chromatid cohesion N-acetyltransferase 2
103092655	TMEM130	0.00840252	0.0042982	up	8.37747	8.37747	3.06652	4.18325	5.98753	2.66123	2.46619	4.06286	6.17114	7.79287	7.0027	6.78821	chr6	transmembrane protein 130
100013897	CENPE	0.000237476	5.50933e-05	up	8.37453	8.37453	3.06601	6.58828	6.79126	8.00227	8.28382	7.68506	10.3935	10.6443	10.6308	10.4759	chr5	centromere protein E
100022016	E2F8	1.88361e-05	1.79646e-06	up	8.3738	8.3738	3.06588	5.47057	4.86121	5.42956	5.18866	4.49896	7.97483	7.93876	8.25097	8.45814	chr5	E2F transcription factor 8
100020336	FOXM1	9.42019e-06	6.3429e-07	up	8.3671	8.3671	3.06473	6.1737	5.67899	5.83116	5.95162	5.18485	8.7596	8.62914	9.01673	8.9097	chr8	forkhead box M1
100016623	MAPK15	0.0245334	0.0148436	up	8.36031	8.36031	3.06356	4.40104	5.12796	1.92427	1.14427	0.975401	5.06216	5.98322	6.06175	6.00544	chr3	mitogen-activated protein kinase 15
100012357	MCM6	7.98577e-06	4.93424e-07	up	8.34597	8.34597	3.06108	8.88522	8.58972	8.50421	8.42504	7.86414	11.5889	11.4643	11.6222	11.3836	chr4	minichromosome maintenance complex component 6
100026843	FABP5	0.00685346	0.00339196	up	8.34107	8.34107	3.06023	8.85333	7.24949	10.6764	10.66	10.0682	12.4336	12.5137	12.6845	12.6149	chr3	fatty acid binding protein 5
100010007	TBX2	0.00426334	0.00196008	up	8.33921	8.33921	3.05991	7.88518	7.27678	6.23412	5.97715	6.82507	11.2329	9.62529	10.427	8.31311	chr2	T-box transcription factor 2
100023686	LOC100023686	0.00763566	0.00383533	up	8.33822	8.33822	3.05974	1.8433	0	1.66123	3.31419	3.49896	4.45238	4.92589	5.49901	5.61582	chr1	ectonucleoside triphosphate diphosphohydrolase 8-like
100029974	GPRC6A	0.0325973	0.020558	up	8.33793	8.33793	3.05969	0	0	3.5617	4.28722	3.57035	5.03634	5.34099	5.4829	5.51394	chr2	G protein-coupled receptor class C group 6 member A
107649975	LOC107649975	0.00198215	0.000782281	up	8.33493	8.33493	3.05917	0	2.94368	2.45478	1.72923	2.03429	4.66897	5.16526	4.85683	4.8752	chr8	zinc finger protein 850-like
100011259	HMGN1	1.38644e-07	9.30771e-10	up	8.31489	8.31489	3.0557	9.67046	9.75347	9.76186	9.7095	9.40375	12.7883	12.6158	12.7678	12.6902	chr4	high mobility group nucleosome binding domain 1
107650324	LOC107650324	0.000606774	0.000182967	up	8.31089	8.31089	3.055	5.41636	6.57031	5.64309	5.80248	6.29733	7.72252	9.73691	9.18775	9.35648	chrX	uncharacterized LOC107650324
100021794	RASEF	0.0128108	0.00704521	up	8.29821	8.29821	3.0528	2.73433	0.358715	3.79874	3.95162	4.43483	5.6435	6.31323	5.82685	6.6502	chr6	RAS and EF-hand domain containing
100016170	CHEK1	3.30119e-05	3.88673e-06	up	8.29037	8.29037	3.05144	7.50151	6.60455	6.89389	6.48412	6.36772	9.49487	9.78113	10.1652	9.84597	chr4	checkpoint kinase 1
103102783	IL18BP	0.000358313	9.35305e-05	up	8.28953	8.28953	3.05129	3.27167	2.90797	2.66123	1.72923	2.29733	4.9719	5.92235	5.22605	6.3788	chr4	interleukin 18 binding protein
100019889	PBX3	0.00166866	0.000632975	up	8.27246	8.27246	3.04832	7.98333	7.85653	6.05355	5.97715	5.95268	9.73397	10.1704	9.40643	9.94103	chr1	PBX homeobox 3
100018265	C2H17orf98	0.00215518	0.000862747	up	8.25021	8.25021	3.04443	3.6798	1.47419	1.92427	2.46619	1.56036	4.91081	5.27694	4.4829	6.39092	chr2	chromosome 2 open reading frame, human C17orf98
100616962	LOC100616962	1.26158e-05	9.93715e-07	up	8.24175	8.24175	3.04295	7.53628	7.30937	6.93078	6.92735	6.63248	10.2878	9.74888	10.317	10.0872	chr4	DNA ligase 1-like
100010938	TMEM9	0.00211248	0.000842928	up	8.24112	8.24112	3.04284	5.20587	5.96624	3.33931	3.6037	4.14533	7.2367	7.94635	7.28121	7.51544	chr2	transmembrane protein 9
100028146	ZSWIM2	4.3626e-05	5.71515e-06	up	8.23736	8.23736	3.04218	4.07398	4.54141	4.2935	3.46619	3.56036	6.7127	6.86835	7.09471	7.44132	chr4	zinc finger SWIM-type containing 2
100011362	RAMP2	0.00886389	0.00458375	up	8.22197	8.22197	3.03948	2.94283	1.35871	0	3.31419	3.56036	5.10236	5.63199	4.96099	5.40348	chr2	receptor activity modifying protein 2
100028997	CARNS1	0.0169742	0.00975076	up	8.22003	8.22003	3.03914	5.27403	4.56817	1.92427	2.95162	1.56036	5.50489	6.41854	5.81103	7.44487	chr8	carnosine synthase 1
100010223	RND2	0.00156189	0.000584436	up	8.21936	8.21936	3.03903	6.27435	5.02168	7.28182	7.14426	7.56786	9.78963	9.23819	9.70209	10.0582	chr2	Rho family GTPase 2
100019879	KIF20A	3.19804e-05	3.69679e-06	up	8.19689	8.19689	3.03508	7.3826	6.94187	8.07402	7.90914	7.40167	10.6185	10.2141	10.8229	10.6523	chr1	kinesin family member 20A
100013390	EZH2	0.000210901	4.69355e-05	up	8.19495	8.19495	3.03474	8.93635	8.7152	7.68212	7.81693	7.22649	11.2165	11.1206	11.1365	10.967	chr8	enhancer of zeste 2 polycomb repressive complex 2 subunit
100023994	KIF11	1.28461e-05	1.02668e-06	up	8.17627	8.17627	3.03144	7.98269	7.7294	8.67022	8.54941	7.95554	11.2513	11.1199	11.3594	11.1049	chr1	kinesin family member 11
100012064	LOC100012064	0.000161025	3.27607e-05	up	8.17209	8.17209	3.03071	5.36883	6.70337	6.69392	6.87219	6.35044	9.07789	9.68767	9.12361	9.82464	chr2	histone H1.4-like
100024807	NMNAT3	0.00134651	0.000487496	up	8.1707	8.1707	3.03046	4.20377	3.84006	2.33931	2.72923	2.14533	5.46631	5.93035	6.10355	6.82777	chr4	nicotinamide nucleotide adenylyltransferase 3
100009975	SOX5	0.000420532	0.000115144	up	8.15215	8.15215	3.02718	4.86883	3.73155	4.21679	4.50182	4.72677	8.35028	7.55748	7.44906	6.38851	chr8	SRY-box transcription factor 5
100013784	MGAT4A	8.07009e-05	1.3156e-05	up	8.15174	8.15174	3.02711	6.30123	5.41804	6.12066	6.35372	6.04149	8.46843	8.79241	9.34388	9.69181	chr7	alpha-1,3-mannosyl-glycoprotein 4-beta-N-acetylglucosaminyltransferase A
107651276	LOC107651276	0.0184929	0.0107482	up	8.14061	8.14061	3.02514	3.11979	0	4.37851	3.7213	4.25446	6.2128	5.7635	6.22407	6.27944	chr1	basic salivary proline-rich protein 2-like
100012142	LOC100012142	0.00353783	0.00156563	up	8.13267	8.13267	3.02373	2.45278	3.02168	4.58723	5.35372	3.9754	6.26867	6.95224	7.60181	6.78485	chr7	radial spoke head 1 homolog
100012312	RASGEF1A	0.0117257	0.0063542	up	8.11691	8.11691	3.02093	6.47889	2.0355	4.2462	4.84471	4.61926	7.09368	7.2558	7.57343	7.94045	chr1	RasGEF domain family member 1A
100014046	CRMP1	0.008286	0.00422552	up	8.08974	8.08974	3.01609	4.08124	4.32295	6.19476	6.18602	6.17346	8.16933	7.42772	7.89323	10.1408	chr5	collapsin response mediator protein 1
100015237	SYN2	0.00540679	0.00258128	up	8.08037	8.08037	3.01442	1.8433	2.35871	3.14666	3.2477	4.67584	6.90625	4.71099	5.9915	6.66672	chr6	synapsin II
100012682	RAB26	0.0469677	0.0311635	up	8.06495	8.06495	3.01167	4.47889	5.18789	0	2.46619	0.975401	5.11808	5.00815	5.86298	6.54415	chr6	RAB26, member RAS oncogene family
100030958	PHF7	0.00133964	0.000484303	up	8.0589	8.0589	3.01058	4.05108	4.45382	3.50923	2.6037	4.09925	5.52167	6.93846	7.06194	7.49392	chr6	PHD finger protein 7
100025302	SCNN1D	0.00448229	0.00207725	up	8.05676	8.05676	3.0102	5.01678	4.58938	2.33931	2.14427	3.49896	6.31873	6.24922	6.9214	6.6224	chr4	sodium channel epithelial 1 subunit delta
103105231	SGO2	3.7218e-06	1.45459e-07	up	8.05594	8.05594	3.01005	6.72025	7.28752	7.20967	7.08678	6.7763	10.0596	9.73255	10.2713	10.0412	chr4	shugoshin 2
100031818	TNFRSF11B	0.00994026	0.00524843	up	8.05581	8.05581	3.01003	7.69415	5.9133	4.33931	4.89915	5.22333	8.68951	9.97964	8.23535	7.59101	chr3	TNF receptor superfamily member 11b
100017189	USP44	9.96546e-05	1.73169e-05	up	8.05553	8.05553	3.00998	6.23777	7.02142	5.50923	5.63612	5.75676	8.90122	9.01073	9.12862	9.12839	chr8	ubiquitin specific peptidase 44
100021250	EFNA2	3.55126e-06	1.3479e-07	up	8.04744	8.04744	3.00853	7.0644	6.72212	7.09196	7.37196	7.43429	10.1645	10.3311	10.146	9.94032	chr3	ephrin A2
100021233	PARPBP	5.48438e-05	7.81951e-06	up	8.0413	8.0413	3.00743	4.66574	6.01693	5.12066	5.09846	5.29733	8.26797	7.81653	8.43072	8.47379	chr8	PARP1 binding protein
100018811	RBFOX1	0.00155018	0.00057871	up	8.01028	8.01028	3.00185	4.6058	3.68064	4.66123	4.92563	6.09826	7.59596	7.39545	7.35211	8.84114	chr6	RNA binding fox-1 homolog 1
100018796	FRMPD1	0.000130451	2.47567e-05	up	7.96624	7.96624	2.9939	2.99014	2.94368	2.33931	1.72923	2.78276	6.21454	5.31764	5.27709	5.39441	chr6	FERM and PDZ domain containing 1
103096766	GPRIN1	0.018338	0.0106486	up	7.91114	7.91114	2.98389	2.62091	1.35871	4.58723	3.8447	5.64783	6.27222	5.94767	6.56972	7.59344	chr1	G protein regulated inducer of neurite outgrowth 1
100028486	KCNRG	0.00107782	0.000372074	up	7.91064	7.91064	2.98379	6.61718	4.63372	4.58723	5.39219	4.49896	8.36586	8.65731	7.8384	7.65704	chr4	potassium channel regulator
100030290	DEPDC1	5.83293e-05	8.48307e-06	up	7.90428	7.90428	2.98263	7.43458	7.56921	6.87846	6.81669	6.46725	9.68745	9.70381	10.3489	10.3233	chr2	DEP domain containing 1
100009821	LOC100009821	0.0212638	0.0125921	up	7.89013	7.89013	2.98005	4.96076	3.52864	1.92427	0.144265	1.9754	5.80791	5.17272	5.76545	5.20078	chr4	U1 small nuclear ribonucleoprotein C-like
100018917	TOX3	0.00957121	0.00501472	up	7.88966	7.88966	2.97996	3.42826	2.90304	5.95402	6.09846	5.68965	7.99355	7.92635	7.57362	7.68506	chr1	TOX high mobility group box family member 3
100025158	MPIG6B	0.00022048	4.99124e-05	up	7.85515	7.85515	2.97364	1.48675	2.2312	2.50923	2.8447	3.06286	4.83133	5.45984	5.41854	5.89265	chr2	megakaryocyte and platelet inhibitory receptor G6b
100014726	CDC20	9.42019e-06	6.34547e-07	up	7.8125	7.8125	2.96578	8.62304	8.28344	8.37273	8.12155	7.95268	11.1511	10.804	11.4252	11.5656	chr2	cell division cycle 20
100018565	SNAP91	0.000841113	0.000273908	up	7.80686	7.80686	2.96474	6.07979	4.27837	3.91474	4.6037	4.59011	7.42073	7.72116	7.16788	8.32257	chr2	synaptosome associated protein 91
100017876	STRBP	1.55497e-05	1.36973e-06	up	7.80036	7.80036	2.96354	8.91648	9.15741	8.23564	8.37469	8.33954	11.4844	11.3876	11.6787	11.7224	chr1	spermatid perinuclear RNA binding protein
100013865	SLITRK4	0.00318542	0.00137927	up	7.79439	7.79439	2.96244	5.14447	2.94368	2.33931	4.05116	3.56036	5.6085	6.90723	6.84215	6.92305	chrX	SLIT and NTRK like family member 4
100014601	TKT	3.14113e-06	1.09537e-07	up	7.78325	7.78325	2.96037	12.0387	12.5111	11.8888	11.8423	11.7964	14.9632	14.8542	15.071	15.0149	chr6	transketolase
103093910	LOC103093910	7.08766e-05	1.1075e-05	up	7.77724	7.77724	2.95926	2.94283	4.47419	3.82043	3.58167	3.36772	6.5985	6.46155	6.73083	6.59564	chr3	zinc finger protein 260-like
100012452	TSGA10	0.000876237	0.000287195	up	7.77576	7.77576	2.95898	1.8433	4.18314	3.14666	3.05116	2.43483	5.49104	5.68166	6.03321	6.35729	chr7	testis specific 10
103105821	CCER2	0.010297	0.00546932	up	7.76346	7.76346	2.9567	5.55152	3.20025	3.19542	1.97883	1.86615	5.97929	5.77075	5.84109	6.86941	chr4	coiled-coil glutamate rich protein 2
100020330	ARL6IP6	1.61307e-06	4.15846e-08	up	7.75588	7.75588	2.95529	7.34615	7.27501	7.09085	6.67954	7.20582	10.0581	10.1091	10.0801	10.0518	chr4	ADP ribosylation factor like GTPase 6 interacting protein 6
100030234	C6H7orf57	0.00785316	0.00396996	up	7.75291	7.75291	2.95474	3.20587	4.46197	0.924268	3.14427	3.29733	4.98211	5.70394	6.37855	6.78131	chr6	chromosome 6 open reading frame, human C7orf57
100031749	CDCA8	1.4819e-05	1.28198e-06	up	7.74744	7.74744	2.95372	6.96816	5.9235	6.71434	6.39219	6.47259	9.49081	9.17508	9.62236	9.50325	chr4	cell division cycle associated 8
100030765	XKR6	0.0207479	0.012246	up	7.71883	7.71883	2.94838	3.32134	0.358715	4.14666	4.05116	4.9754	5.8294	6.59681	6.1696	6.68033	chr1	XK related 6
103106316	LOC103106316	0.000319908	8.14859e-05	up	7.71138	7.71138	2.94699	6.66974	5.77893	7.45825	7.55366	7.27918	10.011	9.65364	10.1821	9.73307	chr2	uncharacterized LOC103106316
100032719	F11R	4.7648e-05	6.45186e-06	up	7.68546	7.68546	2.94213	6.31824	6.2823	7.02581	7.19955	7.22333	9.33229	9.86908	9.89516	9.91138	chr2	F11 receptor
100022973	MUSK	0.0103631	0.00550908	up	7.66363	7.66363	2.93803	3.35787	1.68064	4.14666	4.66783	4.06286	5.51697	6.83581	5.69583	8.0362	chr6	muscle associated receptor tyrosine kinase
100028100	TRAIP	0.000988608	0.000333623	up	7.65963	7.65963	2.93727	7.25424	6.66368	5.42677	5.23173	5.22333	8.89771	9.11538	8.87568	8.70012	chr6	TRAF interacting protein
100011668	HOXA4	0.0001608	3.26677e-05	up	7.6475	7.6475	2.93499	6.86897	6.02693	7.39459	7.57042	7.38479	9.82748	10.2835	9.7108	10.1147	chr8	homeobox A4
100012173	LOC100012173	0.00609156	0.00296176	up	7.63578	7.63578	2.93278	5.57246	6.10139	2.79874	4.09969	5.02152	7.33892	8.12531	7.14897	7.99294	chr2	uncharacterized protein C17orf47 homolog
100032111	NUSAP1	8.83086e-06	5.72131e-07	up	7.63002	7.63002	2.93169	7.68699	7.5436	8.1722	8.37302	8.10211	10.7176	10.8186	11.0226	11.0702	chr1	nucleolar and spindle associated protein 1
100019356	NLK	2.10327e-06	6.33947e-08	up	7.62135	7.62135	2.93005	9.08436	9.00656	9.09419	8.99913	8.67237	11.8162	12.2747	11.7788	11.7358	chr2	nemo like kinase
100014645	PLEKHG6	0.000833729	0.000271017	up	7.55482	7.55482	2.9174	6.15958	5.03828	4.62471	4.6037	4.36772	7.19022	7.51787	8.11444	8.68224	chr8	pleckstrin homology and RhoGEF domain containing G6
100019632	RPL21	1.38644e-07	9.08404e-10	up	7.5424	7.5424	2.91502	10.591	10.6546	10.6646	10.6941	10.7008	13.5373	13.353	13.6708	13.7431	chr4	ribosomal protein L21
100017730	SNN	0.00190073	0.00074315	up	7.52466	7.52466	2.91163	8.24304	8.77656	6.42677	6.43889	7.29733	10.311	10.5775	10.1091	10.3949	chr6	stannin
107651990	LOC107651990	0.0088771	0.00459234	up	7.52173	7.52173	2.91106	0	1.94368	2.92427	3.14427	2.9754	5.17902	6.16556	4.52572	4.56404	chr3	uncharacterized LOC107651990
100023805	SKA3	3.97991e-06	1.63025e-07	up	7.49677	7.49677	2.90627	6.23316	6.08209	5.54876	5.71412	5.67584	8.66366	8.92577	8.63878	8.80004	chr4	spindle and kinetochore associated complex subunit 3
100031828	ASB9	0.000125487	2.36075e-05	up	7.43761	7.43761	2.89484	4.32486	4.69856	4.86287	4.95162	3.43483	7.40941	7.2108	7.5015	7.27585	chr7	ankyrin repeat and SOCS box containing 9
100025832	AMER3	0.0226954	0.0135678	up	7.4194	7.4194	2.8913	4.96668	7.90432	3.50923	4.00225	4.52999	7.92182	8.02842	6.95709	8.58785	chr4	APC membrane recruitment protein 3
100027350	KIFC1	1.41026e-06	3.45544e-08	up	7.4071	7.4071	2.88891	8.66122	8.40906	8.52666	8.31419	8.19457	11.1697	11.1128	11.5357	11.422	chr2	kinesin family member C1
100016408	ONECUT2	0.000115456	2.1004e-05	up	7.405	7.405	2.8885	3.42826	3.68064	2.80745	3.95162	3.79983	6.99201	6.52902	5.80893	6.35829	chr3	one cut homeobox 2
103100021	B3GNT5	0.00373027	0.00166678	up	7.37076	7.37076	2.88181	9.36796	8.24847	7.14021	6.91245	6.34172	10.5658	10.6908	10.343	10.3363	chr7	UDP-GlcNAc:betaGal beta-1,3-N-acetylglucosaminyltransferase 5
100015913	PAX3	0.0156982	0.00890804	up	7.36189	7.36189	2.88008	3.28387	2.16607	3.50923	3.89915	6.24219	6.85531	7.79204	5.95258	6.20078	chr7	paired box 3
103103647	PARM1	0.00882949	0.00455709	up	7.36131	7.36131	2.87996	6.20482	8.13798	5.09419	5.12155	5.22333	9.53399	8.9591	7.77989	9.07235	chr5	prostate androgen-regulated mucin-like protein 1
100013639	LOC100013639	0.000606413	0.000182767	up	7.34719	7.34719	2.87719	5.27969	4.44618	4.03974	3.14427	3.56036	6.97884	6.80121	7.2913	6.81361	chrX	mortality factor 4-like protein 1 pseudogene
100019824	LOC100019824	0.00333988	0.00146021	up	7.33683	7.33683	2.87516	6.26441	3.72865	5.63209	6.33409	6.15763	8.12183	8.71337	8.02117	9.13775	chrX	fibronectin type-III domain-containing protein 3a-like
100019044	GPC2	0.0193847	0.0113205	up	7.32824	7.32824	2.87347	7.59258	9.33809	5.76557	5.27355	5.57531	9.30001	9.57269	9.55365	9.90362	chr2	glypican 2
100014202	PPP2R2C	0.0135136	0.00749162	up	7.29924	7.29924	2.86775	4.54374	4.80717	7.30509	7.22464	7.46725	8.33462	9.53027	8.72275	9.96166	chr5	protein phosphatase 2 regulatory subunit Bgamma
100016939	WDR62	4.89744e-06	2.25528e-07	up	7.19099	7.19099	2.84619	6.7694	7.26543	6.7487	6.48412	6.67584	9.43854	9.6579	9.83014	9.61297	chr4	WD repeat domain 62
107652233	LOC107652233	0.000151145	2.97746e-05	up	7.17008	7.17008	2.84199	5.40366	3.95545	4.92427	5.21035	4.2608	7.78553	7.39891	7.50462	7.68252	chr4	centromere protein Q-like
100017476	LOC100017476	4.04023e-06	1.69748e-07	up	7.14477	7.14477	2.83689	11.1514	10.8679	10.5694	10.6754	10.5208	13.7105	13.3269	13.7618	13.5762	chr3	acidic leucine-rich nuclear phosphoprotein 32 family member B-like
100027010	KIF17	0.00855221	0.00438698	up	7.13741	7.13741	2.8354	2.62091	0.773752	2.66123	3.14427	4.14533	5.84134	5.36072	4.42235	6.39358	chr4	kinesin family member 17
100619080	HOXB6	9.42019e-06	6.35093e-07	up	7.12992	7.12992	2.83389	8.23486	7.37738	7.58723	7.44805	7.53764	10.5224	10.5638	10.5567	10.2406	chr2	homeobox B6
100026258	SH2D3A	0.0025629	0.00106253	up	7.11495	7.11495	2.83085	1.65301	4.54589	3.33931	2.46619	3.56036	5.87976	6.04335	6.02501	5.8271	chr3	SH2 domain containing 3A
100016201	PLXNC1	0.00288588	0.00122398	up	7.08976	7.08976	2.82574	7.19732	5.02168	4.54876	4.53658	4.78276	7.96738	8.13873	7.89986	8.16665	chr8	plexin C1
100031382	BOD1	6.68911e-06	3.78481e-07	up	7.07737	7.07737	2.82321	8.43917	8.12811	7.67022	7.72169	7.76982	10.7122	10.8766	10.6478	10.8395	chr1	biorientation of chromosomes in cell division 1
100032956	SASS6	0.000187526	4.04368e-05	up	7.06575	7.06575	2.82084	5.65065	4.81724	5.09419	4.78812	4.14533	8.06231	7.81556	7.9163	7.08562	chr2	SAS-6 centriolar assembly protein
100619048	FOXQ1	0.0114079	0.00615452	up	7.06359	7.06359	2.8204	2.62091	3.20604	4.57452	4.79771	4.85804	5.25071	6.37499	7.62954	8.07214	chr3	forkhead box Q1
100019388	CAPS	0.00136765	0.000496795	up	7.03802	7.03802	2.81517	3.77599	2.05952	4.3837	2.5319	3.67643	6.15077	6.30104	6.08506	5.86584	chr3	calcyphosine
100019985	NTMT2	0.00228763	0.000928464	up	7.03768	7.03768	2.8151	4.45935	6.60719	4.2462	4.46619	5.64783	8.02278	8.42793	7.52287	7.62822	chr2	N-terminal Xaa-Pro-Lys N-methyltransferase 2
100011824	C4HXorf58	0.00692141	0.00343027	up	7.03748	7.03748	2.81506	2.62091	4.77037	1.92427	1.72923	3.56036	4.92024	6.01851	5.8256	6.17999	chr4	chromosome 4 open reading frame, human CXorf58
100019558	RGS11	0.0137261	0.00762493	up	7.03597	7.03597	2.81475	7.50236	8.00834	5.42677	5.23173	4.43483	8.98211	8.4952	9.23918	9.02573	chr6	regulator of G protein signaling 11
100024411	IGDCC4	0.0461369	0.0305395	up	7.02814	7.02814	2.81314	9.19373	9.63647	5.27004	5.27355	6.35044	9.95574	10.3121	9.94348	9.62068	chr1	immunoglobulin superfamily DCC subclass member 4
100015832	ADGRB3	0.00449737	0.00208593	up	7.02003	7.02003	2.81148	0.620905	3.1313	3.33931	3.28722	3.56036	5.46607	5.47937	5.56949	5.88225	chr2	adhesion G protein-coupled receptor B3
100617570	KIF23	0.000152666	3.02813e-05	up	7.01179	7.01179	2.80978	7.65672	6.50979	6.88307	6.97232	6.02888	9.6211	9.35419	9.90612	9.59833	chr1	kinesin family member 23
100018705	LOC100018705	6.57286e-05	9.98402e-06	up	6.99719	6.99719	2.80678	2.79083	3.05915	1.92427	2.46619	2.56036	5.44578	5.04261	5.10048	5.87888	chr2	histone H1.4-like
103102028	LOC103102028	0.0161677	0.00921986	up	6.98249	6.98249	2.80374	0.620905	0.358715	3.33931	3.39219	3.59989	4.90181	5.18652	5.12591	5.04954	chr2	uncharacterized LOC103102028
100017989	ACHE	0.00692624	0.00343319	up	6.97553	6.97553	2.8023	6.33575	5.18772	4.03974	4.00225	4.64783	6.8574	7.45351	7.05137	9.21756	chr2	acetylcholinesterase (Cartwright blood group)
100018486	JPH3	0.00257808	0.00107076	up	6.97522	6.97522	2.80224	2.73638	4.83984	3.92427	4.46619	4.0198	6.81465	6.50417	5.90271	7.97661	chr1	junctophilin 3
100012273	PRC1	0.000237576	5.51934e-05	up	6.93962	6.93962	2.79486	7.82959	7.05064	8.63622	8.61119	7.90964	10.7643	10.4813	10.9292	11.0345	chr1	protein regulator of cytokinesis 1
100030607	CDCA5	1.56579e-05	1.38044e-06	up	6.92556	6.92556	2.79193	6.94131	6.07131	6.35053	6.49183	5.9296	9.05329	9.06858	9.26144	9.21208	chr8	cell division cycle associated 5
100012526	LOC100012526	0.0391784	0.0254005	up	6.92197	6.92197	2.79118	9.59067	9.49224	5.54876	6.19774	6.19102	10.7279	10.6255	9.68235	9.74532	chrX	neuronal migration protein doublecortin-like
100032824	ADGRB1	0.016154	0.00921041	up	6.90557	6.90557	2.78776	3.8173	4.05915	4.54876	2.95162	7.00882	6.79333	6.88338	7.25526	8.1276	chr3	adhesion G protein-coupled receptor B1
100023607	DBF4B	4.4352e-05	5.85254e-06	up	6.89313	6.89313	2.78516	6.13772	5.95366	5.22195	5.83077	5.14533	8.57004	8.39226	8.68671	8.12317	chr2	DBF4 zinc finger B
100013735	KIF22	4.89272e-07	7.3547e-09	up	6.89063	6.89063	2.78464	7.885	7.75206	8.03627	7.96444	7.66889	10.6653	10.4477	10.7987	10.6722	chr6	kinesin family member 22
107650211	LOC107650211	0.000258141	6.14454e-05	up	6.86881	6.86881	2.78006	5.5652	4.7058	4.14666	3.95162	4.14533	7.16631	7.64827	7.04604	7.2713	chr8	uncharacterized LOC107650211
100025808	SEMA4F	0.000175249	3.66567e-05	up	6.85747	6.85747	2.77768	5.29333	5.5831	5.73162	6.02691	6.31525	7.85438	9.24466	8.40861	8.76323	chr5	ssemaphorin 4F
100025862	TMTC4	1.17756e-05	8.90359e-07	up	6.8534	6.8534	2.77682	7.76001	8.29567	8.33366	8.51059	8.53764	10.9768	10.972	10.8811	11.4274	chr7	transmembrane O-mannosyltransferase targeting cadherins 4
100028502	TMC4	0.00145621	0.000535529	up	6.84567	6.84567	2.77519	5.40331	5.36852	4.50923	3.31419	5.0198	6.83295	7.41924	7.75222	7.98839	chr4	transmembrane channel like 4
107650212	LOC107650212	0.000127991	2.42322e-05	up	6.84562	6.84562	2.77518	5.46124	4.60664	5.54941	5.92694	5.78233	7.70173	8.52298	8.41033	8.32692	chr8	uncharacterized LOC107650212
100028158	BVES	0.00610435	0.00296936	up	6.84443	6.84443	2.77493	3.20587	1.35871	3.03974	4.6037	4.13191	6.55763	5.64869	6.14878	5.81656	chr2	blood vessel epicardial substance
100025077	MAPT	0.013024	0.00717812	up	6.8256	6.8256	2.77095	0.997566	4.19144	4.13805	3.53658	4.76113	6.24662	5.99823	5.98853	6.95024	chr2	microtubule associated protein tau
100011471	LOC100011471	0.00013177	2.50764e-05	up	6.8188	6.8188	2.76952	3.71176	4.82404	3.50923	4.46619	4.67584	7.06724	6.92652	6.83333	7.20063	chr2	histone H1.4-like
100014655	DUSP6	0.000359411	9.39519e-05	up	6.81505	6.81505	2.76872	10.4245	10.6957	10.0164	9.69725	8.89029	12.3688	12.7122	12.7767	12.9966	chr8	dual specificity phosphatase 6
100024983	GFRA3	0.0359095	0.0230328	up	6.81279	6.81279	2.76825	4.30273	3.72795	0.339305	1.72923	0	4.65447	4.70209	4.53182	5.26398	chr1	GDNF family receptor alpha 3
100017114	RPS6KA6	8.22149e-07	1.54481e-08	up	6.80231	6.80231	2.76602	7.16533	7.27956	6.90916	6.95205	7.28753	9.79278	9.8396	10.0921	9.81455	chrX	ribosomal protein S6 kinase A6
100015182	KHDRBS2	0.0046072	0.00214276	up	6.78531	6.78531	2.76241	2.42826	0.358715	1.92427	3.31419	2.56036	4.68475	4.36722	4.72497	5.74135	chr2	KH RNA binding domain containing, signal transduction associated 2
100011986	CCNT2	0.000173006	3.60056e-05	up	6.78176	6.78176	2.76166	7.05867	6.97949	8.20349	8.21573	7.9829	10.6334	10.418	10.5356	10.2119	chr4	cyclin T2
100021967	ZADH2	4.20756e-05	5.42983e-06	up	6.77765	6.77765	2.76078	7.40916	8.44474	8.20658	8.36343	8.32634	10.8745	11.1608	11.0698	10.5383	chr3	zinc binding alcohol dehydrogenase domain containing 2
100025499	MYB	0.00016647	3.43006e-05	up	6.76281	6.76281	2.75762	4.65065	3.26561	4.18061	3.78812	4.65723	7.15073	6.74106	6.98308	6.58938	chr2	MYB proto-oncogene, transcription factor
100028435	NFATC2	0.000408693	0.000110868	up	6.76256	6.76256	2.75757	4.94283	3.44618	5.01173	4.75898	3.96029	7.05302	6.81699	7.20539	7.65088	chr1	nuclear factor of activated T cells 2
100029583	KPNA2	4.8968e-05	6.72507e-06	up	6.76078	6.76078	2.75719	10.2085	10.1216	9.66123	9.55436	9.12133	12.7458	12.205	12.6853	12.3263	chr2	karyopherin subunit alpha 2
100029575	C2H17orf58	0.0025214	0.00104248	up	6.74393	6.74393	2.75359	3.86883	2.47419	0.924268	2.14427	1.9754	4.86596	5.26369	4.97388	5.02041	chr2	chromosome 2 open reading frame, human C17orf58
100011001	RAB3D	0.00830269	0.00423778	up	6.73234	6.73234	2.75111	4.12341	6.72457	3.14666	4.46619	3.78276	6.96661	7.27458	7.39282	7.16528	chr3	RAB3D, member RAS oncogene family
100617053	TCEA1	0.000481015	0.000136224	up	6.71955	6.71955	2.74836	9.04914	9.21891	7.62008	7.67044	7.95363	10.9634	11.1317	11.0515	11.0567	chr3	transcription elongation factor A1
100020745	CCDC77	4.41189e-05	5.8101e-06	up	6.70019	6.70019	2.7442	5.79056	6.12757	5.76557	5.53658	4.9754	7.98495	8.44326	8.58452	8.52062	chr8	coiled-coil domain containing 77
100022820	FSD1	0.00444607	0.00205746	up	6.69623	6.69623	2.74335	6.34854	4.87178	7.73162	7.61187	7.24219	9.27401	9.43229	9.56368	9.74822	chr3	fibronectin type III and SPRY domain containing 1
100020547	POU3F2	0.00153172	0.000570428	up	6.68556	6.68556	2.74105	3.20587	3.35871	5.2462	4.53658	4.18485	6.14794	6.79676	6.99734	7.44792	chr2	POU class 3 homeobox 2
100032790	TGFA	0.00400056	0.00181671	up	6.64142	6.64142	2.73149	5.36156	4.2167	3.23655	2.243	3.71237	6.26027	6.41599	6.54468	6.72117	chr1	transforming growth factor alpha
100019727	CCNB2	2.39869e-06	7.57195e-08	up	6.63614	6.63614	2.73034	7.23131	7.62722	7.57771	7.28382	7.37628	10.0563	9.87602	10.2767	10.3894	chr1	cyclin B2
100028759	SFI1	1.42089e-05	1.19502e-06	up	6.63405	6.63405	2.72989	5.66587	5.46018	5.2935	5.18866	5.0198	7.576	8.32189	8.28811	8.03597	chr3	SFI1 centrin binding protein
100619220	INCENP	2.02244e-05	1.98976e-06	up	6.63038	6.63038	2.72909	8.04075	8.25259	8.75645	8.83252	8.54348	11.4162	10.7907	11.3425	11.3076	chr5	inner centromere protein
100016450	ST8SIA3	0.000579588	0.000172285	up	6.60859	6.60859	2.72434	3.5595	2.77375	2.92427	2.95162	2.78276	5.51449	6.95061	5.06864	5.35715	chr3	ST8 alpha-N-acetyl-neuraminide alpha-2,8-sialyltransferase 3
100012729	DNAJA4	0.0450996	0.0297681	up	6.60621	6.60621	2.72382	6.25182	7.45763	3.66123	2.95162	3.43483	7.19206	6.81616	8.2906	7.60218	chr1	DnaJ heat shock protein family (Hsp40) member A4
100022181	ANO7	1.04423e-05	7.36183e-07	up	6.59404	6.59404	2.72116	3.35426	2.73445	3.14666	2.72923	3.29733	5.49664	5.67411	5.95118	5.97226	chr7	anoctamin 7
100010165	LOC100010165	0.00095904	0.000320545	up	6.57982	6.57982	2.71805	4.55101	5.27837	3.09419	4.23173	3.56036	6.59647	7.11566	6.96275	6.76985	chr3	zinc finger protein 501-like
100018889	PPP1R35	0.000553843	0.000162505	up	6.55554	6.55554	2.71271	5.22715	6.0755	4.86287	5.09846	4.78276	7.14963	7.76928	7.96455	8.80479	chr2	protein phosphatase 1 regulatory subunit 35
100011592	HOXA10	0.0049171	0.00231349	up	6.5501	6.5501	2.71152	3.70837	6.35314	4.5357	3.5638	4.17834	7.63372	7.05471	7.53884	6.49029	chr8	homeobox A10
100019386	MPP2	0.000130592	2.48025e-05	up	6.54112	6.54112	2.70954	6.64682	7.21207	6.12066	6.18866	6.29733	8.63099	9.23863	9.22192	9.71904	chr2	membrane palmitoylated protein 2
100027569	POLE	0.000326706	8.35418e-05	up	6.53528	6.53528	2.70825	8.10256	7.1335	7.08077	7.12155	6.43483	10.3638	9.75359	10.0797	9.33447	chr3	DNA polymerase epsilon, catalytic subunit
100032778	PPP1R16B	0.00389432	0.001755	up	6.52811	6.52811	2.70667	1.62091	2.35871	3.33931	3.95162	4.14533	5.31052	5.53682	5.9014	6.41063	chr1	protein phosphatase 1 regulatory subunit 16B
100014740	SFXN5	0.000121827	2.25798e-05	up	6.5273	6.5273	2.70649	7.20323	7.61425	6.31659	6.46619	6.72818	9.77587	9.82202	9.30419	9.38661	chr1	sideroflexin 5
103103292	GOLGA7B	1.07548e-05	7.76805e-07	up	6.51706	6.51706	2.70422	2.20587	2.68064	1.92427	2.14427	2.29733	4.87686	4.76263	4.82685	5.35244	chr1	golgin A7 family member B
100014230	LOC100014230	3.98691e-06	1.64913e-07	up	6.50823	6.50823	2.70227	6.74046	6.14007	6.56812	6.66783	6.64783	9.48161	9.31098	9.01728	9.21064	chr7	kelch repeat and BTB domain-containing protein 7
100014352	BLM	0.000122668	2.28465e-05	up	6.50459	6.50459	2.70146	6.21585	5.91841	5.69686	5.23173	4.88229	8.42946	8.35855	8.48572	7.88822	chr1	BLM RecQ like helicase
100024789	FHDC1	0.00027543	6.68236e-05	up	6.504	6.504	2.70133	7.55164	5.69856	6.71263	6.42039	6.6165	9.50149	9.37582	9.27128	9.0565	chr5	FH2 domain containing 1
100025023	CDC25C	7.17261e-05	1.12454e-05	up	6.4912	6.4912	2.69849	3.34701	4.01044	3.66123	4.31313	4.2608	6.12306	6.86002	6.96675	6.5182	chr1	cell division cycle 25C
100010836	PLK4	2.4592e-05	2.59888e-06	up	6.47577	6.47577	2.69505	8.0426	8.22821	7.67022	7.7516	7.19457	10.644	10.243	10.6037	10.3992	chr5	polo like kinase 4
100021004	SLC22A23	0.000688544	0.000213679	up	6.47259	6.47259	2.69434	3.08034	3.02168	2.66123	3.14427	4.29733	5.36941	5.48202	6.26311	6.62671	chr3	solute carrier family 22 member 23
100010228	SLC45A1	9.98805e-05	1.73637e-05	up	6.44075	6.44075	2.68723	3.20587	2.94368	3.66123	3.14427	2.56036	5.23369	6.17601	5.62119	6.13034	chr4	solute carrier family 45 member 1
100027987	LOC100027987	0.0139313	0.00775878	up	6.43904	6.43904	2.68685	5.30815	5.76811	3.50923	2.46619	4.36772	7.9901	6.08629	7.09574	6.71077	chr1	homeobox protein MSH-C-like
100023031	PGAP4	0.00813466	0.00413856	up	6.43755	6.43755	2.68651	5.72943	2.19464	3.66123	4.72923	4.59011	6.76285	6.81158	6.91441	6.98092	chr6	post-GPI attachment to proteins GalNAc transferase 4
100017333	LRAT	0.00468425	0.00218458	up	6.40593	6.40593	2.67941	5.63437	5.56165	4.14666	3.14427	4.46725	6.49406	7.11147	7.41475	8.06071	chr5	lecithin retinol acyltransferase
100021876	HOGA1	0.0163604	0.00935633	up	6.40164	6.40164	2.67844	1.94283	3.29731	0.339305	3.46619	4.0198	5.02858	5.62213	4.64648	5.86892	chr1	4-hydroxy-2-oxoglutarate aldolase 1
100010879	RHOBTB3	1.04423e-05	7.35377e-07	up	6.3983	6.3983	2.67769	6.42581	5.91841	6.19386	5.96479	6.1511	9.10512	8.53191	9.09646	8.50045	chr3	Rho related BTB domain containing 3
100022903	HROB	0.000101746	1.77856e-05	up	6.38485	6.38485	2.67465	6.17447	5.98042	5.79874	5.00225	5.06286	8.13575	8.29631	8.50672	8.17483	chr2	homologous recombination factor with OB-fold
100014489	IRX3	0.0018962	0.000740808	up	6.34075	6.34075	2.66465	6.37579	6.77527	6.09419	5.97715	8.13779	9.69132	9.58353	9.48998	8.58194	chr1	iroquois homeobox 3
100020456	FKBP3	1.25753e-05	9.86743e-07	up	6.3128	6.3128	2.65828	9.22618	8.68091	8.71634	8.55224	8.41627	11.5078	11.1232	11.631	11.2448	chr1	FKBP prolyl isomerase 3
100013170	LRRN1	0.00659759	0.00324648	up	6.31228	6.31228	2.65816	6.01425	6.5353	7.65219	7.66783	9.2375	9.87358	10.1084	9.91513	10.4212	chr6	leucine rich repeat neuronal 1
100012785	LOC100012785	1.43064e-05	1.20645e-06	up	6.31169	6.31169	2.65803	10.3922	10.0011	10.8441	10.5515	10.541	13.288	12.7612	13.3155	13.1313	chr5	histone H2A.Z
100021430	MKI67	4.89744e-06	2.26007e-07	up	6.30503	6.30503	2.6565	9.67059	9.65437	9.81453	9.91795	9.15282	12.3939	12.2942	12.2584	12.2477	chr1	marker of proliferation Ki-67
100011107	CORO6	0.000649608	0.000198862	up	6.30342	6.30342	2.65613	4.2454	4.74023	4.03974	3.8447	4.79983	6.69187	6.4143	6.72107	8.13321	chr2	coronin 6
100027730	MCM2	2.43995e-05	2.56404e-06	up	6.29979	6.29979	2.6553	9.50003	9.05646	8.8862	8.65206	8.52615	11.6022	11.5726	11.8188	11.3243	chr6	minichromosome maintenance complex component 2
100018748	OLFML2A	0.0344331	0.0219202	up	6.29162	6.29162	2.65343	8.31239	4.47419	3.87743	4.34066	4.51972	7.8462	7.93906	7.0504	8.19757	chr1	olfactomedin like 2A
100021093	LOC100021093	0.00284268	0.00120309	up	6.27492	6.27492	2.6496	2.35787	2.47419	3.03974	2.72923	3.43483	5.48966	4.37655	4.9849	6.97597	chr1	F-actin-uncapping protein RLTPR
100022922	PARD6B	2.2928e-05	2.32985e-06	up	6.26647	6.26647	2.64765	4.97446	5.9389	5.62471	5.25279	5.41834	8.03627	7.84527	8.38199	8.09444	chr1	par-6 family cell polarity regulator beta
100029151	CUEDC2	3.35114e-06	1.20292e-07	up	6.26577	6.26577	2.64749	7.15229	7.35287	7.31659	7.22641	7.42248	9.64718	9.92119	9.85587	10.3422	chr1	CUE domain containing 2
100026570	ASPM	0.00106788	0.000367196	up	6.26175	6.26175	2.64657	7.47265	6.89269	8.76976	8.91079	8.20422	10.7862	10.5726	10.864	10.5636	chr2	assembly factor for spindle microtubules
100016945	SMC4	2.33726e-05	2.39083e-06	up	6.25949	6.25949	2.64605	9.6586	9.57174	9.05882	9.25589	8.77143	11.8315	11.6262	12.1107	12.069	chr7	structural maintenance of chromosomes 4
100015488	ACTN3	3.28078e-05	3.84669e-06	up	6.25874	6.25874	2.64587	3.8469	3.58111	3.66123	4.14426	4.49896	6.23158	6.54471	6.81808	6.77509	chr8	actinin alpha 3
100010060	HOXA5	0.0128821	0.00709025	up	6.25595	6.25595	2.64523	9.40144	8.77727	6.69686	6.58721	6.41834	10.4808	10.7111	9.73438	9.95947	chr8	homeobox A5
100029862	UBXN2B	0.000296391	7.39138e-05	up	6.23931	6.23931	2.64139	5.21585	6.77657	5.50923	5.69885	5.10468	8.29373	8.16703	8.51052	8.23841	chr3	UBX domain protein 2B
100020509	P2RY1	0.0437639	0.0287648	up	6.21461	6.21461	2.63566	5.39385	7.47869	3.14666	3.46619	2.78276	7.23408	7.1705	7.0803	6.87229	chr7	purinergic receptor P2Y1
100027531	FREM2	0.00963239	0.00505691	up	6.21179	6.21179	2.63501	2.94283	3.39551	5.42677	5.46192	4.22333	6.1106	6.86963	6.63614	8.08394	chr4	FRAS1 related extracellular matrix 2
100031610	ARHGAP11A	1.44706e-05	1.23443e-06	up	6.2098	6.2098	2.63455	8.07715	7.77584	8.27004	8.16386	7.43483	10.7373	10.3503	10.7293	10.4987	chr1	Rho GTPase activating protein 11A
100030952	DOCK2	0.035093	0.0224168	up	6.20525	6.20525	2.63349	2.03594	0.973121	4.42677	4.53658	5.10251	6.64376	5.40185	6.18148	5.96682	chr1	dedicator of cytokinesis 2
100016686	CERS1	2.48389e-05	2.63231e-06	up	6.19231	6.19231	2.63048	4.95287	6.03811	5.62471	5.53658	5.78276	8.06727	8.38303	8.21271	8.20691	chr3	ceramide synthase 1
100011361	SKA2	5.42144e-06	2.7097e-07	up	6.17357	6.17357	2.6261	8.30713	8.21142	8.45044	8.24834	8.02525	10.5553	10.6822	11.0857	11.1752	chr2	spindle and kinetochore associated complex subunit 2
100019377	DEPDC4	0.000621856	0.000188637	up	6.16525	6.16525	2.62416	5.27788	4.14775	3.66123	3.46619	3.78276	6.73441	6.66682	7.09057	6.27348	chr8	DEP domain containing 4
100025845	SLCO4A1	0.0158112	0.00898404	up	6.13653	6.13653	2.61742	5.77065	5.46724	7.77546	8.26718	8.76145	9.88628	10.1433	9.60661	9.66709	chr1	solute carrier organic anion transporter family member 4A1
100018234	ST8SIA5	0.0373459	0.0240805	up	6.1258	6.1258	2.6149	2.20587	1.35871	4.66123	4.42967	5.06286	5.32432	6.96458	5.21987	7.1255	chr3	ST8 alpha-N-acetyl-neuraminide alpha-2,8-sialyltransferase 5
100028633	HYAL2	0.00155177	0.000579537	up	6.11637	6.11637	2.61268	9.17436	8.28218	7.44783	7.25279	7.77198	9.76681	11.0042	10.5982	11.0248	chr6	hyaluronidase 2
100026089	CLCN2	0.000712112	0.000222652	up	6.11128	6.11128	2.61147	7.04266	6.40441	6.3837	6.08678	7.65488	8.61222	9.23231	9.52688	9.93244	chr2	chloride voltage-gated channel 2
103099770	LOC103099770	0.00582259	0.00280736	up	6.10902	6.10902	2.61094	4.57685	5.46588	2.66123	3.14427	3.43483	5.94416	6.80574	6.87392	6.24639	chr1	uncharacterized LOC103099770
100017094	CCL28	0.00217671	0.000873301	up	6.10598	6.10598	2.61022	2.44771	4.65468	2.98043	3.43827	3.45042	5.68966	5.34823	6.15018	6.83002	chr3	C-C motif chemokine ligand 28
100025287	RMI2	0.000167942	3.47118e-05	up	6.10521	6.10521	2.61004	5.01322	4.78498	4.14666	4.69885	3.79625	7.41094	7.43858	6.70953	6.8331	chr6	RecQ mediated genome instability 2
100032005	FGGY	0.000509035	0.00014634	up	6.0992	6.0992	2.60862	4.22577	4.15957	2.50923	3.14427	3.67584	6.01096	6.09291	6.44309	6.05926	chr2	FGGY carbohydrate kinase domain containing
100018145	MCM7	9.8562e-06	6.77081e-07	up	6.09501	6.09501	2.60763	9.37518	8.91546	8.96319	8.92234	8.64783	11.8063	11.3534	11.7811	11.3489	chr2	minichromosome maintenance complex component 7
100018406	ARHGEF9	0.0368263	0.0236929	up	6.08415	6.08415	2.60506	7.55051	7.47498	3.79874	4.14426	4.56036	8.3083	8.01878	7.85732	8.25891	chrX	Cdc42 guanine nucleotide exchange factor (GEF) 9
100019222	PRSS53	0.0032204	0.00140117	up	6.07888	6.07888	2.6038	3.71505	5.63513	3.1385	3.46619	3.83338	5.99651	6.42142	6.63697	7.19092	chr6	serine protease 53
100012859	WNT5A	0.043536	0.0285855	up	6.07088	6.07088	2.60191	9.6162	11.2965	6.97762	7.0267	7.35015	10.8662	11.5058	10.8909	10.9585	chr6	Wnt family member 5A
100618113	SALL2	3.35114e-06	1.20021e-07	up	6.0668	6.0668	2.60094	8.26637	8.19058	7.79463	7.79532	8.27232	10.7737	10.7336	10.6532	10.4987	chr1	spalt like transcription factor 2
103099972	PLA2G3	0.0311225	0.019484	up	6.0457	6.0457	2.59591	4.16687	3.09784	6.2248	6.37148	6.54323	8.00384	6.45659	8.48628	8.5603	chr3	phospholipase A2 group III
100011772	SH2D3C	0.00100727	0.000341586	up	6.04388	6.04388	2.59547	3.93135	3.52864	2.66123	2.46619	3.67584	5.64485	5.54014	5.43584	6.77167	chr1	SH2 domain containing 3C
100021458	TSNAXIP1	3.03338e-05	3.42438e-06	up	6.02935	6.02935	2.592	3.89193	3.18008	3.50923	3.8447	3.83338	5.78124	6.26045	6.31625	6.61754	chr1	translin associated factor X interacting protein 1
100027449	ITGA4	0.00410832	0.00187522	up	6.02313	6.02313	2.59051	7.92444	9.04957	6.8471	6.78812	6.75676	9.99269	10.8261	9.9206	9.51548	chr4	integrin subunit alpha 4
100015043	GAP43	0.00587916	0.00283773	up	6.02303	6.02303	2.59049	8.27971	6.53198	9.08582	9.2541	8.37557	11.2074	10.3853	10.3958	11.5952	chr4	growth associated protein 43
107650192	LOC107650192	9.91545e-05	1.72002e-05	up	6.01292	6.01292	2.58807	8.41024	7.80049	7.57771	7.64012	7.59256	9.80189	10.69	10.2364	10.8409	chr8	uncharacterized LOC107650192
100024601	SP5	0.0114979	0.0062117	up	6.0049	6.0049	2.58614	8.12185	4.48462	6.03974	6.11005	5.99777	7.9361	8.91795	9.30059	8.79314	chr4	Sp5 transcription factor
100617555	CENPV	3.10093e-07	3.28622e-09	up	6.00191	6.00191	2.58542	10.5884	10.5839	10.4542	10.3945	10.5747	13.1162	12.8991	13.1182	13.2848	chr2	centromere protein V
100022199	CBARP	4.03773e-05	5.13782e-06	up	6.00095	6.00095	2.58519	7.35182	6.36606	7.10086	7.05815	7.06021	9.34334	9.32003	9.67244	9.95462	chr3	CACN subunit beta associated regulatory protein
100012222	NOXO1	0.00204438	0.000810837	up	5.98323	5.98323	2.58093	3.13524	3.59138	4.98316	4.53658	4.83338	6.21715	6.42061	7.54792	7.00181	chr6	NADPH oxidase organizer 1
100030259	FOXP4	2.74305e-05	2.98324e-06	up	5.97592	5.97592	2.57916	5.97792	5.65269	5.69929	5.82984	5.66402	8.6938	8.25021	8.69248	7.73916	chr2	forkhead box P4
107652294	LOC107652294	3.84073e-06	1.52544e-07	up	5.95957	5.95957	2.57521	6.45291	6.34398	6.81504	6.42967	6.85192	8.98447	9.08484	9.1795	9.36683	chr4	histone-lysine N-methyltransferase SUV420H2-like
100019146	FYB1	0.00166629	0.0006317	up	5.95118	5.95118	2.57318	2.32134	3.16852	4.21377	4.05116	2.914	5.6957	6.70533	5.73666	5.49005	chr3	FYN binding protein 1
100030965	MPPED2	0.00311596	0.00134451	up	5.94935	5.94935	2.57273	6.68879	7.02642	5.63699	5.74418	5.54526	8.1768	9.49725	7.67729	9.4529	chr5	metallophosphoesterase domain containing 2
100018291	HOXB5	0.0210102	0.0124245	up	5.93991	5.93991	2.57044	5.57897	4.21316	7.60609	7.7833	7.39325	9.33278	9.07145	9.32177	8.61558	chr2	homeobox B5
100013759	GNB3	0.00176957	0.000682693	up	5.9352	5.9352	2.5693	6.49754	6.49462	4.79874	5.26703	5.56036	7.45198	8.18101	8.66619	8.87264	chr8	G protein subunit beta 3
100018645	NR6A1	0.00061322	0.000185326	up	5.90251	5.90251	2.56133	4.96668	5.08902	5.5617	5.23173	5.36772	8.76884	7.64832	8.02978	6.77184	chr1	nuclear receptor subfamily 6 group A member 1
100031990	RRM2	0.000812185	0.000262365	up	5.88131	5.88131	2.55614	8.98688	7.43264	8.61388	8.60096	7.96598	11.6861	10.5435	10.8978	10.3774	chr1	ribonucleotide reductase regulatory subunit M2
103095093	MOB3B	0.00246389	0.00101352	up	5.87601	5.87601	2.55484	1.94283	4.05915	2.92427	2.72923	3.9754	6.06551	5.53273	6.07837	5.04746	chr6	MOB kinase activator 3B
103102070	MIS18BP1	2.95029e-05	3.30396e-06	up	5.87067	5.87067	2.55353	6.37802	5.84285	5.73162	6.05116	5.40167	8.76127	8.4035	8.38764	8.18594	chr1	MIS18 binding protein 1
100013107	KLHL34	0.000911211	0.000301203	up	5.86476	5.86476	2.55207	1.62091	2.22265	3.14666	3.31419	3.29733	5.06768	5.75827	5.10895	5.15478	chr4	kelch like family member 34
100033193	GPAT2	0.00269314	0.00112786	up	5.86454	5.86454	2.55202	2.94283	4.16607	1.92427	2.72923	2.29733	5.82993	5.61055	4.45489	5.56049	chr1	glycerol-3-phosphate acyltransferase 2, mitochondrial
100033064	GPR61	0.00151043	0.000560578	up	5.86377	5.86377	2.55183	3.20587	2.94368	2.33931	3.23173	2.9754	4.72299	5.98533	4.67145	6.58434	chr2	G protein-coupled receptor 61
100013623	SEC61A2	0.000126937	2.39754e-05	up	5.84669	5.84669	2.54762	9.0592	8.51966	8.18479	8.31168	8.18242	10.4763	11.64	10.9074	10.973	chr8	SEC61 translocon subunit alpha 2
100032157	KCNQ4	0.0104132	0.0055404	up	5.842	5.842	2.54646	1.62091	2.68064	4.2462	4.62539	4.40167	5.70929	6.10766	5.96403	6.46471	chr4	potassium voltage-gated channel subfamily Q member 4
100016812	FKBP4	1.41053e-05	1.18126e-06	up	5.81976	5.81976	2.54096	10.8362	10.4294	10.3435	10.2748	10.4769	13.3175	12.5614	13.1939	12.9796	chr8	FKBP prolyl isomerase 4
100024116	AGER	0.000180827	3.83808e-05	up	5.79522	5.79522	2.53486	3.20937	3.931	3.2462	3.53658	4.44943	5.83656	6.22679	6.62148	6.15269	chr2	advanced glycosylation end-product specific receptor
103093401	SAP25	0.000344823	8.93351e-05	up	5.79488	5.79488	2.53478	6.75102	7.17438	6.58723	7.02078	7.40585	8.59048	9.50536	9.84135	10.1533	chr2	Sin3A associated protein 25
100014590	CEP72	0.000891419	0.000292986	up	5.77227	5.77227	2.52914	5.51976	5.24022	4.14666	3.72923	4.29733	6.81725	6.91099	7.41532	7.31955	chr3	centrosomal protein 72
100033148	SLC16A1	5.32159e-05	7.52706e-06	up	5.77009	5.77009	2.52859	11.3576	11.9395	11.2804	11.3173	11.3938	13.9468	14.5699	13.9153	13.5133	chr2	solute carrier family 16 member 1
100020699	SLC18A2	0.00018874	4.07554e-05	up	5.76764	5.76764	2.52798	5.1757	3.68064	4.50923	4.72923	4.73029	6.81076	6.98963	7.1489	7.4227	chr1	solute carrier family 18 member A2
100031075	SLC24A5	0.00195127	0.000767748	up	5.76748	5.76748	2.52794	5.79288	5.78145	4.42677	4.27355	4.0198	7.07978	8.01538	7.19412	7.25804	chr1	solute carrier family 24 member 5
100011380	LOC100011380	7.92247e-06	4.84696e-07	up	5.76599	5.76599	2.52757	7.4538	7.51859	7.86287	7.43889	7.31525	9.81831	9.88739	10.0372	10.4389	chr1	40S ribosomal protein S5 pseudogene
100028927	MARVELD3	0.0106753	0.00570553	up	5.76434	5.76434	2.52716	2.73638	2.43025	4.54746	4.20604	5.1346	5.71203	5.70092	6.9871	6.95236	chr1	MARVEL domain containing 3
103103839	LOC103103839	0.000354719	9.24856e-05	up	5.74227	5.74227	2.52162	4.53196	3.68064	3.70854	2.95162	3.56036	5.8589	6.62726	5.83842	6.50842	chr6	uncharacterized LOC103103839
100016445	DTL	0.0025789	0.00107149	up	5.72675	5.72675	2.51772	6.63064	5.72795	4.92427	4.66783	4.49896	8.40224	7.46083	8.02842	7.3391	chr2	denticleless E3 ubiquitin protein ligase homolog
100027227	LOC100027227	5.293e-05	7.47107e-06	up	5.71763	5.71763	2.51542	10.5922	9.91353	9.93736	9.98426	9.58919	12.8959	12.3134	12.685	12.1806	chr1	phosphoglucomutase-2
103105758	LOC103105758	0.000769431	0.000244969	up	5.71542	5.71542	2.51486	4.47889	6.46926	5.79355	5.7516	6.18892	8.14537	8.4579	8.10162	8.30032	chr3	zinc finger protein 501-like
100020994	CNTLN	0.00226849	0.000919161	up	5.70662	5.70662	2.51264	6.03898	5.29008	3.79874	4.14426	4.06286	7.15214	7.24438	7.18573	7.13624	chr6	centlein
100029785	RAD54B	1.0678e-05	7.69132e-07	up	5.69005	5.69005	2.50844	5.73242	6.18553	6.5091	6.38819	6.10468	8.83926	8.52776	8.84886	8.55382	chr3	RAD54 homolog B
103102093	LPAR6	5.65039e-05	8.12402e-06	up	5.68344	5.68344	2.50676	7.29743	6.15629	6.79874	6.65206	6.57531	8.97848	9.55787	9.07741	9.19716	chr4	lysophosphatidic acid receptor 6
100020443	HOXB2	8.82389e-05	1.48225e-05	up	5.67808	5.67808	2.5054	7.94779	7.1357	8.4054	8.22641	8.01432	10.3053	10.3172	10.6449	10.5379	chr2	homeobox B2
100010019	FGFR1OP2	0.0119778	0.00651868	up	5.67766	5.67766	2.5053	6.57215	6.64732	9.0867	9.22906	8.9109	10.5286	10.648	10.6154	10.5861	chr8	FGFR1 oncogene partner 2
100013874	CKS2	2.96392e-05	3.32147e-06	up	5.67634	5.67634	2.50496	8.80448	8.48117	8.79052	8.47518	8.30183	10.9368	10.6273	11.1559	11.5823	chr6	CDC28 protein kinase regulatory subunit 2
100026231	CDT1	4.08336e-06	1.72364e-07	up	5.67413	5.67413	2.5044	7.64935	7.18695	7.51921	7.43889	7.36772	10.041	9.81675	10.2204	9.6691	chr1	chromatin licensing and DNA replication factor 1
100010496	TMEM150C	0.0104229	0.00555104	up	5.64768	5.64768	2.49766	2.20587	0.358715	2.66123	2.46619	3.78276	4.35154	4.88193	4.4829	5.45407	chr5	transmembrane protein 150C
100030681	DNMT3A	1.84675e-05	1.74256e-06	up	5.64671	5.64671	2.49741	8.56446	8.18051	7.73448	7.74814	7.88679	10.5027	10.4384	10.4071	10.7329	chr1	DNA methyltransferase 3 alpha
100011227	PDCD2L	0.000225538	5.14983e-05	up	5.62972	5.62972	2.49306	5.54028	6.8213	6.81504	6.78089	6.95268	9.07218	8.96082	9.33427	8.93313	chr1	programmed cell death 2 like
100010674	KCTD1	7.21976e-06	4.25969e-07	up	5.62536	5.62536	2.49195	9.11972	9.13865	8.71181	8.78632	9.46782	11.5224	11.5787	11.5648	11.4814	chr3	potassium channel tetramerization domain containing 1
100025150	GPR158	0.0158751	0.00902276	up	5.61899	5.61899	2.49031	4.35787	1.35871	3.79874	4.31419	3.73029	5.82992	5.16742	5.82736	7.18438	chr8	G protein-coupled receptor 158
100031870	DSCC1	7.21976e-06	4.2544e-07	up	5.61702	5.61702	2.4898	5.37133	5.44241	5.79874	5.69885	5.40167	8.30484	7.75073	8.22839	7.84566	chr3	DNA replication and sister chromatid cohesion 1
100013668	MCM3	0.000113586	2.04976e-05	up	5.60888	5.60888	2.48771	9.13631	8.20756	8.69245	8.49741	8.16769	11.3821	10.9574	11.2866	10.4859	chr2	minichromosome maintenance complex component 3
100032779	RASSF2	0.0417455	0.027253	up	5.60356	5.60356	2.48634	5.91246	8.02748	3.50923	4.39219	4.06286	7.91785	7.8596	7.47323	7.41807	chr1	Ras association domain family member 2
100015196	HMGB3	0.0259218	0.0158395	up	5.59449	5.59449	2.48401	10.8895	10.7774	8.24782	7.81023	7.90787	12.1373	11.2463	11.8612	11.1975	chrX	high mobility group box 3
100017066	NTN3	0.000737259	0.000232454	up	5.5777	5.5777	2.47967	6.38677	6.32834	4.86287	5.16663	6.14612	7.84492	8.2072	8.49533	8.48381	chr6	netrin 3
100014933	TOM1L1	6.25111e-05	9.31207e-06	up	5.57204	5.57204	2.47821	5.45157	6.12474	6.63876	6.50182	6.20295	8.76773	8.68725	8.5023	8.69142	chr2	target of myb1 like 1 membrane trafficking protein
100023190	SMC2	2.26795e-05	2.29174e-06	up	5.56519	5.56519	2.47643	7.98233	7.8685	8.51423	8.65008	8.36126	10.8031	10.5984	11.0344	10.571	chr6	structural maintenance of chromosomes 2
100016701	ETV5	0.0121606	0.00663192	up	5.55326	5.55326	2.47334	7.46999	8.54429	10.4918	10.3064	10.2568	11.9262	11.8053	11.8508	11.9665	chr2	ETS variant transcription factor 5
100022188	LOC100022188	0.0021636	0.000867229	up	5.54038	5.54038	2.46998	7.21255	9.5518	7.93404	7.94235	7.40712	10.6056	10.2219	10.5611	10.5297	chr1	glutathione S-transferase omega-1-like
100022822	ABCB9	0.000548781	0.000160778	up	5.5403	5.5403	2.46997	4.01322	5.61157	4.33931	4.00225	4.73029	6.67564	7.30572	6.8758	7.18001	chr3	ATP binding cassette subfamily B member 9
100022094	WASF1	0.000158019	3.18294e-05	up	5.51601	5.51601	2.46362	5.90013	5.54194	5.2462	4.89915	4.73029	8.06177	7.31326	7.94418	7.58945	chr2	WASP family member 1
100020855	FBXO36	0.0184448	0.0107175	up	5.48716	5.48716	2.45606	1.20587	4.29731	4.50923	4.14426	4.22333	5.63536	5.92956	6.02608	6.93725	chr7	F-box protein 36
100016421	FANCI	0.000238484	5.55119e-05	up	5.48407	5.48407	2.45525	6.59656	6.44109	7.56812	7.47948	7.04988	9.23913	9.48674	10.0185	9.18472	chr1	FA complementation group I
100029497	RPIA	1.39175e-05	1.15273e-06	up	5.47836	5.47836	2.45375	9.58773	9.59144	9.10418	9.12011	9.04418	11.9318	11.4949	11.9726	11.5738	chr1	ribose 5-phosphate isomerase A
103100706	LOC103100706	0.00109728	0.000380109	up	5.4726	5.4726	2.45223	4.45649	3.41009	4.2462	4.39219	4.73029	6.35901	5.83839	7.14489	7.45482	chr4	apolipoprotein C-I
100029717	SLC16A3	0.0152897	0.00863944	up	5.47227	5.47227	2.45214	9.00016	8.69171	6.81342	6.96962	5.74274	10.2991	9.52274	9.66846	10.0924	chr2	solute carrier family 16 member 3
100026801	QRICH2	0.0141769	0.00792011	up	5.47219	5.47219	2.45212	1.08034	4.1	3.91421	4.55026	3.06286	5.65956	5.97292	5.83854	5.70359	chr2	glutamine rich 2
100030832	KIF18A	0.000412545	0.000112492	up	5.46598	5.46598	2.45048	5.70327	5.83304	6.8471	7.22108	6.365	8.62376	8.774	9.09252	8.88723	chr5	kinesin family member 18A
107650292	LOC107650292	0.000248596	5.8613e-05	up	5.46449	5.46449	2.45009	5.37262	4.70489	6.06723	5.59304	6.05023	8.381	7.88646	7.76212	8.00117	chrX	uncharacterized LOC107650292
100015949	ELAVL2	0.000343593	8.88615e-05	up	5.45175	5.45175	2.44672	6.21585	5.6161	4.98316	5.14426	5.19457	8.24754	7.18781	7.94291	8.13178	chr6	ELAV like RNA binding protein 2
100026284	CBFA2T3	0.0271344	0.0166844	up	5.45021	5.45021	2.44631	4.79563	2.68064	5.53242	6.10427	6.71687	7.96362	6.95036	7.6164	7.91872	chr1	CBFA2/RUNX1 partner transcriptional co-repressor 3
103092421	SIPA1	0.00209752	0.000835541	up	5.43863	5.43863	2.44324	5.97029	4.66857	6.1108	6.4934	7.15344	8.49069	8.61152	8.60099	8.38697	chr8	signal-induced proliferation-associated 1
103098772	LOC103098772	0.000712112	0.000222632	up	5.41614	5.41614	2.43726	4.40205	4.81283	3.47407	3.21465	3.73917	6.03634	6.90207	6.35586	6.169	chr3	zinc finger protein 260
100033087	SLC16A4	0.0245189	0.0148311	up	5.40751	5.40751	2.43496	5.24876	4.78157	2.92427	1.72923	2.29733	5.47229	5.93824	5.82057	6.09368	chr2	solute carrier family 16 member 4
100029768	PDZD7	0.0113129	0.00609562	up	5.40517	5.40517	2.43434	3.09389	4.59445	4.44783	4.44805	1.59668	5.92634	6.06921	6.29446	5.99207	chr1	PDZ domain containing 7
100018908	LOC100018908	0.000617207	0.000186902	up	5.39407	5.39407	2.43138	3.86883	4.73954	4.79874	4.42967	4.46725	6.18893	7.05753	6.5062	7.81607	chr2	histone H3-like
100015544	LSR	0.00187548	0.000731444	up	5.39331	5.39331	2.43117	7.29135	9.22661	8.36721	7.87897	7.06286	10.1136	10.5795	10.3069	10.5864	chr4	lipolysis stimulated lipoprotein receptor
100033320	AHSA2	0.00226224	0.00091538	up	5.38855	5.38855	2.4299	5.19525	5.21636	6.67916	6.54514	6.45113	8.76144	7.54172	8.97896	8.50712	chr1	activator of HSP90 ATPase homolog 2
100013826	KLHL25	0.000985076	0.000332061	up	5.38558	5.38558	2.4291	4.94283	6.01693	4.2462	4.14426	4.73029	7.55552	7.27408	6.88575	7.26547	chr1	kelch like family member 25
100019665	MAK	0.000140862	2.72407e-05	up	5.36907	5.36907	2.42467	4.41873	4.79612	5.66123	4.66783	5.33295	7.14856	7.33001	7.59121	7.5304	chr3	male germ cell associated kinase
100020248	HMGB1	7.85809e-07	1.447e-08	up	5.36603	5.36603	2.42385	12.2812	12.1134	12.0006	12.0869	11.9456	14.6769	14.4092	14.607	14.3444	chr4	high mobility group box 1
100027860	MNS1	3.45726e-05	4.15755e-06	up	5.36185	5.36185	2.42273	5.02463	5.96851	5.1722	5.65206	5.18485	7.7631	7.77736	7.74123	8.01103	chr1	meiosis specific nuclear structural 1
100029144	HSPB1	0.00991019	0.00522361	up	5.35177	5.35177	2.42002	6.28387	5.01216	4.58723	5.31419	4.43483	8.0938	6.00999	7.33605	8.74606	chr2	heat shock protein family B (small) member 1
100030827	SFMBT1	0.00472426	0.00220678	up	5.34233	5.34233	2.41747	8.26235	7.81951	5.81504	6.2423	6.41003	9.21436	9.2644	9.41364	9.41687	chr6	Scm like with four mbt domains 1
100020365	EDAR	0.0015554	0.000581478	up	5.31117	5.31117	2.40903	1.94283	2.68064	4.03974	2.72923	2.9754	5.29244	5.79126	4.69535	5.35135	chr7	ectodysplasin A receptor
100026818	SYNGR2	0.00039892	0.000107017	up	5.30852	5.30852	2.40831	6.05275	6.67423	6.12066	6.23173	5.52999	7.8905	8.62805	8.31436	9.28782	chr2	synaptogyrin 2
100025330	TMPRSS6	0.00691751	0.00342782	up	5.30792	5.30792	2.40815	3.20587	4.28281	1.33931	2.14427	2.78276	4.86567	5.03976	5.02839	5.70277	chr8	transmembrane serine protease 6
100021132	GNG4	0.00625466	0.00304765	up	5.30405	5.30405	2.40709	6.13398	6.40311	4.58723	4.75898	4.10468	7.86154	7.28705	6.98622	8.28395	chr2	G protein subunit gamma 4
100619343	SUSD2	0.000191311	4.15119e-05	up	5.30025	5.30025	2.40606	3.21466	2.58111	2.33931	2.72923	2.9754	4.85483	5.34064	4.66529	5.83524	chr3	sushi domain containing 2
100026451	EPHX4	0.00987606	0.00520208	up	5.28939	5.28939	2.4031	4.96585	6.6543	4.14666	4.31419	3.43483	6.73154	7.01549	7.3543	7.32374	chr2	epoxide hydrolase 4
100023082	CHAF1A	0.000174375	3.64215e-05	up	5.28274	5.28274	2.40129	8.30156	7.53198	7.60609	7.56633	7.04686	10.4069	10.0054	10.1338	9.5014	chr3	chromatin assembly factor 1 subunit A
100030599	NKAIN2	0.0378564	0.0244438	up	5.27761	5.27761	2.39989	2.94283	0	3.73162	3.66783	3.14533	4.49763	5.03808	4.47676	6.37716	chr2	sodium/potassium transporting ATPase interacting 2
100020774	RFC3	4.19923e-06	1.78006e-07	up	5.27043	5.27043	2.39792	6.58284	6.63611	6.90916	7.09846	6.56786	9.11929	9.00682	9.32885	9.17227	chr4	replication factor C subunit 3
100026918	INPP4B	0.000279806	6.84023e-05	up	5.23962	5.23962	2.38946	9.00045	7.38662	8.01878	8.03884	8.10468	10.755	10.4376	10.5692	10.2356	chr5	inositol polyphosphate-4-phosphatase type II B
100024362	CLMN	0.00116253	0.000406996	up	5.22624	5.22624	2.38577	3.99014	5.02168	4.50923	4.6037	5.60476	6.24791	7.34277	7.35295	7.58306	chr1	calmin
100619516	FBXL19	7.9804e-06	4.89828e-07	up	5.222	5.222	2.3846	9.13977	9.1843	8.77821	8.61925	8.63084	11.302	11.0493	11.3619	11.3071	chr6	F-box and leucine rich repeat protein 19
100017184	TEDC2	0.00350838	0.00155022	up	5.21949	5.21949	2.38391	6.72653	6.23929	5.14666	4.66783	4.49896	7.88489	7.60205	7.97574	7.89637	chr6	tubulin epsilon and delta complex 2
100012906	GPT2	1.0678e-05	7.7045e-07	up	5.21591	5.21591	2.38292	8.11205	8.45726	7.97048	7.95162	8.10897	10.2442	10.8926	10.5221	10.3531	chr1	glutamic--pyruvic transaminase 2
100030211	CPT1C	0.00723863	0.00360436	up	5.21332	5.21332	2.3822	5.5339	5.15965	7.2577	6.97716	7.73029	8.46725	9.01389	9.11452	9.0601	chr4	carnitine palmitoyltransferase 1C
100024522	TMEM200A	0.00829224	0.00423109	up	5.21052	5.21052	2.38143	4.70837	4.56817	5.10484	6.01463	6.86414	9.0154	7.45402	7.38103	7.48337	chr2	transmembrane protein 200A
100022431	TTC13	3.86103e-06	1.55568e-07	up	5.20617	5.20617	2.38022	6.31551	6.50095	6.01024	6.14308	6.04149	8.39394	8.51301	8.61557	8.80739	chr2	tetratricopeptide repeat domain 13
100015272	SEMA6C	0.00921831	0.00480696	up	5.1727	5.1727	2.37092	9.08159	8.31966	6.48664	6.27355	7.61926	9.75128	10.073	9.7144	10.1695	chr2	semaphorin 6C
100030770	GAREM2	0.0011632	0.000407317	up	5.15836	5.15836	2.36691	6.71967	5.1548	4.84853	5.49633	5.12082	8.30059	7.54011	7.82648	7.67258	chr1	GRB2 associated regulator of MAPK1 subtype 2
100015075	HNRNPH3	2.38144e-05	2.47236e-06	up	5.15667	5.15667	2.36644	10.1131	9.61876	9.28719	9.28935	9.37272	11.9797	11.6811	11.9857	11.9641	chr1	heterogeneous nuclear ribonucleoprotein H3
100022567	LOC100022567	0.000197244	4.31106e-05	up	5.15201	5.15201	2.36514	7.45918	6.09324	6.7487	6.25279	6.82089	9.29523	8.92742	9.04812	8.88962	chr1	small nuclear ribonucleoprotein-associated protein N
100019767	SPAG6	0.00436526	0.00201481	up	5.14591	5.14591	2.36343	2.88644	3.98204	1.92427	1.72923	2.56036	4.96763	4.39047	4.77744	5.78404	chr8	sperm associated antigen 6
100022076	HES6	1.16461e-05	8.72691e-07	up	5.14238	5.14238	2.36244	7.32134	7.82903	7.70999	7.58306	7.64074	10.1725	9.92413	9.57803	10.2424	chr2	hes family bHLH transcription factor 6
100012878	RHPN2	0.0291733	0.0181442	up	5.13104	5.13104	2.35925	5.87617	6.05206	8.29931	8.21751	8.52037	8.23501	10.2434	10.0479	10.483	chr1	rhophilin Rho GTPase binding protein 2
100013306	MAP2	0.0339791	0.0215904	up	5.12282	5.12282	2.35694	6.18315	5.22496	8.52087	8.60336	8.31911	10.3374	9.07484	9.36247	10.1342	chr7	microtubule associated protein 2
100014497	CDS1	0.0218935	0.0130162	up	5.11502	5.11502	2.35474	2.35787	1.40136	3.79874	3.95162	4.88229	5.08581	5.20216	6.09565	6.14885	chr5	CDP-diacylglycerol synthase 1
100032004	KNL1	5.21286e-05	7.31485e-06	up	5.11109	5.11109	2.35363	7.19501	6.80442	7.552	7.56773	6.8682	9.78086	9.35478	9.78797	9.2808	chr1	kinetochore scaffold 1
100023191	NUF2	4.14117e-05	5.3092e-06	up	5.10479	5.10479	2.35185	7.11808	7.6305	7.56812	7.50182	6.90614	9.33469	9.85049	9.57319	10.0288	chr7	NUF2 component of NDC80 kinetochore complex
100017224	NIT2	5.22117e-06	2.51935e-07	up	5.10071	5.10071	2.3507	7.76409	8.0706	7.74019	7.57053	7.45922	10.1351	9.99322	9.90007	10.2581	chr4	nitrilase family member 2
100030914	DPYSL5	0.000501103	0.00014342	up	5.09997	5.09997	2.35049	6.56993	6.49143	5.14666	5.61459	6.12515	8.68675	8.04337	8.07601	8.55404	chr1	dihydropyrimidinase like 5
100012063	KLHL10	0.00727873	0.00362705	up	5.09307	5.09307	2.34854	4.60704	3.52864	3.33931	2.14427	4.06286	5.07996	5.49851	6.11547	6.84589	chr2	kelch like family member 10
100025435	SGK1	0.0100724	0.00532879	up	5.09196	5.09196	2.34822	8.73347	9.13912	6.66573	6.53658	7.97117	10.1123	9.67836	10.5472	10.2919	chr2	serum/glucocorticoid regulated kinase 1
100028450	AHCY	4.86581e-06	2.23451e-07	up	5.09159	5.09159	2.34812	9.42709	10.0003	9.99215	9.93706	9.68707	12.0027	12.223	12.2191	12.1826	chr1	adenosylhomocysteinase
100619699	CIDEA	0.00829545	0.00423345	up	5.08752	5.08752	2.34696	3.39349	3.75103	5.52913	4.53658	2.56036	5.78748	6.51735	6.45489	6.44462	chr3	cell death inducing DFFA like effector a
100016991	DIO2	0.0011241	0.000391514	up	5.08527	5.08527	2.34633	5.82679	6.32219	5.76557	5.66783	6.94119	9.04627	8.97242	8.04503	7.74043	chr1	iodothyronine deiodinase 2
100024916	NXT2	0.000689533	0.000214218	up	5.08454	5.08454	2.34612	5.83684	6.1136	5.2935	5.44805	4.33295	8.05812	7.51217	7.68361	7.75052	chrX	nuclear transport factor 2 like export factor 2
100017991	RNF165	0.000616992	0.000186749	up	5.08064	5.08064	2.34501	3.8433	4.84027	3.66123	3.72923	3.56036	6.40214	6.63695	5.49279	6.55567	chr3	ring finger protein 165
100013571	ARNT2	0.00288625	0.00122435	up	5.07985	5.07985	2.34479	7.72069	8.08777	9.78225	9.65503	8.68103	11.3779	11.1738	10.8601	11.1087	chr1	aryl hydrocarbon receptor nuclear translocator 2
100019239	COPS6	1.81245e-06	5.02665e-08	up	5.07048	5.07048	2.34212	6.52401	6.41871	6.64309	6.62	6.83338	8.81565	9.1985	8.85182	8.93387	chr2	COP9 signalosome subunit 6
100019494	ZBTB46	0.0102828	0.00546098	up	5.04302	5.04302	2.33429	8.95692	7.92667	6.4617	6.09458	6.53674	9.78721	9.26016	9.50204	9.56903	chr1	zinc finger and BTB domain containing 46
100618521	UFM1	0.00110172	0.000382478	up	5.03878	5.03878	2.33308	5.86883	7.54816	6.03511	6.15549	5.60476	8.46979	8.58545	8.44531	8.80163	chr4	ubiquitin fold modifier 1
100012502	CEBPA	0.0440905	0.0290126	up	5.03574	5.03574	2.3322	6.96004	6.00257	3.03974	3.23173	4.36772	6.66398	7.55842	6.905	7.08286	chr1	CCAAT enhancer binding protein alpha
100016198	FZD5	0.0214423	0.0127139	up	5.02706	5.02706	2.32971	4.32134	3.52864	5.62471	5.85851	6.71011	7.03905	7.64483	6.84952	8.62011	chr7	frizzled class receptor 5
100014826	CNTROB	0.00349364	0.00154135	up	5.02299	5.02299	2.32855	7.96436	7.86256	6.28182	6.15549	6.03068	9.112	9.17853	9.22427	9.23534	chr2	centrobin, centriole duplication and spindle assembly protein
100014048	LOC100014048	0.00274254	0.00115288	up	5.02114	5.02114	2.32801	7.48048	6.44852	5.7487	5.55366	5.6619	8.72491	7.73912	8.76888	8.79375	chr7	histone H3.3-like
100013201	LOC100013201	0.000544366	0.000159157	up	5.02028	5.02028	2.32777	5.09969	6.07201	4.66123	4.78812	4.33295	7.20201	7.23457	7.41999	7.41771	chr7	rac GTPase-activating protein 1 pseudogene
100031728	RASGRP1	0.00167097	0.000634854	up	5.00059	5.00059	2.3221	3.50746	4.44618	2.66123	2.6037	3.65377	5.53678	5.26338	6.13312	5.85298	chr1	RAS guanyl releasing protein 1
100028312	RPS6KA2	0.0062894	0.00306741	up	4.99659	4.99659	2.32094	6.14968	5.32834	6.91673	6.93868	7.00882	8.5806	8.70218	7.80996	10.0648	chr2	ribosomal protein S6 kinase A2
100029624	GGH	0.000470957	0.000132633	up	4.9886	4.9886	2.31863	5.21187	3.71403	4.14666	4.31419	4.56036	7.00141	6.16986	7.0052	6.65576	chr3	gamma-glutamyl hydrolase
100618308	SFR1	0.000876237	0.000287158	up	4.9861	4.9861	2.31791	5.62735	5.46724	4.58723	4.05116	4.52999	6.9512	6.82912	7.32717	7.57453	chr1	SWI5 dependent homologous recombination repair protein 1
103094797	LOC103094797	0.0109797	0.00589547	up	4.98535	4.98535	2.3177	10.024	9.84918	7.62932	7.57472	8.10468	11.3144	10.6518	11.0017	10.8484	chr3	uncharacterized LOC103094797
100021926	CRPPA	0.00662216	0.00326056	up	4.98163	4.98163	2.31662	5.32134	3.41761	5.95402	5.70498	6.03068	7.67674	7.66902	7.80854	7.25507	chr8	CDP-L-ribitol pyrophosphorylase A
100014958	SEMA6A	0.00267335	0.00111718	up	4.96501	4.96501	2.3118	10.3848	9.47635	8.52789	8.50767	8.79877	10.7639	11.9514	11.6497	11.4386	chr6	semaphorin 6A
100014413	LOC100014413	0.00127951	0.000458231	up	4.95915	4.95915	2.31009	7.3172	7.25722	5.76557	5.91245	6.00404	8.88499	8.8368	8.85152	8.47227	chr8	gastrula zinc finger protein XlCGF58.1-like
103106289	LOC103106289	0.00890904	0.00461221	up	4.9563	4.9563	2.30926	3.83036	3.68064	2.33931	2.62539	5.15332	6.24309	5.3963	6.10383	5.59705	chr1	uncharacterized LOC103106289
100023226	ARHGAP26	0.0242713	0.0146595	up	4.94939	4.94939	2.30725	5.28387	3.68064	5.83116	6.31419	7.72359	8.13879	8.08929	8.01019	8.05749	chr1	Rho GTPase activating protein 26
100016658	LOC100016658	0.00178782	0.000691143	up	4.94801	4.94801	2.30685	5.72244	6.87966	4.86287	5.18866	5.33295	7.37163	8.08324	8.05509	8.1067	chr3	protein FAM83H
100019067	LBR	1.04495e-05	7.40106e-07	up	4.94485	4.94485	2.30593	9.16809	9.22333	9.69394	9.76794	9.61797	11.7415	11.9837	11.8412	11.6344	chr2	lamin B receptor
100032721	TSTD1	0.000477235	0.00013486	up	4.94207	4.94207	2.30512	4.2307	4.41602	2.92427	3.72923	3.56036	6.43342	5.67404	6.07878	6.12268	chr2	thiosulfate sulfurtransferase like domain containing 1
100016916	PROX1	0.000173873	3.62645e-05	up	4.9396	4.9396	2.3044	5.87942	6.14291	5.06723	5.59273	5.78276	8.28946	8.36076	7.50118	7.83821	chr2	prospero homeobox 1
100022212	UBALD2	1.20504e-05	9.25632e-07	up	4.93571	4.93571	2.30326	6.71702	7.26579	6.96866	6.97715	6.85804	9.16948	8.91027	9.41946	9.54317	chr2	UBA like domain containing 2
100021206	NSUN7	0.000524725	0.00015179	up	4.90553	4.90553	2.29441	3.08034	4.23318	3.50923	4.66783	3.78276	5.87976	6.11405	6.10266	6.49983	chr5	NOP2/Sun RNA methyltransferase family member 7
100018670	SUV39H1	0.00138433	0.000503687	up	4.90263	4.90263	2.29356	4.7012	5.43156	3.33931	4.46619	4.73029	6.5184	6.74921	7.14723	6.89423	chrX	suppressor of variegation 3-9 homolog 1
100024655	HTR7	0.00440708	0.00203709	up	4.89124	4.89124	2.2902	3.42826	1.94368	3.50923	3.95162	2.56036	5.20999	5.98219	4.4829	5.80024	chr1	5-hydroxytryptamine receptor 7
100022039	PASK	0.00126685	0.000452467	up	4.88438	4.88438	2.28817	4.33698	5.70449	3.92427	3.8447	4.14533	6.58173	6.64919	6.95848	6.52791	chr7	PAS domain containing serine/threonine kinase
100019802	LOC100019802	0.00396151	0.00179362	up	4.86327	4.86327	2.28193	4.11532	5.74374	3.66123	4.05116	3.56036	6.53737	6.88576	5.82379	6.78624	chr2	immunoglobulin superfamily DCC subclass member 3
100023910	CPNE9	0.0285017	0.0176644	up	4.86028	4.86028	2.28104	5.07024	4.70589	2.33931	2.14427	3.78276	4.87717	6.61276	5.50864	6.55955	chr6	copine family member 9
100012727	PAK3	0.0338975	0.0215232	up	4.85103	4.85103	2.27829	6.50762	6.39782	8.98676	8.99132	9.81243	10.2054	10.4964	10.232	10.7362	chrX	p21 (RAC1) activated kinase 3
100029160	PDE3B	0.0142749	0.00798237	up	4.83712	4.83712	2.27415	1.62091	2.29731	3.66123	3.8447	4.67584	5.99055	5.25837	5.1172	5.61047	chr5	phosphodiesterase 3B
100030264	LOC100030264	8.89348e-06	5.7953e-07	up	4.83479	4.83479	2.27345	8.83841	8.74993	8.97955	8.86878	9.07212	10.9435	10.9775	11.1738	11.606	chr1	histone H2A.V
100016191	UPK1A	0.00482099	0.00225958	up	4.8329	4.8329	2.27289	2.42826	4.61094	3.14666	3.72923	3.9296	4.94941	5.69205	6.32935	6.39649	chr4	uroplakin 1A
100024505	NASP	4.84574e-05	6.60736e-06	up	4.81892	4.81892	2.26871	10.8404	10.0987	10.0723	10.0734	9.97603	12.7014	12.2695	12.6738	12.2788	chr2	nuclear autoantigenic sperm protein
100010678	HNRNPD	3.50845e-05	4.25865e-06	up	4.81147	4.81147	2.26648	11.1044	10.5407	11.3141	11.3867	11.1521	13.5439	13.1663	13.5747	13.1794	chr5	heterogeneous nuclear ribonucleoprotein D
100024639	FGF22	0.0010038	0.00033988	up	4.80373	4.80373	2.26416	4.89566	6.04176	4.86287	4.53658	5.06286	6.62039	7.49406	7.35923	7.90273	chr3	fibroblast growth factor 22
103100054	LOC103100054	0.000297181	7.4178e-05	up	4.80039	4.80039	2.26315	4.24618	4.42222	4.66123	3.95162	3.914	6.41196	5.74653	6.83341	7.01691	chr4	uncharacterized LOC103100054
100022914	NSD2	0.000131762	2.50451e-05	up	4.79682	4.79682	2.26208	9.22283	9.06732	8.66663	8.73236	8.03339	11.0742	10.993	11.2356	10.7235	chr5	nuclear receptor binding SET domain protein 2
100014175	ASTN2	0.00917078	0.00477712	up	4.79611	4.79611	2.26186	5.96502	6.90022	4.3468	4.53658	5.91204	7.54966	7.62521	7.47769	8.52344	chr1	astrotactin 2
100011266	SYNGR3	0.00168051	0.000639871	up	4.79064	4.79064	2.26022	4.53847	3.10467	3.50923	3.8447	2.56036	5.33277	5.70068	5.83633	6.21704	chr6	synaptogyrin 3
100018153	TMEM178B	0.0193736	0.0113125	up	4.78898	4.78898	2.25972	2.20587	4.05915	5.12938	5.0899	5.27125	7.0241	6.2939	6.04925	7.07607	chr8	transmembrane protein 178B
107650781	LOC107650781	0.000476496	0.000134586	up	4.786	4.786	2.25882	4.25284	3.76532	4.98316	4.89915	4.61926	7.10806	6.30244	7.18672	6.45385	chr1	kinesin-like protein KIF23
100032301	HDAC1	6.4656e-05	9.78709e-06	up	4.78001	4.78001	2.25701	11.1156	10.9226	10.4065	10.4277	10.2519	13.1591	12.6118	13.021	12.7356	chr4	histone deacetylase 1
100022945	RACGAP1	0.000224689	5.12707e-05	up	4.77853	4.77853	2.25657	7.30752	8.53141	8.09753	7.95484	7.29733	10.1723	9.86435	10.167	10.1735	chr8	Rac GTPase activating protein 1
100028960	POLE2	0.000108473	1.93956e-05	up	4.7601	4.7601	2.25099	7.28953	6.39783	6.20967	6.37308	6.74359	8.86519	8.9768	9.04915	8.5238	chr1	DNA polymerase epsilon 2, accessory subunit
103099057	LOC103099057	0.00903341	0.00469153	up	4.74753	4.74753	2.24718	2.26091	4.98522	4.09419	3.95162	5.07694	6.23504	6.26629	6.22389	6.55859	chr3	zinc finger protein 300-like
100020297	LOC100020297	0.00353272	0.00156231	up	4.73151	4.73151	2.2423	6.20587	6.51522	4.59983	5.04312	5.68046	7.03102	7.97155	8.0552	8.34703	chr3	zinc finger protein 454-like
100023496	EPHB1	0.0016652	0.000631035	up	4.73092	4.73092	2.24212	5.47889	5.58753	4.46859	4.14426	4.06286	6.74539	7.39054	6.5975	7.22875	chr4	EPH receptor B1
100032649	PTPRT	0.00482223	0.00226052	up	4.72846	4.72846	2.24137	4.77159	3.03664	4.33931	4.20316	3.74799	6.24351	6.43717	5.13593	7.22782	chr1	protein tyrosine phosphatase receptor type T
100020085	PDE8B	0.0181868	0.0105512	up	4.71519	4.71519	2.23731	5.7761	2.09568	3.92427	4.53658	4.14533	6.14457	6.42299	6.50627	6.2578	chr3	phosphodiesterase 8B
100027148	KIF14	0.000158993	3.21208e-05	up	4.70621	4.70621	2.23457	6.48303	7.13644	7.37273	7.79532	7.29281	9.27122	9.28224	9.62528	9.62379	chr2	kinesin family member 14
100014809	PPP4R4	0.00234686	0.000956558	up	4.69625	4.69625	2.23151	4.9897	5.06694	6.45478	6.47518	6.54829	7.89112	7.8058	8.50448	8.35255	chr1	protein phosphatase 4 regulatory subunit 4
100029407	PIM1	0.0173427	0.0100055	up	4.69313	4.69313	2.23055	8.83215	9.44784	7.19729	7.25279	6.39044	9.83921	9.96186	10.6569	9.76066	chr2	Pim-1 proto-oncogene, serine/threonine kinase
100023559	GABBR1	0.000644388	0.000197005	up	4.68665	4.68665	2.22856	6.33748	6.09527	4.80476	5.35372	5.6619	7.62448	7.76007	7.79833	8.33386	chr2	gamma-aminobutyric acid type B receptor subunit 1
100026711	FAM131C	0.0214384	0.0127092	up	4.68387	4.68387	2.2277	4.54374	7.63484	4.3242	4.53658	5.0198	7.29914	7.58284	7.50453	7.37161	chr4	family with sequence similarity 131 member C
100024625	TMEM131L	6.79731e-07	1.11373e-08	up	4.67891	4.67891	2.22617	8.1366	8.28322	8.16585	8.23173	8.36557	10.4127	10.5559	10.2616	10.6209	chr5	transmembrane 131 like
100027801	FMN2	0.003155	0.0013642	up	4.67289	4.67289	2.22432	3.49537	1.58111	2.33931	2.25974	3.71237	5.03354	4.7285	4.97229	4.87326	chr2	formin 2
100010622	TTLL9	0.00674994	0.0033321	up	4.67172	4.67172	2.22395	4.54864	5.96797	3.66123	3.66783	4.06286	5.87315	6.99354	6.58221	6.97373	chr1	tubulin tyrosine ligase like 9
100024801	MUTYH	1.9533e-05	1.88978e-06	up	4.66967	4.66967	2.22332	6.59922	5.74081	5.99752	5.92563	6.11495	8.2653	8.32532	8.43678	8.16837	chr2	mutY DNA glycosylase
100024987	PLK3	7.58879e-05	1.21375e-05	up	4.66939	4.66939	2.22323	6.15392	6.85568	6.27004	6.11551	6.77885	8.32068	8.83967	8.50446	8.96734	chr2	polo like kinase 3
100025905	RBBP4	1.44579e-05	1.23117e-06	up	4.66754	4.66754	2.22266	10.5075	10.4508	10.0731	10.0239	9.90557	12.5731	12.1492	12.5406	12.3965	chr4	RB binding protein 4, chromatin remodeling factor
100018352	SNRPA	0.000180056	3.80953e-05	up	4.66607	4.66607	2.22221	9.1493	8.49433	8.20039	8.06313	7.83338	10.6125	10.4117	10.6859	10.5712	chr4	small nuclear ribonucleoprotein polypeptide A
554240	KIF24	0.000288659	7.12915e-05	up	4.66509	4.66509	2.2219	7.62859	7.05915	6.62471	6.53658	6.20422	9.05803	8.79812	9.09247	9.1816	chr6	kinesin family member 24
100028243	LOC100028243	0.00106788	0.000367119	up	4.65591	4.65591	2.21906	10.7768	10.8318	11.8404	11.7786	11.8059	13.0033	13.6461	13.5121	14.3416	chr6	histone H1x
100030633	HSPA8	0.000153874	3.07516e-05	up	4.64727	4.64727	2.21638	14.0071	13.799	13.1699	13.1641	12.8708	15.7341	15.4805	15.7912	15.4685	chr4	heat shock protein family A (Hsp70) member 8
100031920	MTBP	8.29411e-05	1.36884e-05	up	4.63743	4.63743	2.21332	5.91859	5.41472	6.03974	6.05116	5.61926	8.21669	7.85183	8.4609	7.55865	chr3	MDM2 binding protein
100026592	GPR153	0.0123094	0.00673341	up	4.63291	4.63291	2.21192	6.65065	8.71701	6.27004	5.53658	7.07869	9.32447	9.11325	8.74872	9.06362	chr4	G protein-coupled receptor 153
100024688	MND1	0.000367469	9.65556e-05	up	4.62558	4.62558	2.20964	5.18833	4.76716	5.98316	5.72923	6.0198	7.41915	7.96497	7.64043	7.96413	chr5	meiotic nuclear divisions 1
100012359	STOX2	0.00433102	0.00199575	up	4.62213	4.62213	2.20856	8.44895	7.23113	6.56812	6.6037	6.22333	9.23669	9.27453	8.64897	9.73423	chr5	storkhead box 2
100032280	E2F1	0.00141876	0.000518346	up	4.62019	4.62019	2.20795	8.73732	7.66765	7.66123	7.13295	6.76982	9.8474	9.90038	9.48602	9.97318	chr1	E2F transcription factor 1
100025234	HSD17B8	0.00496234	0.00233888	up	4.62001	4.62001	2.2079	7.19948	5.62406	5.27004	5.09846	5.29733	7.07706	8.22571	8.05848	8.26183	chr2	hydroxysteroid 17-beta dehydrogenase 8
100020421	SKP2	4.78469e-05	6.48747e-06	up	4.60862	4.60862	2.20434	5.72838	5.83812	5.83116	5.74418	5.18485	8.30247	7.72029	7.9333	7.52263	chr3	S-phase kinase associated protein 2
100027559	SYNE2	4.68156e-06	2.12175e-07	up	4.60304	4.60304	2.20259	8.20834	7.78201	7.83915	8.19955	8.05755	10.1967	10.3732	10.3159	9.99385	chr1	spectrin repeat containing nuclear envelope protein 2
103092447	CENPU	2.1251e-05	2.11312e-06	up	4.58476	4.58476	2.19684	5.75927	5.97901	6.54876	6.14426	6.24219	8.04782	8.39283	8.45631	8.42921	chr5	centromere protein U
100016837	SLC13A1	0.014069	0.00784713	up	4.58387	4.58387	2.19657	4.92804	5.40629	2.92427	2.8447	3.29733	5.73275	5.86211	6.26969	6.44222	chr8	solute carrier family 13 member 1
100030150	SCAMP5	0.000955305	0.000318938	up	4.57704	4.57704	2.19441	5.28387	6.66249	5.31659	4.97715	5.56036	7.96462	7.97735	7.77332	7.30274	chr1	secretory carrier membrane protein 5
100618049	SNRNP70	0.00031315	7.91996e-05	up	4.57036	4.57036	2.19231	11.2973	10.9375	10.1184	10.0164	10.2114	12.6405	12.7165	12.7219	12.7552	chr4	small nuclear ribonucleoprotein U1 subunit 70
100011806	PRPSAP2	8.22307e-06	5.14213e-07	up	4.56791	4.56791	2.19153	6.89442	6.67359	7.33931	7.12726	7.12006	9.11488	9.27884	9.37523	9.12089	chr6	phosphoribosyl pyrophosphate synthetase associated protein 2
100016183	KCNN2	0.0021068	0.000839868	up	4.5638	4.5638	2.19024	3.16523	3.60664	3.2935	1.5135	2.88229	4.99585	5.28534	5.06786	4.98081	chr3	potassium calcium-activated channel subfamily N member 2
100010976	EPHB6	0.002203	0.000886665	up	4.56241	4.56241	2.1898	4.93722	4.85718	4.2462	3.31419	3.43483	6.08733	6.0132	6.81629	6.47406	chr8	EPH receptor B6
100020667	LHX9	0.000884843	0.000290691	up	4.55779	4.55779	2.18833	2.35787	3.58574	2.33931	3.05116	3.14533	5.32826	5.12739	4.36742	5.51378	chr2	LIM homeobox 9
100011947	VAX2	0.0060673	0.00294724	up	4.5561	4.5561	2.1878	3.12341	5.488	3.3982	3.31419	3.4779	5.46156	5.93475	6.20031	6.19594	chr1	ventral anterior homeobox 2
100024117	HEY2	0.00570165	0.00273834	up	4.54445	4.54445	2.18411	5.58129	3.94368	5.54876	5.72923	6.18485	6.96207	8.08313	7.14212	8.13934	chr2	hes related family bHLH transcription factor with YRPW motif 2
554245	SNRPB	1.2326e-05	9.59773e-07	up	4.54298	4.54298	2.18364	9.16429	9.27965	8.84908	8.72672	8.69136	11.2296	11.0031	11.3017	10.969	chr1	small nuclear ribonucleoprotein polypeptides B and B1
100013311	PKN3	0.00157926	0.000592178	up	4.52578	4.52578	2.17817	6.48298	6.21636	7.90536	7.72169	7.07343	8.90409	9.45008	9.24789	9.43047	chr1	protein kinase N3
103097014	LOC103097014	0.000784297	0.000250998	up	4.52478	4.52478	2.17785	1.8433	2.8527	3.14666	2.72923	3.03429	4.34938	5.5583	4.90639	4.78226	chr1	titin-like
100013713	RRM1	0.000158832	3.20172e-05	up	4.52264	4.52264	2.17717	10.1471	9.83664	9.57532	9.53873	9.10468	12.2122	11.4101	11.9956	11.6527	chr4	ribonucleotide reductase catalytic subunit M1
100017542	SNRPF	0.000102186	1.78797e-05	up	4.51382	4.51382	2.17435	8.84528	8.23235	8.56812	8.36826	8.05222	10.9331	10.0949	10.8539	10.4685	chr8	small nuclear ribonucleoprotein polypeptide F
100028692	PCGF6	0.000219764	4.96844e-05	up	4.50492	4.50492	2.1715	7.78613	6.46597	6.87846	6.72923	6.65488	9.06952	9.03509	9.23921	8.95394	chr1	polycomb group ring finger 6
103102064	LOC103102064	0.00229904	0.000933612	up	4.50143	4.50143	2.17038	5.60764	6.91539	5.2462	5.14426	5.14533	7.2177	7.889	7.85571	8.16617	chr8	uncharacterized LOC103102064
100013589	LOC100013589	0.000904882	0.000298363	up	4.48791	4.48791	2.16604	5.94283	7.36322	6.8862	6.61187	5.83338	8.8304	8.72216	8.2894	8.93221	chr2	histone H2B type 2-E-like
100010928	PRR5L	0.00824274	0.00419974	up	4.48315	4.48315	2.16451	8.0586	7.33695	5.86287	5.84471	6.0198	8.16703	8.92878	9.02082	9.03976	chr5	proline rich 5 like
100024272	ALDH5A1	0.0193083	0.0112715	up	4.48059	4.48059	2.16369	4.10203	5.18314	1.92427	2.72923	3.14533	5.07442	6.06535	5.59567	5.58652	chr3	aldehyde dehydrogenase 5 family member A1
100026484	LOC100026484	0.0034249	0.00150279	up	4.47323	4.47323	2.16132	3.20587	1.35871	2.92427	2.95162	3.67584	5.17993	4.91265	4.68935	5.15639	chr1	prolactin-releasing peptide receptor
100018712	IRF1	2.68369e-05	2.90456e-06	up	4.46378	4.46378	2.15827	6.37106	6.468	6.58723	6.6037	6.68276	9.11105	8.83814	8.63393	8.22015	chr1	interferon regulatory factor 1
100016659	GDF1	8.56115e-05	1.42654e-05	up	4.46264	4.46264	2.1579	6.95808	6.83004	7.58723	7.22108	7.17507	8.84313	9.51241	9.1944	9.69885	chr3	growth differentiation factor 1
100010156	HOXA3	0.0152597	0.00861793	up	4.46227	4.46227	2.15778	9.06831	8.28157	6.75951	6.52136	6.38228	9.50733	10.0183	9.23875	9.47714	chr8	homeobox A3
100027798	PRR7	0.000287167	7.09013e-05	up	4.45458	4.45458	2.15529	7.24642	6.38577	7.45825	7.41573	7.13527	8.73935	9.3389	9.39409	9.66198	chr1	proline rich 7, synaptic
100022654	CCNE2	0.000738027	0.000232768	up	4.45164	4.45164	2.15434	7.44982	7.01445	6.73162	6.69885	5.94119	9.50246	8.80749	8.86484	8.51131	chr3	cyclin E2
100026081	CLYBL	0.00357743	0.00158692	up	4.4516	4.4516	2.15432	4.00334	5.4005	4.86287	4.14426	5.12515	6.18013	7.1813	6.29389	7.79087	chr7	citramalyl-CoA lyase
100014667	LOC100014667	2.76545e-05	3.01799e-06	up	4.45033	4.45033	2.15391	4.56373	4.73375	4.73162	4.42967	3.9754	6.39838	6.81476	6.63432	6.71554	chr4	uncharacterized LOC100014667
100619447	LOC100619447	3.89522e-05	4.88915e-06	up	4.44649	4.44649	2.15267	5.20607	5.69297	5.62902	5.82093	6.22807	7.88484	7.9619	7.82046	7.80511	chr3	zinc finger protein OZF-like
100019065	LOC100019065	0.000323891	8.2622e-05	up	4.44521	4.44521	2.15225	6.09263	5.65548	5.83116	5.75898	6.05222	7.14813	8.23378	8.55981	8.17966	chrX	erythroid transcription factor-like
100019976	PKIA	0.00235151	0.000958807	up	4.441	4.441	2.15089	7.79311	6.24554	7.2462	7.28382	6.71687	8.93355	8.92255	8.77724	10.1986	chr3	cAMP-dependent protein kinase inhibitor alpha
100030232	PRMT1	1.00872e-05	6.9845e-07	up	4.43823	4.43823	2.14999	11.67	11.4245	11.2585	11.1618	11.0392	13.4864	13.2211	13.5701	13.5656	chr4	protein arginine methyltransferase 1
100012644	CRABP1	0.00408955	0.00186481	up	4.43396	4.43396	2.1486	8.63213	8.51183	8.36167	8.64012	9.5566	11.508	10.423	9.83362	11.7917	chr1	cellular retinoic acid binding protein 1
100032007	OSBPL10	0.00747977	0.00374185	up	4.42936	4.42936	2.1471	4.6058	5.12248	6.69686	6.71412	6.76982	8.09242	8.2453	7.92121	8.25673	chr8	oxysterol binding protein like 10
100024005	PDE9A	0.0142022	0.00793528	up	4.42879	4.42879	2.14691	3.2454	2.16607	4.73162	4.81669	4.56036	6.09737	5.66109	6.55871	5.8866	chr4	phosphodiesterase 9A
100019941	ALDH1A2	0.0160316	0.00913218	up	4.41806	4.41806	2.14341	6.40008	5.2656	3.66123	4.46619	4.22333	7.52669	6.29096	7.64687	6.32229	chr1	aldehyde dehydrogenase 1 family member A2
103093039	LOC103093039	0.000113729	2.05405e-05	up	4.41572	4.41572	2.14265	6.53477	6.17635	5.86287	6.25279	6.61926	8.77554	8.39901	8.66331	7.88956	chr2	uncharacterized LOC103093039
100028388	FAM222A	0.0216481	0.0128554	up	4.4157	4.4157	2.14264	9.01331	8.63797	6.43734	6.37789	6.58643	9.95757	9.31097	9.70207	9.2423	chr3	family with sequence similarity 222 member A
100021057	PTPRN2	0.0180866	0.0104877	up	4.41563	4.41563	2.14262	4.74896	6.72981	7.82132	7.57889	6.96975	8.36916	9.16816	8.71357	9.39858	chr8	protein tyrosine phosphatase receptor type N2
100025155	MFSD2A	0.00886389	0.00458417	up	4.40857	4.40857	2.14031	6.0076	5.61547	3.86287	4.53658	3.56036	6.64034	6.77359	6.91167	7.10196	chr4	major facilitator superfamily domain containing 2A
100026762	FAM217B	0.00895333	0.00464254	up	4.40569	4.40569	2.13937	4.32134	5.78498	3.92427	2.95162	3.78276	6.51697	6.67574	5.96237	6.01437	chr1	family with sequence similarity 217 member B
100017570	NEIL3	8.99449e-05	1.51564e-05	up	4.40084	4.40084	2.13778	5.98302	6.37797	5.86287	5.57053	5.56036	7.88046	8.34454	8.18001	7.62991	chr5	nei like DNA glycosylase 3
100030398	SEMA4C	0.000579362	0.000172132	up	4.39708	4.39708	2.13655	9.16701	9.4371	8.38661	8.04211	8.24062	10.7716	10.9118	10.5932	10.8883	chr1	semaphorin 4C
100023574	EYA2	0.00604072	0.00293249	up	4.39287	4.39287	2.13516	5.34241	6.06837	6.67916	6.73672	8.00882	8.63553	8.51618	8.73439	8.92294	chr1	EYA transcriptional coactivator and phosphatase 2
100032184	FBXO5	0.000477235	0.000134867	up	4.38332	4.38332	2.13203	7.01334	5.53158	6.68803	6.50621	6.16223	8.82859	8.27602	8.4893	8.45531	chr2	F-box protein 5
100029130	MYBL2	0.000747091	0.00023634	up	4.37447	4.37447	2.12911	7.48662	6.03218	6.3837	6.58721	6.89823	9.36052	8.7052	8.76931	8.39175	chr1	MYB proto-oncogene like 2
100026539	TBC1D7	3.65397e-05	4.50907e-06	up	4.37355	4.37355	2.12881	6.93827	6.61309	6.85501	7.02078	7.09952	9.12295	8.58994	8.9632	9.46046	chr3	TBC1 domain family member 7
100017426	RRP7A	0.00102965	0.000350569	up	4.36503	4.36503	2.12599	8.02797	7.25983	6.64309	6.74398	6.27918	9.19204	9.32022	8.95377	9.00118	chr8	ribosomal RNA processing 7 homolog A
100031476	MAP7	0.0217324	0.0129088	up	4.35868	4.35868	2.12389	2.6798	5.22891	2.92427	3.78812	4.83338	5.22312	6.00242	5.72497	7.10864	chr2	microtubule associated protein 7
100617397	HAUS5	0.000203697	4.49343e-05	up	4.35846	4.35846	2.12382	7.02973	7.37074	6.52913	6.16663	6.83338	8.60978	9.16329	9.0304	8.83549	chr4	HAUS augmin like complex subunit 5
100618553	SH2B2	0.00668649	0.00329625	up	4.34424	4.34424	2.11911	8.95749	8.87553	7.10016	6.90161	7.49752	9.7172	10.0159	9.87747	10.3317	chr2	SH2B adaptor protein 2
100015560	OLFM1	0.000512423	0.000147661	up	4.32901	4.32901	2.11404	8.92598	8.68297	9.07909	9.18053	8.94905	10.916	10.775	10.572	12.0472	chr1	olfactomedin 1
103106368	KNSTRN	7.34143e-05	1.16039e-05	up	4.32214	4.32214	2.11175	8.01231	8.02428	8.71434	8.62607	8.46123	10.429	10.1151	10.5766	10.7969	chr1	kinetochore localized astrin (SPAG5) binding protein
100028648	PATZ1	4.50723e-06	1.97498e-07	up	4.32111	4.32111	2.1114	8.76689	9.15232	8.58248	8.63211	8.72191	10.9913	10.8589	10.8354	10.8446	chr3	POZ/BTB and AT hook containing zinc finger 1
100030767	CCDC34	3.35114e-06	1.2093e-07	up	4.31957	4.31957	2.11089	6.92809	7.20525	7.25817	6.97715	6.92377	9.10816	8.95495	9.31322	9.30117	chr5	coiled-coil domain containing 34
100015973	PLLP	0.00277399	0.00116881	up	4.31909	4.31909	2.11073	3.92552	2.35871	1.92427	3.46619	2.56036	4.7864	5.15456	4.84706	5.04294	chr1	plasmolipin
100019266	NR2F2	0.000410911	0.000111875	up	4.31668	4.31668	2.10992	6.23474	7.07685	7.35611	7.4526	7.28374	9.53194	9.44473	8.92735	8.85892	chr1	nuclear receptor subfamily 2 group F member 2
100027049	COL7A1	0.00310952	0.0013408	up	4.31536	4.31536	2.10948	6.43936	6.57445	5.24118	4.73545	5.51986	7.43251	7.5225	8.1199	8.17126	chr6	collagen type VII alpha 1 chain
107650858	GCHFR	0.00447166	0.00207165	up	4.31464	4.31464	2.10924	5.0186	6.36994	5.03974	4.23173	4.73029	7.24331	6.40701	7.66463	7.43425	chr1	GTP cyclohydrolase I feedback regulator
100016518	KCNT1	0.000501228	0.000143493	up	4.31038	4.31038	2.10781	4.91221	4.96812	3.92427	3.95162	3.9754	6.46716	6.40253	6.82783	6.11903	chr1	potassium sodium-activated channel subfamily T member 1
100032244	SLC3A1	0.0413855	0.0269744	up	4.30957	4.30957	2.10755	4.05853	3.9844	0.339305	3.14427	3.43483	4.79779	5.28744	5.42416	4.88986	chr1	solute carrier family 3 member 1
100017515	ALDOB	0.000178628	3.77125e-05	up	4.30852	4.30852	2.10719	3.94133	3.49568	3.14666	2.927	2.77732	5.13656	5.50524	5.47404	5.34333	chr6	aldolase, fructose-bisphosphate B
100025978	RCC2	0.000831637	0.000270087	up	4.30441	4.30441	2.10582	11.5038	11.0321	10.2379	10.2151	10.1559	13.0958	12.5211	12.8558	12.4664	chr4	regulator of chromosome condensation 2
100018359	LOC100018359	0.0331258	0.0209486	up	4.29809	4.29809	2.1037	3.62091	2.35871	5.30893	5.05116	5.75676	6.23429	6.16681	6.49634	7.19452	chr6	serine protease 33-like
100619469	LOC100619469	0.0121393	0.00661755	up	4.28404	4.28404	2.09897	2.12341	3.05915	4.31658	4.04955	4.98961	5.50489	5.86128	5.86283	5.99752	chr1	zinc finger protein 420-like
100029873	RAC3	0.000464092	0.000130001	up	4.28312	4.28312	2.09866	5.92176	5.77646	6.52913	6.73672	6.91792	8.38328	8.02848	8.66413	8.82435	chr2	Rac family small GTPase 3
100010456	ABCC9	0.000930541	0.000309131	up	4.27974	4.27974	2.09752	5.54374	4.31291	4.50923	3.72923	4.43483	6.38148	6.75139	6.60264	6.67853	chr8	ATP binding cassette subfamily C member 9
100022083	CHAF1B	7.55736e-05	1.20645e-05	up	4.27663	4.27663	2.09648	7.92611	8.04025	7.6014	7.72547	7.07343	10.0185	9.75822	9.76685	9.53567	chr4	chromatin assembly factor 1 subunit B
103101550	LOC103101550	0.00230723	0.000937632	up	4.27609	4.27609	2.09629	8.12234	8.23912	6.71434	6.66762	7.04149	9.65085	9.61489	9.4855	9.06186	chrX	tigger transposable element-derived protein 1-like
100027186	ACBD7	0.00106201	0.000364301	up	4.27505	4.27505	2.09594	6.72594	5.52864	4.98316	5.53658	5.49896	7.51854	7.523	7.86159	8.09927	chr8	acyl-CoA binding domain containing 7
103103073	LOC103103073	2.83287e-05	3.13841e-06	up	4.27048	4.27048	2.0944	4.91765	4.58021	4.14666	4.89915	4.61926	6.89506	6.60032	6.82535	6.58719	chr8	uncharacterized LOC103103073
100015977	AK6	0.00194667	0.000765647	up	4.26067	4.26067	2.09108	6.08099	7.10556	7.92302	7.85622	7.42661	9.53826	9.21329	9.59205	9.13464	chr3	adenylate kinase 6
100010344	BCAT1	0.00366136	0.00163213	up	4.25699	4.25699	2.08984	7.76556	8.19266	9.25369	9.58686	9.24609	11.4222	10.502	11.1361	10.5349	chr8	branched chain amino acid transaminase 1
100030688	NACAD	0.000538888	0.000156881	up	4.25524	4.25524	2.08924	6.31986	5.73601	5.66123	5.42967	5.83338	8.25281	7.2426	7.55963	8.48605	chr6	NAC alpha domain containing
103102051	BIVM	3.14571e-06	1.0994e-07	up	4.25221	4.25221	2.08821	7.13592	7.45675	7.55847	7.62	7.4911	9.63842	9.49272	9.63394	9.39757	chr7	basic, immunoglobulin-like variable motif containing
100019043	SLC45A3	0.000344886	8.93774e-05	up	4.2518	4.2518	2.08807	5.68699	6.61818	5.79874	5.69885	5.67584	7.63798	7.91935	7.77132	8.60653	chr2	solute carrier family 45 member 3
100022776	TRIM24	4.09353e-05	5.23344e-06	up	4.25081	4.25081	2.08774	10.1271	9.95849	9.38242	9.40185	9.56505	11.5544	11.7559	11.8963	11.8922	chr8	tripartite motif containing 24
100031738	RNF44	3.24758e-05	3.80451e-06	up	4.24387	4.24387	2.08538	8.76143	8.88817	8.26807	8.21841	8.21977	10.7176	10.3762	10.5933	10.5391	chr1	ring finger protein 44
107649040	LOC107649040	0.000825954	0.000268117	up	4.24175	4.24175	2.08466	6.07856	4.61073	4.61232	5.17401	5.2608	7.46759	6.89861	7.08899	7.47258	chr4	uncharacterized LOC107649040
100022934	ARID3A	0.000237342	5.5032e-05	up	4.22862	4.22862	2.08019	8.84832	8.52418	9.32182	9.14708	8.65371	11.4537	10.7985	11.2209	10.4437	chr3	AT-rich interaction domain 3A
100032919	PTBP2	1.29594e-05	1.04549e-06	up	4.22754	4.22754	2.07982	8.55753	8.4863	8.20039	8.00535	8.16523	10.3379	10.6428	10.1616	10.3088	chr2	polypyrimidine tract binding protein 2
100030672	HMMR	7.10849e-06	4.16198e-07	up	4.20788	4.20788	2.07309	7.3761	7.52047	7.27004	7.32417	6.92377	9.25064	9.28825	9.56993	9.3152	chr1	hyaluronan mediated motility receptor
100028499	MMP17	0.0258084	0.0157566	up	4.20619	4.20619	2.07251	9.05379	9.11766	9.80078	9.88573	12.2968	11.777	12.2917	11.9269	12.4182	chr3	matrix metallopeptidase 17
100013836	PSMC2	0.000101806	1.78056e-05	up	4.20046	4.20046	2.07055	9.27011	8.55267	8.529	8.29147	8.28374	10.6934	10.8006	10.7322	10.3976	chr8	proteasome 26S subunit, ATPase 2
100032288	DIXDC1	9.96373e-05	1.73064e-05	up	4.19986	4.19986	2.07034	9.23669	8.7353	8.48141	8.37549	8.29733	10.6705	10.8652	10.3756	10.871	chr4	DIX domain containing 1
100031078	MYEF2	0.000508432	0.000146052	up	4.19596	4.19596	2.069	7.51229	7.24488	6.22366	6.75898	6.34126	8.66104	9.1732	8.90239	8.80423	chr1	myelin expression factor 2
100012518	LFNG	0.0486885	0.0324517	up	4.19427	4.19427	2.06842	8.76583	8.17978	5.54876	5.35372	6.13846	8.9602	9.21251	8.41225	8.87796	chr6	LFNG O-fucosylpeptide 3-beta-N-acetylglucosaminyltransferase
100016972	C3H5orf34	8.654e-05	1.44526e-05	up	4.18776	4.18776	2.06618	7.48274	6.66455	7.1848	7.47518	7.28374	9.4289	9.22968	9.57339	8.90556	chr3	chromosome 3 open reading frame, human C5orf34
100013955	TIPRL	7.49798e-07	1.32997e-08	up	4.18542	4.18542	2.06537	8.02479	8.31999	8.2867	8.26191	8.21619	10.2713	10.2008	10.211	10.466	chr2	TOR signaling pathway regulator
100619664	MIS18A	0.000373287	9.87016e-05	up	4.17683	4.17683	2.06241	6.85523	6.1204	7.42677	7.19955	7.13434	9.18273	8.95879	9.23509	8.66205	chr4	MIS18 kinetochore protein A
100025884	TMC7	0.000127695	2.41665e-05	up	4.16879	4.16879	2.05963	5.42826	5.54854	5.2935	4.89915	4.88229	6.79614	7.72136	7.23601	7.3264	chr6	transmembrane channel like 7
100014792	TRIP13	0.000340456	8.78899e-05	up	4.15854	4.15854	2.05608	7.05442	6.92604	7.95769	7.72547	7.43893	9.79975	9.34343	9.75241	9.01074	chr3	thyroid hormone receptor interactor 13
100011244	BORA	2.23772e-05	2.25874e-06	up	4.15849	4.15849	2.05606	7.55164	7.18539	6.89389	6.90582	6.75019	9.14189	9.10668	9.13842	9.0668	chr7	BORA aurora kinase A activator
100031892	MXD3	0.000654282	0.00020044	up	4.13883	4.13883	2.04922	4.42826	4.09676	5.19729	5.27355	5.14533	6.82264	6.52183	6.8025	7.36287	chr1	MAX dimerization protein 3
100023384	IQGAP3	0.000205736	4.55388e-05	up	4.12275	4.12275	2.04361	7.55502	7.51887	8.49808	8.42785	8.03925	9.88665	9.93762	10.2753	10.1061	chr2	IQ motif containing GTPase activating protein 3
100029728	CTH	0.00147297	0.000543576	up	4.11997	4.11997	2.04263	8.6062	7.67457	7.2935	7.05715	6.8125	9.65437	9.56757	9.60699	9.29674	chr2	cystathionine gamma-lyase
100016078	ZRANB3	0.000279814	6.8434e-05	up	4.11605	4.11605	2.04126	5.7882	6.6195	5.33931	5.77669	5.74393	7.95081	7.70395	8.23901	7.68537	chr4	zinc finger RANBP2-type containing 3
100619384	LOC100619384	1.55497e-05	1.36838e-06	up	4.1025	4.1025	2.0365	10.7042	11.0249	10.4871	10.4802	10.339	12.5375	12.5471	12.6432	12.8466	chr4	60S ribosomal protein L36a
100020422	RTTN	4.22579e-05	5.45652e-06	up	4.10109	4.10109	2.03601	5.4538	5.98666	5.62471	5.57053	5.33295	7.70404	7.28751	8	7.5274	chr3	rotatin
100026362	TBC1D16	0.00105963	0.000363403	up	4.0923	4.0923	2.03291	7.92748	7.77448	6.61543	6.57889	7.11836	9.57991	9.06197	9.25606	9.04543	chr2	TBC1 domain family member 16
100023851	MTHFD2L	0.000201896	4.43702e-05	up	4.07266	4.07266	2.02597	5.54992	5.59924	4.66123	5.39219	5.24219	6.81934	7.45598	7.36588	7.6185	chr5	methylenetetrahydrofolate dehydrogenase (NADP+ dependent) 2 like
100026269	LIN9	2.3458e-05	2.40134e-06	up	4.05124	4.05124	2.01836	6.07594	5.78025	6.37128	6.09381	5.64783	8.0572	7.77701	8.0926	8.12194	chr2	lin-9 DREAM MuvB core complex component
100032821	MTF2	0.00336338	0.001472	up	4.04196	4.04196	2.01505	10.4308	10.3908	8.90155	8.88573	8.94407	11.6428	11.3827	11.6561	11.421	chr2	metal response element binding transcription factor 2
103105016	LOC103105016	0.00628992	0.00306814	up	4.03667	4.03667	2.01317	3.20587	3.01753	3.92427	3.72923	4.29733	5.34726	4.62389	5.82955	6.79135	chr4	translation initiation factor IF-2-like
103095048	CYSTM1	0.000152666	3.03074e-05	up	4.03647	4.03647	2.0131	7.12994	6.99775	6.92427	6.84471	7.59989	8.6788	8.95174	9.21635	9.60274	chr1	cysteine rich transmembrane module containing 1
100030687	LUZP2	0.00655071	0.00321701	up	4.03474	4.03474	2.01248	3.08034	5.04054	4.66123	4.72923	4.43483	5.94871	6.20258	6.07614	7.3794	chr5	leucine zipper protein 2
103096415	LOC103096415	0.00144925	0.000532318	up	4.03291	4.03291	2.01182	11.5428	11.1874	11.0518	10.9835	9.7763	13.1677	12.8721	13.0396	12.6014	chr8	uncharacterized LOC103096415
100018805	ATAD5	0.00164835	0.000623549	up	4.03133	4.03133	2.01125	8.51774	8.10426	7.48905	7.54514	7.12515	10.2202	9.81215	10.0307	9.00701	chr2	ATPase family AAA domain containing 5
100021342	CHTF18	0.000432078	0.000118988	up	4.02924	4.02924	2.01051	8.47833	8.1637	7.33931	7.52538	7.32118	9.99161	9.54898	9.90473	9.65902	chr6	chromosome transmission fidelity factor 18
100019049	LOC100019049	0.00047086	0.000132534	up	4.02016	4.02016	2.00725	7.324	6.2338	6.50923	6.23173	6.12515	8.64791	8.37454	8.83923	8.10646	chr3	tonsoku-like protein
100016400	AASS	4.15907e-05	5.35097e-06	up	4.00808	4.00808	2.00291	7.22795	7.12998	7.45825	7.5193	7.45922	9.58011	9.64731	9.35817	8.86183	chr8	aminoadipate-semialdehyde synthase
100012074	CEP83	0.000292163	7.26179e-05	up	3.99988	3.99988	1.99996	7.4886	7.11965	6.66123	6.44805	6.2608	8.76616	8.86964	8.90205	8.64464	chr8	centrosomal protein 83
100013572	MSI2	2.43995e-05	2.56557e-06	up	3.99766	3.99766	1.99916	7.49526	7.80088	8.27548	8.17789	7.86617	9.94642	9.84457	9.91915	9.97903	chr2	musashi RNA binding protein 2
100012494	LOC100012494	0.0131509	0.00725991	up	3.99221	3.99221	1.99719	3.5595	3.77375	2.92427	3.14427	3.56036	4.96259	4.68974	4.7102	7.19595	chr6	cytochrome c oxidase subunit 6A2, mitochondrial
100010570	GDPD1	0.000836936	0.000272225	up	3.98648	3.98648	1.99512	5.73638	6.43196	6.9606	6.98298	7.00882	8.16406	8.8252	8.5585	8.9293	chr2	glycerophosphodiester phosphodiesterase domain containing 1
103105968	CENPQ	5.41148e-06	2.69659e-07	up	3.98606	3.98606	1.99496	5.02652	5.32039	4.92427	5.12155	4.79558	7.00692	6.99811	7.2217	6.90376	chr2	centromere protein Q
107648919	LOC107648919	0.000132961	2.53429e-05	up	3.98534	3.98534	1.9947	7.27141	7.61505	7.24017	7.37308	7.50288	9.00933	9.77228	9.833	8.96628	chr6	zinc finger protein 398-like
100015771	L3MBTL4	0.017793	0.0102987	up	3.98385	3.98385	1.99416	3.46221	4.07623	2.33931	1.72923	4.22333	5.54671	4.91824	5.63873	4.53721	chr3	L3MBTL histone methyl-lysine binding protein 4
100015628	TLL1	0.020887	0.0123391	up	3.98326	3.98326	1.99395	5.02463	2.47419	1.92427	3.46619	3.29733	5.52894	5.09637	5.58146	4.71832	chr5	tolloid like 1
100021097	TAF15	1.00341e-06	1.99852e-08	up	3.98022	3.98022	1.99285	11.2092	10.8939	10.9853	10.9736	10.96	13.0588	13.0249	13.0902	12.815	chr2	TATA-box binding protein associated factor 15
100030726	UBASH3B	0.0150705	0.00849633	up	3.97795	3.97795	1.99203	9.35831	7.23167	6.82312	6.72923	6.75676	9.49427	9.09712	9.37669	9.5193	chr4	ubiquitin associated and SH3 domain containing B
100017295	TCAP	0.00331141	0.00144602	up	3.9766	3.9766	1.99154	3.92639	4.09856	2.33931	4.14426	3.29733	5.1875	5.4458	5.56023	6.01729	chr2	titin-cap
100021622	NRXN3	0.0286765	0.0177857	up	3.97388	3.97388	1.99055	1.94283	3.60664	4.03974	4.73123	4.86779	5.35154	5.997	5.19716	6.76709	chr1	neurexin 3
100019848	LMOD3	0.0438618	0.028839	up	3.97374	3.97374	1.9905	5.08034	2.68064	4.14666	4.45048	3.83338	5.57586	5.22386	5.2254	8.09008	chr6	leiomodin 3
100618027	FAM227A	0.0107126	0.0057311	up	3.9676	3.9676	1.98827	1.98454	4.02358	2.66123	1.95162	3.9296	4.8844	5.34028	4.72847	4.64038	chr8	family with sequence similarity 227 member A
100030702	ENDOV	0.00491132	0.00230972	up	3.96373	3.96373	1.98686	3.16523	4.93742	2.66123	3.14427	3.61926	5.49246	5.77767	5.37621	5.32301	chr2	endonuclease V
100021549	HDHD5	0.000301761	7.56841e-05	up	3.96308	3.96308	1.98662	7.96997	7.88463	7.29931	6.97081	7.14031	9.71553	9.33838	9.61727	9.08734	chr8	haloacid dehalogenase like hydrolase domain containing 5
100017761	HSP90AA1	0.000848766	0.00027687	up	3.96058	3.96058	1.98571	11.2754	11.2272	10.7396	10.8146	10.5488	13.5968	12.247	13.241	12.5425	chr1	heat shock protein 90 alpha family class A member 1
100022891	BTK	0.0163537	0.00935128	up	3.96021	3.96021	1.98558	3.86071	3.71274	5.48905	5.81669	6.05755	6.63374	7.28858	6.71291	7.25648	chrX	Bruton tyrosine kinase
103092560	GYPC	0.0483529	0.0322098	up	3.95667	3.95667	1.98429	6.70837	6.68227	9.48651	9.62101	9.27232	10.5822	10.4108	10.2031	10.1574	chr4	glycophorin C (Gerbich blood group)
100014611	LOC100014611	0.000592796	0.000177148	up	3.95004	3.95004	1.98187	7.31108	7.02949	6.25817	6.39851	5.9754	8.78831	8.36771	8.68744	8.46214	chr4	replication protein A 32 kDa subunit-like
100014777	DIRAS1	0.00789126	0.00399753	up	3.94941	3.94941	1.98164	3.42826	3.35871	4.42677	4.23173	5.33295	6.09805	5.82471	5.59624	7.03028	chr3	DIRAS family GTPase 1
100013603	KIF21B	0.00025472	6.05164e-05	up	3.93959	3.93959	1.97805	6.65065	7.55672	6.94664	7.00845	7.38479	9.45456	9.35357	8.62203	8.91983	chr2	kinesin family member 21B
554178	BRCA1	0.000186101	4.00596e-05	up	3.93902	3.93902	1.97784	7.69237	7.25632	7.56812	7.64809	7.45922	10.0022	9.22631	9.83211	8.94999	chr2	BRCA1 DNA repair associated
100012119	TMCC3	0.00506164	0.00239558	up	3.93122	3.93122	1.97498	9.63864	7.78638	8.15309	8.29655	8.09434	9.63233	10.44	10.3112	11.0917	chr8	transmembrane and coiled-coil domain family 3
100019649	LOC100019649	0.00101886	0.00034636	up	3.92955	3.92955	1.97436	5.50355	5.40311	4.76557	4.84471	4.06286	6.73592	6.52409	7.25278	7.04851	chr5	structural maintenance of chromosomes 4 pseudogene
100619697	LOC100619697	0.00860751	0.00442376	up	3.92444	3.92444	1.97249	3.22577	3.9133	5.05538	5.37629	5.46029	6.46558	6.63577	6.57233	6.6411	chr1	zinc finger protein 2 homolog
100023659	VRK1	2.01745e-06	5.85296e-08	up	3.92161	3.92161	1.97145	7.60089	7.51002	7.59669	7.37308	7.2608	9.39821	9.29831	9.46042	9.60204	chr1	VRK serine/threonine kinase 1
100029827	NT5DC1	0.00116489	0.000408559	up	3.91787	3.91787	1.97007	6.73638	7.72635	6.8471	6.55366	5.90614	8.74156	8.72	8.61784	8.81658	chr2	5'-nucleotidase domain containing 1
103100348	LOC103100348	0.00364796	0.00162369	up	3.91439	3.91439	1.96879	3.20587	1.94368	2.66123	2.95162	3.78276	5.48515	4.32733	5.17409	4.52469	chr3	uncharacterized LOC103100348
100017689	TSPAN7	0.00250908	0.00103588	up	3.9096	3.9096	1.96702	10.2119	10.0795	9.08442	8.83775	8.78544	10.8928	11.7485	11.2529	11.5731	chr4	tetraspanin 7
103098217	C4H1orf167	0.0107056	0.00572493	up	3.9095	3.9095	1.96699	2.41376	3.51171	3.48226	4.14426	5.10468	5.34685	5.75096	5.50284	6.19263	chr4	chromosome 4 open reading frame, human C1orf167
100024631	PABPN1	1.56248e-08	2.81846e-11	up	3.90744	3.90744	1.96622	10.0004	9.97952	9.92051	9.92726	9.93685	11.8368	11.9078	11.9831	11.9489	chr1	poly(A) binding protein nuclear 1
100025343	LOC100025343	0.00802338	0.00407471	up	3.90169	3.90169	1.9641	7.07672	7.11299	8.61628	8.84961	8.9113	9.89677	10.4599	9.78666	10.1666	chr2	zinc finger protein OZF-like
100027307	CPLX2	0.00312597	0.00134953	up	3.89558	3.89558	1.96184	7.65065	7.3474	6.01173	6.16663	6.10468	8.68667	8.36884	8.57373	8.84299	chr1	complexin 2
100014570	RFX3	7.58879e-05	1.21346e-05	up	3.89331	3.89331	1.961	5.54241	6.29252	6.49581	6.09924	6.09434	8.04661	7.8854	8.30925	8.02219	chr6	regulatory factor X3
100013596	KIF1A	0.000483212	0.000137101	up	3.89026	3.89026	1.95987	5.16969	4.619	5.60609	5.32749	5.08393	7.04977	6.86223	6.75251	7.8199	chr7	kinesin family member 1A
100009990	FOLH1B	0.00263379	0.00109805	up	3.88703	3.88703	1.95867	4.74964	3.45969	2.92427	3.72923	3.29162	5.17831	5.36921	5.75695	6.05377	chr4	folate hydrolase 1B
103102408	SLC26A6	0.00792796	0.00402029	up	3.88445	3.88445	1.95771	5.67518	6.61962	4.62471	5.00225	5.56036	6.47919	7.72115	7.5243	8.0919	chr6	solute carrier family 26 member 6
100023864	CDC42EP4	5.67082e-05	8.19501e-06	up	3.87829	3.87829	1.95542	9.37217	10.0979	9.84512	9.95965	10.1384	11.7072	11.945	11.6016	12.0984	chr2	CDC42 effector protein 4
100021644	GKAP1	0.00560931	0.00268682	up	3.8758	3.8758	1.95449	6.16006	6.96929	7.9417	8.01165	8.24375	9.12365	9.51286	9.43492	9.6077	chr6	G kinase anchoring protein 1
100026961	NUP43	8.14709e-05	1.33427e-05	up	3.87465	3.87465	1.95407	8.58427	8.21672	7.86678	7.86878	7.99962	10.2844	9.84154	10.3307	9.78856	chr2	nucleoporin 43
100616764	NCAPH2	9.5679e-06	6.50804e-07	up	3.87071	3.87071	1.9526	8.24448	8.05601	7.67915	7.78089	7.70672	9.84039	9.74235	9.91306	9.88839	chr8	non-SMC condensin II complex subunit H2
100018447	ACYP1	0.00412371	0.00188566	up	3.86889	3.86889	1.95192	6.78074	4.68064	5.3242	5.20316	5.56536	7.12213	7.18991	7.68469	7.85422	chr1	acylphosphatase 1
100618283	UNC45B	0.0168039	0.00964411	up	3.86202	3.86202	1.94935	5.45989	3.70676	5.58723	5.53658	5.83338	7.18377	7.09601	6.14843	8.26829	chr2	unc-45 myosin chaperone B
100014888	LOC100014888	2.34731e-05	2.40641e-06	up	3.85235	3.85235	1.94574	3.75403	4.04615	4.18061	3.8447	4.22333	5.85224	6.27283	5.66239	6.03455	chr1	zinc finger protein 501-like
103092490	LOC103092490	0.0264742	0.0162288	up	3.84941	3.84941	1.94464	5.45284	8.12067	5.90916	5.58721	5.0198	7.82044	7.53297	7.947	8.54988	chrX	uncharacterized LOC103092490
100020572	DDX11	9.52597e-06	6.44702e-07	up	3.84622	3.84622	1.94344	6.42224	6.6545	6.30509	6.73797	6.38903	8.27912	8.46914	8.71873	8.31383	chr8	DEAD/H-box helicase 11
100014496	LOC100014496	8.20986e-05	1.34949e-05	up	3.83854	3.83854	1.94056	7.67957	7.56956	7.17851	6.94517	7.36342	9.53917	8.96382	9.52824	9.11998	chr4	replication protein A 32 kDa subunit-like
100031321	MARVELD2	0.0235205	0.0141441	up	3.83572	3.83572	1.9395	4.92213	3.75311	6.27652	6.11772	6.44843	6.69236	7.69716	7.53365	7.84917	chr3	MARVEL domain containing 2
100012363	METAP2	7.54539e-07	1.35539e-08	up	3.83289	3.83289	1.93843	9.41275	9.25621	9.20041	9.3504	9.34063	11.4223	11.2001	11.2921	11.0875	chr8	methionyl aminopeptidase 2
103102560	GCFC2	4.86683e-05	6.66412e-06	up	3.83046	3.83046	1.93752	7.53977	6.73419	7.1722	7.18751	7.50678	8.99964	9.28798	9.30003	9.07477	chr1	GC-rich sequence DNA-binding factor 2
103104615	POC1B	4.92347e-05	6.77555e-06	up	3.82479	3.82479	1.93538	7.00749	7.4479	7.58248	7.14802	7.03068	8.83636	9.12789	9.25329	9.49724	chr8	POC1 centriolar protein B
107650335	LOC107650335	0.00424431	0.00195069	up	3.82417	3.82417	1.93515	3.05831	3.54722	4.3982	3.94128	4.51145	6.24192	5.92595	6.29026	4.84762	chrX	zinc finger protein 345-like
100010842	HDAC10	0.000153981	3.07845e-05	up	3.82083	3.82083	1.93389	8.68199	9.09776	8.18686	8.17159	8.48227	10.172	10.386	10.5433	10.7307	chr8	histone deacetylase 10
100011567	GNA14	0.040487	0.026328	up	3.81759	3.81759	1.93266	6.66085	9.97114	7.48905	7.53515	7.45478	9.79773	8.72132	9.96124	10.5391	chr6	G protein subunit alpha 14
100011442	CNTNAP1	0.00144789	0.000531708	up	3.81656	3.81656	1.93227	4.96336	4.95126	4.2935	5.05116	5.0198	6.04513	6.87924	6.54839	7.67959	chr2	contactin associated protein 1
100027928	HES5	0.00161344	0.000607905	up	3.81019	3.81019	1.92986	4.99014	4.28155	3.73162	3.8447	3.73029	5.46191	6.59428	5.85557	6.27033	chr4	hes family bHLH transcription factor 5
100017611	FAM234B	8.33091e-05	1.37815e-05	up	3.80499	3.80499	1.92789	8.437	7.89024	7.75834	7.77525	8.1986	9.63083	10.3029	10.0145	9.81088	chr8	family with sequence similarity 234 member B
100020275	LPAR4	0.000211517	4.71337e-05	up	3.80083	3.80083	1.92632	8.78275	8.53748	8.77185	8.45261	9.30071	10.2922	11.1891	10.7217	10.5785	chrX	lysophosphatidic acid receptor 4
100025069	HAT1	2.10327e-06	6.2849e-08	up	3.8002	3.8002	1.92607	8.93445	8.70054	8.70125	8.57053	8.52615	10.7072	10.4985	10.6916	10.5533	chr4	histone acetyltransferase 1
103101060	LOC103101060	1.76993e-05	1.6256e-06	up	3.79714	3.79714	1.92491	8.69494	9.10325	9.0135	8.81846	9.25788	10.8586	10.7495	10.8	11.202	chr1	uncharacterized LOC103101060
100030210	FAM184A	0.000114854	2.08214e-05	up	3.79502	3.79502	1.92411	6.48872	7.34952	6.54876	6.76632	6.87627	8.3877	8.79424	8.71952	9.01863	chr2	family with sequence similarity 184 member A
100030916	L3MBTL3	2.77753e-05	3.05622e-06	up	3.79467	3.79467	1.92397	8.77712	8.80195	8.51282	8.72321	8.64183	10.2869	10.72	10.4186	11.0359	chr2	L3MBTL histone methyl-lysine binding protein 3
100031446	PRIM1	0.000314571	7.96536e-05	up	3.79067	3.79067	1.92245	6.44012	6.5104	5.33931	5.87219	6.24219	8.01074	7.84879	8.19959	7.95405	chr1	DNA primase subunit 1
100011983	NDC80	0.00841639	0.00430656	up	3.76961	3.76961	1.91441	6.32987	6.37087	8.08011	8.05908	8.13773	9.29986	9.20871	9.40364	9.32757	chr3	NDC80 kinetochore complex component
100013908	HNRNPA2B1	0.000114659	2.07688e-05	up	3.76699	3.76699	1.91341	14.2577	13.8265	13.4227	13.4392	13.35	15.6721	15.3332	15.6765	15.6088	chr8	heterogeneous nuclear ribonucleoprotein A2/B1
100013445	LOC100013445	0.00322885	0.00140552	up	3.76021	3.76021	1.91081	5.90013	6.7408	5.14666	5.14426	4.85804	7.53192	7.21886	7.65699	7.4674	chr3	DNA (cytosine-5)-methyltransferase 1-like
100021391	LOC100021391	0.00479615	0.00224541	up	3.75522	3.75522	1.9089	3.48484	4.2299	5.1722	4.978	5.52589	6.42071	6.81203	6.3154	6.80011	chr3	zinc finger protein interacting with ribonucleoprotein K-like
100016105	LOC100016105	0.0416469	0.0271761	up	3.75158	3.75158	1.9075	8.0736	8.92903	10.6016	10.5895	11.127	11.0411	12.4366	11.4773	12.1316	chr1	N-acetyllactosaminide alpha-1,3-galactosyltransferase-like
100017417	CMSS1	5.21553e-05	7.32252e-06	up	3.74944	3.74944	1.90667	6.83684	6.72032	6.72301	6.74418	6.51456	8.6338	8.78081	8.96251	8.08071	chr4	cms1 ribosomal small subunit homolog
100025062	PABPC4	0.00224412	0.000906249	up	3.74595	3.74595	1.90533	10.1893	10.318	9.06893	8.94947	8.93105	11.6044	11.3237	11.5367	11.1219	chr4	poly(A) binding protein cytoplasmic 4
100030899	CENPA	0.000308373	7.77596e-05	up	3.74035	3.74035	1.90317	7.70266	7.91562	7.1848	6.92563	6.86414	9.04926	9.14372	9.44941	9.24457	chr1	centromere protein A
100018841	CENPK	7.79049e-05	1.25714e-05	up	3.72605	3.72605	1.89765	5.83684	6.34897	5.83116	5.72923	5.70332	8.03667	7.42526	8.055	7.63327	chr3	centromere protein K
100015064	TIAM1	0.0001695	3.50976e-05	up	3.72527	3.72527	1.89735	7.99234	6.96888	7.74445	7.5941	7.25153	9.66238	9.23575	9.4381	9.29419	chr4	TIAM Rac1 associated GEF 1
100013321	CXXC4	0.0364776	0.0234273	up	3.7218	3.7218	1.896	1.62091	5.18314	3.79874	2.8447	2.9754	5.36496	4.80802	4.97229	5.57705	chr5	CXXC finger protein 4
100029838	SEMA4G	0.000799604	0.000256979	up	3.71761	3.71761	1.89438	5.25521	5.03835	6.10749	6.11389	5.94119	7.25163	8.06404	7.47067	7.55608	chr1	semaphorin 4G
100026079	GPRC5B	0.0015035	0.000557443	up	3.70393	3.70393	1.88906	7.93675	9.20975	7.81098	7.75529	8.20181	9.86287	10.4413	9.73563	10.2481	chr6	G protein-coupled receptor class C group 5 member B
100027757	CAPN5	0.00239828	0.000981843	up	3.70333	3.70333	1.88882	8.8361	8.69336	7.44259	7.37308	8.50483	10.1456	9.75456	10.1986	10.1365	chr4	calpain 5
103106844	LOC103106844	0.00430817	0.00198425	up	3.69632	3.69632	1.88609	3.40331	4.29044	5.15522	4.98557	5.39044	6.41904	6.76852	6.39432	6.54247	chr2	zinc finger protein 33B-like
100016299	PSIP1	4.99165e-06	2.34e-07	up	3.68561	3.68561	1.8819	10.6673	10.5908	10.5854	10.7353	10.7278	12.7882	12.3192	12.6924	12.3731	chr6	PC4 and SFRS1 interacting protein 1
100022981	ATP6V1G2	0.0129288	0.00711981	up	3.67634	3.67634	1.87827	5.08071	5.01159	3.14666	3.46619	3.43483	5.68885	5.4116	5.93327	6.59136	chr2	ATPase H+ transporting V1 subunit G2
100010481	LOC100010481	0.0143245	0.00801545	up	3.66665	3.66665	1.87446	9.78832	10.0182	8.3589	8.21573	7.80195	10.9705	10.1115	10.8683	10.894	chr7	tubulin alpha-1D chain
103102567	LOC103102567	0.000721121	0.000226174	up	3.66654	3.66654	1.87442	9.57667	9.43886	8.68978	8.59999	8.38636	11.0671	10.57	10.9498	10.6641	chrX	HAUS augmin-like complex subunit 7
100018472	FAM162A	0.00349631	0.0015441	up	3.66622	3.66622	1.87429	8.39408	9.0397	7.83383	7.80248	7.31525	9.93646	9.47786	9.7791	10.612	chr4	family with sequence similarity 162 member A
100011432	SPRY2	0.00660729	0.00325175	up	3.66445	3.66445	1.8736	8.60572	8.50901	10.3484	10.1914	9.83183	11.4331	11.5018	11.1434	11.4052	chr7	sprouty RTK signaling antagonist 2
100010538	CDAN1	0.000240664	5.62362e-05	up	3.65921	3.65921	1.87153	9.30619	8.86316	8.33098	8.22596	8.38033	10.3945	10.5985	10.5416	10.4368	chr1	codanin 1
100029173	ELFN1	0.00443818	0.00205347	up	3.65775	3.65775	1.87096	7.06937	6.07296	5.97834	6.498	7.16193	8.4745	8.46719	7.52671	9.23991	chr6	extracellular leucine rich repeat and fibronectin type III domain containing 1
100020944	RAD52	0.00659116	0.00324232	up	3.65672	3.65672	1.87055	6.14196	6.86447	5.42677	4.87219	5.45113	7.5377	8.01094	8.01024	6.92853	chr8	RAD52 homolog, DNA repair protein
100026357	CHCHD4	0.00031321	7.92383e-05	up	3.65507	3.65507	1.8699	8.00631	7.69856	7.20349	7.25801	6.84577	9.40836	9.06334	9.47479	9.14282	chr6	coiled-coil-helix-coiled-coil-helix domain containing 4
100029287	CLTCL1	0.000217717	4.91328e-05	up	3.65121	3.65121	1.86837	8.75943	8.87486	9.4763	9.29147	9.5613	10.8588	10.8992	10.9531	11.5331	chr3	clathrin heavy chain like 1
100617793	LOC100617793	0.000433285	0.000119483	up	3.6512	3.6512	1.86837	5.91859	5.08664	5.66123	5.53658	5.67584	7.82924	6.74523	7.64199	7.56011	chr4	actin-like protein 6A pseudogene
100025547	LOC100025547	0.00267524	0.00111855	up	3.65029	3.65029	1.86801	4.45278	4.97382	3.66123	4.39219	4.56036	6.46735	5.31292	6.67033	6.65375	chr3	coiled-coil domain-containing protein 74B
100018246	NSG1	0.00104206	0.000356175	up	3.64466	3.64466	1.86578	7.75533	7.8901	6.97006	7.05008	7.16177	9.41076	9.37409	8.4958	9.64436	chr5	neuronal vesicle trafficking associated 1
100028473	ATXN10	2.61392e-05	2.81361e-06	up	3.64172	3.64172	1.86462	6.21709	5.63285	6.2779	6.31419	6.27918	8.07865	7.94329	7.91651	8.09701	chr8	ataxin 10
103100376	LOC103100376	3.49904e-06	1.30442e-07	up	3.63783	3.63783	1.86308	7.58459	7.14324	7.37822	7.34394	7.56036	9.24066	9.15447	9.31614	9.34932	chr2	myosin-4-like
100027424	RAD51	0.00110895	0.000385403	up	3.63759	3.63759	1.86298	8.32506	8.16151	7.90155	7.72169	6.95649	10.0696	9.60562	9.81198	9.21778	chr1	RAD51 recombinase
100010953	TPX2	2.28488e-05	2.31493e-06	up	3.62422	3.62422	1.85767	9.06993	9.42236	9.63163	9.57158	9.36126	11.1262	11.0397	11.4516	11.4586	chr1	TPX2 microtubule nucleation factor
100017749	DCTPP1	0.00114524	0.00039991	up	3.62359	3.62359	1.85742	8.62753	8.61434	8.11409	7.65996	7.45922	10.2772	9.79246	10.2156	9.52455	chr6	dCTP pyrophosphatase 1
100012431	SHANK3	0.0153463	0.00867491	up	3.62223	3.62223	1.85688	9.0721	9.45679	7.16094	7.28702	8.14936	9.73165	10.0347	10.0895	10.4727	chr8	SH3 and multiple ankyrin repeat domains 3
100025005	BEST4	0.000225074	5.13755e-05	up	3.62087	3.62087	1.85634	6.40942	5.67444	6.11453	6.47817	6.2103	7.80919	7.95567	8.57999	7.78998	chr2	bestrophin 4
100015595	CDC7	0.0002165	4.86573e-05	up	3.62041	3.62041	1.85615	8.90797	8.50849	8.3223	8.03301	8.02797	10.5003	10.1371	10.3914	9.83562	chr2	cell division cycle 7
100029059	CDKN3	4.7268e-05	6.37401e-06	up	3.61837	3.61837	1.85534	6.61714	7.27624	6.96866	7.05516	6.59011	8.55993	8.64486	8.89634	8.92606	chr1	cyclin dependent kinase inhibitor 3
100025515	ADRA1B	0.0358767	0.0230025	up	3.60672	3.60672	1.85069	6.03194	7.41625	4.33931	4.72923	4.88229	7.07772	6.85733	7.51022	7.87669	chr1	adrenoceptor alpha 1B
100024039	B4GALT6	0.0134682	0.00746144	up	3.60609	3.60609	1.85043	5.25511	3.94368	6.22805	6.04714	6.2608	7.6779	7.06167	7.14051	7.70948	chr3	beta-1,4-galactosyltransferase 6
503513	LDHA	0.0205923	0.0121356	up	3.60156	3.60156	1.84862	13.3424	12.7777	11.3587	11.186	10.7524	13.841	13.4241	13.6482	14.0149	chr5	lactate dehydrogenase A
100016610	LMBR1	0.00178782	0.000691253	up	3.60002	3.60002	1.848	6.25994	7.26099	6.75716	6.91773	7.79239	8.32823	9.16151	8.712	9.18084	chr8	limb development membrane protein 1
100020005	HAS3	0.000474488	0.000133786	up	3.59791	3.59791	1.84716	5.33307	5.63794	5.18897	5.16663	5.57779	6.62667	6.91962	7.59124	7.77463	chr1	hyaluronan synthase 3
100029377	SNRPG	0.000603946	0.000181524	up	3.59711	3.59711	1.84684	9.21014	8.38277	9.04667	8.74001	8.64074	11.0474	10.0003	11.0401	10.5158	chr1	small nuclear ribonucleoprotein polypeptide G
103103251	LOC103103251	0.00263393	0.00109831	up	3.59678	3.59678	1.84671	2.20587	3.94368	2.79874	3.14427	3.61926	4.59944	5.27458	5.03228	5.04998	chr3	uncharacterized LOC103103251
100016013	PKNOX2	0.0117674	0.00638033	up	3.59617	3.59617	1.84646	8.11409	5.64459	7.52666	7.63009	7.61348	9.23284	9.25999	8.69357	9.42258	chr4	PBX/knotted 1 homeobox 2
100024246	CCDC92	0.00916759	0.00477431	up	3.58915	3.58915	1.84364	4.44533	3.58111	4.98316	5.27355	5.70332	6.39852	6.16002	6.61746	7.38774	chr3	coiled-coil domain containing 92
100018013	CBX1	6.36057e-05	9.57073e-06	up	3.57993	3.57993	1.83993	10.7836	10.5035	10.119	10.0868	10.2906	12.4141	11.9093	12.3376	12.1255	chr2	chromobox 1
100027838	RELL2	0.00673907	0.0033261	up	3.57725	3.57725	1.83885	3.83943	4.47118	3.34029	3.45515	4.11764	5.10688	5.16505	5.52473	6.9377	chr1	RELT like 2
100017240	SP4	0.00122921	0.000436252	up	3.56485	3.56485	1.83384	8.45979	8.38108	7.27004	7.21573	7.7763	9.45371	9.85654	9.48194	9.82553	chr8	Sp4 transcription factor
100010044	PLAGL2	0.00397066	0.00179935	up	3.56416	3.56416	1.83356	9.72069	9.69373	8.41077	8.22907	8.2608	10.8609	10.5327	10.7503	10.6424	chr1	PLAG1 like zinc finger 2
100011922	PLEKHA5	0.000182535	3.89219e-05	up	3.56091	3.56091	1.83225	8.79937	8.62425	9.18479	9.11015	9.24297	10.3438	10.6876	11.1878	11.079	chr8	pleckstrin homology domain containing A5
100020004	ERCC6L	0.000151145	2.97693e-05	up	3.55807	3.55807	1.8311	7.11008	6.53862	6.79874	6.91905	6.38479	9.04884	8.38476	8.59464	8.29718	chrX	ERCC excision repair 6 like, spindle assembly checkpoint helicase
100013402	RSRP1	0.000509167	0.000146447	up	3.55734	3.55734	1.8308	8.08801	8.09838	7.27004	7.50182	7.46725	9.00324	9.37145	9.87475	9.81416	chr4	arginine and serine rich protein 1
100015189	PKP4	8.8622e-07	1.72515e-08	up	3.5571	3.5571	1.8307	9.20513	9.54715	9.31085	9.29866	9.23863	11.1289	11.0788	11.2303	11.1651	chr4	plakophilin 4
100617214	PSMC3IP	6.61222e-05	1.00637e-05	up	3.55302	3.55302	1.82905	5.58268	6.07429	5.69851	5.44363	6.16523	7.36647	7.80159	7.67076	7.64885	chr2	PSMC3 interacting protein
100029628	ZMYND8	3.14966e-05	3.603e-06	up	3.54762	3.54762	1.82685	10.5978	10.5672	9.96894	10.1525	10.1286	12.0634	12.297	12.0151	12.064	chr1	zinc finger MYND-type containing 8
100020854	WDR90	0.000290229	7.20502e-05	up	3.54707	3.54707	1.82663	7.71795	8.24927	7.25817	7.28382	7.63342	9.10941	9.41263	9.76809	9.53049	chr6	WD repeat domain 90
100010278	MZT1	3.14113e-06	1.09544e-07	up	3.54582	3.54582	1.82612	8.22728	7.94993	8.42854	8.18593	8.27918	9.9957	9.95442	10.096	10.115	chr7	mitotic spindle organizing protein 1
100027147	FAM81A	0.00480375	0.00225042	up	3.54387	3.54387	1.82532	3.89392	4.48111	2.92427	3.89915	2.78276	5.52081	5.83915	5.50695	4.81935	chr1	family with sequence similarity 81 member A
100014103	RCC1L	0.00074676	0.000236179	up	3.53259	3.53259	1.82073	8.43106	8.02125	7.40719	7.14427	7.27491	9.37417	9.64991	9.45227	9.42952	chr2	RCC1 like
100013941	SEZ6L2	0.0101494	0.0053779	up	3.53237	3.53237	1.82064	4.39596	6.087	5.14666	5.35372	5.80829	7.3432	6.52789	6.60621	8.23854	chr6	seizure related 6 homolog like 2
677869	LOC677869	0.000351228	9.14169e-05	up	3.53035	3.53035	1.81981	5.79083	6.07004	5.2935	5.35372	6.31525	7.91299	7.4787	7.47761	7.46861	chr8	caspase-15
100032371	EZR	0.000428403	0.000117714	up	3.52835	3.52835	1.81899	8.10968	8.49289	7.44004	7.48412	7.63718	9.40998	9.98755	9.642	9.56757	chr2	ezrin
103097959	LOC103097959	0.0139302	0.00775714	up	3.51618	3.51618	1.81401	5.41376	3.24811	4.79874	3.95162	3.14533	5.70433	5.67098	6.29226	6.03451	chr6	uncharacterized LOC103097959
103101823	LOC103101823	0.00146663	0.000540906	up	3.51593	3.51593	1.81391	7.05709	7.32161	5.95647	6.11389	6.36198	8.03749	8.39768	8.45463	8.61466	chr3	zinc finger protein 883-like
100024101	GMNN	0.000217312	4.89502e-05	up	3.5095	3.5095	1.81127	6.56256	6.83925	6.87846	6.53658	6.41834	8.9154	8.21441	8.74738	7.95604	chr3	geminin DNA replication inhibitor
100032745	PPOX	1.39236e-05	1.15428e-06	up	3.50861	3.50861	1.8109	8.70109	8.62887	9.04321	9.03149	9.08654	10.5351	10.7307	10.6542	10.9166	chr2	protoporphyrinogen oxidase
103104016	LOC103104016	9.58315e-05	1.64437e-05	up	3.49895	3.49895	1.80692	5.96468	6.44729	5.66123	5.75898	6.16523	7.74278	7.82796	7.55556	8.0993	chr2	uncharacterized LOC103104016
107651306	LOC107651306	0.000709405	0.000221539	up	3.49861	3.49861	1.80678	5.36636	4.42543	4.14666	5.00225	4.88229	6.71673	6.14572	6.83877	6.58429	chr1	coiled-coil domain-containing protein 86-like
103097989	LOC103097989	0.0225289	0.0134513	up	3.49508	3.49508	1.80532	8.31101	6.83199	5.73072	5.87219	5.95268	8.47981	8.53879	8.6104	7.75116	chr4	uncharacterized LOC103097989
100618764	PITPNM3	0.000553844	0.00016259	up	3.48996	3.48996	1.80321	5.15324	5.37187	4.14666	4.66783	4.9754	6.70188	6.399	6.9858	6.57817	chr7	PITPNM family member 3
100014507	TDRD6	0.00367829	0.00164117	up	3.4854	3.4854	1.80132	4.99687	5.36232	3.92427	3.66783	4.10468	6.22275	5.99904	6.53433	6.09395	chr2	tudor domain containing 6
100032540	ZNRF2	0.00073915	0.000233217	up	3.4684	3.4684	1.79427	8.95661	9.17323	8.34212	8.12868	8.56036	10.1414	10.4781	10.1226	10.9638	chr8	zinc and ring finger 2
100028451	MYT1L	0.000278392	6.78771e-05	up	3.46649	3.46649	1.79348	3.09166	2.99098	3.36905	3.78812	3.15862	5.21284	4.6946	4.84855	5.53667	chr1	myelin transcription factor 1 like
100026252	MIXL1	0.000252989	6.00101e-05	up	3.46635	3.46635	1.79342	4.04276	4.28661	3.1999	4.18866	3.78276	5.5544	5.69812	5.84025	5.68145	chr2	Mix paired-like homeobox
100010855	CASTOR2	0.000153271	3.05366e-05	up	3.46155	3.46155	1.79142	8.60959	8.99977	9.25867	9.22006	9.18769	10.9746	10.4322	10.7292	11.2503	chr2	cytosolic arginine sensor for mTORC1 subunit 2
103093751	LOC103093751	0.00831953	0.00425012	up	3.45732	3.45732	1.78965	4.92734	5.80561	4.3837	3.40479	4.40167	6.11527	6.36324	6.44187	6.57673	chr4	zinc finger protein ZFP69-like
100013629	LOC100013629	0.00469666	0.00219113	up	3.45137	3.45137	1.78717	3.08034	4.57128	4.42677	5.09846	4.85804	6.30133	6.1307	6.25254	6.09202	chr2	histone H3
100617724	LOC100617724	0.00492265	0.00231687	up	3.45015	3.45015	1.78666	2.79083	4.93866	3.42677	4.00225	3.914	5.61428	5.50257	5.52985	5.75795	chr4	zinc finger protein 420-like
100011854	WBP11	4.23728e-06	1.81211e-07	up	3.44916	3.44916	1.78624	8.5895	8.89323	8.56572	8.58859	8.72359	10.6716	10.4344	10.4417	10.2858	chr8	WW domain binding protein 11
100618166	ZNF710	6.19773e-05	9.22323e-06	up	3.44755	3.44755	1.78557	9.42853	9.4412	9.00464	8.94517	8.75348	10.9922	10.7385	10.7845	11.0855	chr1	zinc finger protein 710
100019735	C2H1orf112	0.000742913	0.000234739	up	3.44639	3.44639	1.78508	6.4371	5.68912	5.42984	5.26375	5.13793	7.52936	7.13273	7.57228	7.27216	chr2	chromosome 2 C1orf112 homolog
100015525	SCG2	0.028176	0.0174329	up	3.44583	3.44583	1.78485	6.29333	6.97097	8.46601	8.33902	8.14031	9.19884	8.82528	9.06671	10.6163	chr7	secretogranin II
103097515	HELB	0.000171649	3.56414e-05	up	3.44491	3.44491	1.78447	3.8209	3.26331	3.92427	3.8447	3.29733	5.78594	5.06514	5.44246	5.36473	chr8	DNA helicase B
103093229	HEPACAM2	0.00518021	0.00245909	up	3.44325	3.44325	1.78377	5.01919	4.53637	3.2462	4.25279	4.36083	5.81277	6.71377	5.45543	6.28541	chr6	HEPACAM family member 2
100620006	CCDC160	1.66866e-05	1.49872e-06	up	3.44251	3.44251	1.78346	7.72856	7.80028	8.02581	8.11005	7.77953	9.4812	9.47063	9.81239	9.92501	chrX	coiled-coil domain containing 160
100023624	PNPLA7	0.00220324	0.000886992	up	3.4408	3.4408	1.78274	5.88597	6.10527	4.67164	4.84471	5.73503	7.01703	7.54407	7.13761	7.22634	chr1	patatin like phospholipase domain containing 7
100618115	HOXB7	0.00527717	0.00250988	up	3.44013	3.44013	1.78246	7.73503	5.51026	6.425	6.85851	6.80025	8.54771	8.45494	8.41273	8.37773	chr2	homeobox B7
100014218	PDE4C	0.000472978	0.000133308	up	3.43853	3.43853	1.78179	8.60124	9.07617	8.51922	8.29655	9.36879	10.3314	10.8754	10.3102	10.6997	chr3	phosphodiesterase 4C
100011146	LGALS4	0.0165809	0.00949616	up	3.43817	3.43817	1.78164	4.81835	4.78498	2.66123	3.14427	3.78276	5.0437	5.84713	5.515	6.07401	chr4	galectin 4
100029279	VCPKMT	1.11387e-05	8.20435e-07	up	3.43242	3.43242	1.77922	6.57784	6.49136	6.78225	6.56773	6.94407	8.5278	8.22716	8.41561	8.63692	chr1	valosin containing protein lysine methyltransferase
103097165	LOC103097165	0.0158078	0.00898091	up	3.42016	3.42016	1.77406	6.19704	6.09167	4.2462	4.31419	5.08393	6.83532	7.39772	6.33438	7.27525	chr3	uncharacterized LOC103097165
103105457	HMGA1	0.0371643	0.0239466	up	3.41899	3.41899	1.77357	11.6341	10.6962	13.5012	13.4842	13.0937	14.2605	13.9863	14.4917	14.2832	chr2	high mobility group AT-hook 1
100031074	FGF18	0.0149468	0.00841535	up	3.41335	3.41335	1.77119	3.86883	4.50465	4.33931	4.14426	6.35044	6.7916	6.23313	6.29193	6.33408	chr1	fibroblast growth factor 18
100010308	PSPH	0.00273937	0.00115134	up	3.41223	3.41223	1.77072	9.06839	9.4977	9.70781	9.50621	8.98383	10.0629	11.7026	11.3868	11.3418	chr2	phosphoserine phosphatase
103101818	LAG3	0.000626776	0.000190412	up	3.41177	3.41177	1.77052	4.72999	4.98405	4.79874	4.42967	4.43483	6.02928	5.93857	6.82777	6.98829	chr8	lymphocyte activating 3
100021706	MMP16	0.0265186	0.016258	up	3.41167	3.41167	1.77048	8.01322	5.43909	6.55524	7.00328	8.01432	9.42687	8.80816	8.55665	8.31036	chr3	matrix metallopeptidase 16
100010111	ZNF618	0.000110799	1.98779e-05	up	3.41067	3.41067	1.77006	8.87542	9.29327	8.6774	8.61749	8.39059	10.7987	10.4778	10.5217	10.3654	chr1	zinc finger protein 618
100019096	FAM117A	0.0041199	0.00188267	up	3.40577	3.40577	1.76798	7.50575	8.89114	7.14021	7.26321	7.51843	9.08711	9.20846	9.74115	9.69019	chr2	family with sequence similarity 117 member A
100019017	STAG3	0.00437933	0.00202289	up	3.39979	3.39979	1.76544	4.86858	5.51203	3.88363	4.41728	4.0343	6.66944	6.23572	6.63317	5.6961	chr2	stromal antigen 3
103092168	TROAP	4.86683e-05	6.65873e-06	up	3.3962	3.3962	1.76392	6.65237	7.1203	6.73162	6.97716	6.79558	8.19652	8.65259	8.87367	8.75452	chr8	trophinin associated protein
103104059	CDCA2	1.45334e-05	1.24379e-06	up	3.38864	3.38864	1.76071	8.83756	8.46825	8.69466	8.70651	8.48518	10.5491	10.0686	10.4374	10.5414	chr1	cell division cycle associated 2
100017495	MAP3K10	0.00610326	0.00296837	up	3.38569	3.38569	1.75945	4.12341	3.98321	3.79874	4.39219	5.64783	6.37795	5.69008	5.91545	6.61061	chr4	mitogen-activated protein kinase kinase kinase 10
107651998	LOC107651998	0.000520182	0.000150111	up	3.38323	3.38323	1.7584	6.06937	6.26961	5.75152	5.76485	6.27002	7.29294	8.47957	7.69688	7.66452	chr3	zinc finger protein 345-like
100013900	FANCC	0.00110681	0.000384492	up	3.3808	3.3808	1.75736	5.67922	5.46136	4.33931	4.84471	4.78276	6.92989	6.75195	6.98331	6.45019	chr6	FA complementation group C
103097607	CENPC	0.000230696	5.30402e-05	up	3.37568	3.37568	1.75518	6.36237	6.92177	7.04666	7.36343	7.21858	8.63098	8.4879	8.9723	8.85978	chr5	centromere protein C
100010329	ARL4D	0.025345	0.0154185	up	3.36998	3.36998	1.75274	3.94283	5.4248	6.01173	5.6037	6.36772	7.08554	7.56857	6.24189	7.99559	chr2	ADP ribosylation factor like GTPase 4D
100022709	UAP1L1	2.39887e-05	2.49894e-06	up	3.36932	3.36932	1.75246	9.07985	9.36393	9.20427	9.22641	9.64369	10.9402	10.8981	11.3415	11.0446	chr1	UDP-N-acetylglucosamine pyrophosphorylase 1 like 1
100015478	SNRPA1	2.55472e-05	2.72657e-06	up	3.36594	3.36594	1.75101	8.55202	8.60123	8.26996	8.2423	8.13022	10.104	9.82882	10.3586	10.1492	chr1	small nuclear ribonucleoprotein polypeptide A'
100617164	PDK1	8.62639e-06	5.53697e-07	up	3.36542	3.36542	1.75079	8.1499	8.54165	8.2502	8.32831	8.25385	10.2259	10.1327	10.0869	9.77669	chr4	pyruvate dehydrogenase kinase 1
100024131	MRPS33	8.22475e-06	5.14936e-07	up	3.36151	3.36151	1.74911	5.61259	5.23619	5.19729	5.57053	5.46725	7.24679	6.98227	7.26588	7.16859	chr8	mitochondrial ribosomal protein S33
100016086	GPR162	0.0135274	0.00750232	up	3.36142	3.36142	1.74907	4.86185	4.085	3.95827	2.96981	3.39459	5.07551	5.46789	5.15889	6.70961	chr8	G protein-coupled receptor 162
100010176	PRICKLE1	0.0151227	0.00852688	up	3.35921	3.35921	1.74812	8.1352	8.52584	6.81504	6.5193	7.18485	8.38676	9.12245	9.53346	9.69401	chr8	prickle planar cell polarity protein 1
107650155	LOC107650155	0.000539455	0.000157154	up	3.35833	3.35833	1.74774	5.88143	6.14914	5.09419	5.35372	5.28222	7.01349	7.24322	7.67407	7.26876	chr8	endothelial zinc finger protein induced by tumor necrosis factor alpha-like
100021183	NCAPG2	0.000836936	0.000272248	up	3.35626	3.35626	1.74685	6.76046	6.2042	7.22195	7.42039	7.09434	9.05057	8.69083	8.71809	8.289	chr8	non-SMC condensin II complex subunit G2
100010777	CHCHD1	5.25728e-06	2.54468e-07	up	3.35479	3.35479	1.74622	7.57874	7.60069	7.89005	7.67565	7.91792	9.44128	9.31104	9.52549	9.63752	chr1	coiled-coil-helix-coiled-coil-helix domain containing 1
100012852	GSTCD	0.000239406	5.58324e-05	up	3.34364	3.34364	1.74142	6.00173	6.2825	5.76557	5.27355	6.20422	7.44948	7.58484	7.76164	7.79176	chr5	glutathione S-transferase C-terminal domain containing
100030167	PPCDC	0.00331649	0.00144899	up	3.33986	3.33986	1.73979	5.75704	6.15746	6.71434	6.65206	6.60476	7.80447	7.37016	8.36306	8.92998	chr1	phosphopantothenoylcysteine decarboxylase
100619857	LYRM7	0.000440178	0.000121748	up	3.33726	3.33726	1.73866	5.41098	5.60512	6.2935	6.14426	6.06286	7.24781	7.61174	7.61546	8.09303	chr6	LYR motif containing 7
100027385	DBF4	0.00191758	0.000751384	up	3.33428	3.33428	1.73738	8.4839	8.97391	7.53898	7.6037	7.7633	9.74031	9.66129	9.85366	9.98527	chr8	DBF4 zinc finger
100027042	TPD52	0.0451292	0.029791	up	3.33413	3.33413	1.73731	5.1429	4.15746	6.79052	6.48412	6.9829	7.50445	7.17794	7.43571	8.47746	chr3	tumor protein D52
100028531	CNOT3	7.36299e-07	1.27912e-08	up	3.33314	3.33314	1.73688	9.48654	9.31077	9.51173	9.59225	9.61745	11.2115	11.2281	11.1925	11.3305	chr4	CCR4-NOT transcription complex subunit 3
100018313	SLC37A2	0.0313778	0.0196686	up	3.33299	3.33299	1.73682	5.43049	5.19637	3.79874	2.67628	3.49896	5.47687	5.96998	6.01471	5.96638	chr4	solute carrier family 37 member 2
100023796	CEP55	0.000996326	0.000337126	up	3.33008	3.33008	1.73556	6.29449	6.37396	6.8471	6.7516	5.80829	7.57065	8.04611	8.4976	8.48822	chr1	centrosomal protein 55
100028892	MICALL2	0.0157322	0.00893443	up	3.32251	3.32251	1.73228	5.47889	8.06811	6.46506	6.84434	7.25703	8.30195	8.75972	8.90261	8.25556	chr6	MICAL like 2
103097950	LOC103097950	0.00505909	0.00239274	up	3.32041	3.32041	1.73136	4.19648	4.07783	3.33931	2.6037	3.43483	4.69268	5.15031	5.28328	5.9209	chr2	uncharacterized LOC103097950
100021566	NLE1	0.00366136	0.00163186	up	3.31983	3.31983	1.73111	8.4739	7.90911	7.12067	6.91558	6.85804	9.14259	9.33111	9.34081	8.93177	chr2	notchless homolog 1
100024361	SATB1	0.00116698	0.000409868	up	3.30342	3.30342	1.72396	7.4559	7.32103	8.33789	8.35615	8.23436	9.3468	9.56121	9.66146	10.0906	chr8	SATB homeobox 1
100025253	PSTPIP1	0.0455877	0.0301486	up	3.30255	3.30255	1.72358	4.91859	3.31057	3.14666	2.72923	2.78276	4.63747	4.38342	4.6459	6.73777	chr1	proline-serine-threonine phosphatase interacting protein 1
103105542	LOC103105542	0.0206538	0.0121777	up	3.29684	3.29684	1.72108	3.39498	5.2938	3.79874	2.46619	3.67584	5.01219	5.64044	5.38923	5.74611	chrX	WAS/WASL-interacting protein family member 3-like
103104936	CATSPERD	0.000303079	7.6191e-05	up	3.29336	3.29336	1.71956	5.48493	5.78425	5.19729	5.58721	6.04865	6.90687	7.39817	7.77019	7.28488	chr3	cation channel sperm associated auxiliary subunit delta
100011224	NONO	6.40003e-05	9.66378e-06	up	3.29314	3.29314	1.71947	12.6902	12.7615	12.1079	12.1285	12.1926	14.0962	14.193	14.0834	14.0098	chrX	non-POU domain containing octamer binding
100032166	PDE4D	0.00946854	0.00495366	up	3.28742	3.28742	1.71695	6.42826	7.59682	5.91925	5.77556	6.10021	8.07456	7.31836	8.25	8.68099	chr3	phosphodiesterase 4D
100018569	CARHSP1	0.00107135	0.000368791	up	3.28533	3.28533	1.71604	8.17643	9.1666	8.06268	7.98032	7.90614	9.98936	9.60975	10.088	10.2108	chr6	calcium regulated heat stable protein 1
100618579	FAM183A	0.00784767	0.00396601	up	3.27965	3.27965	1.71354	5.56362	5.45545	4.32997	3.54129	4.52538	6.28899	6.45898	6.36739	6.47135	chr2	family with sequence similarity 183 member A
100617435	ADORA2B	0.00831283	0.00424545	up	3.27926	3.27926	1.71337	6.47305	6.99658	8.08414	7.7989	7.59745	8.33985	9.17921	8.99621	9.89831	chr2	adenosine A2b receptor
100022768	DVL3	1.01317e-05	7.0349e-07	up	3.27709	3.27709	1.71242	9.40767	9.58074	9.28767	9.32164	9.57896	10.9724	11.253	10.9792	11.3863	chr2	dishevelled segment polarity protein 3
100013240	EDNRB	0.0354602	0.0226886	up	3.27332	3.27332	1.71076	5.76386	7.67763	8.25817	8.42039	8.32413	9.88268	9.85668	8.92946	8.92955	chr7	endothelin receptor type B
100023916	EXOC6	0.00186637	0.000726911	up	3.27304	3.27304	1.71063	4.01322	5.15666	4.50923	5.33409	5.29733	6.23418	6.73557	6.46901	6.85219	chr1	exocyst complex component 6
100028311	SOX11	0.0220292	0.0131042	up	3.27141	3.27141	1.70991	12.0662	12.4268	10.542	10.5524	10.1248	13.0519	12.8868	12.3821	13.0886	chr1	SRY-box transcription factor 11
103099414	FAM207A	0.000161369	3.2856e-05	up	3.2706	3.2706	1.70955	5.61586	5.65156	6.2932	6.39194	6.14533	7.71734	7.55565	7.94829	7.69525	chr2	family with sequence similarity 207 member A
100029617	ANKRD44	6.95581e-05	1.08062e-05	up	3.26924	3.26924	1.70896	7.6791	7.4859	7.87069	8.09555	7.43756	9.67346	9.44066	9.43089	9.14586	chr4	ankyrin repeat domain 44
100031201	SGO1	4.59073e-06	2.04111e-07	up	3.26563	3.26563	1.70736	7.56254	7.66833	7.75716	7.85851	7.80829	9.47021	9.18695	9.52901	9.56714	chr8	shugoshin 1
100015047	NDUFAB1	0.000148784	2.92193e-05	up	3.26427	3.26427	1.70676	8.56928	8.2875	8.98856	9.03908	9.01843	10.482	10.1944	10.6412	10.6317	chr6	NADH:ubiquinone oxidoreductase subunit AB1
100619756	FCHO1	0.000818042	0.000264811	up	3.26392	3.26392	1.70661	4.39559	4.60664	4.66123	4.6037	4.73029	5.84296	6.17446	6.02748	7.17947	chr3	FCH and mu domain containing endocytic adaptor 1
100021442	TFDP1	0.000537683	0.000156435	up	3.26339	3.26339	1.70637	9.49717	8.76758	9.942	9.79711	9.64959	11.4215	11.0156	11.4017	11.1094	chr7	transcription factor Dp-1
100011015	GNG5	0.000137225	2.63724e-05	up	3.25793	3.25793	1.70396	9.85189	9.86056	9.56089	9.46619	9.48518	11.4548	10.8246	11.42	11.6962	chr2	G protein subunit gamma 5
100028822	LRWD1	5.7679e-05	8.36249e-06	up	3.25532	3.25532	1.7028	8.27768	8.58122	7.98095	7.97844	8.21194	9.71403	10.1934	9.99496	9.73297	chr2	leucine rich repeats and WD repeat domain containing 1
100014903	LOC100014903	0.0330805	0.0209125	up	3.25466	3.25466	1.70251	3.90803	5.38108	6.36611	6.30951	6.82611	7.39852	7.83701	7.35219	7.25498	chr8	zinc finger protein 345-like
100029404	PREX1	0.000191173	4.14466e-05	up	3.25125	3.25125	1.701	8.38984	9.09455	9.05011	9.03301	9.33515	10.4531	10.8205	10.5355	10.917	chr1	phosphatidylinositol-3,4,5-trisphosphate dependent Rac exchange factor 1
103092365	LOC103092365	0.00832788	0.00425501	up	3.24174	3.24174	1.69677	4.32463	4.23283	2.33931	3.67824	3.67954	5.2954	5.8447	5.08802	5.16257	chr1	uncharacterized LOC103092365
100012923	SNPH	0.0237992	0.0143367	up	3.24065	3.24065	1.69628	3.12341	4.2656	4.58723	4.23173	5.89426	5.83947	5.78226	6.00221	6.84298	chr1	syntaphilin
100618642	EPS15	0.000391153	0.000104396	up	3.2376	3.2376	1.69493	8.72005	9.50764	9.75434	9.66783	9.78329	11.3923	11.1113	11.1389	11.0837	chr2	epidermal growth factor receptor pathway substrate 15
100015432	STARD3NL	0.00480718	0.00225238	up	3.2368	3.2368	1.69457	8.39847	8.61479	7.22195	7.08776	7.49248	9.07691	9.40338	9.48241	9.86794	chr6	STARD3 N-terminal like
100017073	AJM1	0.0303619	0.0189519	up	3.23053	3.23053	1.69177	6.52579	6.29927	4.04896	4.65944	5.17834	6.69033	6.52117	7.33385	7.59118	chr1	apical junction component 1 homolog
100029293	PCNA	0.000191695	4.16097e-05	up	3.22792	3.22792	1.69061	10.0975	9.54766	9.72301	9.59238	9.46123	11.7658	11.1892	11.5716	10.9733	chr1	proliferating cell nuclear antigen
100017636	POLQ	0.00166201	0.000629576	up	3.22448	3.22448	1.68907	5.69415	4.86291	6.2462	6.14397	5.2608	7.53837	7.12716	7.3906	7.26656	chr4	DNA polymerase theta
100618020	LOC100618020	0.0172745	0.00995963	up	3.22337	3.22337	1.68857	6.32126	5.74957	7.83169	7.71019	7.76504	8.43239	9.02693	8.74346	8.85373	chr3	zinc finger protein OZF-like
100026552	CANT1	0.00634758	0.00310103	up	3.22196	3.22196	1.68794	9.24639	9.2331	7.75716	7.83775	7.95268	10.2556	10.3477	9.94022	9.82984	chr2	calcium activated nucleotidase 1
100024521	CAMK2B	0.031311	0.0196197	up	3.22098	3.22098	1.6875	5.90631	7.08197	7.92088	8.18403	8.49642	9.08554	9.52354	8.46011	9.75249	chr1	calcium/calmodulin dependent protein kinase II beta
100022866	FRK	0.00019777	4.32701e-05	up	3.21259	3.21259	1.68374	4.73638	4.24299	4.54876	5.00225	5.06286	6.74258	6.28016	6.41546	6.17134	chr2	fyn related Src family tyrosine kinase
100617587	B3GALNT2	5.8493e-05	8.52222e-06	up	3.21036	3.21036	1.68274	8.10389	8.4459	8.68157	8.77841	8.67304	10.3971	10.342	10.1494	9.98871	chr2	beta-1,3-N-acetylgalactosaminyltransferase 2
100017639	MMP25	0.0225893	0.0134992	up	3.20969	3.20969	1.68243	4.20467	4.60664	2.66123	2.14427	3.14533	4.76307	4.90426	5.12441	5.3477	chr6	matrix metallopeptidase 25
100011411	PIBF1	9.03826e-05	1.52438e-05	up	3.20935	3.20935	1.68228	6.59685	6.53862	6.31659	6.075	6.15531	8.37232	7.94108	8.09416	7.66745	chr7	progesterone immunomodulatory binding factor 1
100020008	RAN	1.30248e-05	1.05334e-06	up	3.19427	3.19427	1.67549	11.9136	11.6446	11.8589	11.7798	11.7765	13.7236	13.279	13.6326	13.2455	chr3	RAN, member RAS oncogene family
100022262	HSPD1	0.00234654	0.000956253	up	3.1869	3.1869	1.67215	12.5928	11.8334	11.539	11.5359	11.4369	13.9388	13.0555	13.842	13.0027	chr4	heat shock protein family D (Hsp60) member 1
103104196	LAT	0.0129143	0.00710989	up	3.18644	3.18644	1.67195	4.20362	2.63756	2.66123	1.72923	3.14533	4.42586	4.86139	4.50502	4.39708	chr6	linker for activation of T cells
100023241	SEMA6B	0.0445408	0.0293558	up	3.18614	3.18614	1.67181	5.59053	6.08781	7.91567	7.69885	8.14031	8.40581	8.78098	8.31262	9.53436	chr3	semaphorin 6B
103102769	LOC103102769	0.00599746	0.0029061	up	3.18306	3.18306	1.67042	3.91859	2.29731	3.66123	3.76876	4.1718	5.65944	4.97197	5.15576	5.14865	chr1	procyclic form-specific polypeptide B1-alpha-like
100032183	L3MBTL1	0.00144148	0.000528815	up	3.18267	3.18267	1.67024	4.06937	3.36352	3.14666	2.72923	3.67584	4.70797	4.91574	5.4478	5.19713	chr1	L3MBTL histone methyl-lysine binding protein 1
100023698	CBLC	0.0132016	0.00728989	up	3.18079	3.18079	1.66938	6.83642	6.58075	5.54876	5.09846	4.9296	7.04731	7.44291	7.42632	7.95619	chr4	Cbl proto-oncogene C
100011347	SNRPD1	4.36469e-05	5.72118e-06	up	3.18063	3.18063	1.66931	9.49819	8.92889	9.39459	9.26061	9.42455	11.12	10.661	11.1398	10.9619	chr3	small nuclear ribonucleoprotein D1 polypeptide
100022540	SLC7A6	0.000344143	8.90815e-05	up	3.18003	3.18003	1.66904	8.66573	8.24828	7.72732	7.57889	7.9296	9.76661	9.77096	9.60373	9.65471	chr1	solute carrier family 7 member 6
100018386	RPA1	0.000134917	2.58172e-05	up	3.17285	3.17285	1.66578	9.99658	9.73846	9.27594	9.33902	9.30632	11.3967	11.0831	11.3393	10.969	chr2	replication protein A1
100021617	LIMD2	0.00294604	0.00125636	up	3.16962	3.16962	1.66431	10.18	10.0468	8.90295	8.78361	9.2796	11.1586	10.8087	11.1555	11.2888	chr2	LIM domain containing 2
100018367	MBD1	4.91138e-05	6.75153e-06	up	3.15776	3.15776	1.6589	8.53861	8.55207	9.10914	9.07796	8.94263	10.3354	10.5702	10.4779	10.6285	chrX	methyl-CpG binding domain protein 1
100015098	PRIM2	0.000692989	0.000215527	up	3.15577	3.15577	1.65799	6.00103	6.68592	6.1722	6.65206	5.67584	8.11037	7.80353	8.14518	7.52253	chr2	DNA primase subunit 2
100028028	L1CAM	0.00918021	0.00478478	up	3.15151	3.15151	1.65604	6.57098	8.46244	8.12553	8.19867	7.26424	9.24623	9.16091	9.20232	9.91221	chrX	L1 cell adhesion molecule
100033358	MSH2	2.77117e-05	3.03048e-06	up	3.14869	3.14869	1.65475	9.22713	9.11847	8.83116	8.73298	8.92814	10.8127	10.522	10.7664	10.3882	chr1	mutS homolog 2
100010785	LOC100010785	0.00564257	0.00270445	up	3.14024	3.14024	1.65087	4.63518	4.30538	4.91421	5.20316	6.03249	7.16284	6.34662	6.90446	6.2619	chr7	acidic leucine-rich nuclear phosphoprotein 32 family member E-like
100031255	NEURL1B	0.00238886	0.000976911	up	3.13726	3.13726	1.64951	7.51095	6.29884	6.39459	6.31419	6.07343	8.13943	8.23686	7.74832	8.54702	chr1	neuralized E3 ubiquitin protein ligase 1B
100013996	SLCO3A1	0.00410568	0.00187371	up	3.13463	3.13463	1.64829	8.65934	8.9977	7.76067	7.91267	7.84247	9.31819	9.63476	10.1216	10.4569	chr1	solute carrier organic anion transporter family member 3A1
100010878	ME2	0.000202982	4.47003e-05	up	3.13112	3.13112	1.64668	8.09923	8.23421	8.82594	8.81374	8.58581	10.4317	10.0564	10.2657	9.88008	chr3	malic enzyme 2
103103609	LOC103103609	0.000493075	0.000140677	up	3.13105	3.13105	1.64665	9.09336	7.98178	8.22805	8.29147	8.06286	9.8662	9.86667	10.2166	9.96309	chr1	uncharacterized LOC103103609
100015414	LOC100015414	0.000289169	7.16071e-05	up	3.13041	3.13041	1.64635	10.3283	10.3722	9.79	9.55578	9.52799	11.6164	11.5489	11.6631	11.4164	chrX	nuclear pore glycoprotein p62-like
100619616	SARS2	0.000217399	4.90026e-05	up	3.12552	3.12552	1.64409	7.90534	7.00285	7.61984	7.63368	7.56682	8.81497	9.36771	9.25396	9.32257	chr4	seryl-tRNA synthetase 2, mitochondrial
100011269	SCUBE1	0.00331434	0.0014478	up	3.12282	3.12282	1.64285	7.49537	7.07296	7.44783	7.55789	8.58796	9.24145	8.88667	9.87522	9.09767	chr8	signal peptide, CUB domain and EGF like domain containing 1
100017641	LTA4H	0.000581132	0.00017292	up	3.11952	3.11952	1.64132	8.08085	8.59624	9.18834	8.99482	8.84209	10.0481	10.3393	10.5226	10.6172	chr8	leukotriene A4 hydrolase
100019010	ANAPC10	0.000304882	7.67418e-05	up	3.11777	3.11777	1.64052	6.80058	6.5253	5.92427	6.18866	5.9296	7.90433	7.63019	8.00637	8.1159	chr5	anaphase promoting complex subunit 10
100025906	PELI2	9.35424e-05	1.59244e-05	up	3.11731	3.11731	1.6403	7.0465	7.37923	7.61775	7.34066	7.85804	9.31832	8.96397	9.08473	8.98793	chr1	pellino E3 ubiquitin protein ligase family member 2
107649084	LOC107649084	0.00322885	0.00140574	up	3.11663	3.11663	1.63999	4.44974	4.85228	5.58407	5.841	5.40167	6.42027	6.81687	6.79596	7.42986	chr4	zinc finger protein 571-like
100024037	RIMS4	0.0490362	0.0327019	up	3.11293	3.11293	1.63827	5.63912	5.86386	4.46859	3.38458	4.03718	5.64943	5.59317	6.89436	7.13079	chr1	regulating synaptic membrane exocytosis 4
103106417	LOC103106417	0.0023851	0.000974657	up	3.11198	3.11198	1.63783	6.82512	7.4448	6.48905	5.85851	6.18485	7.96111	8.16021	8.37551	8.29636	chrX	uncharacterized protein CXorf49-like
100618219	PBX2	0.000408996	0.000111125	up	3.10842	3.10842	1.63618	11.9844	11.8898	11.1627	11.16	11.2199	13.1608	12.8431	13.2282	13.2461	chr2	PBX homeobox 2
100617443	HLTF	0.000528374	0.000153091	up	3.10812	3.10812	1.63604	8.70304	9.68549	9.61969	9.6918	9.8611	11.0141	11.2042	11.2423	11.1325	chr7	helicase like transcription factor
100016906	CEP135	6.9667e-05	1.08441e-05	up	3.10801	3.10801	1.63599	6.25995	5.73827	5.76557	5.91245	5.52999	7.60374	7.40229	7.65979	7.24312	chr5	centrosomal protein 135
100030584	CHEK2	0.000147305	2.87796e-05	up	3.10333	3.10333	1.63382	6.69758	6.85901	7.20349	7.37308	7.11239	8.86027	8.73462	8.86894	8.2679	chr3	checkpoint kinase 2
100015076	SEMA4B	0.00446272	0.00206718	up	3.10258	3.10258	1.63347	7.09114	8.11075	8.18479	8.4526	8.9354	9.8691	10.0973	9.46192	9.72536	chr1	semaphorin 4B
100010739	TTF2	0.00011539	2.09706e-05	up	3.10063	3.10063	1.63256	8.938	9.40642	8.88234	8.66973	8.59562	10.6392	10.4598	10.6919	10.3329	chr2	transcription termination factor 2
100022816	NAGS	0.000471797	0.000132905	up	3.10044	3.10044	1.63247	5.04179	4.33187	4.33931	4.66783	5.18485	6.05298	6.57707	6.17502	6.57733	chr2	N-acetylglutamate synthase
100033068	AMPD2	0.00420132	0.00192683	up	3.09695	3.09695	1.63085	10.2583	9.54201	8.91295	8.68923	8.94896	10.5744	10.834	10.7972	11.399	chr2	adenosine monophosphate deaminase 2
100014985	MRPL51	0.000576122	0.000170867	up	3.09683	3.09683	1.63079	9.62868	9.45276	8.65672	8.75897	8.67757	10.6065	10.5553	10.7694	10.7317	chr8	mitochondrial ribosomal protein L51
100020031	TCF12	0.000682587	0.000211471	up	3.09568	3.09568	1.63025	11.9661	11.8798	11.102	11.1411	11.005	13.2999	13.0811	12.8863	12.9289	chr1	transcription factor 12
100619422	C3H8orf88	0.01425	0.00796523	up	3.08988	3.08988	1.62755	2.77146	2.35871	4.03974	4.14426	4.14533	4.79864	5.03142	5.64966	4.99809	chr3	chromosome 3 C8orf88 homolog
100013992	MCM10	0.0179582	0.0104065	up	3.08828	3.08828	1.6268	8.26052	7.66705	6.75716	6.96444	6.24219	9.46059	9.12584	8.6553	7.97858	chr8	minichromosome maintenance 10 replication initiation factor
100012921	SHF	0.00917078	0.00477735	up	3.08146	3.08146	1.62362	9.7654	10.1189	8.30797	8.54514	8.68103	10.5723	10.6488	10.5692	11.039	chr1	Src homology 2 domain containing F
100028209	TCP11	0.00679626	0.00335887	up	3.08103	3.08103	1.62341	5.16245	3.78319	4.03974	3.95162	3.67584	5.17827	5.62287	5.64689	6.5359	chr2	t-complex 11
103097880	LOC103097880	0.000719016	0.000225328	up	3.08015	3.08015	1.623	4.74385	5.85427	5.49406	4.99415	5.47773	7.2528	7.0358	6.71888	6.73577	chr1	uncharacterized LOC103097880
100016218	LSM3	6.03287e-05	8.90488e-06	up	3.07649	3.07649	1.62129	8.1736	7.90478	7.98316	7.72923	7.52999	9.63977	9.3053	9.69373	9.30294	chr6	LSM3 homolog, U6 small nuclear RNA and mRNA degradation associated
100023129	TEFM	0.000123433	2.3026e-05	up	3.07356	3.07356	1.61991	5.38059	4.93197	4.86287	5.09846	5.14533	6.81341	6.78891	6.98665	6.22606	chr2	transcription elongation factor, mitochondrial
100012674	SPINT2	0.0171237	0.00985592	up	3.07228	3.07228	1.61931	9.74224	10.1575	8.50672	8.50829	8.00621	10.2208	10.539	10.7334	10.9208	chr4	serine peptidase inhibitor, Kunitz type 2
100016114	RIPK4	0.0406651	0.026456	up	3.07212	3.07212	1.61923	3.08034	5.8042	4.66123	4.14426	3.78276	5.00045	5.74216	6.55698	6.35558	chr4	receptor interacting serine/threonine kinase 4
100030048	DCBLD1	0.00714306	0.00355247	up	3.07061	3.07061	1.61852	7.13171	7.13716	5.60609	6.08678	5.70105	7.65037	8.16833	7.88207	8.10357	chr2	discoidin, CUB and LCCL domain containing 1
100032190	ADGRB2	0.00178759	0.000690583	up	3.06882	3.06882	1.61768	7.22866	6.20116	6.71434	6.72169	6.9354	8.42203	8.44732	7.68686	8.95553	chr4	adhesion G protein-coupled receptor B2
100033103	SLC39A14	0.00173936	0.000668553	up	3.06783	3.06783	1.61722	7.9287	7.14735	6.78225	6.98976	6.59011	8.94814	8.66661	8.93837	8.26628	chr1	solute carrier family 39 member 14
103096631	LOC103096631	0.000543117	0.000158597	up	3.06665	3.06665	1.61666	4.10203	4.83338	4.54876	4.62539	4.79132	6.7565	6.06466	5.75209	6.21412	chr2	collagen alpha-1(III) chain-like
100031085	AFMID	9.32203e-05	1.58625e-05	up	3.06586	3.06586	1.61629	8.48623	7.99091	7.93922	7.99913	7.64074	9.45472	9.58382	9.64823	9.82339	chr2	arylformamidase
100012870	TMEM267	0.000213803	4.77795e-05	up	3.06585	3.06585	1.61629	7.38877	8.04097	7.45577	7.77398	7.6474	8.8771	9.60473	9.13807	9.49076	chr3	transmembrane protein 267
100025371	LSM11	0.000415869	0.000113755	up	3.0616	3.0616	1.61429	7.40881	7.07048	6.44783	6.65206	6.67584	8.08783	8.60886	8.56382	8.60065	chr1	LSM11, U7 small nuclear RNA associated
107650213	LOC107650213	0.00135156	0.00048973	up	3.05591	3.05591	1.6116	4.29522	4.43343	4.73162	4.72923	5.40167	5.76113	6.40855	6.41345	6.7362	chr8	uncharacterized LOC107650213
100014238	LOC100014238	1.46316e-05	1.25587e-06	up	3.05381	3.05381	1.61061	9.79671	10.1596	10.1491	10.0338	9.91645	11.8294	11.4024	11.7386	11.5165	chr1	core histone macro-H2A.1
100022958	PMF1	0.000525949	0.000152191	up	3.04691	3.04691	1.60735	7.04204	6.43834	6.03974	6.00225	6.20422	8.05949	7.69595	8.15948	7.89574	chr2	polyamine modulated factor 1
103092239	AUNIP	2.1915e-05	2.19562e-06	up	3.04083	3.04083	1.60447	4.65653	5.21968	5.14666	5.00225	4.9296	6.70841	6.49389	6.71458	6.46476	chr4	aurora kinase A and ninein interacting protein
103105620	LOC103105620	0.000159586	3.23129e-05	up	3.0398	3.0398	1.60398	8.61772	8.71858	8.27144	8.18311	8.79446	9.7774	10.3744	10.3177	10.0146	chr2	uncharacterized LOC103105620
100029388	TOP3A	4.0756e-05	5.19827e-06	up	3.0382	3.0382	1.60322	7.15188	7.15929	7.4	7.01463	6.73029	8.84975	8.80747	8.5864	8.53411	chr6	DNA topoisomerase III alpha
100017835	KDM7A	0.00104399	0.000357178	up	3.03598	3.03598	1.60216	8.30149	8.61367	7.51921	7.44805	7.88229	9.76513	9.41642	9.63497	9.4039	chr8	lysine demethylase 7A
100010795	HYI	0.000355034	9.25942e-05	up	3.03234	3.03234	1.60043	5.20587	5.31291	5.98316	5.84471	6.16523	7.24584	7.29968	7.2741	7.3916	chr1	hydroxypyruvate isomerase (putative)
100012239	TPT1	0.000774347	0.000246926	up	3.02807	3.02807	1.5984	10.4992	10.0492	11.1948	11.0219	10.744	12.1725	12.1103	12.2904	12.6276	chr7	tumor protein, translationally-controlled 1
100010586	CTBP2	0.00226224	0.000915528	up	3.02803	3.02803	1.59838	9.5509	9.61118	8.38915	8.48856	8.72024	10.8176	10.4208	10.4236	10.5395	chr1	C-terminal binding protein 2
100013102	HSP90AB1	0.000269795	6.50661e-05	up	3.02477	3.02477	1.59682	14.3397	14.0479	13.5586	13.538	13.5586	15.5756	15.1398	15.51	15.3962	chr2	heat shock protein 90 alpha family class B member 1
100032138	ATAD2	0.000295176	7.35445e-05	up	3.02105	3.02105	1.59505	8.88782	8.21462	9.07571	9.07943	8.69308	10.611	10.2617	10.5386	10.1293	chr3	ATPase family AAA domain containing 2
103092628	SH3D21	0.00271509	0.00113828	up	3.01647	3.01647	1.59286	3.93741	3.10975	3.14666	2.72923	4.16523	4.74612	5.01796	5.2086	5.06938	chr4	SH3 domain containing 21
100024391	LPIN1	0.0170089	0.00977326	up	3.01109	3.01109	1.59029	7.50571	8.65583	9.50736	9.61423	9.57614	10.5151	10.239	10.7424	10.752	chr1	lipin 1
100617463	LOC100617463	0.0397734	0.025834	up	3.01101	3.01101	1.59025	4.72861	5.0194	6.81935	7.11944	6.93618	7.52316	7.63364	7.85007	7.85249	chr3	zinc finger protein 420-like
100027619	LOC100027619	0.0357431	0.0228982	up	3.00849	3.00849	1.58904	8.5154	10.0132	7.22398	7.48412	8.28222	10.0547	10.198	9.52164	9.79698	chr1	protocadherin gamma-B4-like
100027175	TMEM30B	0.013545	0.0075132	up	3.00435	3.00435	1.58705	3.62091	3.26561	4.50923	4.31419	4.9296	4.74963	6.03224	5.86992	6.20805	chr1	transmembrane protein 30B
100616719	ZNF711	0.000729185	0.000229306	up	3.00201	3.00201	1.58593	8.5314	8.13217	7.60825	7.57889	7.59989	9.61317	9.46164	9.71478	9.1146	chrX	zinc finger protein 711
100020864	DCAF15	0.00107326	0.000369772	up	3.00156	3.00156	1.58571	10.0432	9.99503	9.12557	9.04362	9.07563	10.9979	10.9268	11.1416	11.1029	chr3	DDB1 and CUL4 associated factor 15
100018314	PDE5A	0.0050306	0.00237673	up	3.00059	3.00059	1.58525	6.78052	7.34347	6.10749	5.74418	5.728	7.89863	7.78278	7.97493	8.04758	chr5	phosphodiesterase 5A
100010405	PNRC2	0.00415356	0.00190086	up	2.99752	2.99752	1.58377	7.61152	7.96834	6.36167	6.71412	6.78918	8.55205	8.8648	8.57856	8.69553	chr4	proline rich nuclear receptor coactivator 2
100025865	AGBL5	0.000729284	0.000229391	up	2.99645	2.99645	1.58325	8.46021	8.45043	7.62386	7.46596	7.77792	9.37736	9.57129	9.69735	9.50971	chr1	AGBL carboxypeptidase 5
100025437	FANCM	0.00570481	0.00274028	up	2.9901	2.9901	1.58019	6.41965	7.07949	5.33931	5.72923	5.60476	7.82282	7.54886	7.71051	7.37652	chr1	FA complementation group M
100014136	PABIR3	0.00197535	0.000779007	up	2.98343	2.98343	1.57697	8.62889	8.75597	9.36029	9.30035	9.27575	10.1604	10.7312	10.2981	11.3752	chrX	PABIR family member 3
107651340	LOC107651340	0.00430817	0.00198395	up	2.98261	2.98261	1.57657	6.96963	6.46724	5.83116	5.57053	5.46725	8.02282	7.48594	7.66663	7.37556	chr2	U3 small nucleolar RNA-associated protein 18 homolog
100616811	LOC100616811	0.0426817	0.0279412	up	2.98054	2.98054	1.57557	6.35064	5.39522	7.82419	7.77022	7.98709	8.49962	8.93873	8.29238	8.83346	chr8	zinc finger protein 260-like
103104970	LOC103104970	0.00461957	0.0021499	up	2.97573	2.97573	1.57324	3.83075	4.7363	4.55524	5.20686	5.16878	6.49738	6.82394	5.96734	5.80266	chr2	zinc finger protein 2-like
100012744	NAP1L1	5.32159e-05	7.52742e-06	up	2.97466	2.97466	1.57273	12.376	12.3654	11.9026	11.9439	11.7586	13.6066	13.6486	13.7348	13.578	chr8	nucleosome assembly protein 1 like 1
100030055	GINS4	0.000163994	3.36001e-05	up	2.97406	2.97406	1.57243	7.98711	7.57741	7.57771	7.51495	6.99221	9.03594	9.10218	9.19676	9.07436	chr1	GINS complex subunit 4
100028925	LRR1	6.3079e-05	9.42511e-06	up	2.97172	2.97172	1.5713	5.94787	6.02888	6.13372	5.78812	5.88229	7.92643	7.34	7.60903	7.23444	chr1	leucine rich repeat protein 1
100024610	AXIN2	0.00787727	0.00398689	up	2.97051	2.97051	1.57071	6.05275	6.84253	7.23412	6.95162	7.5566	9.00175	8.97727	8.29714	7.7168	chr2	axin 2
103102108	LOC103102108	0.000954276	0.00031845	up	2.96463	2.96463	1.56785	7.56184	7.01673	8.14344	8.01154	7.90614	9.33474	9.18554	9.63166	9.03122	chr6	uncharacterized LOC103102108
100032446	MMP24	0.0101867	0.0054023	up	2.9638	2.9638	1.56745	5.46112	7.45464	6.28182	6.14426	6.82715	7.71956	7.76416	7.98008	8.54119	chr1	matrix metallopeptidase 24
100025556	ALYREF	3.22751e-05	3.75512e-06	up	2.95946	2.95946	1.56533	10.6384	10.2264	10.4174	10.2243	10.2428	12.066	11.5932	11.9722	12.0294	chr2	Aly/REF export factor
100018797	LSM5	0.000963204	0.000322154	up	2.95224	2.95224	1.56181	6.97575	7.0854	7.67916	7.43889	7.65136	9.17777	8.26238	9.17425	9.09729	chr6	LSM5 homolog, U6 small nuclear RNA and mRNA degradation associated
100030379	CCNJL	0.00239631	0.000980677	up	2.95205	2.95205	1.56172	7.33863	7.30331	6.46859	6.01463	6.56786	8.42055	8.5456	8.14778	8.08735	chr1	cyclin J like
100018182	HOXB3	2.77531e-05	3.05061e-06	up	2.95154	2.95154	1.56147	9.49785	9.16221	9.35774	9.26558	9.41419	10.9266	10.877	11.206	10.5943	chr2	homeobox B3
100022167	TRIM13	0.0102212	0.00542211	up	2.95012	2.95012	1.56078	7.26803	5.40778	6.12066	5.74418	5.41834	7.87867	7.74932	7.28552	7.29679	chr4	tripartite motif containing 13
100028059	SNRPC	0.00682584	0.00337624	up	2.94632	2.94632	1.55891	4.94283	5.76244	4.98316	4.42967	4.73029	5.92033	6.76912	6.10144	7.32347	chr2	small nuclear ribonucleoprotein polypeptide C
100013756	TFAP4	0.000178513	3.7622e-05	up	2.94268	2.94268	1.55713	7.98158	7.4128	7.54388	7.1238	7.45337	9.22854	9.02011	9.22066	8.77156	chr6	transcription factor AP-4
100025498	KIF3C	0.000315045	7.98424e-05	up	2.93892	2.93892	1.55529	6.61262	6.56018	7.21945	7.06313	6.92692	8.55495	8.12719	8.20268	8.84217	chr1	kinesin family member 3C
100025043	PPIE	0.000279022	6.81356e-05	up	2.93864	2.93864	1.55515	7.08987	7.32311	6.58223	6.53658	6.54526	8.41542	8.55631	8.35985	8.15065	chr4	peptidylprolyl isomerase E
100029781	ASH2L	6.92516e-05	1.0743e-05	up	2.93793	2.93793	1.5548	9.35312	9.36417	9.8804	9.78722	9.70417	11.2196	10.8769	11.3371	11.2569	chr1	ASH2 like, histone lysine methyltransferase complex subunit
100014201	POLR2I	0.000498561	0.000142655	up	2.93594	2.93594	1.55382	7.39648	6.58136	6.60609	6.51931	6.59011	8.16738	8.13601	8.15735	8.70923	chr4	RNA polymerase II subunit I
100010009	GALE	0.00638807	0.00312417	up	2.93566	2.93566	1.55369	9.90992	8.90347	8.35797	8.39456	8.07606	10.1078	10.3089	10.3319	10.3798	chr4	UDP-galactose-4-epimerase
100009893	LOC100009893	0.00321162	0.00139593	up	2.93307	2.93307	1.55241	7.11425	8.24344	6.89696	6.82773	7.22285	9.06742	8.97759	8.85426	8.35456	chr3	zinc finger protein 260-like
100011412	VIL1	0.00274529	0.00115465	up	2.93266	2.93266	1.55221	5.79763	4.59214	4.33931	4.72923	5.0198	6.22046	6.45287	6.2619	6.85608	chr7	villin 1
100030658	EMID1	0.0440509	0.0289832	up	2.92883	2.92883	1.55032	7.55121	7.84805	5.8471	5.31419	6.08393	7.92086	7.60998	8.24056	8.54547	chr3	EMI domain containing 1
100016139	DPP6	0.00904106	0.00469619	up	2.92853	2.92853	1.55018	6.78749	5.24949	5.69686	5.98557	6.56036	7.32203	7.40156	7.27308	8.42784	chr8	dipeptidyl peptidase like 6
100019888	MLLT10	0.000340091	8.76748e-05	up	2.92177	2.92177	1.54684	9.07322	9.20109	8.87846	8.94139	8.96503	10.5279	10.9796	10.7796	9.94763	chr8	MLLT10 histone lysine methyltransferase DOT1L cofactor
100026725	LOC100026725	0.00360946	0.00160439	up	2.92044	2.92044	1.54618	5.77741	6.71011	5.31659	5.11389	5.46725	7.06458	7.26511	7.47562	7.08762	chr1	leucine-rich repeat-containing protein 9
103100823	CCDC61	2.77531e-05	3.05169e-06	up	2.91731	2.91731	1.54464	7.46175	7.63129	7.25817	7.26321	7.41834	8.61084	9.06406	9.05976	9.0701	chr4	coiled-coil domain containing 61
100012066	RAB3A	0.00992037	0.00523494	up	2.91641	2.91641	1.54419	7.27425	6.28906	7.64309	7.64809	7.50938	8.6759	8.25421	8.58518	9.75258	chr3	RAB3A, member RAS oncogene family
100029223	MYBL1	0.0119991	0.00653117	up	2.91603	2.91603	1.54401	6.56804	5.00219	6.75716	6.97715	6.22333	7.5932	7.84187	7.61661	8.34664	chr3	MYB proto-oncogene like 1
100015947	KDM2B	0.000144402	2.80881e-05	up	2.91376	2.91376	1.54288	8.5517	8.48023	8.96866	8.9141	8.7763	10.5782	10.1009	10.5037	9.94161	chr3	lysine demethylase 2B
100031888	PRELID1	0.00655182	0.00321904	up	2.91098	2.91098	1.5415	10.2793	10.5524	9.26115	9.11293	9.06021	11.0335	11.0623	11.1846	11.4984	chr1	PRELI domain containing 1
100014007	CTC1	0.00187133	0.000729262	up	2.90388	2.90388	1.53798	8.60806	8.46891	7.36167	7.71032	7.80512	9.24164	9.61452	9.77955	9.47948	chr2	CST telomere replication complex component 1
100028306	RNASEH2B	6.0361e-05	8.91918e-06	up	2.90387	2.90387	1.53798	7.69786	7.07287	7.60609	7.55366	7.53764	8.7978	9.09353	9.23338	9.0017	chr4	ribonuclease H2 subunit B
100025705	BANP	6.95581e-05	1.08048e-05	up	2.90231	2.90231	1.5372	7.62503	6.91693	7.3837	7.43275	7.39606	8.9218	8.64726	8.96141	9.02191	chr1	BTG3 associated nuclear protein
100015244	C1H9orf78	0.00321424	0.00139779	up	2.90088	2.90088	1.53649	7.21281	7.23193	5.93425	6.37948	6.20422	8.40552	8.0355	8.20326	7.87184	chr1	chromosome 1 open reading frame, human C9orf78
100010294	GPR157	0.0018568	0.000722346	up	2.89849	2.89849	1.5353	4.23758	4.1647	3.92427	3.46619	4.9296	5.93844	5.74036	5.45059	5.58968	chr4	G protein-coupled receptor 157
100024800	KIF20B	0.000415274	0.000113486	up	2.89487	2.89487	1.5335	7.1678	7.68438	7.94664	7.94193	7.17507	9.24202	9.08402	9.26404	8.87657	chr1	kinesin family member 20B
100013798	MAD2L2	0.000876856	0.00028754	up	2.89321	2.89321	1.53267	6.63415	6.6748	7.07062	6.98452	7.07343	8.12518	8.76693	7.87298	8.91562	chr4	mitotic arrest deficient 2 like 2
100024817	PANK1	0.00293851	0.00125182	up	2.89317	2.89317	1.53265	6.50762	7.25902	7.62932	7.99913	7.67121	9.21903	8.59565	9.06663	8.90234	chr1	pantothenate kinase 1
100032603	CEP43	6.46852e-06	3.57823e-07	up	2.89293	2.89293	1.53253	8.12608	8.1335	8.44521	8.31919	8.09952	9.76599	9.58284	9.8299	9.85022	chr2	centrosomal protein 43
100025101	DGKD	0.000987493	0.000333098	up	2.89116	2.89116	1.53165	10.7814	10.8992	9.87069	9.91286	10.1047	11.8069	11.968	11.8053	11.8014	chr2	diacylglycerol kinase delta
100021306	IMMP2L	0.000654789	0.000200644	up	2.88967	2.88967	1.5309	6.35787	6.4943	7.03279	6.6037	6.67584	8.49448	8.42799	8.20121	7.53153	chr3	inner mitochondrial membrane peptidase subunit 2
100618385	LOC100618385	0.000247601	5.83225e-05	up	2.88689	2.88689	1.52952	3.35787	4.2167	3.9638	4.00225	3.99035	5.64114	5.61605	5.31252	5.17312	chrX	zinc finger protein 345-like
100021665	NT5DC3	0.00574783	0.00276699	up	2.88684	2.88684	1.52949	7.77815	8.33427	6.74024	6.72225	7.21456	8.84935	8.75929	9.07227	8.86863	chr8	5'-nucleotidase domain containing 3
100028895	RPS29	9.8484e-05	1.70543e-05	up	2.88475	2.88475	1.52845	11.6619	11.6416	11.5414	11.3512	11.3269	13.0307	12.6414	13.0428	13.4172	chr1	ribosomal protein S29
103098724	TFAM	0.000554019	0.000162687	up	2.882	2.882	1.52707	9.4324	9.30465	8.62008	8.70269	8.72695	10.7976	10.4017	10.559	10.1794	chr1	transcription factor A, mitochondrial
100012076	WDR76	2.76997e-05	3.02709e-06	up	2.88128	2.88128	1.52671	6.42826	6.10467	6.33931	6.04714	6.0198	7.63481	7.65146	7.57597	7.99592	chr1	WD repeat domain 76
100014320	G2E3	3.31608e-05	3.913e-06	up	2.87971	2.87971	1.52592	9.0292	8.73375	8.94478	9.07796	8.6084	10.432	10.2219	10.649	10.3161	chr1	G2/M-phase specific E3 ubiquitin protein ligase
100022138	TFAP2C	0.0323115	0.0203462	up	2.87528	2.87528	1.5237	6.87515	8.35755	6.51921	6.075	5.80829	8.09677	7.9093	8.77762	8.21929	chr1	transcription factor AP-2 gamma
100022044	RHBDF2	0.00530561	0.002525	up	2.87378	2.87378	1.52295	5.95481	7.29087	7.42677	7.33902	7.58643	8.34716	8.83091	8.82422	8.56783	chr2	rhomboid 5 homolog 2
100029879	LIMD1	0.00010856	1.94192e-05	up	2.87321	2.87321	1.52266	9.16523	8.42918	8.65672	8.64547	8.61926	10.045	10.4936	10.2271	10.1376	chr8	LIM domain containing 1
103101055	RANBP1	0.000957526	0.000319967	up	2.87169	2.87169	1.5219	12.4871	11.9368	11.4373	11.5536	11.4852	13.5259	13.106	13.498	13.0777	chr3	RAN binding protein 1
103092957	SSBP4	0.00167664	0.000638017	up	2.86953	2.86953	1.52081	8.5965	7.36149	7.46805	7.52342	7.9592	9.59971	9.06798	9.34144	9.20105	chr3	single stranded DNA binding protein 4
100017765	SH3BGRL2	5.84324e-05	8.50684e-06	up	2.86808	2.86808	1.52008	6.79417	7.14007	6.76557	6.55366	6.90021	8.34724	8.05557	8.57133	8.42914	chr2	SH3 domain binding glutamate rich protein like 2
100018716	EPOP	0.00274529	0.00115464	up	2.86623	2.86623	1.51915	7.86817	8.55839	7.15948	7.17769	7.38479	9.26912	9.23366	9.05566	9.03699	chr2	elongin BC and polycomb repressive complex 2 associated protein
100021219	ENKD1	0.000562793	0.00016611	up	2.86483	2.86483	1.51845	7.42385	6.7285	6.43706	6.60542	6.5642	8.06165	8.07126	8.51651	8.4316	chr1	enkurin domain containing 1
100031387	AGO4	0.000428403	0.0001177	up	2.86413	2.86413	1.51809	7.64868	8.58423	8.14753	7.8344	8.31117	9.95154	9.53052	9.51858	9.49256	chr4	argonaute RISC component 4
100026134	ANP32A	7.7203e-05	1.24059e-05	up	2.85851	2.85851	1.51526	10.3696	10.7719	11.0159	11.0779	10.9022	12.4893	12.1978	12.3597	12.3243	chr1	acidic nuclear phosphoprotein 32 family member A
100017124	PCGF1	0.000301761	7.56634e-05	up	2.85375	2.85375	1.51286	6.51516	6.57332	6.89295	6.46017	7.1718	8.02849	7.96251	8.54922	8.40194	chr5	polycomb group ring finger 1
100011366	LOC100011366	0.00437985	0.00202352	up	2.85217	2.85217	1.51206	9.67697	8.61388	10.1165	9.75817	9.80517	10.6865	11.0334	11.1035	11.6015	chr4	enolase-phosphatase E1-like
100013253	METTL16	0.00158216	0.000593622	up	2.84864	2.84864	1.51027	8.18953	8.12891	7.56812	7.14426	7.07869	9.15619	9.0842	9.28556	9.00276	chr2	methyltransferase 16, N6-methyladenosine
100032496	SPAG4	0.000486969	0.000138459	up	2.84566	2.84566	1.50876	6.67027	7.19632	7.49306	7.58688	7.68421	8.66391	8.94295	8.94464	8.78814	chr1	sperm associated antigen 4
100619194	PRDM1	0.0189512	0.0110374	up	2.84535	2.84535	1.5086	5.5751	7.97257	6.19729	6.52364	6.14533	8.20253	7.90596	7.96684	7.89022	chr2	PR/SET domain 1
100025440	C1H15orf61	0.00201352	0.00079663	up	2.84346	2.84346	1.50765	4.30273	4.64412	5.14666	4.53658	4.73029	5.47488	6.17952	6.27688	6.78762	chr1	chromosome 1 open reading frame, human C15orf61
100020974	ZSWIM4	0.00567161	0.00272093	up	2.84222	2.84222	1.50702	10.2054	10.6167	9.23412	9.22375	9.14533	11.4195	11.067	11.1453	11.1365	chr3	zinc finger SWIM-type containing 4
100022037	CACNA1H	0.0472955	0.0314059	up	2.84069	2.84069	1.50624	8.70888	9.69548	7.75505	7.56071	6.8188	9.78977	9.834	9.10485	9.72747	chr6	calcium voltage-gated channel subunit alpha1 H
100030420	HAUS4	0.00127072	0.000453943	up	2.83931	2.83931	1.50554	8.06109	8.60536	7.50923	7.51059	7.64074	9.05142	9.35985	9.51386	9.55865	chr1	HAUS augmin like complex subunit 4
100617357	ARGLU1	8.00338e-06	4.95662e-07	up	2.836	2.836	1.50386	10.0194	9.96257	9.76452	9.84834	9.94143	11.1503	11.5544	11.5285	11.4112	chr7	arginine and glutamate rich 1
100030866	DNAI4	0.000696049	0.000216584	up	2.83548	2.83548	1.50359	6.54579	7.05117	5.93922	6.23173	6.10468	7.77128	7.91669	7.76673	8.05775	chr2	dynein axonemal intermediate chain 4
100018883	CCP110	0.00341271	0.00149641	up	2.83378	2.83378	1.50273	8.65171	8.54124	7.47373	7.49299	7.57159	9.67857	9.31197	9.56138	9.244	chr6	centriolar coiled-coil protein 110
107649937	LOC107649937	0.00125406	0.000446579	up	2.83057	2.83057	1.50109	5.6978	4.67503	5.0828	4.55591	5.28195	6.65836	6.63349	6.74429	6.20303	chr8	basic salivary proline-rich protein 2-like
100010782	LOC100010782	0.00049717	0.000142145	up	2.83014	2.83014	1.50087	8.84124	8.70707	9.36675	9.4289	9.61112	10.5137	10.6226	10.6801	10.9512	chr4	baculoviral IAP repeat-containing protein 2
100013851	DNAJB13	0.00698652	0.00346674	up	2.82946	2.82946	1.50053	4.34814	5.06282	4.14666	3.31419	3.67584	5.16257	5.77817	5.85457	5.64492	chr4	DnaJ heat shock protein family (Hsp40) member B13
100033279	PAK5	0.0336388	0.0213362	up	2.82098	2.82098	1.4962	5.76386	2.94368	4.54876	4.91685	4.36772	6.01431	5.70153	6.17945	6.1222	chr1	p21 (RAC1) activated kinase 5
100024409	USP2	0.0196829	0.0115242	up	2.8184	2.8184	1.49488	7.33455	8.81779	6.79052	6.81669	6.72359	8.74262	8.47823	9.02948	8.91569	chr4	ubiquitin specific peptidase 2
100021980	NFYB	5.67082e-05	8.19036e-06	up	2.81785	2.81785	1.49459	9.8806	9.96332	9.37548	9.56106	9.42042	11.1246	11.0418	11.1167	11.256	chr8	nuclear transcription factor Y subunit beta
103096756	LOC103096756	0.000908675	0.000300091	up	2.8168	2.8168	1.49406	9.24915	8.63281	8.70292	8.67565	8.76307	9.65141	10.6733	10.274	10.5964	chr2	uncharacterized LOC103096756
100015233	LOC100015233	0.000164441	3.37162e-05	up	2.81523	2.81523	1.49325	7.94276	7.99448	7.7781	7.32997	7.48781	9.31345	8.88568	9.27285	9.32752	chr4	carbonyl reductase [NADPH] 1-like
103092287	TGIF2	9.11867e-05	1.54205e-05	up	2.81019	2.81019	1.49067	8.97317	9.19395	8.70125	8.49299	8.5566	10.2448	10.1692	10.3064	10.3767	chr1	TGFB induced factor homeobox 2
100025851	JARID2	0.00034037	8.78078e-05	up	2.80996	2.80996	1.49055	8.37133	9.37649	8.9882	8.99158	9.2398	10.426	10.6048	10.4928	10.4126	chr3	jumonji and AT-rich interaction domain containing 2
100025755	MRGBP	0.00169791	0.000647641	up	2.80968	2.80968	1.4904	9.47981	9.26233	8.44565	8.43036	8.5223	10.1504	10.1561	10.3611	10.6064	chr1	MRG domain binding protein
100024795	G3BP1	0.00136765	0.000496719	up	2.80523	2.80523	1.48812	11.6524	11.5457	10.7993	10.8183	10.6757	12.9096	12.5131	12.6317	12.2912	chr1	G3BP stress granule assembly factor 1
100032329	ZBTB8B	0.0117104	0.00634234	up	2.80384	2.80384	1.4874	3.42826	3.90159	4.79874	3.72923	4.08393	6.19352	5.77418	5.4097	4.52562	chr4	zinc finger and BTB domain containing 8B
100018152	NALF1	0.0324445	0.0204495	up	2.80372	2.80372	1.48734	5.01322	3.35871	5.59983	5.25627	5.94119	6.26557	6.36071	6.5943	6.86418	chr7	NALCN channel auxiliary factor 1
[truncated: 604 more rows]
