# Supplementary material for: Monodelphis domestica Induced Pluripotent Stem Cells Reveal Metatherian Pluripotency Architecture
Source: Int J Mol Sci. 2022 Oct 20;23(20):12623. doi: 10.3390/ijms232012623 (PMC9604385; doi:10.3390/ijms232012623)
Supplement: Supplementary file 1 [file ijms-23-12623-s001.zip › Supplementary table S3b.xlsx]

## Sheet: 3b-monoiPSC vs brain tissue
Supplementary table S3b: Normalized expression values and differential expression statistics of 1,773 genes that were significantly upregulated in monoiPSCs versus brain tissue.
Entrez ID	Gene Symbol	Corrected P-value	P-value	Regulation	FC (abs)	FC	Log FC			Normalized expression (Log^2)							Chromosome	Description
								emb-Brain-E13.5	neo-Brain	neo-Brain	adult-Brain	adult-Brain	FD2M1-monoiPSC-P15	LSD1-monoiPSC-P15	FD2M1-monoiPSC-P25	LSD1-monoiPSC-P25
100018371	HOXB9	3.6849e-09	1.75316e-12	up	1838.68	1838.68	10.8445	0	0	0	0	0	10.6068	10.6501	11.2457	10.8753	chr2	homeobox B9
100025872	LOC100025872	0.000566716	7.84612e-05	up	1384.11	1384.11	10.4347	5.55176	4.88188	3.29706	0	0	12.0898	13.4142	14.0564	13.1631	chr2	left-right determination factor 2
100012314	MYOG	4.41315e-06	1.74271e-07	up	1189.88	1189.88	10.2166	0.159442	0.711959	0.975129	0.716826	0	10.0258	11.5185	9.40281	11.97	chr2	myogenin
100011668	HOXA4	3.54397e-09	1.44524e-12	up	1012.8	1012.8	9.98413	0	0	0	0	0	9.82748	10.2835	9.7108	10.1147	chr8	homeobox A4
100013093	MYL1	6.49728e-06	2.84527e-07	up	976.84	976.84	9.93198	2.15944	0	0.975129	0.716826	1.99177	11.4827	10.079	10.7679	12.0728	chr7	myosin light chain 1
100010060	HOXA5	4.43164e-07	7.85098e-09	up	899.023	899.023	9.81222	0.744405	0	0	1.30179	0	10.4808	10.7111	9.73438	9.95947	chr8	homeobox A5
100033242	FOXA2	9.97108e-07	2.58206e-08	up	849.519	849.519	9.7305	0.744405	0.711959	0.975129	0.716826	1.2548	9.59053	10.0829	11.3289	11.4421	chr1	forkhead box A2
100031587	LOC100031587	2.92686e-05	1.83811e-06	up	709.149	709.149	9.46994	1.48137	2.98153	2.73002	0	0	10.7347	10.84	10.7688	11.2906	chr1	transmembrane and coiled-coil domain-containing protein 5B-like
100010240	HOXA1	9.365e-07	2.35509e-08	up	663.062	663.062	9.373	0	0	0	0	1.66984	9.4698	10.0991	9.76192	9.497	chr8	homeobox A1
100024816	WNT8A	1.74445e-07	2.01561e-09	up	640.153	640.153	9.32227	0	0	0	0	0	9.38347	10.0961	9.30087	8.50866	chr1	Wnt family member 8A
103106316	LOC103106316	3.65844e-06	1.37505e-07	up	505.927	505.927	8.98279	0.159442	0.711959	1.43456	0	2.2548	10.011	9.65364	10.1821	9.73307	chr2	uncharacterized LOC103106316
107649223	LOC107649223	2.27496e-08	9.2977e-11	up	498.933	498.933	8.9627	0	0	0	0	0	8.8588	8.71651	9.572	8.7035	chr5	endogenous retrovirus group K member 6 Env polyprotein-like
100018291	HOXB5	4.79505e-07	8.89722e-09	up	453.526	453.526	8.82504	0	0	0	1.30179	0	9.33278	9.07145	9.32177	8.61558	chr2	homeobox B5
100011677	LOC100011677	0.000125272	1.08643e-05	up	407.697	407.697	8.67135	5.34993	6.28181	7.47245	3.70172	3.47719	13.8168	13.861	13.9449	14.0891	chr2	elongation factor 1-alpha 1
100017537	MYLPF	0.000179328	1.71613e-05	up	387.091	387.091	8.59653	1.7444	0	0	1.71683	0	8.36929	8.95941	7.95596	11.8704	chr6	myosin light chain, phosphorylatable, fast skeletal muscle
107649363	LOC107649363	1.05479e-07	8.58965e-10	up	376.867	376.867	8.55791	0	0.711959	0	0	0	8.27245	8.66864	9.20523	8.6549	chr5	endogenous retrovirus group K member 6 Pol protein-like
103096338	POU5F1	5.99697e-08	3.62761e-10	up	374.288	374.288	8.54801	0.744405	0	0.560091	0	0.669838	8.73208	8.90007	8.90536	9.23397	chr2	POU class 5 homeobox 1
103099228	TDGF1	9.12222e-06	4.42688e-07	up	367.356	367.356	8.52103	0.159442	0.711959	0	0.716826	2.2548	8.26613	9.61323	9.69963	9.57957	chr6	teratocarcinoma-derived growth factor 1
100010189	HOXA2	3.07691e-05	1.95535e-06	up	351.853	351.853	8.45883	1.38183	0	1.56009	2.41727	3.48381	10.2346	10.493	10.1871	9.99511	chr8	homeobox A2
100022919	LOC100022919	0.000335655	3.85548e-05	up	345.334	345.334	8.43185	5.84594	3.29692	3.36745	0.716826	4.52782	11.1943	12.1094	11.7713	12.8563	chrX	mortality factor 4-like protein 1 pseudogene
100020443	HOXB2	0.000114026	9.67981e-06	up	341.259	341.259	8.41472	2.15944	0	1.29706	2.30179	4.42473	10.3053	10.3172	10.6449	10.5379	chr2	homeobox B2
100020202	CER1	2.61831e-05	1.59095e-06	up	324.451	324.451	8.34186	3.40737	3.03389	2.88202	1.30179	2.83976	9.54865	10.8528	11.8495	11.8883	chr6	cerberus 1, DAN family BMP antagonist
100019294	HOXD3	5.4369e-07	1.07185e-08	up	323.792	323.792	8.33892	0.744405	0	0	1.30179	0	8.8117	8.74124	9.01422	8.4255	chr4	homeobox D3
103096325	LOC103096325	3.29878e-05	2.12998e-06	up	317.603	317.603	8.31108	1.7444	0	0	0.716826	0	7.77247	9.82757	7.73995	9.87331	chr4	carcinoembryonic antigen-related cell adhesion molecule 6-like
100022387	CHRNG	5.61856e-05	4.05553e-06	up	312.668	312.668	8.28849	1.48137	0	0	0	0.669838	8.32865	8.93407	7.06154	10.5507	chr2	cholinergic receptor nicotinic gamma subunit
107651309	LOC107651309	8.84307e-07	2.16794e-08	up	311.331	311.331	8.28231	0	0	0	0	0	8.97086	7.79399	8.9459	7.41848	chr2	endogenous retrovirus group K member 18 Pol protein-like
100026351	HOXD1	3.24372e-08	1.47712e-10	up	307.56	307.56	8.26472	0	0	0	0	0.669838	8.34368	8.48386	8.62988	8.13734	chr4	homeobox D1
107651679	LOC107651679	1.54092e-06	4.58725e-08	up	304.428	304.428	8.24996	0	0	0.145054	0	0	8.82785	7.72238	9.1999	7.36574	chr3	endogenous retrovirus group K member 6 Pol protein-like
100018107	HOXB1	0.00238931	0.000508619	up	301.128	301.128	8.23423	0.381835	0.197386	2.68295	3.49644	7.25305	10.8266	11.0997	11.1115	11.1084	chr2	homeobox B1
100015570	PHOX2B	0.000754019	0.000112747	up	281.605	281.605	8.13753	0.744405	0	0.560091	2.88675	5.31369	10.6231	10.3289	9.74897	9.45312	chr5	paired like homeobox 2B
107649560	LOC107649560	8.82595e-07	2.15355e-08	up	269.498	269.498	8.07413	0.159442	0.711959	0	1.30179	0	8.43441	7.96205	8.71484	8.92376	chr6	polyserase-2-like
100022118	ACTA1	0.000483306	6.32342e-05	up	256.625	256.625	8.00352	0	2.29692	3.29706	2.88675	3.59584	9.58011	10.3002	9.02081	12.7742	chr2	actin alpha 1, skeletal muscle
107650777	LOC107650777	1.44606e-08	3.54424e-11	up	254.955	254.955	7.9941	0	0	0	0	0	7.8994	7.87086	8.46679	7.73935	chr1	endogenous retrovirus group K member 6 Env polyprotein-like
107651139	LOC107651139	5.97637e-07	1.19422e-08	up	241.552	241.552	7.91619	0	0	0	0	0	7.82115	7.28016	8.91217	7.65127	chr2	endogenous retrovirus group K member 6 Env polyprotein-like
100013584	NANOG	8.35551e-05	6.599e-06	up	234.912	234.912	7.87598	1.82241	0	0	2.45379	1.66984	7.59525	9.25115	9.37142	10.0429	chr8	Nanog homeobox
107650755	LOC107650755	1.76127e-06	5.38688e-08	up	232.342	232.342	7.86011	0	1.44892	0	0	0	8.10919	8.17067	8.66418	7.65553	chr1	endogenous retrovirus group K member 6 Env polyprotein-like
100026415	TLX3	4.33738e-07	7.3405e-09	up	226.936	226.936	7.82614	0	0	0	0	0	7.89503	7.9182	6.95892	8.53243	chr1	T cell leukemia homeobox 3
103104413	LOC103104413	2.91991e-05	1.82978e-06	up	225.191	225.191	7.81501	0.744405	1.71196	2.97513	0	0.669838	9.03641	9.41212	9.12271	8.56984	chr1	ribonuclease pancreatic-like
100012578	RAPSN	2.74416e-05	1.69167e-06	up	206.929	206.929	7.69299	1.15944	0	0.560091	2.52418	0.669838	8.28109	8.68009	7.99666	9.74498	chr5	receptor associated protein of the synapse
100030227	UPP1	2.56505e-05	1.55336e-06	up	202.713	202.713	7.66329	6.851	5.99736	5.68938	7.05668	8.60648	14.5234	14.4026	14.6599	14.4279	chr6	uridine phosphorylase 1
100022672	PGM2	0.00186435	0.000366205	up	198.625	198.625	7.6339	6.14244	0	5.86995	3.88675	5.22443	12.1437	11.7766	11.9881	11.526	chr5	phosphoglucomutase 2
107652371	LOC107652371	8.84307e-07	2.16975e-08	up	198.575	198.575	7.63354	0	0	0	0	0	7.77632	7.43957	8.54064	6.77762	chr4	endogenous retrovirus group K member 6 Pol protein-like
100010156	HOXA3	8.39699e-06	3.93796e-07	up	175.663	175.663	7.45666	2.15944	1.71196	0.975129	2.30179	3.37028	9.50733	10.0183	9.23875	9.47714	chr8	homeobox A3
100023104	DKK1	7.36307e-05	5.62502e-06	up	170.794	170.794	7.41611	0.159442	0	0.560091	3.03875	1.2548	8.86536	7.67892	8.81734	8.31331	chr1	dickkopf WNT signaling pathway inhibitor 1
107650290	LOC107650290	2.06462e-05	1.19298e-06	up	170.698	170.698	7.4153	0.159442	1.29692	0	0.131864	0	8.21111	6.76756	8.99191	6.96121	chrX	endogenous retrovirus group K member 6 Env polyprotein-like
107650738	LOC107650738	1.06433e-06	2.80677e-08	up	170.241	170.241	7.41144	0	0	0	0	0	7.7139	6.84691	8.31268	6.77225	chr1	endogenous retrovirus group K member 6 Env polyprotein-like
100012320	LIN28A	0.000496585	6.56466e-05	up	163.788	163.788	7.35568	6.83892	2.51931	2.43456	3.62372	4.1934	11.5387	11.3263	11.8607	10.3849	chr4	lin-28 homolog A
107650115	LOC107650115	4.63881e-07	8.51274e-09	up	162.968	162.968	7.34845	0	0	0	0	0	7.59307	7.18383	8.03985	6.57705	chr8	endogenous retrovirus group K member 6 Pol protein-like
100027800	CDH1	2.59182e-05	1.5731e-06	up	160.247	160.247	7.32415	2.48137	4.03389	2.88202	4.41727	1.99177	9.9787	11.0051	10.3536	10.6043	chr1	cadherin 1
100014169	HAND2	0.000244884	2.54155e-05	up	144.453	144.453	7.17446	0	0	0	0.716826	3.42473	8.83882	7.69318	8.17895	7.30013	chr5	heart and neural crest derivatives expressed 2
100013471	TFAP2B	0.00120745	0.000207882	up	144.442	144.442	7.17435	9.1813	5.71196	4.66163	3.95204	4.4512	13.4092	13.1962	12.2582	12.2003	chr2	transcription factor AP-2 beta
100011366	LOC100011366	0.00034458	4.00952e-05	up	134.683	134.683	7.07343	6.09709	2.03389	2.9812	3.82981	5.22194	10.6865	11.0334	11.1035	11.6015	chr4	enolase-phosphatase E1-like
107651140	LOC107651140	3.60208e-07	5.80231e-09	up	134.235	134.235	7.06862	0	0	0	0	0	7.56621	6.81836	7.5047	6.3852	chr2	endogenous retrovirus group K member 21 Gag polyprotein-like
103105114	LOC103105114	0.000254923	2.67054e-05	up	129.238	129.238	7.01389	2.15944	0	0	0	0	5.69463	7.01944	8.04796	9.02107	chrX	uncharacterized LOC103105114
107650721	LOC107650721	8.73767e-05	6.99584e-06	up	128.044	128.044	7.0005	1.683	2.51931	2.46698	0.716826	0	9.07646	8.13745	9.15285	7.54414	chr1	endogenous retrovirus group K member 11 Pol protein-like
100619080	HOXB6	9.60584e-05	7.80846e-06	up	124.747	124.747	6.96286	2.85988	2.29692	3.43456	5.69411	3.2548	10.5224	10.5638	10.5567	10.2406	chr2	homeobox B6
103100757	LOC103100757	9.84608e-07	2.543e-08	up	123.986	123.986	6.95404	0	0	0	0.716826	0	6.78568	6.58797	7.89063	7.12533	chr7	uncharacterized LOC103100757
107650116	LOC107650116	0.000941581	0.000150968	up	121.717	121.717	6.92738	9.40608	10.0468	6.84241	5.47171	6.36796	14.5462	14.3142	14.8372	14.5198	chr8	endogenous retrovirus group K member 7 Env polyprotein-like
107652310	LOC107652310	2.06462e-05	1.19418e-06	up	121.604	121.604	6.92605	1.32937	0	1.78248	0	0	7.76363	6.95363	8.23847	7.23794	chr4	endogenous retrovirus group K member 6 Env polyprotein-like
100011351	ACTB	0.000316068	3.55745e-05	up	121.107	121.107	6.92014	5.7419	6.84467	5.68708	5.89009	2.63946	12.5593	12.1721	12.4698	11.9219	chr6	actin beta
107651102	LOC107651102	4.09493e-06	1.57529e-07	up	119.658	119.658	6.90278	0.159442	0	1.29706	0	0	7.7431	6.67084	7.63108	6.7313	chr2	endogenous retrovirus group K member 6 Env polyprotein-like
100010993	LOC100010993	1.86499e-05	1.05105e-06	up	118.68	118.68	6.89094	1.9668	3.03389	1.47763	1.30179	0.406804	8.57586	8.69951	8.55395	8.28395	chrX	transcription elongation factor A protein 1-like
107650997	LOC107650997	1.87594e-06	5.92886e-08	up	115.888	115.888	6.85659	0	0	0	0	0	7.03144	6.38177	7.84611	6.16703	chr2	endogenous retrovirus group K member 18 Pol protein-like
104794538	MIR7282	5.70912e-10	4.67454e-14	up	114.438	114.438	6.83842	0	0	0	0	0	6.6832	6.92948	6.83127	6.90974	chr2	microRNA mir-7282
103102396	SLN	0.000521703	7.02436e-05	up	114.369	114.369	6.83755	0	0	0	0	0	5.63244	6.2939	5.57688	9.84697	chr4	sarcolipin
100025683	COL9A3	2.47398e-05	1.48043e-06	up	112.27	112.27	6.81083	3.69383	3.88188	4.21325	5.60936	5.74665	11.4624	11.8544	11.1909	11.2517	chr1	collagen type IX alpha 3 chain
107649491	LOC107649491	9.37683e-06	4.57593e-07	up	110.16	110.16	6.78346	0	1.71196	0	0	0	6.7445	6.97368	7.7626	7.02264	chr6	endogenous retrovirus group K member 6 Env polyprotein-like
100020193	GBX2	0.000165129	1.55106e-05	up	109.4	109.4	6.77347	3.7444	3.51931	3.49869	0.716826	4.12927	9.78128	9.60159	10.3858	9.81206	chr2	gastrulation brain homeobox 2
554242	CDKN2A	0.000313247	3.51081e-05	up	108.66	108.66	6.76367	0	0	3.29706	0	1.83976	7.66167	7.25523	7.68348	8.56376	chr6	cyclin-dependent kinase inhibitor 2A
100025649	LOC100025649	5.70339e-09	8.14051e-12	up	107.081	107.081	6.74256	0	0	0	0	0	6.86947	6.49167	6.62795	6.98114	chr4	protein CutA-like
100024210	MTHFD2	0.000297876	3.2646e-05	up	105.129	105.129	6.71602	7.44946	4.03389	5.83311	5.57481	5.39614	10.7854	13.1979	12.5311	12.9796	chr1	methylenetetrahydrofolate dehydrogenase (NADP+ dependent) 2, methenyltetrahydrofolate cyclohydrolase
107652059	LOC107652059	5.24128e-05	3.7369e-06	up	101.884	101.884	6.67079	0.796619	0	0	2.56972	0	7.15261	7.46442	7.22117	7.53804	chr3	uncharacterized PE-PGRS family protein PE_PGRS54-like
107649311	LOC107649311	1.32814e-06	3.77327e-08	up	101.309	101.309	6.66261	0	0	0	0	0	7.32604	6.10288	7.1893	6.03222	chr5	endogenous retrovirus group K member 6 Pol protein-like
107651135	LOC107651135	3.64607e-08	1.80864e-10	up	99.2638	99.2638	6.6332	0	0	0	0	0	6.54612	6.54626	7.10964	6.33076	chr2	endogenous retrovirus group K member 6 Env polyprotein-like
103105830	LOC103105830	0.000892225	0.000140362	up	99.2535	99.2535	6.63305	9.20336	9.45309	7.04909	5.91322	5.34791	14.1219	13.5318	14.2896	14.1622	chr2	endogenous retrovirus group K member 6 Env polyprotein-like
100014960	CLDN6	0.00274564	0.000611346	up	95.1264	95.1264	6.57177	7.39306	6.5946	5.7166	2.88675	1.99177	11.3308	11.5275	11.6141	11.481	chr6	claudin 6
100021372	CPM	8.47796e-06	4.00237e-07	up	93.755	93.755	6.55082	4.11751	4.29692	4.03763	3.37027	3.9577	10.0111	9.58639	11.0647	11.3652	chr8	carboxypeptidase M
100031599	GREM1	3.61897e-05	2.381e-06	up	93.2118	93.2118	6.54244	5.50522	5.50638	4.90271	6.06083	4.0414	12.3667	11.8022	12.2214	10.5927	chr1	gremlin 1, DAN family BMP antagonist
107649028	LOC107649028	0.00478145	0.0012645	up	90.396	90.396	6.49819	4.66617	6.22397	2.37885	1.30179	0	9.72644	8.65281	10.5127	8.75738	chr4	endogenous retrovirus group K member 7 Env polyprotein-like
107649945	LOC107649945	0.00420499	0.0010689	up	88.9928	88.9928	6.47562	8.02363	8.62784	5.10441	3.62372	3.2548	12.9496	11.8583	12.5695	11.4325	chr8	endogenous retrovirus group K member 9 Gag polyprotein-like
107652257	LOC107652257	0.000716341	0.000105549	up	88.7838	88.7838	6.47222	3.77415	1.88188	0.477629	0	0	7.66083	7.1279	8.88019	7.12691	chr4	endogenous retrovirus group K member 6 Env polyprotein-like
107650739	LOC107650739	2.69273e-05	1.64898e-06	up	88.4725	88.4725	6.46716	1.25255	1.29692	0	0	0	7.3633	6.5972	7.85455	6.09315	chr1	endogenous retrovirus group K member 6 Pol protein-like
100029093	CALCB	0.00892524	0.0028487	up	86.8965	86.8965	6.44123	0.159442	0	4.01952	0.716826	6.64712	8.84873	8.04036	8.28264	9.82751	chr5	calcitonin related polypeptide beta
100022683	LOC100022683	2.43692e-07	3.369e-09	up	85.9486	85.9486	6.4254	0	0	0	0	0	7.0447	5.95651	6.54401	6.15639	chr8	microfibrillar-associated protein 1
107649231	LOC107649231	1.13161e-07	9.76787e-10	up	84.1059	84.1059	6.39413	0	0	0	0	0	6.6157	6.23814	6.81588	5.90681	chr5	endogenous retrovirus group K member 21 Gag polyprotein-like
100618746	LARGE2	0.00168931	0.000324015	up	83.3263	83.3263	6.3807	6.88736	1.71196	2.78248	2.71683	2.99177	9.26211	9.91193	10.6308	9.39028	chr5	LARGE xylosyl- and glucuronyltransferase 2
100031958	LOC100031958	1.91143e-05	1.08609e-06	up	82.5465	82.5465	6.36714	1.29695	1.127	1.54802	0	2.51783	7.65962	7.58949	7.7432	7.66807	chr1	ADP/ATP translocase 3
103106242	LOC103106242	7.30445e-05	5.56809e-06	up	82.2242	82.2242	6.36149	0	0	0	1.30179	2.35592	6.47036	7.43571	7.39125	7.07481	chr8	uncharacterized LOC103106242
107652262	LOC107652262	5.63481e-06	2.37832e-07	up	82.0651	82.0651	6.3587	0	0	0	0	0	7.09698	5.96798	7.01923	5.3506	chr4	endogenous retrovirus group K member 21 Gag polyprotein-like
100030583	PPDPFL	0.00358051	0.000867811	up	80.3269	80.3269	6.32781	2.85988	7.34132	5.91177	3.03875	4.01561	10.0299	10.8708	9.63529	13.3092	chr3	pancreatic progenitor cell differentiation and proliferation factor like
100030120	ATF5	0.000987034	0.000161073	up	78.3746	78.3746	6.29231	6.90411	4.12118	4.95241	5.45549	7.42334	10.0839	13.2108	12.0438	12.916	chr4	activating transcription factor 5
100619084	SLC43A3	0.0202351	0.00805802	up	76.6439	76.6439	6.2601	9.86978	5.03389	4.80802	1.30179	1.2548	11.0622	10.6605	11.0446	10.0878	chr5	solute carrier family 43 member 3
100022172	EEF2	9.75256e-05	7.97682e-06	up	76.0833	76.0833	6.24951	10.6817	8.96462	11.0211	9.38477	8.23779	15.768	16.0166	15.8664	15.979	chr3	eukaryotic translation elongation factor 2
103095214	LOC103095214	0.000271699	2.91034e-05	up	75.9359	75.9359	6.24671	3.55176	0.711959	1.2447	2.30179	0	8.18194	7.81605	7.67734	7.55967	chrX	uncharacterized LOC103095214
107649841	LOC107649841	2.39961e-05	1.43259e-06	up	75.5444	75.5444	6.23925	0.744405	0	0	0	0	6.88154	5.73267	7.534	5.40431	chr7	endogenous retrovirus group K member 18 Pol protein-like
100029537	GREB1	0.00668739	0.00196607	up	72.8435	72.8435	6.18673	8.02826	3.71196	3.29706	1.30179	1.99177	10.4913	9.88925	10.2341	8.79702	chr1	growth regulating estrogen receptor binding 1
107650741	LOC107650741	6.18022e-06	2.66857e-07	up	71.8565	71.8565	6.16705	0	0	0	0	0	6.66137	5.49246	7.08537	5.42899	chr1	endogenous retrovirus group K member 18 Pol protein-like
100030037	LOC100030037	0.000495089	6.52676e-05	up	71.7843	71.7843	6.1656	0.734851	2.29692	0	3.30179	0	6.80354	8.04719	7.88185	6.99665	chr4	cytosolic phospholipase A2 gamma-like
107650968	LOC107650968	4.55562e-06	1.82373e-07	up	69.9573	69.9573	6.1284	0	0	0	0	0	6.40752	5.62483	7.10679	5.37448	chr2	endogenous retrovirus group K member 18 Pol protein-like
107651092	LOC107651092	0.00154056	0.000285791	up	69.9475	69.9475	6.1282	8.69472	8.38203	6.3464	4.17626	5.86624	13.5394	12.3238	13.189	12.2331	chr1	endogenous retrovirus group K member 8 Gag polyprotein-like
107650211	LOC107650211	0.00243163	0.0005211	up	68.3799	68.3799	6.0955	0	0	0	1.03875	4.89866	7.16631	7.64827	7.04604	7.2713	chr8	uncharacterized LOC107650211
107651027	LOC107651027	1.90862e-07	2.28513e-09	up	67.6209	67.6209	6.0794	0	0	0	0	0	6.30519	5.91028	6.53824	5.56389	chr1	endogenous retrovirus group K member 6 Env polyprotein-like
107649963	LOC107649963	1.97912e-05	1.13465e-06	up	66.4356	66.4356	6.05389	0	0.711959	0	0	0	7.11162	5.9235	6.73341	5.01658	chr8	endogenous retrovirus group K member 21 Gag polyprotein-like
100020553	TNNC1	0.000821035	0.000126194	up	66.1547	66.1547	6.04777	5.40737	3.03389	2.43456	3.80429	2.66984	8.59594	9.41819	8.5444	11.5125	chr6	troponin C1, slow skeletal and cardiac type
100014601	TKT	0.00144283	0.000261048	up	64.699	64.699	6.01567	12.2255	7.79942	8.62169	7.54337	8.6108	14.9632	14.8542	15.071	15.0149	chr6	transketolase
107652043	LOC107652043	2.73543e-07	3.97868e-09	up	64.2167	64.2167	6.00488	0	0	0	0	0	5.64625	6.18629	6.56933	5.61764	chr3	endogenous retrovirus group K member 6 Env polyprotein-like
100022364	CHRND	0.000905176	0.000142854	up	62.5106	62.5106	5.96603	3.683	1.71196	0.975129	1.30179	3.57673	7.8111	8.63364	6.67493	9.74334	chr2	cholinergic receptor nicotinic delta subunit
100018182	HOXB3	0.000366573	4.38503e-05	up	62.0906	62.0906	5.9563	3.79365	3.57656	4.80802	5.48059	7.06459	10.9266	10.877	11.206	10.5943	chr2	homeobox B3
100019029	LOC100019029	5.46347e-05	3.91388e-06	up	61.959	61.959	5.95324	8.33448	7.25885	6.62618	7.34431	8.75365	13.0099	13.4672	13.527	14.4629	chr8	Y-box-binding protein 3
100031155	DSC1	0.000140006	1.25323e-05	up	61.5688	61.5688	5.94413	3.62976	3.03389	4.10441	4.12055	4.2548	8.04695	10.2687	10.971	9.80455	chr3	desmocollin 1
107649485	LOC107649485	3.43295e-05	2.23295e-06	up	61.5688	61.5688	5.94413	0	0	0.560091	0	0	6.9001	5.41829	6.97722	4.92898	chr6	endogenous retrovirus group K member 9 Gag polyprotein-like
107649282	LOC107649282	0.000126175	1.09769e-05	up	61.4644	61.4644	5.94168	0	0	0	1.30179	0	6.76742	6.61902	6.96154	4.46017	chr5	endogenous retrovirus group K member 18 Pol protein-like
100026771	KLHL40	0.000203747	2.00428e-05	up	61.427	61.427	5.9408	0	0	1.78248	0	0	5.779	5.79033	5.60721	8.01267	chr6	kelch like family member 40
100014489	IRX3	0.00079916	0.000121886	up	60.813	60.813	5.92631	5.85988	1.71196	3.14505	2.41727	3.91777	9.69132	9.58353	9.48998	8.58194	chr1	iroquois homeobox 3
103101392	LOC103101392	0.000121215	1.04136e-05	up	59.2819	59.2819	5.88952	3.7444	1.71196	1.56009	3.17626	1.66984	8.51238	7.52836	8.97745	8.02994	chr1	WAP four-disulfide core domain protein 5-like
103100038	LOC103100038	0.00361794	0.000879589	up	58.8571	58.8571	5.87915	0.744405	1.71196	3.14505	5.14309	5.99177	8.71081	9.54893	9.3714	9.27446	chr3	probable inactive serine/threonine-protein kinase DDB_G0278909
107651997	LOC107651997	0.00116894	0.000199657	up	58.5669	58.5669	5.87201	3.22553	2.71196	1.01661	1.03875	0	8.4053	6.78631	8.76968	5.92104	chr3	endogenous retrovirus group K member 18 Pol protein-like
100011520	ELF3	0.000410722	5.07441e-05	up	57.868	57.868	5.85469	0.159442	0.711959	1.43456	3.03875	2.57673	6.31019	7.32244	7.68938	8.43391	chr2	E74 like ETS transcription factor 3
103106157	PIMREG	0.00454653	0.00118507	up	57.4801	57.4801	5.84499	10.4885	4.95989	6.18783	4.88675	5.73593	11.967	12.0858	12.3556	12.7787	chr7	PICALM interacting mitotic regulator
100015461	PHOX2A	0.000184488	1.77805e-05	up	57.2139	57.2139	5.83829	2.32937	0.711959	2.67557	2.88675	0.669838	8.32744	7.62265	6.77398	8.04789	chr4	paired like homeobox 2A
100011380	LOC100011380	0.0110492	0.0037549	up	56.8515	56.8515	5.82913	7.04209	0	2.67557	5.52418	5.83976	9.81831	9.88739	10.0372	10.4389	chr1	40S ribosomal protein S5 pseudogene
107651276	LOC107651276	9.381e-07	2.38462e-08	up	55.6	55.6	5.79701	0.802307	0	0	0.812368	0	6.2128	5.7635	6.22407	6.27944	chr1	basic salivary proline-rich protein 2-like
100010017	DES	0.00370794	0.000906507	up	55.314	55.314	5.78957	3.91433	3.51931	0.560091	4.88635	4.42473	8.58388	9.08991	7.75478	11.5736	chr7	desmin
100019233	HOXD8	0.000313699	3.518e-05	up	54.7257	54.7257	5.77415	2.61887	0.711959	0.560091	3.28161	1.2548	7.90453	6.85239	8.17863	6.90291	chr4	homeobox D8
100026925	ACTC1	0.000711108	0.000104445	up	54.5195	54.5195	5.7687	2.9668	5.20381	4.33268	5.25598	4.00612	9.89012	9.64883	8.76779	12.1804	chr1	actin alpha cardiac muscle 1
100025856	CHRNA1	0.0047249	0.00124409	up	54.2187	54.2187	5.76072	0	0	2.67557	4.76122	2.2548	7.72625	8.10274	5.85857	9.10858	chr4	cholinergic receptor nicotinic alpha 1 subunit
107652264	LOC107652264	0.00119612	0.0002056	up	53.4387	53.4387	5.73981	3.83187	1.37492	0.560091	0	0	7.66987	6.08355	7.44829	6.37104	chr4	endogenous retrovirus group K member 8 Gag polyprotein-like
100620045	POU4F1	0.000499817	6.61757e-05	up	53.1432	53.1432	5.73181	3.18919	0	0	0.716826	0	6.99798	6.09513	5.97406	6.98489	chr7	POU class 4 homeobox 1
107650776	LOC107650776	2.39528e-05	1.42776e-06	up	53.0816	53.0816	5.73014	0	0	0	0	0	6.41463	4.97368	6.71988	4.81237	chr1	endogenous retrovirus group K member 9 Gag polyprotein-like
100012413	NKX2-8	0.00203906	0.000412163	up	53.0396	53.0396	5.729	4.32937	1.71196	1.56009	0	0	6.1204	7.08905	8.2549	7.53277	chr1	NK2 homeobox 8
103100293	LOC103100293	1.72551e-08	5.27751e-11	up	52.627	52.627	5.71773	0	0	0	0	0	5.49304	5.92493	5.52171	5.93124	chr3	uncharacterized LOC103100293
100023915	VRTN	0.0028624	0.000645514	up	52.3901	52.3901	5.71122	0	2.29692	3.06259	4.80429	0	7.75107	7.95102	7.67822	7.59562	chr1	vertebrae development associated
100616940	SALL4	0.00757058	0.00231136	up	52.0768	52.0768	5.70257	9.54854	4.51931	3.61899	3.80429	3.66984	11.0203	10.8535	10.7381	10.3271	chr1	spalt like transcription factor 4
100014361	ZFP36	0.000943254	0.000151492	up	50.9554	50.9554	5.67116	5.25747	3.03389	2.67557	5.27142	6.11278	9.6567	9.41562	10.75	10.7432	chr4	ZFP36 ring finger protein
103098615	LOC103098615	0.000543599	7.40045e-05	up	50.6236	50.6236	5.66174	0	0	0	2.88675	0.669838	5.14991	7.18433	6.84233	6.31565	chr4	cytosolic phospholipase A2 gamma-like
100015683	CRLF1	0.000150883	1.38679e-05	up	50.5076	50.5076	5.65843	4.8361	3.51931	3.45841	4.70551	5.3399	8.72723	10.1523	10.4501	10.7916	chr3	cytokine receptor like factor 1
100009898	XIRP1	0.00459009	0.00119923	up	49.7169	49.7169	5.63567	0	0	0	2.96475	3.91777	6.66264	6.49167	5.85928	9.03509	chr6	xin actin binding repeat containing 1
100016751	SLC16A13	8.57482e-05	6.80717e-06	up	49.5181	49.5181	5.62988	2.9668	2.29692	2.97513	3.62372	3.57673	7.26612	9.63813	9.03666	8.93006	chr2	solute carrier family 16 member 13
100026722	STC2	9.40203e-06	4.61379e-07	up	49.4266	49.4266	5.62721	7.18458	6.06951	6.51429	6.84611	6.32089	11.4995	12.8251	11.8406	12.692	chr1	stanniocalcin 2
103096415	LOC103096415	0.0461403	0.0222318	up	47.6725	47.6725	5.57508	13.467	8.30067	6.86387	4.96475	3.12927	13.1677	12.8721	13.0396	12.6014	chr8	uncharacterized LOC103096415
100019885	CDX2	8.56207e-05	6.78711e-06	up	46.591	46.591	5.54198	5.42623	4.29692	6.24659	5.59947	4.95524	11.3956	10.8913	11.4274	9.67322	chr4	caudal type homeobox 2
107650077	LOC107650077	0.00786786	0.00242939	up	46.1908	46.1908	5.52953	6.72625	7.00719	3.18328	1.8323	2.34038	9.75481	9.14096	10.3974	9.69648	chr1	endogenous retrovirus group K member 6 Env polyprotein-like
100032437	PCSK9	9.75256e-05	7.97496e-06	up	45.8587	45.8587	5.51912	3.8033	2.29692	4.18458	4.36068	2.99177	8.66744	9.35043	8.35628	9.81216	chr2	proprotein convertase subtilisin/kexin type 9
100010655	SYNPO2L	0.000324353	3.68378e-05	up	44.4829	44.4829	5.47518	0.744405	0.711959	0	1.88675	1.66984	6.47292	6.37538	5.08697	7.97581	chr1	synaptopodin 2 like
100025956	TLX2	0.000244311	2.53228e-05	up	44.0913	44.0913	5.46242	1.9668	0	0.975129	1.71683	2.83976	7.45207	6.80822	6.10095	7.48726	chr5	T cell leukemia homeobox 2
100028758	PRDM14	6.53768e-05	4.86116e-06	up	43.994	43.994	5.45923	4.24691	4.4124	4.51429	4.80429	2.47719	9.96257	9.41355	9.49346	9.33142	chr3	PR/SET domain 14
107650577	LOC107650577	1.66212e-05	9.16184e-07	up	43.7829	43.7829	5.4523	3.46918	2.28257	2.66121	2.70247	3.97957	7.93715	8.61262	8.58605	8.74936	chr1	uncharacterized LOC107650577
100012810	KCNK6	0.000140207	1.25922e-05	up	42.9451	42.9451	5.42442	4.06633	2.29692	2.88202	2.03875	1.2548	7.90409	7.48991	8.27209	8.06266	chr4	potassium two pore domain channel subfamily K member 6
100030304	LOC100030304	8.85019e-08	6.61674e-10	up	42.8565	42.8565	5.42144	0	0	0	0	0	5.46376	5.1671	5.86435	5.19056	chr3	poly(U)-specific endoribonuclease-like
100019754	TWIST1	0.000208947	2.06632e-05	up	42.7859	42.7859	5.41906	6.56883	4.88188	3.61899	5.30179	4.47719	10.9195	10.1338	10.6493	9.85252	chr8	twist family bHLH transcription factor 1
100016043	TSPAN8	0.000411872	5.10046e-05	up	42.617	42.617	5.41336	0.159442	1.71196	0	0	2.47719	5.50961	6.0018	6.29908	7.32181	chr8	tetraspanin 8
100010116	ETV4	0.000287915	3.13883e-05	up	42.5866	42.5866	5.41233	8.99612	5.73433	6.83001	6.9017	6.79685	11.9809	12.8109	12.294	12.7707	chr2	ETS variant transcription factor 4
100023638	BCL3	0.00565956	0.00158251	up	42.4416	42.4416	5.40741	3.32937	0	0.975129	3.80429	5.66984	8.1604	8.28718	8.16333	8.04161	chr4	BCL3 transcription coactivator
100028550	MYOD1	0.00212006	0.000436781	up	42.2968	42.2968	5.40248	1.15944	1.29692	0	0	2.66984	6.15697	6.14266	4.6651	8.74614	chr5	myogenic differentiation 1
107650209	HOXA9	0.000157047	1.45167e-05	up	41.6377	41.6377	5.37982	0	2.03389	2.29706	1.30179	2.47719	7.05787	7.11934	7.51753	6.31248	chr8	homeobox A9
100021819	TNNC2	0.00187239	0.000368421	up	40.7749	40.7749	5.34961	1.55176	0	1.29706	0.886751	1.66984	5.41399	6.08682	5.02804	9.19391	chr1	troponin C2, fast skeletal type
100014100	TNNI1	0.00160349	0.000301037	up	40.6521	40.6521	5.34526	3.48137	3.88188	2.29706	3.88675	2.47719	7.95573	8.61458	6.70156	10.9286	chr2	troponin I1, slow skeletal type
100619314	WFIKKN1	0.00153411	0.000283925	up	39.6842	39.6842	5.31049	6.84594	2.29692	3.97513	4.10914	4.91777	9.63608	10.1677	9.92372	9.23034	chr6	WAP, follistatin/kazal, immunoglobulin, kunitz and netrin domain containing 1
100616823	TSSK6	0.000314677	3.53572e-05	up	39.6066	39.6066	5.30767	1.48137	0.711959	0	2.71683	2.66984	7.3105	6.85957	6.4971	6.6275	chr3	testis specific serine kinase 6
100030479	NTF4	0.000355229	4.18414e-05	up	39.483	39.483	5.30316	2.61887	0	0	0	0	6.41758	5.12529	6.06321	5.70165	chr4	neurotrophin 4
103102508	LOC103102508	0.000887071	0.000138903	up	39.3831	39.3831	5.2995	1.9668	3.88188	3.01952	2.71683	0	7.91266	7.67724	7.87639	6.99974	chr4	uncharacterized LOC103102508
107650316	LOC107650316	2.55532e-05	1.54299e-06	up	39.358	39.358	5.29859	0	0	0	0	0	5.37686	4.96512	6.51038	4.34197	chrX	endogenous retrovirus group K member 6 Pol protein-like
100011071	LOC100011071	0.00396381	0.000991692	up	39.2068	39.2068	5.29303	5.6513	0.711959	4.01952	5.77211	4.2548	9.09087	9.62299	9.16932	9.61671	chrX	tax1-binding protein 1-like
100028000	PRTG	0.015292	0.00566136	up	39.1106	39.1106	5.28949	7.44946	4.88188	4.49869	3.41727	0	10.0901	9.42257	9.71779	8.12531	chr1	protogenin
100031818	TNFRSF11B	0.00115088	0.000196049	up	39.0057	39.0057	5.28561	2.32937	2.29692	3.14505	5.54972	3.37028	8.68951	9.97964	8.23535	7.59101	chr3	TNF receptor superfamily member 11b
100031189	LOC100031189	0.00531245	0.00146017	up	38.9217	38.9217	5.2825	4.683	3.71196	2.88202	0	0	6.8922	7.93299	7.81722	7.50919	chr3	desmocollin-2
100012403	HMGN2	1.94204e-05	1.10744e-06	up	38.8863	38.8863	5.28119	3.24691	2.29692	2.56009	2.52418	1.2548	7.56646	7.557	7.47874	8.02888	chr4	high mobility group nucleosomal binding domain 2
100021555	LOC100021555	1.14962e-06	3.09511e-08	up	38.8273	38.8273	5.279	0	0	0	0	0.991766	5.6435	5.55008	5.33705	5.37878	chr4	dynein light chain 1, cytoplasmic-like
100014177	PHLDA3	1.90434e-05	1.07947e-06	up	38.6516	38.6516	5.27246	6.25747	4.79942	6.00855	5.27142	6.43802	10.8085	10.7735	11.054	11.4737	chr2	pleckstrin homology like domain family A member 3
103092560	GYPC	4.76039e-05	3.33904e-06	up	37.6111	37.6111	5.23309	6.3041	5.46685	4.91764	4.84611	3.99177	10.5822	10.4108	10.2031	10.1574	chr4	glycophorin C (Gerbich blood group)
107652038	LOC107652038	0.0198453	0.00785961	up	37.1894	37.1894	5.21682	4.88736	0	0	5.78292	0	7.64731	7.16403	7.51555	7.07661	chr3	uncharacterized protein FLJ37310-like
103100674	LOC103100674	0.00347506	0.000831389	up	37.1819	37.1819	5.21653	2.32937	3.61885	3.69395	5.05668	0	7.3811	8.62942	8.57015	8.04453	chr2	uncharacterized LOC103100674
107652051	LOC107652051	0.000327965	3.74263e-05	up	37.1652	37.1652	5.21588	0.218336	0.711959	0.477629	0.886751	0	6.43895	4.6546	7.18462	4.42109	chr3	endogenous retrovirus group K member 18 Pol protein-like
100023703	LOC100023703	0.0218867	0.00884363	up	37.1318	37.1318	5.21458	0.744405	2.88188	6.74882	5.76122	0	8.90147	8.59564	8.63567	7.6346	chr6	ribosomal L1 domain-containing protein 1-like
103099721	LOC103099721	0.000722156	0.000106608	up	36.8522	36.8522	5.20368	2.03391	0	2.75649	2.17626	0	5.81872	6.94637	6.28912	7.33383	chr2	uncharacterized LOC103099721
100026656	SOCS3	8.73527e-07	2.10174e-08	up	36.333	36.333	5.18321	5.50374	4.75635	5.18848	5.33643	5.66984	10.2021	10.3946	10.4182	10.8818	chr2	suppressor of cytokine signaling 3
100009826	CD44	0.00300978	0.000689611	up	35.9962	35.9962	5.16977	5.96937	5.54485	5.5117	2.96475	1.83976	9.10342	9.67158	9.19186	10.1766	chr5	CD44 molecule (Indian blood group)
100010007	TBX2	0.0006798	9.86716e-05	up	35.6972	35.6972	5.15774	5.04209	3.29692	4.52972	5.49819	5.34226	11.2329	9.62529	10.427	8.31311	chr2	T-box transcription factor 2
103097153	LOC103097153	1.05479e-07	8.53228e-10	up	35.183	35.183	5.13681	4.683	4.35581	4.09891	4.57481	4.37858	9.46456	9.34187	9.73807	9.67561	chr2	translation initiation factor IF-2-like
100027305	DCT	0.000499497	6.60995e-05	up	34.9403	34.9403	5.12682	6.55605	5.99736	6.78248	8.63867	8.07923	11.9065	13.4103	11.557	12.4765	chr7	dopachrome tautomerase
100010487	LOC100010487	0.0116619	0.00402735	up	33.8039	33.8039	5.07912	4.67777	4.97874	10.2152	4.2299	4.61235	10.6118	11.1652	10.6308	10.8799	chr1	ADP/ATP translocase 3
100017191	DNAH11	6.06474e-05	4.43118e-06	up	33.6702	33.6702	5.0734	7.21924	5.23552	6.55633	6.02061	7.08205	11.0363	11.8416	11.3488	11.758	chr8	dynein axonemal heavy chain 11
107650317	LOC107650317	0.00337458	0.00080024	up	33.5381	33.5381	5.06773	7.9943	7.817	5.47896	3.42648	6.24096	11.3471	10.8091	11.7184	11.1625	chrX	endogenous retrovirus group K member 18 Env polyprotein-like
100618843	IGFBP3	0.00285194	0.000642194	up	33.2973	33.2973	5.05734	11.0526	10.0192	10.1507	7.34618	7.04488	14.3392	13.8517	13.9361	14.5931	chr6	insulin like growth factor binding protein 3
103098616	LOC103098616	0.00813634	0.00253884	up	33.238	33.238	5.05476	4.55176	0	0	2.88675	4.31369	7.98175	6.55791	7.87618	7.20497	chr4	uncharacterized LOC103098616
100017112	CDCA7L	0.00063956	9.14878e-05	up	33.0861	33.0861	5.04815	8.77553	6.41185	7.14386	6.39208	5.16169	11.5623	12.2714	11.6904	11.7765	chr8	cell division cycle associated 7 like
100028069	INKA1	0.01813	0.00697566	up	32.7685	32.7685	5.03424	5.17067	0	1.56009	5.59947	6.209	9.05815	8.27138	8.48544	9.15337	chr6	inka box actin regulator 1
100028564	LOC100028564	2.3224e-06	8.03001e-08	up	32.3747	32.3747	5.01679	0.744405	0.711959	0	0	0	5.57308	4.80348	5.47176	5.38394	chr2	eukaryotic translation initiation factor 5A-1-like
100617649	HOXA7	0.0142248	0.00516956	up	32.1766	32.1766	5.00794	1.32937	3.03389	2.56009	3.36068	8.11416	9.02858	8.31257	8.71035	8.69882	chr8	homeobox A7
107651389	LOC107651389	2.16493e-06	7.3454e-08	up	31.94	31.94	4.99729	0.48137	0	0	0	0	4.39815	5.34218	5.05987	5.57407	chr2	uncharacterized LOC107651389
100019199	HOXD9	0.00021789	2.18882e-05	up	31.7011	31.7011	4.98646	2.03391	0.711959	1.91373	3.04356	2.01561	6.82924	6.11583	8.04112	6.73465	chr4	homeobox D9
100015830	G0S2	0.00184251	0.000360413	up	31.6854	31.6854	4.98575	2.61887	2.29692	2.67557	5.67102	4.66984	7.50301	9.37741	8.51222	8.89613	chr2	G0/G1 switch 2
100023167	SPRY4	0.000128197	1.12313e-05	up	31.6636	31.6636	4.98475	8.78149	7.29692	8.24776	9.8905	8.44792	13.1717	13.5632	13.3679	13.9678	chr1	sprouty RTK signaling antagonist 4
100014608	IRX5	0.000723958	0.000107022	up	31.3999	31.3999	4.97269	3.88736	2.71196	2.50911	1.65543	4.67509	8.58158	8.43361	8.29721	6.9295	chr1	iroquois homeobox 5
107650213	LOC107650213	0.00181287	0.000353505	up	30.9757	30.9757	4.95306	0.159442	0.711959	2.29563	3.71683	0	5.76113	6.40855	6.41345	6.7362	chr8	uncharacterized LOC107650213
100018489	CRABP2	1.08433e-05	5.47507e-07	up	30.6283	30.6283	4.93679	8.16507	7.53214	7.62976	7.08315	8.43802	13.1957	12.5249	12.8349	12.2701	chr2	cellular retinoic acid binding protein 2
100010294	GPR157	3.84267e-05	2.5569e-06	up	30.4445	30.4445	4.92811	0.744405	0	1.29706	1.71683	0	5.93844	5.74036	5.45059	5.58968	chr4	G protein-coupled receptor 157
107649755	LOC107649755	0.0011156	0.000188393	up	30.3703	30.3703	4.92459	1.9668	0	1.14505	0	0	6.72902	4.44317	6.68935	4.32631	chr7	endogenous retrovirus group K member 9 Gag polyprotein-like
100025997	LBX2	0.000254923	2.67173e-05	up	30.2766	30.2766	4.92013	0.159442	0	0.975129	1.30179	1.99177	6.34121	4.70497	5.60933	6.56753	chr5	ladybird homeobox 2
100017743	PRX	0.00132735	0.000234016	up	30.215	30.215	4.91719	2.7444	0	0	1.71683	3.12927	6.27402	5.95097	6.70719	6.80899	chr4	periaxin
100025815	HAS2	0.00664941	0.00194832	up	30.2031	30.2031	4.91662	4.7293	5.4262	5.90587	3.03875	0.669838	8.94564	9.10042	8.93573	8.50067	chr3	hyaluronan synthase 2
100025945	GPR50	0.00192053	0.000380373	up	30.0697	30.0697	4.91024	5.97322	7.6486	8.19268	4.92628	5.1934	10.5896	11.484	10.7061	12.4086	chrX	G protein-coupled receptor 50
100015892	SRL	0.000232075	2.37171e-05	up	29.902	29.902	4.90217	5.29729	5.1901	6.06259	5.02061	5.17197	9.94154	10.4514	8.92327	11.6865	chr6	sarcalumenin
100017233	LOC100017233	0.0006798	9.89078e-05	up	29.8795	29.8795	4.90108	5.42623	2.29692	3.92933	4.76122	4.79912	9.59646	9.31991	9.443	8.21521	chr6	gap junction gamma-2 protein-like
100027786	CDH3	0.000143651	1.30538e-05	up	29.3399	29.3399	4.87479	6.98917	7.32667	7.11979	6.10914	5.39776	10.5942	12.0843	11.4228	11.7519	chr1	cadherin 3
100315608	MIR1543	7.23223e-07	1.58448e-08	up	29.333	29.333	4.87445	0	0	0	0	0	5.24468	4.69442	5.23534	4.32337	chr1	microRNA mir-1543
100018839	LOC100018839	3.4405e-05	2.2402e-06	up	28.9919	28.9919	4.85758	1.48137	0	0	0	0	5.00871	5.61794	4.61434	5.37443	chr2	histone H1.4-like
100015501	FAM110D	0.0128823	0.00458537	up	27.9735	27.9735	4.80599	4.83187	0.711959	2.43456	4.92628	6.97818	8.67823	8.49745	8.74461	9.20994	chr4	family with sequence similarity 110 member D
100020711	BBC3	0.0117259	0.00405581	up	27.6815	27.6815	4.79085	5.14888	2.88188	5.16429	7.75117	8.80041	10.1262	10.5945	11.0542	11.1858	chr4	BCL2 binding component 3
103100296	ADM2	0.000932972	0.000149066	up	27.6555	27.6555	4.7895	0.744405	2.29692	2.14505	2.80429	3.93662	6.09389	8.22848	7.16034	7.21711	chr8	adrenomedullin 2
107649332	LOC107649332	0.000585134	8.14885e-05	up	27.3318	27.3318	4.77251	0.0980419	0.711959	0.975129	1.88675	0	6.02871	4.68655	6.87874	4.43354	chr5	endogenous retrovirus group K member 18 Pol protein-like
107649413	LOC107649413	0.00432628	0.00111002	up	27.3023	27.3023	4.77095	8.32201	10.1792	6.56196	5.44429	6.50273	12.1313	11.7001	12.5664	12.2942	chr1	endogenous retrovirus group K member 6 Env polyprotein-like
100027388	LOC100027388	0.00241728	0.000517202	up	27.0844	27.0844	4.75939	3.71342	4.10428	4.69264	5.78956	5.15851	8.46778	9.41576	8.10649	11.8143	chr2	myosin-3
100023867	LOC100023867	0.00245689	0.000528683	up	27.0498	27.0498	4.75755	2.55176	0	1.14505	3.62372	0	6.10674	6.69592	6.5974	5.48655	chr1	cytochrome P450 26A1
100018413	LRRC8E	0.000331724	3.79229e-05	up	27.0083	27.0083	4.75533	4.28184	2.03389	3.58984	3.80429	4.3795	7.41083	8.61912	8.42256	9.0403	chr3	leucine rich repeat containing 8 VRAC subunit E
100011400	SERPINH1	0.00032143	3.63091e-05	up	26.8219	26.8219	4.74534	12.3107	9.98573	10.5803	9.91706	9.55642	14.9307	15.2909	15.1939	15.4462	chr4	serpin family H member 1
107651095	LOC107651095	0.0040836	0.00103027	up	26.6667	26.6667	4.73697	1.52401	2.71196	0	0	3.77138	7.3508	5.18096	6.7977	6.0243	chr2	endogenous retrovirus group K member 8 Gag polyprotein-like
103095637	LOC103095637	0.000240207	2.47505e-05	up	26.6506	26.6506	4.7361	1.81563	1.71196	3.33268	2.77572	3.30337	7.63325	7.69401	6.13229	7.83632	chr2	uncharacterized LOC103095637
100021774	NGFR	0.000800884	0.000122204	up	26.591	26.591	4.73287	9.37801	8.5946	9.12361	6.33154	8.01635	12.6389	13.3516	12.3891	13.7071	chr2	nerve growth factor receptor
100014221	EN1	0.000611859	8.62915e-05	up	26.3939	26.3939	4.72213	4.6145	3.29692	4.17807	4.86996	6.48362	9.30387	10.1015	8.82994	9.40764	chr4	engrailed homeobox 1
100029998	LOC100029998	0.00120795	0.000208127	up	26.3854	26.3854	4.72167	1.61887	3.71196	2.49869	4.67056	4.42473	7.28308	8.89817	8.39759	7.84769	chr4	cytosolic phospholipase A2 gamma-like
100024740	MYOT	0.00248006	0.000535283	up	26.0794	26.0794	4.70484	0.744405	1.71196	1.28846	2.03875	3.12927	5.44617	6.22997	5.44067	8.83283	chr1	myotilin
100013687	CLUL1	8.62887e-05	6.86768e-06	up	25.9638	25.9638	4.69843	0	1.71196	1.56009	0.716826	0	5.55259	5.34759	5.90451	5.18013	chr3	clusterin like 1
100012644	CRABP1	0.00088845	0.000139309	up	25.9619	25.9619	4.69833	7.82478	5.95989	5.52972	5.03875	6.60058	11.508	10.423	9.83362	11.7917	chr1	cellular retinoic acid binding protein 1
100027403	PLK1	0.045595	0.0218756	up	25.6916	25.6916	4.68323	10.7005	8.0682	7.80168	2.88675	3.57673	11.4121	10.8714	11.516	11.3605	chr6	polo like kinase 1
100028860	FBLN2	0.000623592	8.83277e-05	up	25.6532	25.6532	4.68106	9.94898	8.9989	8.78971	7.66422	7.00075	12.4449	13.1356	13.3725	13.6932	chr6	fibulin 2
100018254	MAB21L2	3.41155e-05	2.21671e-06	up	25.6379	25.6379	4.68021	7.58571	6.27674	6.08365	6.36788	7.24727	11.1667	11.3475	11.1303	11.9253	chr5	mab-21 like 2
100616846	LOC100616846	1.68086e-07	1.86216e-09	up	25.2962	25.2962	4.66085	0	0	0	0	0	4.41743	4.35416	4.89098	4.98081	chr3	transmembrane protein 258 pseudogene
100019985	NTMT2	0.00474926	0.00125276	up	25.2814	25.2814	4.66	0.744405	2.29692	3.06259	5.00223	5.0961	8.02278	8.42793	7.52287	7.62822	chr2	N-terminal Xaa-Pro-Lys N-methyltransferase 2
100029674	SMYD1	0.000859985	0.000133794	up	24.9903	24.9903	4.6433	2.96419	2.72145	3.36171	3.77107	2.83976	7.59484	7.80877	6.09534	9.60079	chr1	SET and MYND domain containing 1
100011471	LOC100011471	0.00165407	0.000314895	up	24.6248	24.6248	4.62204	4.3689	0.711959	1.43456	3.41727	1.99177	7.06724	6.92652	6.83333	7.20063	chr2	histone H1.4-like
100012287	MEOX2	0.000425995	5.33906e-05	up	24.5765	24.5765	4.61921	1.15944	0.711959	1.29706	2.03875	2.99177	5.22066	6.06883	7.14725	6.59928	chr8	mesenchyme homeobox 2
103099808	LOC103099808	0.00147292	0.000268997	up	24.5757	24.5757	4.61916	0.821121	2.12253	2.21164	1.36436	4.46995	6.62186	7.04401	6.23165	7.37079	chr3	uncharacterized LOC103099808
100029447	FZD9	0.00148368	0.000271264	up	23.8004	23.8004	4.57291	6.74441	4.03389	4.90587	6.81486	7.34579	10.2034	10.8302	10.3886	10.7452	chr2	frizzled class receptor 9
103106690	LOC103106690	0.000472018	6.13402e-05	up	23.4461	23.4461	4.55127	5.21906	6.24074	6.72745	6.91977	8.25855	11.4516	10.9935	11.6076	10.8448	chr3	endogenous retrovirus group K member 7 Env polyprotein-like
100026258	SH2D3A	0.000308228	3.43988e-05	up	23.3876	23.3876	4.54767	2.61887	0	1.97513	1.71683	0.669838	5.87976	6.04335	6.02501	5.8271	chr3	SH2 domain containing 3A
100009872	MEOX1	8.59348e-05	6.82782e-06	up	23.0296	23.0296	4.52541	0.744405	0.711959	1.97513	0	0.669838	5.79436	5.00287	4.84754	5.73796	chr2	mesenchyme homeobox 1
100014290	C1QL4	0.00140351	0.000251359	up	22.8393	22.8393	4.51345	1.7444	0	1.29706	0.716826	2.83976	5.77282	5.78211	4.59735	7.17996	chr8	complement C1q like 4
103098739	LOC103098739	1.44606e-08	3.63651e-11	up	22.3461	22.3461	4.48195	0	0	0	0	0	4.32607	4.73187	4.37601	4.49384	chr2	uncharacterized LOC103098739
107651427	LOC107651427	0.0104742	0.00349471	up	22.2083	22.2083	4.47303	5.82951	8.35461	4.42909	3.17626	3.83976	10.4073	8.69693	10.1088	9.18242	chr2	endogenous retrovirus group K member 8 Gag polyprotein-like
107651094	LOC107651094	0.000821035	0.000126159	up	22.1038	22.1038	4.46622	2.14129	1.84946	2.1099	2.09534	0	6.12578	5.28246	7.47815	5.53528	chr2	endogenous retrovirus group K member 18 Pol protein-like
100010514	MYO18B	0.000378626	4.55751e-05	up	22.0418	22.0418	4.46217	3.8033	3.71196	4.89399	5.49819	6.07923	9.23257	9.16378	8.9221	9.71956	chr3	myosin XVIIIB
100016531	SHH	0.0137204	0.00494337	up	21.9087	21.9087	4.45343	7.55391	4.79942	4.40139	3.96475	2.2548	6.88525	10.0351	9.86984	9.40295	chr8	sonic hedgehog signaling molecule
100015138	MYMK	0.00178997	0.000347998	up	21.9085	21.9085	4.45342	2.06633	1.29692	2.29706	3.41727	3.2548	7.10113	6.84427	5.21879	8.5154	chr1	myomaker, myoblast fusion factor
100010308	PSPH	0.000852575	0.00013242	up	21.8616	21.8616	4.45033	5.40737	6.29692	6.07316	7.51773	8.07072	10.0629	11.7026	11.3868	11.3418	chr2	phosphoserine phosphatase
107651340	LOC107651340	0.0134688	0.00483991	up	21.7946	21.7946	4.4459	5.92763	0.711959	3.06259	5.00223	1.2548	8.02282	7.48594	7.66663	7.37556	chr2	U3 small nucleolar RNA-associated protein 18 homolog
100025734	SPP2	0.00134753	0.000239501	up	21.7574	21.7574	4.44343	4.03651	5.26745	4.61768	6.96022	3.56223	9.7322	9.30991	9.56734	8.71956	chr2	secreted phosphoprotein 2
100027227	LOC100027227	0.000581952	8.09267e-05	up	21.7146	21.7146	4.44059	9.7327	8.66033	7.83155	7.14309	7.02299	12.8959	12.3134	12.685	12.1806	chr1	phosphoglucomutase-2
100024165	TSPAN1	0.00441571	0.00114383	up	21.618	21.618	4.43416	1.48137	0	0.975129	4.10914	3.37028	6.68418	5.66217	6.84901	6.49001	chr2	tetraspanin 1
100030700	PCK2	0.00194586	0.00038777	up	21.5786	21.5786	4.43153	7.37861	4.95989	5.82062	7.27907	4.37028	9.39329	11.013	10.498	10.6686	chr1	phosphoenolpyruvate carboxykinase 2, mitochondrial
100025326	SLC43A1	0.000168571	1.58913e-05	up	21.5423	21.5423	4.4291	6.7516	4.95989	5.71566	4.81836	4.71423	9.44801	10.3517	9.81441	9.67008	chr5	solute carrier family 43 member 1
100022709	UAP1L1	0.000204872	2.01906e-05	up	21.5136	21.5136	4.42717	8.09853	6.74538	6.62976	5.66714	6.00374	10.9402	10.8981	11.3415	11.0446	chr1	UDP-N-acetylglucosamine pyrophosphorylase 1 like 1
100015506	SPRY1	0.000987432	0.000161272	up	21.4803	21.4803	4.42494	8.18412	5.29692	6.69623	8.23253	7.90346	11.6801	11.4029	11.5569	12.1104	chr5	sprouty RTK signaling antagonist 1
100029558	PNP	4.84024e-07	9.04688e-09	up	21.477	21.477	4.42472	7.38986	7.36062	7.05105	7.67199	7.88901	11.9071	11.7892	11.9484	11.9442	chr1	purine nucleoside phosphorylase
107649517	FAM240A	0.000159881	1.48438e-05	up	21.3887	21.3887	4.41878	0	0	0	1.88675	0.669838	4.55969	5.29218	4.53317	5.33533	chr6	family with sequence similarity 240 member A
100027529	CLNS1A	2.01558e-05	1.1617e-06	up	21.171	21.171	4.40402	7.05325	5.68924	5.46029	5.87333	5.75376	10.2298	10.4081	10.3892	10.4528	chr4	chloride nucleotide-sensitive channel 1A
100029728	CTH	0.00084088	0.000130159	up	21.166	21.166	4.40368	7.25732	4.29692	4.66163	5.10914	4.31369	9.65437	9.56757	9.60699	9.29674	chr2	cystathionine gamma-lyase
107652025	LOC107652025	0.0029291	0.000665338	up	21.073	21.073	4.39732	2.88736	2.14492	2.39467	3.07438	0	7.21556	5.4583	7.78701	5.52949	chr3	endogenous retrovirus group K member 6 Pol protein-like
100030032	VAMP5	0.00347421	0.000830948	up	20.9939	20.9939	4.3919	4.3689	2.29692	4.01952	5.52418	6.65852	8.58475	8.98882	9.05195	9.23649	chr1	vesicle associated membrane protein 5
100022591	NET1	0.00583051	0.00164479	up	20.9655	20.9655	4.38994	4.90091	3.88188	3.06259	2.71683	0	7.42916	6.84501	7.71059	7.22478	chr8	neuroepithelial cell transforming 1
100021893	PRPH	9.7634e-05	8.0228e-06	up	20.9523	20.9523	4.38904	5.09695	3.86432	4.74926	4.38855	4.64314	8.88989	8.81499	8.06092	9.98413	chr8	peripherin
100020241	FREM1	0.000299441	3.28655e-05	up	20.8899	20.8899	4.38473	7.77224	7.20381	7.01372	6.67102	5.34226	10.4314	11.3267	11.5419	11.4414	chr6	FRAS1 related extracellular matrix 1
100025676	SINHCAF	0.00324538	0.000760777	up	20.7494	20.7494	4.375	9.36401	6.46685	7.10183	4.88675	6.42473	11.2726	11.0365	11.3056	11.2807	chr8	SIN3-HDAC complex associated factor
100617793	LOC100617793	0.0104975	0.00350613	up	20.7268	20.7268	4.37343	5.45406	4.35581	2.36745	3.17626	0	7.82924	6.74523	7.64199	7.56011	chr4	actin-like protein 6A pseudogene
100015977	AK6	0.000948202	0.000152609	up	20.6862	20.6862	4.3706	5.37079	5.54062	5.30903	5.96159	2.8128	9.53826	9.21329	9.59205	9.13464	chr3	adenylate kinase 6
100026361	MAPK6	0.000140116	1.25612e-05	up	20.2609	20.2609	4.34063	7.64527	8.01117	7.31942	6.36068	8.65568	12.172	11.796	12.0504	11.7379	chr1	mitogen-activated protein kinase 6
100032091	IYD	2.11247e-05	1.22473e-06	up	20.1449	20.1449	4.33234	4.40737	3.51931	4.14505	3.62372	3.06216	8.10838	8.21105	7.55586	8.46017	chr2	iodotyrosine deiodinase
100024870	LOC100024870	0.000125139	1.08443e-05	up	19.946	19.946	4.31803	8.03161	6.50638	6.70701	5.95841	6.77662	10.6437	11.2291	10.9344	11.6489	chr6	tumor necrosis factor receptor superfamily member 16-like
100031115	TMC6	0.000842043	0.00013043	up	19.9206	19.9206	4.31619	7.76119	4.51931	5.16064	5.93225	5.93319	10.1025	10.3265	10.1171	10.1639	chr2	transmembrane channel like 6
100030290	DEPDC1	0.0141017	0.00511525	up	19.8868	19.8868	4.31374	9.04967	6.19681	5.83311	3.30179	4.12927	9.68745	9.70381	10.3489	10.3233	chr2	DEP domain containing 1
103102885	LOC103102885	6.53768e-05	4.85795e-06	up	19.8858	19.8858	4.31366	3.683	2.71196	2.06259	2.56482	3.79912	7.28274	7.39209	7.13428	7.30274	chr7	tripartite motif-containing protein 59-like
100033148	SLC16A1	0.000771673	0.000116645	up	19.8048	19.8048	4.30778	10.9567	10.4202	9.98321	8.22065	8.81194	13.9468	14.5699	13.9153	13.5133	chr2	solute carrier family 16 member 1
100015032	LOC100015032	0.00982879	0.00323396	up	19.728	19.728	4.30217	3.9668	0	1.78248	2.52418	3.12927	6.40016	4.3808	7.96765	7.58226	chr2	heat shock 70 kDa protein 6-like
100032070	CHAC1	0.00317283	0.000738593	up	19.7221	19.7221	4.30174	4.01742	5.35581	6.32386	7.44475	7.73523	9.82922	11.0629	10.4756	10.5409	chr1	ChaC glutathione specific gamma-glutamylcyclotransferase 1
100018739	LOC100018739	0.000928427	0.000147407	up	19.5991	19.5991	4.29272	1.9668	2.29692	0	1.30179	2.89223	5.41351	5.92934	5.71432	6.87988	chr2	histone H2B type 2-E
100019800	NKX1-2	0.00263704	0.000579995	up	19.5332	19.5332	4.28786	3.15944	2.44892	2.76521	3.2299	4.87929	8.56332	8.36405	7.8657	5.54458	chr1	NK1 homeobox 2
103092514	IL4R	0.016153	0.00604161	up	19.2331	19.2331	4.26552	6.26797	3.61885	4.67557	6.09187	0.669838	8.68025	8.69964	8.33556	8.40589	chr6	interleukin 4 receptor
103101815	GSDMD	0.00167698	0.000320853	up	19.0791	19.0791	4.25392	2.7444	3.29692	4.73002	4.88675	3.99177	7.09293	9.53997	7.28196	8.82071	chr3	gasdermin D
100027099	CDA	0.0030044	0.000687592	up	18.9823	18.9823	4.24658	3.7444	1.71196	1.97513	3.52418	4.83976	6.29732	6.89022	8.39894	8.0362	chr4	cytidine deaminase
100012425	MMP8	0.00155117	0.00028803	up	18.8037	18.8037	4.23295	6.66313	7.53533	7.01167	7.38086	6.32304	9.2476	12.1592	11.0216	12.4346	chr4	matrix metallopeptidase 8
100021303	TNN	0.00326191	0.000765156	up	18.7981	18.7981	4.23252	5.48137	6.35581	6.05194	6.00223	2.99177	10.1273	9.37261	10.4888	8.44783	chr2	tenascin N
100020680	COL9A1	0.00143895	0.00025958	up	18.6952	18.6952	4.22459	6.35366	4.7039	4.26053	6.71616	7.21673	10.3113	9.78546	10.3981	9.80421	chr2	collagen type IX alpha 1 chain
100027449	ITGA4	0.000197815	1.93607e-05	up	18.5996	18.5996	4.2172	7.06031	5.46685	5.60449	6.03875	5.06216	9.99269	10.8261	9.9206	9.51548	chr4	integrin subunit alpha 4
103105726	NETO1-DT	0.00898424	0.00287415	up	18.577	18.577	4.21545	2.32937	0	0	4.36068	0	5.69223	5.49762	5.56382	5.46017	chr5	NETO1 divergent transcript
100020472	SESN2	0.0025981	0.000567899	up	18.5355	18.5355	4.21222	6.01742	5.4124	6.32386	8.34615	8.67827	10.6911	11.4302	11.0923	11.4577	chr4	sestrin 2
100018853	ORC1	0.0324396	0.0144372	up	18.4465	18.4465	4.20528	9.82759	6.92141	6.73002	3.52418	3.47719	10.796	9.95534	10.5961	9.858	chr2	origin recognition complex subunit 1
100010633	CASQ2	0.0022498	0.000471398	up	18.4158	18.4158	4.20288	3.42248	3.51931	3.89399	3.88675	2.83976	6.59022	7.61446	6.65225	10.0044	chr2	calsequestrin 2
100030517	REEP4	0.000930583	0.000148256	up	18.3914	18.3914	4.20096	8.63922	5.75635	6.00855	6.45816	7.18554	10.409	11.2673	11.1474	11.2184	chr1	receptor accessory protein 4
100031767	THBS1	0.00510103	0.00137849	up	18.374	18.374	4.19959	9.38162	8.58848	9.29027	5.71683	6.97362	11.4342	11.6611	12.6603	13.0034	chr1	thrombospondin 1
100014462	LOC100014462	0.0319389	0.0141449	up	18.1174	18.1174	4.17931	5.71914	4.75635	3.40139	0	0	6.8437	6.74773	7.21709	7.01022	chr6	lymphokine-activated killer T-cell-originated protein kinase-like
100022170	FRAT2	0.0077463	0.00237975	up	18.0223	18.0223	4.17172	7.21834	4.29692	5.63691	6.84954	2.66984	9.67249	9.6401	9.41714	9.29435	chr1	FRAT regulator of WNT signaling pathway 2
497247	LHB	0.00998603	0.00329994	up	17.6494	17.6494	4.14155	2.48137	0	1.29706	0.716826	4.87929	6.56009	5.32231	6.52576	5.65767	chr4	luteinizing hormone subunit beta
100617053	TCEA1	0.00351439	0.000844859	up	17.6307	17.6307	4.14002	8.08727	7.9935	7.78419	6.23777	4.4512	10.9634	11.1317	11.0515	11.0567	chr3	transcription elongation factor A1
100016716	SLC16A11	0.000588832	8.23237e-05	up	17.5359	17.5359	4.13224	1.48137	2.29692	1.29706	2.52418	2.66984	4.84737	7.29708	6.55686	6.04313	chr2	solute carrier family 16 member 11
100024666	PLA2G10	0.000132292	1.16799e-05	up	17.5112	17.5112	4.1302	3.24691	1.71196	1.56009	2.03875	2.99177	6.03684	6.83449	6.56801	6.32105	chr6	phospholipase A2 group X
100024367	IER3	0.000158478	1.46813e-05	up	17.4896	17.4896	4.12842	5.71403	4.95989	4.95241	5.30179	6.83976	9.16721	9.66531	9.95081	9.94466	chr2	immediate early response 3
100018705	LOC100018705	0.00053805	7.3176e-05	up	17.3187	17.3187	4.11426	2.3024	0	0.451943	1.37979	2.12927	5.44578	5.04261	5.10048	5.87888	chr2	histone H1.4-like
100011592	HOXA10	0.000520387	6.9958e-05	up	17.3116	17.3116	4.11366	3.51699	1.71196	2.49869	3.47171	4.12927	7.63372	7.05471	7.53884	6.49029	chr8	homeobox A10
107650731	LOC107650731	0.00204909	0.000415155	up	17.2238	17.2238	4.10633	2.83939	1.93435	1.48609	1.45379	0	5.71511	4.95939	7.1428	4.77893	chr1	endogenous retrovirus group K member 6 Env polyprotein-like
100021149	SLC1A5	0.00296714	0.000677118	up	17.1695	17.1695	4.10177	9.93684	7.36776	8.22092	5.84018	7.4512	11.6884	12.111	11.855	11.8062	chr4	solute carrier family 1 member 5
100025389	SOCS1	2.38402e-05	1.41619e-06	up	17.0753	17.0753	4.09384	4.44484	4.51931	4.73002	4.84611	5.7573	9.09175	9.36899	8.65132	8.70136	chr6	suppressor of cytokine signaling 1
100619759	EPHA2	0.000651154	9.34709e-05	up	16.8905	16.8905	4.07814	8.06483	5.46208	5.82062	6.18443	6.32805	9.71167	10.561	10.6919	10.836	chr4	EPH receptor A2
100026212	CIB2	4.98832e-06	2.05459e-07	up	16.8808	16.8808	4.07731	7.60986	7.84124	7.29028	7.59304	8.43471	11.8225	11.6462	12.1054	11.7505	chr1	calcium and integrin binding family member 2
103096478	LOC103096478	0.0307468	0.0134895	up	16.8106	16.8106	4.0713	5.01742	0	2.8917	6.1781	1.2548	7.40459	7.2345	7.24356	6.67619	chr3	atherin-like
100619498	DOK1	0.0033305	0.000785785	up	16.7481	16.7481	4.06593	7.06934	3.51931	4.06259	4.84611	6.36332	8.97947	9.52206	9.10579	9.34493	chr5	docking protein 1
100030962	EMILIN1	0.00432775	0.00111201	up	16.6486	16.6486	4.05733	9.24553	6.68924	7.52141	5.73919	5.55248	11.7159	10.9616	11.1949	10.1552	chr1	elastin microfibril interfacer 1
100012612	HNMT	0.00470767	0.00123795	up	16.638	16.638	4.05641	3.18919	4.35581	3.97513	5.89985	1.66984	7.24258	7.8222	7.75292	8.6798	chr4	histamine N-methyltransferase
103095772	MISP3	0.00787945	0.00243445	up	16.5936	16.5936	4.05256	2.61887	0	1.29706	0	3.99177	4.91596	5.1268	6.13173	6.3619	chr3	MISP family member 3
100022934	ARID3A	0.000481157	6.29203e-05	up	16.2797	16.2797	4.02501	8.24514	6.087	6.30306	6.4828	7.65302	11.4537	10.7985	11.2209	10.4437	chr3	AT-rich interaction domain 3A
100032398	TMEM54	0.00240822	0.000514118	up	16.2256	16.2256	4.0202	5.43557	3.03389	3.33268	3.91543	6.2548	8.37771	8.15753	8.68594	8.43751	chr4	transmembrane protein 54
100025296	MMP15	0.00433092	0.00111402	up	16.1758	16.1758	4.01576	8.30919	6.79942	8.25474	8.05222	4.62403	10.9349	11.4027	10.9979	11.5592	chr1	matrix metallopeptidase 15
103097631	GTSE1	0.0340572	0.0153284	up	16.0702	16.0702	4.00631	9.91262	6.13822	7.20395	3.52418	3.99177	9.89395	9.90617	10.2659	10.5758	chr8	G2 and S-phase expressed 1
107649937	LOC107649937	0.013074	0.00467137	up	15.9757	15.9757	3.99781	3.89497	0.711959	0	4.17828	4.02474	6.65836	6.63349	6.74429	6.20303	chr8	basic salivary proline-rich protein 2-like
100027294	VWA2	0.000501171	6.64231e-05	up	15.8795	15.8795	3.9891	3.7444	1.71196	1.97513	2.88675	2.2548	6.38261	5.55495	6.97719	7.10007	chr1	von Willebrand factor A domain containing 2
100021459	ZBTB7B	0.013255	0.00474957	up	15.8489	15.8489	3.98631	5.24669	1.71196	4.43456	6.90665	6.17763	8.40114	8.80224	8.8913	9.43256	chr2	zinc finger and BTB domain containing 7B
100617691	DMPK	0.0364345	0.016646	up	15.8376	15.8376	3.98528	6.52078	0.711959	3.88202	6.10053	7.09756	8.71213	8.45261	8.92045	9.30623	chr4	DM1 protein kinase
100023065	CEBPB	0.0128492	0.0045699	up	15.8341	15.8341	3.98496	4.97536	3.71196	4.54498	7.75025	8.17961	9.40831	10.2268	9.68057	9.95393	chr1	CCAAT enhancer binding protein beta
100016599	ATF3	0.000246798	2.56645e-05	up	15.7094	15.7094	3.97356	5.52576	4.03389	4.95241	4.98361	4.1934	7.74983	8.56681	9.12401	9.40483	chr2	activating transcription factor 3
100619819	LOC100619819	0.0150378	0.00553267	up	15.6693	15.6693	3.96987	6.54315	6.23552	6.32017	4.71683	1.66984	9.249	8.30608	9.36227	9.35054	chr6	polyserase-2
100020985	C1QTNF3	0.000337568	3.88434e-05	up	15.66	15.66	3.96902	2.62976	3.23552	3.68662	4.51988	2.78532	7.91386	6.44778	7.49499	7.50511	chr3	C1q and TNF related 3
100030441	C2H6orf132	0.00548339	0.00151946	up	15.6523	15.6523	3.9683	2.15944	0	0.975129	4.17626	1.2548	5.3581	5.46762	5.33705	6.56295	chr2	chromosome 2 open reading frame, human C6orf132
103093835	LOC103093835	0.0155626	0.0057774	up	15.524	15.524	3.95643	4.49632	4.71196	5.0854	8.7278	8.1989	10.7305	10.6002	9.49083	9.98049	chr2	class I histocompatibility antigen, Gogo-OKO alpha chain-like
107650858	GCHFR	0.0033146	0.000779707	up	15.5163	15.5163	3.95571	2.85988	1.71196	2.88202	3.17626	5.52782	7.24331	6.40701	7.66463	7.43425	chr1	GTP cyclohydrolase I feedback regulator
503513	LDHA	0.000174895	1.66538e-05	up	15.4081	15.4081	3.94562	10.6498	9.76815	9.19484	10.4935	8.82592	13.841	13.4241	13.6482	14.0149	chr5	lactate dehydrogenase A
100019982	AGPAT2	0.000801668	0.000122389	up	15.3565	15.3565	3.94077	4.3689	4.03389	4.67557	5.41727	5.89866	7.95365	8.5849	8.62707	10.1129	chr1	1-acylglycerol-3-phosphate O-acyltransferase 2
100011182	LOC100011182	8.24916e-06	3.82378e-07	up	15.354	15.354	3.94055	2.48137	1.71196	1.73002	1.88675	1.47719	5.6838	5.84148	5.41473	6.25201	chr2	histone H2B type 2-E
100028385	DEF6	0.00149154	0.000273247	up	15.3423	15.3423	3.93945	4.15944	3.51931	3.88202	5.41727	5.81959	7.41188	8.72369	8.39084	9.46947	chr2	DEF6 guanine nucleotide exchange factor
100019837	SCRN2	0.00228798	0.000482073	up	15.3422	15.3422	3.93943	7.0593	4.4124	5.36458	3.41727	5.48148	9.13843	8.87305	9.25929	9.07497	chr2	secernin 2
100016105	LOC100016105	0.000102307	8.45545e-06	up	15.3238	15.3238	3.9377	7.63518	7.35557	7.45248	8.53615	8.19022	11.0411	12.4366	11.4773	12.1316	chr1	N-acetyllactosaminide alpha-1,3-galactosyltransferase-like
100013684	CACNA1S	0.00732123	0.00221035	up	15.3121	15.3121	3.9366	3.32937	0.711959	3.56009	4.36068	4.0961	6.80366	7.20637	5.93512	8.6478	chr2	calcium voltage-gated channel subunit alpha1 S
103103427	TMEM92	0.00106002	0.000176802	up	15.2997	15.2997	3.93543	1.48137	0.711959	2.12427	2.52418	3.66984	5.45665	6.2859	6.1316	6.27686	chr2	transmembrane protein 92
100025742	ADAM33	0.00605718	0.00172786	up	15.2701	15.2701	3.93264	8.74902	4.51931	6.73002	5.03875	5.81959	10.3559	10.2332	10.0674	9.75944	chr5	ADAM metallopeptidase domain 33
100029138	GCH1	0.000852575	0.000132467	up	15.2268	15.2268	3.92854	2.32937	4.03389	2.97513	3.30179	5.1934	7.69922	7.42276	7.62393	7.23513	chr1	GTP cyclohydrolase 1
107650706	LOC107650706	0.00157993	0.000295034	up	15.2218	15.2218	3.92807	2.15944	1.71196	0.560091	1.30179	3.83976	6.10936	5.67055	6.11254	5.47825	chr1	uncharacterized LOC107650706
100027778	HIC2	0.00668964	0.00196783	up	15.2193	15.2193	3.92783	9.08623	4.99736	5.66163	5.14309	5.87929	10.6157	9.90102	10.1574	9.65128	chr3	HIC ZBTB transcriptional repressor 2
103103790	LOC103103790	0.00204761	0.000414449	up	15.1943	15.1943	3.92546	3.8506	0.711959	2.01952	3.41727	2.66984	7.25075	6.26357	6.34678	5.97608	chr8	histone H3.v1-like
100021947	CDKN2B	0.00101998	0.00016839	up	15.1685	15.1685	3.92301	3.48137	4.4124	3.73002	4.00223	4.47719	7.57853	6.43864	8.41982	9.3376	chr6	cyclin dependent kinase inhibitor 2B
100010866	ASB12	0.00337755	0.000801631	up	15.1536	15.1536	3.92159	0	2.71196	2.56009	0	1.66984	4.92586	4.64425	6.3214	5.34835	chrX	ankyrin repeat and SOCS box containing 12
100014655	DUSP6	0.000167338	1.57523e-05	up	15.0934	15.0934	3.91585	9.09117	7.83952	8.24035	9.83555	8.98193	12.3688	12.7122	12.7767	12.9966	chr8	dual specificity phosphatase 6
100019612	CDH19	0.0013359	0.000236163	up	15.0801	15.0801	3.91457	3.31595	4.17139	4.10441	6.30928	5.43802	8.85491	8.58996	8.25722	8.62745	chr3	cadherin 19
100010675	TBXA2R	0.00117376	0.00020064	up	15.0373	15.0373	3.91048	5.74441	3.51931	4.20395	5.94564	5.56466	8.46239	8.45317	9.06692	9.64179	chr3	thromboxane A2 receptor
100010552	LOC100010552	0.00374792	0.000919986	up	14.9375	14.9375	3.90086	5.85837	2.71196	3.80802	5.6168	5.51793	8.10158	8.44921	8.26414	9.59899	chr4	sugar phosphate exchanger 2-like
100011195	LOC100011195	0.00140759	0.000252952	up	14.8939	14.8939	3.89665	2.85988	0	0	1.30179	0.669838	4.64511	4.59473	4.96237	5.24959	chr2	C-factor-like
100018908	LOC100018908	0.00166227	0.000317247	up	14.8112	14.8112	3.88862	3.55176	4.51931	2.97513	1.71683	2.2548	6.18893	7.05753	6.5062	7.81607	chr2	histone H3-like
100015228	IGFBP4	0.00145963	0.000265705	up	14.7548	14.7548	3.88311	9.67613	8.05181	8.55821	7.49161	6.57071	11.6245	11.9068	11.6921	12.5878	chr2	insulin like growth factor binding protein 4
100023627	ADAMTS14	0.00633147	0.00182547	up	14.7414	14.7414	3.8818	5.42623	1.71196	3.73002	4.62372	2.47719	6.34899	7.69371	7.57033	8.28945	chr1	ADAM metallopeptidase with thrombospondin type 1 motif 14
100018245	MAD2L1	0.0337565	0.0151495	up	14.7147	14.7147	3.87919	10.6786	9.54801	8.82584	5.17626	5.42473	11.4613	11.4787	12.2425	12.057	chr5	mitotic arrest deficient 2 like 1
100025244	URAD	0.00204909	0.000415166	up	14.6567	14.6567	3.87349	0.966797	0.711959	1.71209	3.88675	1.66984	5.45882	5.92824	6.12011	5.14472	chr4	ureidoimidazoline (2-oxo-4-hydroxy-4-carboxy-5-) decarboxylase
100031072	MOXD1	0.0151983	0.00561015	up	14.6468	14.6468	3.87251	5.20384	6.13822	6.78248	8.44781	2.99177	9.59759	10.363	9.78895	9.39178	chr2	monooxygenase DBH like 1
103092997	LOC103092997	0.0311414	0.0137049	up	14.6109	14.6109	3.86898	5.60239	0.711959	0	3.17626	0	5.95437	5.47969	5.89967	5.73465	chr3	DNA ligase 1 pseudogene
100009765	ID3	0.0105093	0.00351328	up	14.5671	14.5671	3.86465	8.29048	5.23552	5.66163	7.44475	9.65547	11.0044	10.5825	11.3446	11.5574	chr4	inhibitor of DNA binding 3, HLH protein
103105044	LOC103105044	0.00275715	0.000614844	up	14.5511	14.5511	3.86306	2.61887	0.711959	2.78248	0	0.669838	6.18645	4.61518	5.06354	5.01359	chr1	uncharacterized LOC103105044
100016952	GADD45A	0.00879357	0.00279711	up	14.54	14.54	3.86196	6.19287	4.17139	5.14505	7.66129	8.46046	9.95282	9.81419	10.2417	10.744	chr2	growth arrest and DNA damage inducible alpha
103092287	TGIF2	0.0477642	0.0232215	up	14.4908	14.4908	3.85707	9.74206	7.38438	7.08104	5.62372	2.2548	10.2448	10.1692	10.3064	10.3767	chr1	TGFB induced factor homeobox 2
100619277	SMTNL1	0.00642436	0.00186207	up	14.4336	14.4336	3.85136	2.85988	0	0	2.30179	2.37028	4.5453	4.87329	5.10361	6.9088	chr5	smoothelin like 1
100023557	PALD1	0.00137038	0.000244121	up	14.3936	14.3936	3.84736	8.0419	6.06358	7.46898	7.41031	8.9712	10.7543	11.6506	11.1241	12.2253	chr1	phosphatase domain containing paladin 1
100020121	TRAF4	0.00174712	0.000337597	up	14.3494	14.3494	3.84292	9.50131	6.087	7.72177	7.37887	8.0912	11.3631	11.5837	11.4613	11.9876	chr2	TNF receptor associated factor 4
100033325	FANCL	0.0319392	0.0141472	up	14.2298	14.2298	3.83084	5.95932	5.01953	4.65934	3.55172	0	6.76893	8.05963	7.06189	8.78485	chr1	FA complementation group L
103101146	NME4	0.00211943	0.000436189	up	14.2166	14.2166	3.8295	9.55747	6.8309	7.19349	6.07438	7.30646	11.2163	11.1882	11.1769	11.3068	chr6	NME/NM23 nucleoside diphosphate kinase 4
100017236	LOC100017236	0.000106361	8.85556e-06	up	14.1367	14.1367	3.82138	2.48137	4.17139	3.33268	2.52418	3.08488	6.66094	6.85119	7.29102	6.95795	chr8	poly(U)-specific endoribonuclease-like
100030155	DKK4	0.000343917	3.98544e-05	up	14.0824	14.0824	3.81582	4.22553	4.95989	4.49869	4.30179	5.50273	8.02898	9.57252	8.77795	7.67473	chr1	dickkopf WNT signaling pathway inhibitor 4
100011430	NDNF	6.37321e-05	4.69555e-06	up	13.9983	13.9983	3.80718	8.25484	8.6486	8.83389	9.01412	8.66984	11.5028	12.8594	12.5378	13.0658	chr5	neuron derived neurotrophic factor
100022973	MUSK	0.0137073	0.00493585	up	13.8288	13.8288	3.7896	0.744405	3.03389	4.38452	4.24039	1.2548	5.51697	6.83581	5.69583	8.0362	chr6	muscle associated receptor tyrosine kinase
103097479	BCL2L10	1.91078e-05	1.08442e-06	up	13.8191	13.8191	3.78859	6.05426	5.88188	6.45894	5.67102	5.06216	9.72729	9.36194	9.6156	9.75215	chr1	BCL2 like 10
103096091	APELA	8.31029e-05	6.53504e-06	up	13.8073	13.8073	3.78736	7.25484	6.68924	7.12995	7.06555	5.82971	10.4048	10.0708	11.0777	10.7716	chr5	apelin receptor early endogenous ligand
103093039	LOC103093039	0.0285856	0.0123023	up	13.7541	13.7541	3.78179	7.45476	5.43988	5.63809	3.24039	1.47719	8.77554	8.39901	8.66331	7.88956	chr2	uncharacterized LOC103093039
100024138	TECTA	0.0030044	0.000687752	up	13.7217	13.7217	3.77838	0.744405	1.71196	3.49869	3.62372	3.7573	6.53132	6.42767	6.06159	6.76181	chr4	tectorin alpha
100021573	LOC100021573	0.00140445	0.000251926	up	13.6752	13.6752	3.77349	2.8033	2.29692	3.9975	3.5069	4.81959	6.26994	7.11848	7.85955	7.78536	chr5	probable ATP-dependent RNA helicase DDX60-like
100013473	LOC100013473	0.000128048	1.12008e-05	up	13.6366	13.6366	3.76941	6.73309	7.83608	6.95622	8.0685	6.82971	11.0983	10.4143	11.1478	11.5561	chr3	glyceraldehyde-3-phosphate dehydrogenase-like
103100021	B3GNT5	0.027603	0.0117988	up	13.5433	13.5433	3.75951	9.60644	7.61885	7.15005	5.8767	3.37028	10.5658	10.6908	10.343	10.3363	chr7	UDP-GlcNAc:betaGal beta-1,3-N-acetylglucosaminyltransferase 5
100032118	COL9A2	0.0348976	0.0157826	up	13.5016	13.5016	3.75505	4.95025	3.51318	5.09899	8.579	9.10737	9.86123	10.0288	9.94102	10.1882	chr4	collagen type IX alpha 2 chain
103106710	EXOSC6	0.0125054	0.00441435	up	13.4093	13.4093	3.74517	7.3041	3.88188	4.33268	6.95523	8.11278	9.92047	9.64495	9.97699	9.9076	chr1	exosome component 6
100015125	HPN	0.0293038	0.012695	up	13.3109	13.3109	3.73454	3.61887	1.71196	3.61899	5.57284	7.70876	7.64398	7.85865	8.28518	8.93549	chr4	hepsin
100029695	COL11A1	0.00209887	0.000429817	up	13.2653	13.2653	3.72958	9.76926	8.03201	7.74791	6.29842	7.87685	11.2638	11.935	11.9485	11.5507	chr2	collagen type XI alpha 1 chain
100018337	LOC100018337	0.0360937	0.0164486	up	13.258	13.258	3.7288	4.83187	6.67774	0.975129	5.75025	1.99177	7.79915	7.49737	7.74278	8.05728	chr4	ADP/ATP translocase 3-like
100616977	FOSL1	0.0120168	0.00419073	up	13.2481	13.2481	3.72772	0	0	0	2.71683	3.83976	4.91946	4.60609	5.15384	5.47675	chr8	FOS like 1, AP-1 transcription factor subunit
100023623	PGF	4.21665e-05	2.85986e-06	up	13.245	13.245	3.72738	6.28781	5.95989	6.12412	7.06433	7.05935	9.9794	10.6878	10.2971	9.94159	chr1	placental growth factor
100618283	UNC45B	0.00163726	0.00031047	up	13.2248	13.2248	3.72517	2.61887	2.29692	4.21098	4.36068	3.7573	7.18377	7.09601	6.14843	8.26829	chr2	unc-45 myosin chaperone B
100011770	TRIB3	0.00420072	0.0010661	up	13.2239	13.2239	3.72507	6.81288	5.4124	6.23252	6.21667	8.11278	8.73483	11.3396	9.83843	11.2172	chr1	tribbles pseudokinase 3
100026407	CPXM1	0.00211415	0.000434148	up	13.2123	13.2123	3.72382	8.22281	5.56994	5.76954	5.54972	5.06216	9.65364	9.8933	9.48602	10.0016	chr5	carboxypeptidase X, M14 family member 1
100018877	LOC100018877	0.000408086	5.02584e-05	up	13.1964	13.1964	3.72208	3.11364	2.88188	2.14505	2.30179	1.47719	5.5244	5.81553	5.8875	7.19652	chr2	histone H2B type 2-E
100025305	FGFRL1	0.00115088	0.00019618	up	13.1335	13.1335	3.71518	6.90091	4.44892	4.80802	6.40333	6.354	9.10426	9.50779	9.50882	9.872	chr5	fibroblast growth factor receptor like 1
100028823	SULF1	9.14514e-05	7.36559e-06	up	13.0734	13.0734	3.70856	9.50827	9.05655	8.396	7.79023	8.44463	12.0294	12.3502	12.4985	12.5127	chr3	sulfatase 1
100013954	ALOX5	6.18022e-06	2.67153e-07	up	13.0327	13.0327	3.70407	4.48137	4.29692	3.90587	3.88675	3.7573	7.81765	7.43869	8.24417	7.57832	chr1	arachidonate 5-lipoxygenase
100015482	MIDN	0.00529263	0.00144969	up	12.9013	12.9013	3.68944	10.2912	6.56994	7.91691	8.26353	6.60058	11.7566	11.4825	11.5243	11.708	chr3	midnolin
100017218	ADAMTSL4	0.00200983	0.000405306	up	12.8328	12.8328	3.68177	6.85293	4.29692	5.40139	4.80429	6.17763	8.13973	9.03266	9.96174	9.61948	chr2	ADAMTS like 4
100027111	SIX4	0.00324279	0.000759728	up	12.8318	12.8318	3.68165	7.76492	6.49332	5.58984	5.52418	4.08488	9.39303	9.37481	9.703	9.82147	chr1	SIX homeobox 4
100032604	LOC100032604	0.000224324	2.27023e-05	up	12.825	12.825	3.68089	4.15944	4.79942	4.75649	6.02061	4.66984	8.90623	8.95911	7.92356	8.45931	chr4	caspase-12-like
100015090	CPS1	0.0166961	0.00629391	up	12.7959	12.7959	3.67761	4.51699	6.13256	6.39223	8.43792	4.30808	10.9412	9.54162	10.0817	7.97621	chr7	carbamoyl-phosphate synthase 1
103103471	LOC103103471	0.0101621	0.00336988	up	12.7949	12.7949	3.67749	6.34514	4.61885	5.22306	6.1788	9.16054	9.65102	10.0893	9.79443	10.3963	chr2	BOLA class I histocompatibility antigen, alpha chain BL3-7-like
100025811	RP9	0.000281656	3.05527e-05	up	12.7862	12.7862	3.67652	7.09804	5.98808	7.9567	8.06555	7.18619	10.8238	11.0171	10.9165	10.9844	chr6	RP9 pre-mRNA splicing factor
100023490	FZD2	0.00312438	0.000724555	up	12.715	12.715	3.66846	10.6498	8.26655	8.55821	8.27907	6.91777	12.0215	12.485	12.1423	12.1622	chr2	frizzled class receptor 2
103097073	LOC103097073	0.00487441	0.0012977	up	12.6694	12.6694	3.66328	6.71914	5.31682	5.61537	7.16253	3.35166	9.42839	9.31101	9.35211	9.09404	chr4	myelin-oligodendrocyte glycoprotein-like
100022232	COL17A1	0.0214731	0.00865755	up	12.5577	12.5577	3.6505	7.63969	4.27654	4.60895	1.71683	4.51297	8.36452	8.03523	8.1924	8.21384	chr1	collagen type XVII alpha 1 chain
100028955	CORO1B	0.0124287	0.00437439	up	12.5541	12.5541	3.65009	8.94307	4.50702	6.59315	8.63539	8.12882	10.833	10.9678	10.9422	11.3033	chr8	coronin 1B
100024601	SP5	0.00173513	0.00033469	up	12.5081	12.5081	3.64479	6.29899	4.03389	3.97513	5.14309	6.00969	7.9361	8.91795	9.30059	8.79314	chr4	Sp5 transcription factor
100029827	NT5DC1	0.00989674	0.0032602	up	12.4588	12.4588	3.63909	7.63652	5.71196	5.10441	3.30179	3.66984	8.74156	8.72	8.61784	8.81658	chr2	5'-nucleotidase domain containing 1
100032675	EMILIN3	0.006394	0.00184741	up	12.2644	12.2644	3.6164	8.13386	6.71196	6.28801	4.12622	5.00969	9.65849	9.548	9.99059	9.48429	chr1	elastin microfibril interfacer 3
100028847	TMEM134	0.00534071	0.00147012	up	12.2503	12.2503	3.61474	6.77823	5.34434	6.74249	8.58265	8.80475	10.6578	10.7322	10.4866	11.5843	chr8	transmembrane protein 134
100022565	P2RX3	5.05845e-05	3.59623e-06	up	12.2462	12.2462	3.61426	3.20384	3.29692	2.43456	3.17626	3.7573	6.95692	7.00535	6.13678	7.05309	chr5	purinergic receptor P2X 3
100016494	MCM5	0.0180002	0.00691111	up	12.0808	12.0808	3.59464	11.0381	7.26624	8.50149	6.53675	6.12927	11.5958	11.5628	11.5622	11.2352	chr8	minichromosome maintenance complex component 5
100024374	CBS	0.00432723	0.00111114	up	12.0435	12.0435	3.59019	9.55313	7.41453	7.0106	8.19839	5.77816	11.2678	11.2912	11.3895	10.7761	chr4	cystathionine beta-synthase
100025525	RUNX1	0.000723614	0.000106922	up	12.0378	12.0378	3.5895	2.61887	3.03389	3.49869	4.43528	2.2548	7.35619	6.54166	6.05459	7.07878	chr4	RUNX family transcription factor 1
100017771	LITAF	0.00155369	0.000288918	up	12.0272	12.0272	3.58823	7.43789	6.68924	6.68594	8.04998	5.07923	10.6062	10.5678	10.4006	9.93213	chr6	lipopolysaccharide induced TNF factor
103098288	LOC103098288	0.00304678	0.000700659	up	11.9082	11.9082	3.57389	1.94608	0	1.97341	2.86817	0	5.08655	4.6915	4.73358	5.21406	chr2	zinc metalloproteinase homolog-disintegrin albolatin-like
100018178	PHLDA1	7.03743e-05	5.34115e-06	up	11.8991	11.8991	3.57279	8.03852	8.05181	8.04077	8.88612	9.28822	12.0549	12.2699	11.6482	12.1625	chr8	pleckstrin homology like domain family A member 1
100015271	SLC2A4	0.00807834	0.00251196	up	11.8934	11.8934	3.57209	3.7444	2.29692	2.88202	3.88675	0	5.81217	5.87746	5.97937	6.86744	chr2	solute carrier family 2 member 4
100017750	TNFRSF12A	0.0042983	0.00110109	up	11.8867	11.8867	3.57127	5.13672	3.29692	4.61899	5.54972	6.87929	7.80875	8.65889	8.98949	9.21326	chr6	TNF receptor superfamily member 12A
103092524	LOC103092524	0.0310604	0.0136651	up	11.8625	11.8625	3.56833	4.63553	0.711959	1.56048	4.80485	0	6.26834	5.41794	6.07622	5.88108	chr7	vegetative cell wall protein gp1-like
100023774	LTBP2	0.000484428	6.34829e-05	up	11.8109	11.8109	3.56205	4.28873	4.03389	5.00855	4.47171	3.47719	8.1667	7.92594	6.65274	8.52688	chr1	latent transforming growth factor beta binding protein 2
103098967	LOC103098967	0.00221243	0.000461644	up	11.7608	11.7608	3.55592	1.9668	1.71196	0.560091	2.88675	1.66984	4.42536	5.31876	4.75273	6.76316	chr1	uncharacterized LOC103098967
100020113	TEAD4	0.00503353	0.00135485	up	11.7528	11.7528	3.55493	8.97637	7.25885	7.28266	5.14309	6.14557	10.1678	10.4353	10.5777	10.8842	chr8	TEA domain transcription factor 4
100030268	MDFI	0.0010152	0.000167049	up	11.7356	11.7356	3.55282	7.60446	5.35581	5.52972	6.69792	7.17763	10.3607	9.76796	10.299	9.676	chr2	MyoD family inhibitor
100024530	ME1	0.000725226	0.000107357	up	11.7279	11.7279	3.55187	8.85119	8.53214	8.24776	10.2286	9.71696	11.9552	12.8177	12.5332	13.3627	chr2	malic enzyme 1
100011567	GNA14	0.000174895	1.66389e-05	up	11.6694	11.6694	3.54466	6.12715	5.77085	6.088	6.39513	6.66984	9.79773	8.72132	9.96124	10.5391	chr6	G protein subunit alpha 14
103100504	CHRD	0.0291823	0.0126325	up	11.6573	11.6573	3.54317	3.1315	3.29692	4.42006	6.46731	7.45402	7.18044	7.69479	9.60187	9.51141	chr2	chordin
103105904	LOC103105904	0.000352655	4.13704e-05	up	11.6386	11.6386	3.54085	1.9668	0.711959	1.78248	0.716826	1.2548	4.51697	4.38016	4.53735	5.8752	chr5	uncharacterized LOC103105904
103095390	LOC103095390	0.0038132	0.000940796	up	11.5878	11.5878	3.53453	5.70639	2.65056	4.02969	4.37694	5.18396	8.37936	8.77072	7.53508	7.01099	chr2	uncharacterized LOC103095390
107650212	LOC107650212	0.000465545	6.0203e-05	up	11.5855	11.5855	3.53425	4.47051	3.48455	4.6161	5.44475	5.51533	7.70173	8.52298	8.41033	8.32692	chr8	uncharacterized LOC107650212
100015797	RHBDF1	0.000637456	9.10069e-05	up	11.5854	11.5854	3.53423	7.5781	5.97782	7.59005	7.37167	8.22292	10.1718	10.8529	11.1085	11.3961	chr6	rhomboid 5 homolog 1
103092471	LOC103092471	0.000270819	2.89541e-05	up	11.5829	11.5829	3.53392	2.15944	2.29692	2.73002	3.24039	3.47719	5.8509	5.68898	6.98744	6.73155	chr3	growth/differentiation factor 15
100019371	B3GNT8	0.0206876	0.00828208	up	11.5506	11.5506	3.52989	4.77415	0.711959	1.56009	4.57481	4.91777	6.55552	7.03224	6.9014	6.86144	chr4	UDP-GlcNAc:betaGal beta-1,3-N-acetylglucosaminyltransferase 8
100033359	EPCAM	0.000332624	3.81625e-05	up	11.5193	11.5193	3.52598	6.14813	5.29692	5.52972	6.45829	6.83071	8.71377	9.603	9.88179	10.1164	chr1	epithelial cell adhesion molecule
100020647	REEP6	0.000281002	3.03793e-05	up	11.5106	11.5106	3.52489	5.00493	3.51931	3.78248	3.88019	2.99177	7.01098	7.72928	7.60808	7.09418	chr3	receptor accessory protein 6
100026207	EDA2R	0.00234751	0.000497329	up	11.5085	11.5085	3.52463	5.61065	3.93435	4.64991	4.0626	2.51114	8.13202	7.7352	7.94319	6.90302	chrX	ectodysplasin A2 receptor
100029717	SLC16A3	0.000932972	0.00014909	up	11.5051	11.5051	3.5242	7.59336	6.34213	7.01753	5.70913	5.19516	10.2991	9.52274	9.66846	10.0924	chr2	solute carrier family 16 member 3
100028529	WNT11	0.000409371	5.04724e-05	up	11.4822	11.4822	3.52132	1.9668	2.71196	3.18458	3.65543	3.66984	6.6479	5.75199	6.85621	6.98008	chr4	Wnt family member 11
100019733	CBFB	0.00613583	0.0017553	up	11.4459	11.4459	3.51675	10.1124	8.75225	8.07426	6.49161	6.70326	11.6963	11.2979	11.542	11.6378	chr1	core-binding factor subunit beta
100024720	LOC100024720	0.00715218	0.00214667	up	11.3639	11.3639	3.50639	10.9724	7.05181	7.70418	7.79898	8.72105	12.2769	11.5535	12.1413	11.8526	chr4	H2A histone family, member X
100010359	PHLDB2	0.000238118	2.45029e-05	up	11.327	11.327	3.50169	9.04342	7.58835	7.38664	7.80606	7.10789	11.3313	11.1525	11.5823	11.0866	chr4	pleckstrin homology like domain family B member 2
100009923	IL17RD	0.0224313	0.00911094	up	11.309	11.309	3.4994	8.23808	5.17139	6.10441	4.90665	2.66984	9.11087	9.01992	9.10297	8.43614	chr6	interleukin 17 receptor D
100019558	RGS11	0.000476848	6.22104e-05	up	11.2954	11.2954	3.49767	4.91433	4.4124	5.36458	5.94565	6.55248	8.98211	8.4952	9.23918	9.02573	chr6	regulator of G protein signaling 11
100024137	SLC7A7	0.000676045	9.7825e-05	up	11.2795	11.2795	3.49563	4.88736	3.51931	4.43456	4.76122	3.37028	7.08	7.88741	7.16042	8.63287	chr1	solute carrier family 7 member 7
100014594	DLL3	0.0197026	0.00777902	up	11.2184	11.2184	3.4878	7.69666	4.23552	3.64755	3.47171	3.12927	7.5854	7.36842	7.76739	8.97456	chr4	delta like canonical Notch ligand 3
100031106	RCN1	0.00282296	0.000634509	up	11.1989	11.1989	3.48529	10.9752	9.23944	8.56759	7.94059	8.97362	11.9095	13.3818	12.3897	12.8173	chr5	reticulocalbin 1
100027634	PLD5	0.000459014	5.91512e-05	up	11.1498	11.1498	3.47894	5.71918	5.74462	5.89332	4.48422	4.7573	9.53044	9.1737	8.04989	8.44065	chr2	phospholipase D family member 5
100020618	STC1	0.00403903	0.001016	up	11.0955	11.0955	3.47191	6.6513	3.88188	5.61899	4.51124	3.49427	7.99779	8.16224	8.07138	8.98236	chr1	stanniocalcin 1
100010527	LOC100010527	0.0320395	0.014209	up	11.0698	11.0698	3.46856	5.11364	0.711959	0.975129	0.716826	4.39776	5.74135	5.55725	6.51868	5.5892	chrX	zinc finger protein GLIS1-like
100013167	PPP1R3B	0.0130652	0.00466645	up	11.0219	11.0219	3.4623	4.01742	2.71196	3.78248	5.47171	6.82971	6.86154	8.50971	7.91792	8.81066	chr5	protein phosphatase 1 regulatory subunit 3B
107648897	LOC107648897	0.0461234	0.022219	up	11.0005	11.0005	3.45949	4.63518	4.56994	5.22306	6.26372	0	7.05675	7.86693	7.34417	8.12363	chr2	large neutral amino acids transporter small subunit 2-like
100016965	SLC6A12	0.00381211	0.000939749	up	10.9786	10.9786	3.45662	4.92763	2.88188	4.40139	4.69411	4.7573	6.34722	8.10444	7.48222	9.22246	chr8	solute carrier family 6 member 12
100028466	TEAD3	0.00753473	0.00229683	up	10.9439	10.9439	3.45206	9.41417	6.73433	7.14308	5.59237	5.77836	10.195	10.2934	10.2461	10.8036	chr2	TEA domain transcription factor 3
100032007	OSBPL10	0.00188083	0.00037072	up	10.9377	10.9377	3.45123	5.34927	2.71196	4.93771	5.54972	4.83976	8.09242	8.2453	7.92121	8.25673	chr8	oxysterol binding protein like 10
103100845	LOC103100845	0.00434889	0.00112144	up	10.8538	10.8538	3.44013	3.7444	3.71196	4.41807	4.57481	1.2548	6.64401	7.12098	7.37308	6.78569	chr2	uncharacterized LOC103100845
100021518	GARS1	0.0188686	0.00735993	up	10.8029	10.8029	3.43335	9.90554	6.26655	8.30044	10.1798	11.0457	12.0371	12.8968	12.6957	12.6622	chr6	glycyl-tRNA synthetase 1
103099892	LOC103099892	0.000162124	1.51292e-05	up	10.7774	10.7774	3.42994	1.85988	3.17139	3.61899	2.96475	2.37028	6.07346	6.40979	6.08624	6.3385	chr2	forkhead box protein K2
100013005	STARD5	0.000667282	9.6421e-05	up	10.769	10.769	3.42881	5.38826	4.71196	4.64503	5.17626	3.2548	8.43638	7.69239	8.49749	7.63002	chr1	StAR related lipid transfer domain containing 5
100014210	CTSH	0.000331901	3.79658e-05	up	10.7501	10.7501	3.42628	5.63518	5.66616	5.16495	5.80429	5.79892	8.12709	10.1982	8.67698	9.15847	chr1	cathepsin H
103099414	FAM207A	0.0330609	0.0147788	up	10.6668	10.6668	3.41506	5.7239	1.69037	2.14505	5.88471	6.12634	7.71734	7.55565	7.94829	7.69525	chr2	family with sequence similarity 207 member A
100009839	DDIT4	0.000127131	1.11033e-05	up	10.6553	10.6553	3.4135	9.43498	8.51931	8.95241	8.70267	9.50273	11.6592	12.3263	12.7413	13.0169	chr1	DNA damage inducible transcript 4
100010035	FJX1	0.0419222	0.0196974	up	10.6367	10.6367	3.41098	8.21743	3.29692	5.66629	9.14937	5.52782	9.75308	10.1452	9.45955	9.77232	chr5	four-jointed box kinase 1
497248	TP53	0.0126688	0.00449484	up	10.5912	10.5912	3.40479	9.86127	8.17956	7.75976	5.93599	5.66984	10.9143	10.9055	10.9878	10.7367	chr2	tumor protein p53
100026951	FBLIM1	0.000696189	0.000101583	up	10.5584	10.5584	3.40032	6.7293	6.4124	6.47419	4.62372	5.47719	9.08303	9.02294	9.59794	9.6708	chr4	filamin binding LIM protein 1
107649021	LOC107649021	0.000303312	3.34926e-05	up	10.5234	10.5234	3.39553	5.50817	4.71196	6.02498	6.35103	5.04488	8.74236	9.08221	9.4716	8.39878	chr4	endogenous retrovirus group K member 8 Gag polyprotein-like
100030352	FCGRT	0.0322766	0.0143405	up	10.4741	10.4741	3.38875	8.44869	4.29692	6.26284	8.3474	9.67054	10.1018	11.2103	10.7154	11.1487	chr4	Fc fragment of IgG receptor and transporter
100024408	EVA1B	0.000732304	0.000108803	up	10.4566	10.4566	3.38634	8.43905	6.087	6.85777	6.9165	7.86213	10.5063	10.7885	10.502	10.6785	chr4	eva-1 homolog B
107650192	LOC107650192	0.000301887	3.32192e-05	up	10.4438	10.4438	3.38458	8.1702	6.95989	6.57876	6.68261	6.64712	9.80189	10.69	10.2364	10.8409	chr8	uncharacterized LOC107650192
103104290	OTUD5	0.000890241	0.000139711	up	10.4221	10.4221	3.38158	6.35911	4.71196	5.03041	6.95523	5.22443	9.01063	8.92002	8.9553	9.26526	chrX	OTU deubiquitinase 5
100025550	SELENOH	0.00783331	0.00241554	up	10.4168	10.4168	3.38084	7.90446	4.69941	6.18569	6.9016	8.62327	10.0385	10.3432	10.3113	10.2818	chr5	selenoprotein H
100019387	CCNB1	0.043622	0.0207194	up	10.3042	10.3042	3.36516	11.2502	9.49004	9.00373	6.48501	5.50273	11.7632	11.3783	12.033	11.6715	chr3	cyclin B1
100016391	TMPRSS2	0.0113118	0.00387028	up	10.2692	10.2692	3.36026	2.15944	3.29692	3.36745	3.41727	0	5.00239	5.06302	6.61405	6.55442	chr4	transmembrane serine protease 2
103106564	HJURP	0.0281867	0.0121019	up	10.1823	10.1823	3.348	9.23426	6.63683	6.64004	4.71683	3.99177	9.15234	9.40808	9.77439	10.033	chr2	Holliday junction recognition protein
100029497	RPIA	0.000626012	8.87982e-05	up	10.1576	10.1576	3.34449	9.29672	7.73378	8.20126	7.45589	9.30625	11.9318	11.4949	11.9726	11.5738	chr1	ribose 5-phosphate isomerase A
100016658	LOC100016658	8.01131e-05	6.25637e-06	up	10.1404	10.1404	3.34205	5.34927	4.23552	4.12488	4.84611	4.2548	7.37163	8.08324	8.05509	8.1067	chr3	protein FAM83H
100025062	PABPC4	0.000473728	6.1659e-05	up	10.0947	10.0947	3.33552	8.82921	7.29692	8.69594	8.41727	7.06644	11.6044	11.3237	11.5367	11.1219	chr4	poly(A) binding protein cytoplasmic 4
100025912	FBN3	0.0230767	0.00942956	up	9.99089	9.99089	3.32061	12.2446	9.1853	10.2326	8.07711	7.27424	12.6307	12.8353	12.8698	12.5577	chr3	fibrillin 3
107651306	LOC107651306	0.00160886	0.000302569	up	9.94464	9.94464	3.31392	4.06633	3.29692	1.56009	4.10914	3.2548	6.71673	6.14572	6.83877	6.58429	chr1	coiled-coil domain-containing protein 86-like
100619793	GPR68	0.0438772	0.0208754	up	9.92547	9.92547	3.31113	6.1538	5.88188	6.5104	6.84611	1.2548	8.74803	8.71047	8.5155	8.58813	chr1	G protein-coupled receptor 68
103097003	ANGPTL2	0.0023972	0.000511441	up	9.87237	9.87237	3.3034	8.16787	8.4262	8.52588	7.85638	5.91777	10.5418	11.7305	10.9799	11.0766	chr1	angiopoietin like 2
100013289	ASS1	0.00181535	0.000354112	up	9.84177	9.84177	3.29892	8.11649	8.30205	7.94525	9.72409	9.89069	11.2809	12.8342	12.0283	12.2352	chr1	argininosuccinate synthase 1
100030765	XKR6	0.00596814	0.00169536	up	9.83536	9.83536	3.29798	2.9668	0.711959	4.14505	3.80429	3.47719	5.8294	6.59681	6.1696	6.68033	chr1	XK related 6
100013843	MTHFS	0.00283238	0.000637198	up	9.83025	9.83025	3.29723	5.20384	4.03389	1.97513	3.52418	4.12927	7.13619	7.13672	7.26519	6.74385	chr1	methenyltetrahydrofolate synthetase
100619384	LOC100619384	0.00753715	0.00229859	up	9.80787	9.80787	3.29394	10.3496	7.63082	8.46798	8.99295	11.3069	12.5375	12.5471	12.6432	12.8466	chr4	60S ribosomal protein L36a
100028328	ITPRIP	0.000562538	7.76151e-05	up	9.79286	9.79286	3.29173	8.18896	6.68924	6.64873	6.47171	6.07356	10.5811	9.99166	10.0927	9.75927	chr1	inositol 1,4,5-trisphosphate receptor interacting protein
100022055	B3GNT4	0.00463078	0.00121238	up	9.71481	9.71481	3.28019	8.90091	6.03389	6.1943	5.92628	6.02739	9.69296	10.4444	9.69119	9.7584	chr3	UDP-GlcNAc:betaGal beta-1,3-N-acetylglucosaminyltransferase 4
103099139	VASP	0.000237925	2.44669e-05	up	9.66442	9.66442	3.27268	8.34445	6.68833	7.38725	7.04524	8.11602	10.5343	10.8545	10.7661	11.001	chr4	vasodilator stimulated phosphoprotein
100027295	LLGL2	0.00012627	1.10024e-05	up	9.58598	9.58598	3.26093	5.33224	4.10428	4.75311	4.76122	4.42499	7.37307	7.68415	8.12151	8.56565	chr2	LLGL scribble cell polarity complex component 2
100028499	MMP17	0.002094	0.00042825	up	9.56815	9.56815	3.25824	8.11218	7.38438	9.1043	9.74473	9.88051	11.777	12.2917	11.9269	12.4182	chr3	matrix metallopeptidase 17
100017476	LOC100017476	0.00437777	0.00113216	up	9.53779	9.53779	3.25366	12.4359	9.94105	9.90242	8.98765	10.4341	13.7105	13.3269	13.7618	13.5762	chr3	acidic leucine-rich nuclear phosphoprotein 32 family member B-like
100013443	LOC100013443	0.0115787	0.00399232	up	9.52709	9.52709	3.25204	5.30919	2.88188	2.22306	5.78292	3.91777	7.58991	6.38913	7.73819	7.38277	chr3	aldehyde dehydrogenase, mitochondrial-like
100029017	SNAI1	0.0172952	0.00657576	up	9.50808	9.50808	3.24915	7.02363	3.71196	3.29706	2.71683	3.12927	7.11573	6.74553	7.38478	7.65357	chr1	snail family transcriptional repressor 1
100012032	IGFBP2	0.0027759	0.000621857	up	9.47496	9.47496	3.24412	11.9926	10.6323	10.9345	9.16597	9.44956	13.3713	13.7789	13.6379	13.9284	chr7	insulin like growth factor binding protein 2
100010565	ZIC3	0.0101982	0.00338255	up	9.45864	9.45864	3.24163	10.3864	7.98342	7.41427	6.33888	7.48576	10.4691	11.5285	11.1957	11.4603	chrX	Zic family member 3
100011305	NPPC	0.00585885	0.00165774	up	9.4408	9.4408	3.23891	3.40737	3.79942	3.49869	4.80429	6.2747	7.16561	8.66195	6.9617	7.59396	chr2	natriuretic peptide C
100021772	LCAT	0.0116181	0.00401142	up	9.43309	9.43309	3.23773	4.01742	4.29692	4.36745	5.52418	6.74665	6.26595	8.76449	8.91358	8.969	chr1	lecithin-cholesterol acyltransferase
100030368	TCF7L1	0.0140271	0.00508341	up	9.41357	9.41357	3.23474	9.7437	5.51931	6.35017	6.52633	6.02739	10.1012	9.86175	9.99657	10.313	chr1	transcription factor 7 like 1
100019632	RPL21	0.00249559	0.000539726	up	9.38437	9.38437	3.23026	10.6082	9.96028	10.186	8.93718	12.0373	13.5373	13.353	13.6708	13.7431	chr4	ribosomal protein L21
100029879	LIMD1	0.00927494	0.0030057	up	9.38348	9.38348	3.23012	8.64929	7.03389	7.3038	7.46523	4.52634	10.045	10.4936	10.2271	10.1376	chr8	LIM domain containing 1
100018005	KREMEN2	0.0146473	0.00534999	up	9.36304	9.36304	3.22698	3.71403	0	2.29706	1.30179	3.99177	5.10172	5.48465	5.88812	5.47713	chr6	kringle containing transmembrane protein 2
100032304	HSPB2	0.00459009	0.00119922	up	9.34864	9.34864	3.22476	2.15944	1.71196	3.88202	3.80429	4.1934	6.56901	6.5642	5.33018	7.03653	chr4	heat shock protein family B (small) member 2
100012878	RHPN2	0.0010212	0.000168661	up	9.34736	9.34736	3.22456	6.17056	6.32667	6.47067	6.66129	7.00969	8.23501	10.2434	10.0479	10.483	chr1	rhophilin Rho GTPase binding protein 2
100022212	UBALD2	0.000932157	0.000148633	up	9.34556	9.34556	3.22428	7.30355	4.88188	6.16495	6.25445	5.57673	9.16948	8.91027	9.41946	9.54317	chr2	UBA like domain containing 2
100012797	PGK1	0.00253109	0.000548434	up	9.32226	9.32226	3.22068	11.6172	9.95739	10.597	12.2195	12.0745	14.2899	14.1113	14.1483	15.5057	chrX	phosphoglycerate kinase 1
100026234	TRIP10	0.00375393	0.000921835	up	9.29046	9.29046	3.21575	7.35911	5.23552	5.97842	6.52418	8.3458	9.80356	10.3185	9.88497	9.61044	chr3	thyroid hormone receptor interactor 10
100022601	QSOX1	0.00026969	2.87782e-05	up	9.26969	9.26969	3.21252	8.63619	9.09985	9.35012	8.61822	8.094	11.2918	11.6005	12.4355	12.5609	chr2	quiescin sulfhydryl oxidase 1
100025143	PLPP2	0.000558885	7.69972e-05	up	9.25882	9.25882	3.21083	7.84944	6.5946	6.54751	8.03875	8.0982	10.2154	10.8681	10.5203	10.9424	chr3	phospholipid phosphatase 2
100019594	PLS1	0.0498202	0.0244276	up	9.23065	9.23065	3.20643	4.55176	4.4124	3.67557	6.59947	1.2548	5.491	6.97365	7.67093	9.08535	chr7	plastin 1
100017183	LOC100017183	0.0276818	0.0118419	up	9.21304	9.21304	3.20368	8.51479	5.61885	4.86995	3.84611	3.7573	8.87924	8.53139	8.67791	8.01176	chr6	gap junction gamma-1 protein-like
100013646	LOC100013646	0.000655325	9.42923e-05	up	9.19539	9.19539	3.20091	2.40737	2.82744	3.67557	2.41727	2.66984	6.48569	4.83254	6.49486	6.18853	chr2	peptidyl-prolyl cis-trans isomerase A pseudogene
100027003	NR5A2	0.00255239	0.000553985	up	9.19457	9.19457	3.20078	5.60653	5.087	4.57504	3.14309	5.51114	7.17912	8.11386	8.01144	8.63695	chr2	nuclear receptor subfamily 5 group A member 2
100027686	LOC100027686	0.00852527	0.00269033	up	9.19429	9.19429	3.20074	1.61887	1.29692	2.56009	1.52418	4.81959	5.67897	5.25587	5.92967	5.39417	chr1	DNA-directed RNA polymerases I, II, and III subunit RPABC2 pseudogene
100033139	LOC100033139	0.00117137	0.000200151	up	9.19133	9.19133	3.20027	2.9668	4.4124	3.61899	3.47171	3.06216	6.50536	7.11817	5.56067	7.64253	chr1	L-threonine 3-dehydrogenase, mitochondrial-like
100032163	TINAGL1	0.0184004	0.00712762	up	9.18545	9.18545	3.19935	6.20886	3.71196	5.1943	6.98829	8.2215	8.53557	9.46373	9.3664	9.69163	chr4	tubulointerstitial nephritis antigen like 1
100027619	LOC100027619	0.0128492	0.00456885	up	9.16313	9.16313	3.19584	6.43743	7.69019	8.02316	7.30679	4.02739	10.0547	10.198	9.52164	9.79698	chr1	protocadherin gamma-B4-like
100025866	PERP	0.000906897	0.000143434	up	9.11383	9.11383	3.18806	4.91433	6.10428	3.97513	5.69411	5.52782	7.82708	8.3888	8.65696	8.85193	chr2	p53 apoptosis effector related to PMP22
100009858	CASP6	0.00034931	4.08118e-05	up	9.05221	9.05221	3.17827	7.88797	6.70064	7.13364	7.10015	5.86951	9.87539	10.1755	10.0704	10.3454	chr5	caspase 6
100018791	PARP9	0.0359498	0.0163736	up	9.04189	9.04189	3.17662	1.48137	2.29692	3.92933	5.33154	0.669838	6.95935	6.0407	6.23037	4.44327	chr4	poly(ADP-ribose) polymerase family member 9
100028290	LOC100028290	0.000728791	0.000107986	up	9.0375	9.0375	3.17592	3.06633	3.03389	2.14505	1.30179	2.83976	5.05025	5.56285	5.72924	6.2708	chr5	L-lactate dehydrogenase A chain-like
100016897	AEN	0.000273917	2.94713e-05	up	9.02791	9.02791	3.17439	8.00598	6.61484	6.73579	6.39631	6.22443	9.77301	10.0584	10.1467	9.90127	chr1	apoptosis enhancing nuclease
100023988	RNF125	0.000715276	0.000105301	up	9.00616	9.00616	3.17091	6.69664	5.92141	5.97869	7.30217	7.05354	9.01002	9.81543	9.54349	10.6767	chr3	ring finger protein 125
100030044	VAMP8	0.0105147	0.00351683	up	8.9844	8.9844	3.16742	5.84594	3.51931	5.20395	6.15145	7.65852	8.38558	8.78323	8.99736	9.20687	chr1	vesicle associated membrane protein 8
497044	KRT18	0.000563283	7.77945e-05	up	8.97979	8.97979	3.16668	6.21472	5.95989	6.89994	5.82535	6.52782	8.46138	9.11833	10.0456	10.1836	chr3	keratin 18
100013103	GREB1L	0.00378585	0.000931475	up	8.97422	8.97422	3.16579	8.16927	7.03389	7.37814	5.21933	7.48041	10.6171	10.3526	10.5636	9.35469	chr3	GREB1 like retinoic acid receptor coactivator
100022044	RHBDF2	7.09951e-06	3.17989e-07	up	8.97092	8.97092	3.16526	5.58571	5.07536	5.4468	5.33252	5.94596	8.34716	8.83091	8.82422	8.56783	chr2	rhomboid 5 homolog 2
100026089	CLCN2	0.0356123	0.0161832	up	8.95533	8.95533	3.16275	7.04514	3.29692	4.84549	7.48501	8.1435	8.61222	9.23231	9.52688	9.93244	chr2	chloride voltage-gated channel 2
100015261	CARS1	0.000387105	4.68063e-05	up	8.94742	8.94742	3.16147	9.69351	8.6688	9.20437	10.0566	10.3395	12.129	13.067	12.7986	13.0216	chr5	cysteinyl-tRNA synthetase 1
100010197	F2RL1	3.60307e-05	2.36564e-06	up	8.92502	8.92502	3.15786	4.3689	4.51931	3.85777	3.41727	4.06216	6.78	7.33016	7.38081	7.32078	chr3	F2R like trypsin receptor 1
100009982	FAM53B	0.0324637	0.0144523	up	8.90171	8.90171	3.15408	5.30919	1.71196	1.29706	1.71683	0	5.89804	4.85121	4.78198	5.11313	chr1	family with sequence similarity 53 member B
100018953	CMTM3	0.0247626	0.0102834	up	8.90132	8.90132	3.15402	7.7888	5.23552	6.20395	4.92628	2.66984	8.8027	8.48806	8.48907	8.29575	chr1	CKLF like MARVEL transmembrane domain containing 3
100021770	IFRD2	0.00413301	0.00104582	up	8.86763	8.86763	3.14855	8.74715	5.4124	7.11724	6.97421	7.79912	10.408	10.3782	10.5412	10.1068	chr6	interferon related developmental regulator 2
100026918	INPP4B	0.00106215	0.000177229	up	8.85871	8.85871	3.1471	6.24302	7.2	7.38753	8.77702	7.15365	10.755	10.4376	10.5692	10.2356	chr5	inositol polyphosphate-4-phosphatase type II B
100025262	FLT3	0.0340118	0.015301	up	8.76014	8.76014	3.13095	7.71019	6.84124	5.92933	3.17626	3.47719	8.22697	8.88132	8.47375	8.64914	chr4	fms related receptor tyrosine kinase 3
100026520	ADGRE5	0.00327782	0.000769942	up	8.73907	8.73907	3.12748	6.13867	5.7881	6.80661	7.01408	7.4639	8.56127	9.54254	9.75346	11.2218	chr3	adhesion G protein-coupled receptor E5
107649040	LOC107649040	0.000219558	2.20857e-05	up	8.72788	8.72788	3.12563	4.01742	3.71196	3.79754	5.21933	3.78532	7.46759	6.89861	7.08899	7.47258	chr4	uncharacterized LOC107649040
100017570	NEIL3	0.00309612	0.00071653	up	8.66285	8.66285	3.11484	6.36401	4.88188	5.58984	3.8764	3.7573	7.88046	8.34454	8.18001	7.62991	chr5	nei like DNA glycosylase 3
100029736	KAZALD1	0.0110978	0.00377747	up	8.62235	8.62235	3.10808	7.60859	5.92141	5.45086	3.62372	5.34226	7.95345	8.51938	8.85982	9.45715	chr1	Kazal type serine peptidase inhibitor domain 1
100011159	ALPK3	0.044898	0.0214513	up	8.62148	8.62148	3.10794	2.66194	4.29692	4.88202	7.64312	7.61674	8.32719	8.43916	8.62415	8.72185	chr1	alpha kinase 3
100025870	AIRE	0.00922844	0.00298812	up	8.61335	8.61335	3.10657	3.61887	2.29692	3.13949	4.24039	6.06216	6.54801	7.46993	6.71797	7.17665	chr2	autoimmune regulator
100012991	ARHGAP15	0.0230105	0.00939625	up	8.59153	8.59153	3.10291	2.15944	5.4124	5.5711	6.71683	4.57673	8.90033	8.16339	7.7258	7.17134	chr4	Rho GTPase activating protein 15
100013725	TYMS	0.0486159	0.0237181	up	8.57862	8.57862	3.10075	10.1236	8.21708	7.70645	5.38925	4.62403	10.3935	10.1075	10.5208	10.2296	chr3	thymidylate synthetase
100021781	ADAMTS8	0.0208343	0.00835468	up	8.5773	8.5773	3.10052	7.62501	4.88188	5.52202	6.76122	5.00969	7.04679	10.0525	8.74724	10.3955	chr4	ADAM metallopeptidase with thrombospondin type 1 motif 8
100021588	LOC100021588	0.00338415	0.000803428	up	8.46412	8.46412	3.08136	9.40143	6.49332	7.62976	7.53061	8.70601	11.2233	10.6514	11.3297	10.9299	chr5	NHP2-like protein 1
100023615	XIRP2	0.00820102	0.00256404	up	8.4484	8.4484	3.07868	5.06633	3.03389	2.78248	3.03875	2.99177	5.72382	6.26713	5.63421	8.22014	chr4	xin actin binding repeat containing 2
100015955	CHRNB1	0.00277305	0.000620463	up	8.42733	8.42733	3.07508	5.66425	3.71196	4.74331	5.57431	6.14557	7.60598	8.44359	7.87047	9.05179	chr2	cholinergic receptor nicotinic beta 1 subunit
100015203	LOC100015203	0.0473678	0.0229805	up	8.41244	8.41244	3.07252	11.2518	8.99736	8.49017	6.0537	6.15365	11.4893	10.7444	11.4862	11.3276	chr2	tubulin alpha-8 chain
100020094	SYT15	0.00293431	0.000667116	up	8.38919	8.38919	3.06853	0.744405	1.71196	3.33268	2.71683	3.12927	5.01591	5.58527	5.72882	5.25224	chr1	synaptotagmin 15
100021660	MTAP	0.00144197	0.000260305	up	8.37706	8.37706	3.06644	8.29643	7.06069	6.91764	6.30179	5.77836	10.1379	9.92736	10.0151	9.66926	chr6	methylthioadenosine phosphorylase
103096756	LOC103096756	0.000274425	2.95632e-05	up	8.37074	8.37074	3.06536	7.81147	6.68924	7.56442	6.56288	7.53909	9.65141	10.6733	10.274	10.5964	chr2	uncharacterized LOC103096756
100619194	PRDM1	0.000725017	0.000107277	up	8.30006	8.30006	3.05312	6.17346	4.88188	4.86995	4.92628	3.83976	8.20253	7.90596	7.96684	7.89022	chr2	PR/SET domain 1
100020951	PDGFA	0.0308326	0.0135418	up	8.27517	8.27517	3.04879	4.74441	7.60678	8.30156	9.62672	9.01857	10.547	10.8258	10.7954	11.4654	chr6	platelet derived growth factor subunit A
100030342	RCN3	0.00155739	0.000289821	up	8.2743	8.2743	3.04864	9.3951	7.90161	8.96417	8.83081	10.2111	11.4679	12.0028	12.1333	12.8328	chr4	reticulocalbin 3
100017651	TJP3	0.0241654	0.00997956	up	8.26686	8.26686	3.04734	5.88709	3.51523	5.00287	3.80429	1.2548	6.49402	6.64814	7.62674	6.99188	chr3	tight junction protein 3
100026219	HOXD11	0.00209691	0.000429272	up	8.26414	8.26414	3.04686	1.93203	2.88188	3.03402	4.38925	2.2548	6.07224	5.31652	6.47362	5.91868	chr4	homeobox D11
100019043	SLC45A3	0.0144479	0.00525815	up	8.26192	8.26192	3.04648	7.03596	3.29692	3.51945	5.33154	5.50273	7.63798	7.91935	7.77132	8.60653	chr2	solute carrier family 45 member 3
100011924	SKAP2	0.001636	0.000309883	up	8.2433	8.2433	3.04322	6.25747	7.62485	7.9349	8.71228	8.24727	10.2735	11.0909	10.8281	11.0018	chr8	src kinase associated phosphoprotein 2
100016646	LOC100016646	0.0349476	0.0158218	up	8.23499	8.23499	3.04177	2.48137	2.29692	2.14505	4.17626	6.82466	6.65447	6.58961	6.4478	6.8146	chr4	vesicle-associated membrane protein 4
100030658	EMID1	0.0157864	0.00588302	up	8.2278	8.2278	3.04051	5.41683	2.71196	4.25943	6.69354	6.1118	7.92086	7.60998	8.24056	8.54547	chr3	EMI domain containing 1
100033377	ZFP36L2	0.0324881	0.0144707	up	8.22059	8.22059	3.03924	9.97008	5.99736	7.22306	7.81222	4.83976	10.4285	9.9696	10.3937	10.0391	chr1	ZFP36 ring finger protein like 2
100022527	AP1S3	0.00844294	0.00265616	up	8.17314	8.17314	3.03089	2.7444	2.71196	0.975129	0	2.99177	4.61053	4.36722	5.42397	5.26045	chr7	adaptor related protein complex 1 subunit sigma 3
100029356	SHMT1	0.0240371	0.00991838	up	8.17277	8.17277	3.03083	10.2548	8.11208	7.39509	5.61164	6.34226	10.4351	10.6361	10.6639	10.5609	chr6	serine hydroxymethyltransferase 1
100025857	LOXL3	0.00151401	0.000279073	up	8.16086	8.16086	3.02872	7.51738	5.37172	6.43661	7.10731	7.35933	9.23962	10.2735	9.62935	10.0063	chr5	lysyl oxidase like 3
100032021	COL23A1	0.0122894	0.00431295	up	8.1528	8.1528	3.0273	7.73672	4.44248	5.54581	4.66779	3.88276	8.58307	8.27672	8.02842	8.24142	chr1	collagen type XXIII alpha 1 chain
103103153	LOC103103153	0.0029291	0.000665532	up	8.15062	8.15062	3.02691	4.8033	2.69399	2.88202	5.03768	3.99177	7.33095	6.85984	6.67267	6.77119	chr4	uncharacterized LOC103103153
100017885	TLCD2	0.00350079	0.000840194	up	8.14288	8.14288	3.02554	4.8033	3.17139	3.36745	3.52418	5.31369	6.15712	7.21876	6.96425	7.90603	chr2	TLC domain containing 2
100016400	AASS	0.0242319	0.0100111	up	8.1233	8.1233	3.02207	8.68073	6.84124	6.03041	6.38925	3.7573	9.58011	9.64731	9.35817	8.86183	chr8	aminoadipate-semialdehyde synthase
100024987	PLK3	0.00270897	0.000601706	up	8.11404	8.11404	3.02042	6.70136	4.03389	5.78719	6.38897	5.27666	8.32068	8.83967	8.50446	8.96734	chr2	polo like kinase 3
100014040	TUBB6	0.0114553	0.00393573	up	8.09142	8.09142	3.01639	9.86594	7.98808	7.78087	5.79364	7.16968	10.8268	10.4236	10.6373	11.0565	chr3	tubulin beta 6 class V
100025425	UBE2L6	0.00306247	0.000704786	up	8.08007	8.08007	3.01437	1.48137	0.711959	0.975129	3.17626	2.47719	4.88309	4.34978	4.52044	5.36167	chr5	ubiquitin conjugating enzyme E2 L6
100032683	NEIL2	0.0498326	0.0244379	up	8.07516	8.07516	3.01349	6.51699	4.61885	3.78248	1.71683	1.2548	6.59436	6.33079	7.10366	6.33712	chr1	nei like DNA glycosylase 2
100019300	OSMR	0.00149109	0.000273024	up	8.04581	8.04581	3.00824	4.28873	5.35581	4.85777	6.34575	4.52782	8.46392	8.58976	7.92901	7.35096	chr3	oncostatin M receptor
100018709	LATS2	0.000432808	5.4715e-05	up	8.0239	8.0239	3.0043	8.53774	7.29692	7.58246	8.65199	7.06216	10.7625	10.9665	10.5911	11.0021	chr4	large tumor suppressor kinase 2
103092762	LOC103092762	0.0364635	0.0166617	up	7.99252	7.99252	2.99865	4.65129	4.51931	4.56009	3.62372	0	6.54022	6.54656	6.34119	6.45016	chr2	collagen alpha-2(I) chain-like
100021898	SOSTDC1	0.00677716	0.00200325	up	7.96807	7.96807	2.99423	4.20384	5.71196	5.64755	6.14309	6.209	9.72505	8.56291	9.08357	6.93775	chr8	sclerostin domain containing 1
103102783	IL18BP	0.00113836	0.000193196	up	7.96146	7.96146	2.99303	3.08149	1.71196	2.53124	2.30179	3.53225	4.9719	5.92235	5.22605	6.3788	chr4	interleukin 18 binding protein
100027859	CASS4	0.00853441	0.00269596	up	7.95493	7.95493	2.99185	3.20384	3.51931	3.80802	3.76122	1.78532	5.75168	5.82034	5.18983	8.06771	chr1	Cas scaffold protein family member 4
100618203	WDR86	0.00742785	0.00225163	up	7.92509	7.92509	2.98643	7.88054	4.66616	6.16	6.61164	7.68665	9.52714	9.13237	9.69715	9.99304	chr8	WD repeat domain 86
100016023	RET	0.0139539	0.00504646	up	7.88431	7.88431	2.97898	4.90629	7.18769	7.43456	9.04662	7.82971	10.2795	10.6561	9.72897	10.3753	chr1	ret proto-oncogene
103099164	LOC103099164	0.0227502	0.00926988	up	7.87569	7.87569	2.97741	6.10196	4.88188	7.31942	9.04438	5.22443	9.03833	9.67086	10.0083	9.24979	chr6	uncharacterized LOC103099164
103106599	LOC103106599	0.0362166	0.0165169	up	7.86347	7.86347	2.97517	6.34878	3.03389	4.70197	7.71401	3.47719	8.08807	7.97997	8.13035	7.92294	chr1	phosphatidylcholine:ceramide cholinephosphotransferase 1 pseudogene
100011344	LOC100011344	0.000284993	3.09765e-05	up	7.86329	7.86329	2.97513	4.28873	2.88188	2.75649	2.96475	2.83976	5.93549	6.09217	5.97247	6.48569	chr2	uncharacterized LOC100011344
100016701	ETV5	0.0206744	0.00826984	up	7.85183	7.85183	2.97303	9.77871	6.64959	7.66946	10.78	9.69302	11.9262	11.8053	11.8508	11.9665	chr2	ETS variant transcription factor 5
100012674	SPINT2	0.000807448	0.000123535	up	7.82161	7.82161	2.96746	7.0869	6.82048	7.31392	8.44989	8.509	10.2208	10.539	10.7334	10.9208	chr4	serine peptidase inhibitor, Kunitz type 2
100023319	SYTL4	0.000125649	1.09084e-05	up	7.80817	7.80817	2.96498	5.44484	5.10428	4.97513	4.30179	4.12927	7.70618	8.03768	7.71418	7.56615	chrX	synaptotagmin like 4
100017223	LOC100017223	0.0125034	0.0044106	up	7.80513	7.80513	2.96442	5.56742	8.08482	8.48513	7.54866	5.57673	10.3229	9.94719	10.643	9.15484	chr4	zinc finger protein 28 homolog
100019661	ASB16	0.00713537	0.00213969	up	7.7983	7.7983	2.96316	4.91433	2.29692	2.83311	2.30179	1.47719	5.4476	5.89232	5.98178	5.58961	chr2	ankyrin repeat and SOCS box containing 16
100030056	SYPL2	0.000224004	2.26547e-05	up	7.79776	7.79776	2.96306	4.55176	4.29692	4.46698	5.68261	5.46425	8.03456	7.91339	7.78302	7.69128	chr2	synaptophysin like 2
100012859	WNT5A	0.000305187	3.39973e-05	up	7.7967	7.7967	2.96286	9.09976	8.07682	8.17835	7.58101	7.52647	10.8662	11.5058	10.8909	10.9585	chr6	Wnt family member 5A
100026788	CHST13	0.00417282	0.00105731	up	7.78165	7.78165	2.96008	4.01742	3.29692	4.49869	5.76122	6.00969	7.54819	7.93584	7.5472	7.67623	chr6	carbohydrate sulfotransferase 13
100012239	TPT1	0.000620192	8.77197e-05	up	7.77644	7.77644	2.95911	9.75423	9.70631	9.582	7.98361	9.67943	12.1725	12.1103	12.2904	12.6276	chr7	tumor protein, translationally-controlled 1
100017426	RRP7A	0.00582556	0.00164163	up	7.7634	7.7634	2.95669	7.24691	4.4124	5.88802	7.47488	5.77836	9.19204	9.32022	8.95377	9.00118	chr8	ribosomal RNA processing 7 homolog A
100027752	LOC100027752	0.007928	0.00245115	up	7.74819	7.74819	2.95386	4.16775	1.99919	2.55132	3.3842	4.94167	5.87664	5.62941	6.84313	7.10156	chr1	5-hydroxyisourate hydrolase-like
100012363	METAP2	0.00902383	0.0028955	up	7.74718	7.74718	2.95367	9.29584	8.79685	8.87268	8.64642	5.87242	11.4223	11.2001	11.2921	11.0875	chr8	methionyl aminopeptidase 2
100022860	LOC100022860	0.000951327	0.000153306	up	7.73985	7.73985	2.95231	10.6217	10.4029	10.2431	11.4338	12.2279	13.8049	13.7682	13.9172	14.2625	chr6	thioredoxin domain-containing protein 2-like
103105457	HMGA1	0.00495546	0.00132702	up	7.71972	7.71972	2.94855	13.3733	11.0938	10.9833	10.3413	10.7427	14.2605	13.9863	14.4917	14.2832	chr2	high mobility group AT-hook 1
100023797	PIF1	0.0316918	0.0140032	up	7.69729	7.69729	2.94435	9.50765	6.31187	6.58369	5.02061	5.06787	8.86596	9.18428	9.94426	9.77625	chr1	PIF1 5'-to-3' DNA helicase
100012784	LOC100012784	0.000345188	4.0206e-05	up	7.68717	7.68717	2.94245	5.30919	4.79942	4.26053	5.07438	6.11278	8.09489	7.8105	8.13644	8.17302	chr4	uncharacterized LOC100012784
100023752	RBPMS2	0.000955441	0.000154034	up	7.6643	7.6643	2.93815	6.44484	4.4124	4.88107	5.86657	5.34226	8.131	7.99265	8.43997	8.74672	chr1	RNA binding protein, mRNA processing factor 2
100024665	S1PR3	0.016494	0.00619715	up	7.6377	7.6377	2.93314	8.62399	6.56994	6.49477	5.62372	4.7573	9.14124	8.45301	9.52266	10.2714	chr6	sphingosine-1-phosphate receptor 3
107648882	CFB	0.018897	0.00737681	up	7.62698	7.62698	2.93111	3.89533	6.63534	6.41451	6.44844	5.14859	7.02669	8.15201	9.41173	9.96779	chr2	complement factor B
100032276	TRIB1	0.00206991	0.000422057	up	7.60815	7.60815	2.92755	8.88685	7.087	7.37387	6.88173	6.36332	10.0854	9.91733	10.3213	10.6604	chr3	tribbles pseudokinase 1
100015544	LSR	0.00841224	0.0026438	up	7.60359	7.60359	2.92668	9.45361	6.9008	7.76466	5.81026	7.42012	10.1136	10.5795	10.3069	10.5864	chr4	lipolysis stimulated lipoprotein receptor
100032301	HDAC1	0.00486247	0.00129188	up	7.58785	7.58785	2.92369	11.9133	9.91293	9.55205	8.79381	9.61883	13.1591	12.6118	13.021	12.7356	chr4	histone deacetylase 1
100031674	BMP2	0.000142268	1.28505e-05	up	7.57359	7.57359	2.92098	5.94735	5.68924	6.16495	6.06555	6.2992	9.70935	8.40186	9.21941	8.4863	chr1	bone morphogenetic protein 2
100010966	SIX5	0.0373386	0.0171327	up	7.54236	7.54236	2.91502	8.55605	3.71196	4.36745	6.33154	6.66984	9.02225	8.5518	8.83623	8.95925	chr4	SIX homeobox 5
100014623	CCNE1	0.000272938	2.92732e-05	up	7.51916	7.51916	2.91057	9.33291	9.64417	9.24552	9.43179	9.52626	12.8524	11.4318	13.0315	12.0711	chr1	cyclin E1
100029782	ARID3B	0.0350077	0.0158561	up	7.51245	7.51245	2.90928	8.57835	5.68924	6.44233	6.63569	3.36257	9.29203	8.81757	9.37443	8.71964	chr1	AT-rich interaction domain 3B
100011634	SLC29A1	0.00247346	0.000532921	up	7.49513	7.49513	2.90595	10.1867	8.27648	8.23217	7.51652	8.25292	11.1168	11.3739	11.3947	11.7103	chr2	solute carrier family 29 member 1 (Augustine blood group)
100032047	SPINT1	0.000758275	0.000113641	up	7.47939	7.47939	2.90292	4.74791	5.127	5.60206	4.86996	4.75751	6.76188	7.89902	8.4546	8.57971	chr1	serine peptidase inhibitor, Kunitz type 1
100020404	GPR174	0.00161379	0.000304485	up	7.47329	7.47329	2.90174	3.95386	3.29692	4.46698	4.62372	3.95524	6.71705	6.87658	6.05858	8.19213	chrX	G protein-coupled receptor 174
100033029	PLAT	0.032183	0.0142924	up	7.46849	7.46849	2.90082	6.92638	7.03389	7.14981	9.275	10.0288	9.27454	11.3631	10.8318	12.4649	chr1	plasminogen activator, tissue type
100029417	RENBP	0.0043339	0.00111551	up	7.44592	7.44592	2.89645	5.66438	4.88188	5.14505	6.80429	7.47983	8.47385	9.30031	8.83743	8.95456	chrX	renin binding protein
100030633	HSPA8	5.63343e-05	4.07393e-06	up	7.42806	7.42806	2.89299	13.0721	12.6757	13.023	12.9311	11.9261	15.7341	15.4805	15.7912	15.4685	chr4	heat shock protein family A (Hsp70) member 8
103106477	LOC103106477	0.023673	0.00973041	up	7.37086	7.37086	2.88183	3.9668	2.29692	2.96002	4.24039	0	5.69723	5.34049	5.64597	5.61494	chr1	uncharacterized LOC103106477
100012064	LOC100012064	0.000243133	2.51511e-05	up	7.36974	7.36974	2.88161	6.55462	6.11568	5.92155	7.24691	6.89545	9.07789	9.68767	9.12361	9.82464	chr2	histone H1.4-like
100021250	EFNA2	0.00890932	0.0028418	up	7.36744	7.36744	2.88116	9.39884	6.23552	7.24421	7.40682	6.03616	10.1645	10.3311	10.146	9.94032	chr3	ephrin A2
100016483	UBE2C	0.0329565	0.014712	up	7.35909	7.35909	2.87953	10.8213	8.659	8.25202	5.89164	7.10889	10.9206	10.7362	11.1656	11.2821	chr1	ubiquitin conjugating enzyme E2 C
103098888	LOC103098888	0.0231329	0.00945722	up	7.35905	7.35905	2.87952	3.40737	3.88188	4.26053	5.54972	0.991766	6.2181	6.30097	6.8684	6.60362	chr1	sequestosome-1-like
100029774	EIF4EBP1	0.00215578	0.000446452	up	7.31655	7.31655	2.87116	9.2154	7.53214	8.588	8.80429	10.008	11.0739	12.0309	11.742	11.9561	chr1	eukaryotic translation initiation factor 4E binding protein 1
100011432	SPRY2	0.00990604	0.00326476	up	7.29576	7.29576	2.86706	9.32183	7.84124	8.86615	9.98712	6.50273	11.4331	11.5018	11.1434	11.4052	chr7	sprouty RTK signaling antagonist 2
100011208	TCF15	0.00782962	0.00241386	up	7.22429	7.22429	2.85286	3.98557	3.68159	3.01952	5.59498	5.45556	6.26471	7.07994	7.96237	7.49418	chr1	transcription factor 15
100025701	STARD8	0.00319173	0.000743861	up	7.21958	7.21958	2.85192	8.73561	6.04586	7.28801	7.18035	6.66419	9.51316	10.2469	9.93706	10.4417	chrX	StAR related lipid transfer domain containing 8
107651216	LOC107651216	0.000523929	7.06857e-05	up	7.21765	7.21765	2.85153	6.63463	6.00474	6.13836	6.40449	6.83391	9.66644	8.4595	10.085	8.80812	chr1	endogenous retrovirus group K member 8 Pol protein-like
100014738	AKAP4	0.0420484	0.0197685	up	7.20208	7.20208	2.84841	7.15933	5.79942	5.22306	2.30179	3.7573	6.71441	8.17071	7.99114	7.9101	chrX	A-kinase anchoring protein 4
100023116	CKAP4	0.00122142	0.000211775	up	7.18603	7.18603	2.84519	10.0828	9.49659	9.23781	8.30179	8.10029	11.5113	11.954	11.914	12.1769	chr8	cytoskeleton associated protein 4
100027282	IER2	0.000243809	2.52542e-05	up	7.18092	7.18092	2.84417	9.15944	8.38084	8.43148	8.24039	8.16569	11.1382	10.6368	11.5453	11.9586	chr3	immediate early response 2
100019587	BICRA	0.020277	0.00808297	up	7.1481	7.1481	2.83756	8.89302	4.71196	6.34948	7.39207	5.69221	9.61188	9.24271	9.46834	9.45828	chr4	BRD4 interacting chromatin remodeling complex associated protein
100018826	LOC100018826	0.0449332	0.0214817	up	7.13054	7.13054	2.83401	3.683	4.17139	5.29706	7.10053	2.2548	8.36955	7.62367	7.21458	6.13367	chr4	poly [ADP-ribose] polymerase 14
100014786	UBE2T	0.0278013	0.0119062	up	7.09398	7.09398	2.8266	8.86744	7.29692	7.23219	4.36068	5.69221	9.2243	9.27291	9.78415	9.78457	chr2	ubiquitin conjugating enzyme E2 T
100021742	MARVELD1	0.0208933	0.00838261	up	7.09148	7.09148	2.82609	6.01742	1.71196	4.29706	4.03875	3.12927	7.16583	6.67306	6.59854	6.22249	chr1	MARVEL domain containing 1
100012328	MCOLN2	0.000406291	4.99545e-05	up	7.07155	7.07155	2.82203	2.7444	3.51931	2.78248	3.17626	3.37028	5.20253	6.41599	6.62983	5.51394	chr2	mucolipin TRP cation channel 2
100018960	ANXA3	0.000403918	4.96079e-05	up	7.06898	7.06898	2.8215	6.69645	6.97874	6.21344	5.34589	6.49551	9.17408	8.97451	9.63851	8.88293	chr5	annexin A3
100026664	SPHK1	0.0090907	0.00292746	up	7.06217	7.06217	2.82011	4.99233	2.29692	4.36745	4.86657	5.7573	6.96287	7.31017	7.28431	7.54756	chr2	sphingosine kinase 1
100028150	MST1R	0.0181393	0.00698195	up	7.05617	7.05617	2.81888	5.55176	3.58643	5.07316	4.59947	4.1934	5.70046	6.68408	7.99318	9.30119	chr6	macrophage stimulating 1 receptor
100010943	PPP1R13L	0.0163554	0.00612951	up	7.05607	7.05607	2.81887	6.7888	4.03389	5.36745	6.22462	7.99627	8.46332	8.8531	9.09303	9.19483	chr4	protein phosphatase 1 regulatory subunit 13 like
100013232	RYR1	0.0385763	0.0178277	up	7.0302	7.0302	2.81357	6.24507	5.904	5.75733	9.68591	8.69333	9.551	10.0707	9.67991	10.9811	chr4	ryanodine receptor 1
100013019	SLC3A2	0.00545515	0.00150978	up	7.01671	7.01671	2.8108	10.3509	9.15525	10.1443	11.0103	11.7879	12.3318	13.9355	13.1254	13.8094	chr5	solute carrier family 3 member 2
100031390	ROR1	0.0162639	0.0060919	up	7.00744	7.00744	2.80889	8.12234	6.38438	6.28801	5.86657	3.91777	8.82803	9.1564	8.74262	8.97176	chr2	receptor tyrosine kinase like orphan receptor 1
100019222	PRSS53	0.00423516	0.00108002	up	6.9742	6.9742	2.80203	4.33982	2.4124	4.07316	3.03875	4.933	5.99651	6.42142	6.63697	7.19092	chr6	serine protease 53
100017639	MMP25	0.00433092	0.00111374	up	6.95459	6.95459	2.79796	3.32937	0.711959	2.29706	3.17626	1.66984	4.76307	4.90426	5.12441	5.3477	chr6	matrix metallopeptidase 25
100014726	CDC20	0.0161766	0.0060515	up	6.94956	6.94956	2.79692	10.9093	7.45316	8.58431	7.26372	7.98725	11.1511	10.804	11.4252	11.5656	chr2	cell division cycle 20
100012134	NCMAP	0.00448682	0.00116499	up	6.94852	6.94852	2.79671	5.71659	5.97562	7.79275	8.02023	6.20327	9.31926	9.62897	9.96472	9.24063	chr4	non-compact myelin associated protein
100016421	FANCI	0.0406954	0.0190131	up	6.94754	6.94754	2.7965	9.1444	7.68318	6.96812	4.92211	4.71106	9.23913	9.48674	10.0185	9.18472	chr1	FA complementation group I
100010529	CCN1	0.00908318	0.00292257	up	6.90104	6.90104	2.78681	8.17811	5.66616	6.75835	6.00284	5.98	8.3176	8.65731	10.0675	10.1732	chr2	cellular communication network factor 1
100025731	LOC100025731	0.0202602	0.00807077	up	6.89653	6.89653	2.78587	4.92073	4.32667	4.66722	6.94529	7.75416	8.88281	8.92663	7.9279	8.29739	chr2	BOLA class I histocompatibility antigen, alpha chain BL3-7-like
100026231	CDT1	0.0138849	0.00501678	up	6.88106	6.88106	2.78263	9.48643	5.94078	6.62618	6.24039	7.47719	10.041	9.81675	10.2204	9.6691	chr1	chromatin licensing and DNA replication factor 1
100023436	CLIC1	0.0010118	0.000166283	up	6.88072	6.88072	2.78256	9.50596	9.21578	8.86843	7.55603	9.32089	11.4683	11.4801	11.7286	12.0269	chr2	chloride intracellular channel 1
100018588	LOC100018588	0.00530579	0.00145726	up	6.85681	6.85681	2.77754	2.85988	3.51931	3.73002	3.67102	3.79912	6.11471	5.66847	5.28333	8.10713	chr6	serine protease 30-like
100028633	HYAL2	0.0038132	0.000940527	up	6.84098	6.84098	2.7742	9.21607	7.01574	8.37026	7.18647	7.33297	9.76681	11.0042	10.5982	11.0248	chr6	hyaluronidase 2
100019881	RGS2	0.00280661	0.000630347	up	6.82744	6.82744	2.77135	5.9408	7.98532	6.42634	6.69411	6.4113	10.0187	8.39325	9.58989	9.84987	chr2	regulator of G protein signaling 2
100018285	FOS	0.00263209	0.000578369	up	6.80974	6.80974	2.7676	5.26797	6.51931	5.97513	7.68261	6.80939	9.53544	8.56266	9.28553	9.4903	chr1	Fos proto-oncogene, AP-1 transcription factor subunit
100031831	BMF	0.0488394	0.0238338	up	6.80516	6.80516	2.76663	7.87483	6.96462	7.58246	4.71683	3.37028	9.3334	8.96067	8.58035	8.59932	chr1	Bcl2 modifying factor
100030503	SLC7A8	0.00214578	0.000443798	up	6.79791	6.79791	2.76509	7.94865	8.42529	8.38812	9.69951	7.92101	10.4389	11.6106	10.913	12.0038	chr1	solute carrier family 7 member 8
100020409	C1QL1	0.033707	0.0151227	up	6.79591	6.79591	2.76467	1.48137	3.79942	4.64755	5.47171	6.00969	6.80611	7.45051	6.92936	7.00048	chr2	complement C1q like 1
100012547	CILP2	0.0184174	0.00714013	up	6.77756	6.77756	2.76077	2.24691	2.29692	3.70305	3.67102	5.4512	4.93525	6.87658	6.27431	6.85219	chr3	cartilage intermediate layer protein 2
100014870	PRRX1	0.0318507	0.0140907	up	6.77685	6.77685	2.76061	6.57645	4.03389	4.89994	5.62972	8.1194	9.85706	8.14067	8.68575	7.76649	chr2	paired related homeobox 1
100018885	MCTP2	0.00136487	0.000242956	up	6.76388	6.76388	2.75785	3.94952	4.71196	4.43456	5.67102	3.66984	7.7759	7.21685	7.23246	6.75571	chr1	multiple C2 and transmembrane domain containing 2
100010842	HDAC10	0.00813466	0.00253776	up	6.7471	6.7471	2.75427	8.79812	5.88188	7.3403	7.56928	8.92897	10.172	10.386	10.5433	10.7307	chr8	histone deacetylase 10
100016163	CDCA3	0.043622	0.0207182	up	6.73699	6.73699	2.7521	10.1135	7.77805	7.65461	5.30179	5.87929	9.96816	9.64029	10.4446	10.3372	chr8	cell division cycle associated 3
100618186	C5H11orf96	0.0109905	0.00372751	up	6.72997	6.72997	2.7506	7.38826	7.61885	7.81276	9.54576	9.97476	10.9946	10.4805	11.2215	12.178	chr5	chromosome 5 open reading frame, human C11orf96
100013191	RASGRP4	0.0422617	0.0198857	up	6.72572	6.72572	2.74969	3.31595	0.711959	1.56009	4.54796	5.0961	5.67327	5.66151	6.16996	5.67967	chr4	RAS guanyl releasing protein 4
100019619	PCSK5	0.00222429	0.000464723	up	6.70985	6.70985	2.74628	9.3059	8.35822	8.94586	8.42591	7.16169	10.417	11.4237	11.1951	11.7074	chr6	proprotein convertase subtilisin/kexin type 5
100030698	LOC100030698	0.0305361	0.0133784	up	6.68064	6.68064	2.73999	4.51699	4.46685	4.82479	3.43564	0.669838	6.46183	5.88569	6.52055	6.42317	chr7	WD repeat-containing protein 5
100024924	PTCH2	0.0241588	0.00997352	up	6.67747	6.67747	2.7393	8.61779	4.61885	6.3405	7.10914	7.33517	8.6272	10.4025	9.97864	9.16598	chr2	patched 2
100022594	ZNF217	0.00478423	0.00126621	up	6.65293	6.65293	2.73399	9.54854	8.85279	8.52684	8.14239	6.5887	11.1157	11.1637	10.8902	11.0937	chr1	zinc finger protein 217
100012604	LOC100012604	0.00129674	0.000227391	up	6.62851	6.62851	2.72869	10.9235	9.48427	9.88487	8.77301	10.0395	12.8382	12.0886	12.5253	12.7467	chr1	L-lactate dehydrogenase A chain
100012700	LOC100012700	0.0197778	0.00781674	up	6.62023	6.62023	2.72688	3.24691	0.711959	1.67557	4.07438	4.06216	5.59876	5.30751	5.05858	5.95944	chr8	cell division control protein 42 homolog pseudogene
100030232	PRMT1	0.0034063	0.000809381	up	6.59984	6.59984	2.72243	11.8173	9.09782	10.9697	10.631	11.176	13.4864	13.2211	13.5701	13.5656	chr4	protein arginine methyltransferase 1
100018526	PRSS35	0.0309729	0.0136118	up	6.57952	6.57952	2.71798	6.29387	6.37017	6.67903	7.13327	3.12927	7.58545	8.93261	8.70597	9.33239	chr2	serine protease 35
100013621	KDELR3	0.00831206	0.00260553	up	6.56819	6.56819	2.7155	7.93588	6.79942	7.01952	5.52418	5.26478	8.60046	9.0934	9.04128	10.1619	chr8	KDEL endoplasmic reticulum protein retention receptor 3
100024271	NOS2	0.0253774	0.0106094	up	6.54461	6.54461	2.71031	4.32141	2.71196	3.14505	3.62372	0.254801	5.61915	6.08088	4.70597	5.68078	chr2	nitric oxide synthase 2
100025751	DUT	0.0121883	0.00426511	up	6.54273	6.54273	2.70989	10.5486	8.87213	8.11797	6.84074	8.89272	11.4639	11.077	11.5848	11.3316	chr1	deoxyuridine triphosphatase
100011259	HMGN1	0.00243358	0.000521683	up	6.53237	6.53237	2.70761	11.1613	10.4205	9.9194	8.56964	9.96869	12.7883	12.6158	12.7678	12.6902	chr4	high mobility group nucleosome binding domain 1
100011577	PLEKHH3	0.00322193	0.00075287	up	6.5305	6.5305	2.70719	7.26273	5.95989	6.9975	7.65346	8.59465	9.56811	10.1645	9.90162	10.3691	chr2	pleckstrin homology, MyTH4 and FERM domain containing H3
100021558	HNRNPK	5.88099e-05	4.28094e-06	up	6.50391	6.50391	2.70131	11.864	12.0028	11.4856	10.8458	11.6248	14.4059	14.0804	14.3045	14.2728	chr6	heterogeneous nuclear ribonucleoprotein K
103104199	CENPH	0.0387951	0.0179539	up	6.46369	6.46369	2.69236	8.38088	6.38438	6.41347	4.72805	3.66447	8.51566	8.3703	8.69314	8.84734	chr3	centromere protein H
100012657	ARL4A	0.00756888	0.00231033	up	6.45492	6.45492	2.6904	7.21201	5.51931	6.23252	7.21135	8.59168	9.31248	9.71461	9.38283	10.1652	chr8	ADP ribosylation factor like GTPase 4A
100029852	FGFR1	0.000365938	4.36996e-05	up	6.44972	6.44972	2.68924	11.774	10.2931	10.8111	10.3242	10.5807	13.0988	13.7093	13.4587	13.5166	chr1	fibroblast growth factor receptor 1
100021603	ST14	0.00556345	0.00154769	up	6.44157	6.44157	2.68741	6.18181	4.99736	5.52972	3.45379	4.12927	7.0995	7.92926	7.54015	7.61431	chr4	ST14 transmembrane serine protease matriptase
100027816	PCDH18	0.00257011	0.000560274	up	6.43536	6.43536	2.68602	9.77593	9.16914	9.10119	7.85125	7.73053	11.6646	11.7262	11.354	10.9017	chr5	protocadherin 18
103105463	LOC103105463	0.000569041	7.88846e-05	up	6.41085	6.41085	2.68052	1.7444	2.29692	2.97513	2.52418	2.47719	4.70615	5.14453	5.94325	4.5424	chr2	uncharacterized LOC103105463
100027927	TSKU	0.0252051	0.0105169	up	6.40952	6.40952	2.68022	7.77415	3.71196	4.49869	6.31674	5.27717	8.48001	8.3454	8.14397	7.81446	chr4	tsukushi, small leucine rich proteoglycan
100025433	PYCR1	0.0228684	0.00932568	up	6.40705	6.40705	2.67966	9.80485	9.96344	10.2059	8.20427	6.58202	11.2247	11.9497	11.8559	11.4967	chr2	pyrroline-5-carboxylate reductase 1
100026794	TK1	0.0459533	0.0221193	up	6.39563	6.39563	2.67709	10.3353	8.98596	8.45992	6.13416	6.01265	10.8493	10.2779	10.9144	10.6092	chr2	thymidine kinase 1
100026843	FABP5	0.00454653	0.00118502	up	6.37896	6.37896	2.67332	10.2894	10.875	10.6194	8.26372	9.39435	12.4336	12.5137	12.6845	12.6149	chr3	fatty acid binding protein 5
103092168	TROAP	0.00620509	0.00178058	up	6.37872	6.37872	2.67327	7.75464	5.29692	6.2559	4.94564	5.47719	8.19652	8.65259	8.87367	8.75452	chr8	trophinin associated protein
103100524	LOC103100524	0.000980396	0.000159459	up	6.33736	6.33736	2.66388	6.20243	5.35581	5.16495	5.8767	4.24475	7.95735	8.1657	8.25149	7.75669	chr1	tumor necrosis factor receptor superfamily member 10A
100012444	S1PR2	0.00071097	0.000104377	up	6.30265	6.30265	2.65596	7.40974	6.38438	6.21353	5.71683	5.64712	9.17625	8.7539	8.88128	8.90969	chr3	sphingosine-1-phosphate receptor 2
100028520	SEMA3B	0.00134178	0.000237597	up	6.29682	6.29682	2.65462	8.09461	6.75635	7.50065	6.36068	7.59899	9.19978	10.0757	10.3867	10.0054	chr6	semaphorin 3B
100010415	CBX3	0.00678116	0.0020049	up	6.28979	6.28979	2.65301	11.6271	9.06744	9.71254	11.1099	11.535	13.15	13.1339	13.2696	13.5002	chr8	chromobox 3
100024068	RAD54L	0.01807	0.00694284	up	6.27517	6.27517	2.64965	8.99454	5.46314	6.60154	7.10787	8.60057	9.83897	9.89816	10.0402	10.2355	chr2	RAD54 like
103097239	LOC103097239	0.00529838	0.00145343	up	6.24524	6.24524	2.64276	2.9668	0.711959	2.49869	2.30179	3.37028	4.79383	4.51391	5.12231	5.62059	chr4	putative GPI-anchored protein PB15E9.01c
103103298	LOC103103298	0.0110032	0.00373255	up	6.22663	6.22663	2.63845	4.40737	3.88188	3.97513	2.30179	2.47719	5.03332	5.45814	6.40559	7.29146	chr1	leishmanolysin-like peptidase
100028166	ARHGEF39	0.0467478	0.0225971	up	6.2238	6.2238	2.6378	9.49314	7.06353	6.70781	4.5041	5.87994	8.74847	9.37196	9.82269	9.52688	chr6	Rho guanine nucleotide exchange factor 39
100020745	CCDC77	0.0128555	0.00457322	up	6.21074	6.21074	2.63476	7.35911	6.58232	5.89399	4.84529	4.06216	7.98495	8.44326	8.58452	8.52062	chr8	coiled-coil domain containing 77
100015913	PAX3	0.0138924	0.00502154	up	6.20582	6.20582	2.63362	5.53448	4.79942	3.67557	3.84611	2.47719	6.85531	7.79204	5.95258	6.20078	chr7	paired box 3
100023870	LOC100023870	0.00361203	0.00087766	up	6.19927	6.19927	2.6321	3.24691	2.03389	1.97513	3.71683	3.42473	4.95443	4.92342	6.23698	5.93155	chr2	rho GTPase-activating protein 8 pseudogene
100029730	SREBF1	0.0122535	0.00429659	up	6.19384	6.19384	2.63083	8.52745	5.79942	7.32164	8.39982	5.85966	9.70546	9.75592	9.93614	9.85221	chr6	sterol regulatory element binding transcription factor 1
100016058	UGDH	0.00072703	0.000107673	up	6.19052	6.19052	2.63006	8.47535	7.79942	7.16723	6.78829	7.07923	10.4508	9.74104	10.1206	10.0554	chr5	UDP-glucose 6-dehydrogenase
100022639	RNPEPL1	0.0270678	0.0115075	up	6.17476	6.17476	2.62638	9.85206	7.53214	8.62977	8.60228	5.57673	10.8095	10.6476	10.6555	10.5473	chr2	arginyl aminopeptidase like 1
100029452	CCDC86	0.00145069	0.000263358	up	6.16525	6.16525	2.62416	8.28615	6.23552	7.43849	6.84499	7.84476	10.0034	10.1724	9.9033	9.73747	chr5	coiled-coil domain containing 86
100016749	HAPLN3	0.00954511	0.0031244	up	6.16028	6.16028	2.623	7.47799	6.68924	7.00855	7.23253	5.31369	7.92197	9.26877	10.1918	10.087	chr1	hyaluronan and proteoglycan link protein 3
100020105	RBPMS	0.00275715	0.000614732	up	6.15628	6.15628	2.62206	5.06232	3.71196	4.98636	4.68434	6.09078	7.43177	7.11902	7.37059	8.19546	chr5	RNA binding protein, mRNA processing factor
103097997	CD80	0.0305091	0.0133624	up	6.13813	6.13813	2.6178	7.90819	7.66324	7.04972	6.38689	4.18291	9.88329	8.16526	9.87456	9.10085	chr4	CD80 molecule
100616798	LOC100616798	0.0199029	0.00788919	up	6.13528	6.13528	2.61713	5.26817	3.03389	2.29706	5.12201	5.51222	6.69893	7.09231	6.80344	6.86051	chr2	uncharacterized LOC100616798
100023715	RGS16	0.000548341	7.48285e-05	up	6.12297	6.12297	2.61423	8.38396	7.93596	8.29103	7.05668	7.79396	10.3575	9.90774	10.6881	11.0729	chr2	regulator of G protein signaling 16
100014751	FBL	0.00120963	0.000208826	up	6.12227	6.12227	2.61407	10.8852	9.37897	9.76629	8.78007	9.8646	12.5354	12.1436	12.5307	12.1866	chr4	fibrillarin
103093635	LOC103093635	0.00245094	0.000526737	up	6.10348	6.10348	2.60963	5.18181	4.95989	5.63334	4.41727	6.47719	8.27992	7.12124	8.33537	8.03759	chr8	uncharacterized LOC103093635
100032065	MAP3K1	0.00179873	0.000350171	up	6.10274	6.10274	2.60946	9.87233	9.67726	9.65811	8.84975	7.81916	11.6457	11.7936	11.8527	11.8471	chr3	mitogen-activated protein kinase kinase kinase 1
100029439	XYLB	0.000354337	4.1664e-05	up	6.08507	6.08507	2.60527	6.25982	6.27579	6.13485	5.22132	6.59665	8.18156	9.02968	8.61621	8.98438	chr6	xylulokinase
100019904	ARHGEF26	0.00674622	0.0019909	up	6.0528	6.0528	2.5976	5.75936	2.71196	4.33268	4.23852	3.57673	6.98976	6.76045	6.44685	6.68875	chr7	Rho guanine nucleotide exchange factor 26
100033260	RRBP1	0.00219589	0.000456998	up	6.04882	6.04882	2.59666	9.57716	8.33372	8.72153	9.08235	10.1193	10.8855	12.018	11.7869	12.3635	chr1	ribosome binding protein 1
100019193	POLR1F	0.000385828	4.66256e-05	up	6.04521	6.04521	2.59579	8.02466	6.32667	7.56572	7.21667	7.40455	10.0172	9.91639	9.83807	9.84216	chr8	RNA polymerase I subunit F
100030412	BAX	0.00475181	0.00125408	up	6.0354	6.0354	2.59345	8.84156	7.23552	8.7736	7.98361	10.0195	11.1084	10.9955	11.3217	11.2312	chr4	BCL2 associated X, apoptosis regulator
100618965	LOC100618965	0.032175	0.0142845	up	6.02764	6.02764	2.59159	7.24691	4.79942	4.9975	5.49819	2.72873	7.87344	7.11784	8.07349	7.5182	chr8	nucleosome assembly protein 1-like 1 pseudogene
100013759	GNB3	0.0149294	0.00548246	up	6.02503	6.02503	2.59097	5.53448	3.71196	6.57504	5.76122	6.92723	7.45198	8.18101	8.66619	8.87264	chr8	G protein subunit beta 3
100018463	PDLIM4	0.00432775	0.00111222	up	6.00724	6.00724	2.5867	8.58361	7.12135	8.10408	8.90907	9.87257	10.9696	10.9858	11.1158	11.3481	chr1	PDZ and LIM domain 4
100024702	WNT3	0.0167829	0.00633421	up	5.98043	5.98043	2.58025	5.683	3.88188	3.29706	3.52418	2.2548	5.64351	7.25205	5.85412	6.48405	chr2	Wnt family member 3
100032082	TRIM71	0.000982676	0.000160139	up	5.97063	5.97063	2.57788	8.15238	6.87183	7.10699	7.15145	7.19536	10.5366	9.76511	10.175	9.01725	chr8	tripartite motif containing 71
100014945	ATP2A1	0.0300398	0.0131017	up	5.96993	5.96993	2.57771	5.83187	4.71196	5.96948	8.13175	7.40793	8.35971	8.77056	8.33427	10.4887	chr6	ATPase sarcoplasmic/endoplasmic reticulum Ca2+ transporting 1
100010605	LAMB1	0.0354467	0.0160959	up	5.94215	5.94215	2.57099	11.0535	9.90918	9.9235	8.07645	6.93662	11.3152	11.4326	12.1216	12.1339	chr8	laminin subunit beta 1
100028621	CALHM2	0.000750197	0.000111971	up	5.94194	5.94194	2.57093	6.02363	4.51931	6.20395	5.14309	5.73593	8.22704	8.28176	7.93609	7.93957	chr1	calcium homeostasis modulator family member 2
100026810	LOC100026810	0.0438101	0.0208334	up	5.93754	5.93754	2.56986	8.64929	5.71196	5.31498	4.41727	4.1934	8.30772	8.22443	8.37022	8.00659	chr4	cytochrome P450 27C1
100019183	TGFB1	0.0453198	0.0217066	up	5.90507	5.90507	2.56195	7.81039	5.26655	7.10956	9.06099	9.62664	9.99817	9.73647	10.4446	11.1679	chr4	transforming growth factor beta 1
100030057	GGCX	0.000234559	2.40346e-05	up	5.89826	5.89826	2.56029	8.95548	7.90178	8.64549	8.20467	8.52159	10.3596	11.379	11.2285	11.0572	chr1	gamma-glutamyl carboxylase
100014805	LTBR	0.00215784	0.000447173	up	5.88183	5.88183	2.55626	6.08308	5.82152	6.2959	6.63569	7.82971	8.98412	9.74472	8.85693	8.77201	chr8	lymphotoxin beta receptor
100019441	LYPD6	0.000304832	3.38772e-05	up	5.87092	5.87092	2.55359	5.29558	6.20381	5.64755	4.80429	5.16169	8.37709	7.80944	8.01852	7.69964	chr4	LY6/PLAUR domain containing 6
103092421	SIPA1	0.0212037	0.00853165	up	5.87051	5.87051	2.55349	6.4102	4.03389	5.10441	6.40347	7.89332	8.49069	8.61152	8.60099	8.38697	chr8	signal-induced proliferation-associated 1
100022437	LOC100022437	0.0153866	0.00570371	up	5.86919	5.86919	2.55316	3.87826	4.08119	4.96381	5.77392	3.29433	5.6711	6.50449	8.14105	7.48921	chr2	ADAMTS-like protein 2
100619266	COL20A1	0.032713	0.0145857	up	5.86849	5.86849	2.55299	4.32937	3.03389	4.85511	7.04499	4.42473	7.67139	8.10394	7.30932	6.07777	chr1	collagen type XX alpha 1 chain
100012188	CPT1B	0.00685007	0.00203132	up	5.86644	5.86644	2.55249	8.419	6.17139	7.56699	8.53208	8.9729	10.3266	10.509	10.3484	10.7558	chr8	carnitine palmitoyltransferase 1B
103102895	LOC103102895	0.0317731	0.0140456	up	5.83098	5.83098	2.54374	1.7444	2.71196	3.43456	4.76122	0.669838	5.81635	4.93387	5.36726	4.71506	chr1	uncharacterized LOC103102895
100013959	LOC100013959	0.00161116	0.000303878	up	5.82564	5.82564	2.54242	4.02981	4.29692	3.06259	4.38925	3.83976	6.09939	6.13591	6.08275	7.54628	chr2	histone H2B type 1-F/J/L
100026387	EMR3	0.0006798	9.87808e-05	up	5.82189	5.82189	2.54149	4.27145	3.88188	4.37031	4.57066	4.63562	6.06054	7.08972	6.64359	7.75603	chr3	adhesion G protein-coupled receptor E3
100011988	IGFBP5	0.00886783	0.00282435	up	5.81507	5.81507	2.5398	10.0698	11.9692	11.7706	10.9628	9.45445	12.8641	12.9482	13.8012	13.9273	chr7	insulin like growth factor binding protein 5
100026838	CDH15	0.00106993	0.000179182	up	5.80951	5.80951	2.53842	6.16251	5.51931	6.21091	6.9455	6.66503	8.7764	9.05731	8.04945	9.47312	chr1	cadherin 15
100028554	CRTAP	0.00521833	0.00142603	up	5.8016	5.8016	2.53645	9.46683	7.93596	7.51913	7.19256	6.80255	10.0071	10.4853	10.2851	10.5019	chr8	cartilage associated protein
100013874	CKS2	0.00543976	0.00150515	up	5.77811	5.77811	2.5306	10.0939	8.48014	8.12741	7.36788	8.65568	10.9368	10.6273	11.1559	11.5823	chr6	CDC28 protein kinase regulatory subunit 2
100018023	ATP8B3	0.000990284	0.000161873	up	5.77368	5.77368	2.52949	5.22553	4.4124	5.37316	6.19256	5.91777	7.70052	8.35877	8.0181	7.73771	chr3	ATPase phospholipid transporting 8B3
100010382	DZIP3	0.00420088	0.00106642	up	5.76917	5.76917	2.52836	7.5899	6.26655	5.89516	6.6907	5.1934	9.14527	9.12722	9.0461	8.10343	chr4	DAZ interacting zinc finger protein 3
100015500	INPPL1	0.0490443	0.0239538	up	5.76722	5.76722	2.52787	11.4866	8.95708	9.68032	9.39977	6.46425	11.7866	11.5888	11.4568	12.0697	chr4	inositol polyphosphate phosphatase like 1
100010608	PLS3	0.000106361	8.85288e-06	up	5.76575	5.76575	2.52751	9.88391	9.09562	9.21688	9.35413	9.10238	11.4895	11.6255	11.9029	12.4145	chrX	plastin 3
100617880	ZNF219	0.025388	0.0106156	up	5.75702	5.75702	2.52532	10.0188	6.11412	7.01898	7.39238	8.5676	10.3104	10.1243	10.4686	10.4875	chr1	zinc finger protein 219
100012119	TMCC3	0.00378613	0.000932054	up	5.7508	5.7508	2.52376	6.46322	7.86171	8.16207	8.63569	8.10238	9.63233	10.44	10.3112	11.0917	chr8	transmembrane and coiled-coil domain family 3
100033077	CSF1	0.00653128	0.00190293	up	5.74709	5.74709	2.52283	6.47233	6.03389	7.11468	7.43843	4.79912	8.32357	9.19671	9.20767	8.85015	chr2	colony stimulating factor 1
100028447	SEMA3F	0.00854092	0.00269875	up	5.73082	5.73082	2.51874	7.82971	8.40196	9.60512	6.56232	7.67546	9.99531	10.4889	10.9169	10.7335	chr6	semaphorin 3F
100017094	CCL28	0.00069794	0.000101942	up	5.71397	5.71397	2.51449	3.67803	3.21109	2.93622	3.88929	3.73551	5.68966	5.34823	6.15018	6.83002	chr3	C-C motif chemokine ligand 28
100028450	AHCY	0.00115088	0.000196098	up	5.71387	5.71387	2.51447	10.8393	8.9717	9.30001	9.20846	9.89248	12.0027	12.223	12.2191	12.1826	chr1	adenosylhomocysteinase
100619239	SEMA3D	0.023606	0.00969573	up	5.71238	5.71238	2.51409	6.89964	6.4102	6.42221	5.54193	3.37028	8.58328	8.70474	8.18178	7.50198	chr8	semaphorin 3D
100032371	EZR	0.0484506	0.0236079	up	5.69253	5.69253	2.50907	8.83462	7.16317	7.80485	7.78161	4.12927	9.40998	9.98755	9.642	9.56757	chr2	ezrin
100025636	SLC7A5	0.00108149	0.000181853	up	5.69062	5.69062	2.50859	10.6693	10.0418	10.7224	10.4106	10.5247	11.9698	13.8178	12.764	13.3776	chr1	solute carrier family 7 member 5
103100097	HSD11B2	0.0385676	0.0178172	up	5.68765	5.68765	2.50783	6.23626	1.71196	4.18458	3.17626	4.52782	6.29807	6.46523	6.34384	6.79369	chr1	hydroxysteroid 11-beta dehydrogenase 2
103104450	TNFRSF1A	0.00376268	0.000924495	up	5.65067	5.65067	2.49842	7.1547	5.51931	6.49083	7.2443	7.95524	9.04531	9.65034	9.13281	9.65673	chr8	TNF receptor superfamily member 1A
100018926	SRM	0.0140707	0.00510113	up	5.64653	5.64653	2.49736	9.07681	6.86171	8.348	9.65199	10.2002	11.4051	11.2748	11.2678	11.3527	chr4	spermidine synthase
100023584	MEIOC	0.00853441	0.00269611	up	5.64301	5.64301	2.49646	5.04209	4.61885	3.56009	2.52418	2.66984	6.05501	5.86393	6.4105	6.38845	chr2	meiosis specific with coiled-coil domain
100030697	LOC100030697	0.0456755	0.0219266	up	5.64265	5.64265	2.49637	4.74441	2.29692	3.22306	5.67102	6.48362	6.53153	6.74823	7.14391	7.49705	chr5	serine hydrolase-like protein
100015960	NR2F6	0.0196405	0.00774703	up	5.63239	5.63239	2.49375	9.56352	6.66616	7.26975	8.86657	9.81131	11.112	10.7681	10.8952	10.9415	chr3	nuclear receptor subfamily 2 group F member 6
100024131	MRPS33	0.000592089	8.28595e-05	up	5.62801	5.62801	2.49262	3.7643	5.10428	4.86995	4.27142	5.35634	7.24679	6.98227	7.26588	7.16859	chr8	mitochondrial ribosomal protein S33
100013218	RPE	0.00178386	0.000346393	up	5.62668	5.62668	2.49228	7.07133	6.56994	6.22543	6.29174	5.06216	9.13537	8.47327	9.02098	8.31599	chr7	ribulose-5-phosphate-3-epimerase
100028653	RASSF1	0.00155777	0.000289998	up	5.61761	5.61761	2.48996	7.81312	6.51931	7.416	6.84439	6.6623	8.72094	9.82939	9.33816	10.2754	chr6	Ras association domain family member 1
100023076	CA12	0.0417116	0.0195815	up	5.61279	5.61279	2.48872	11.136	8.817	8.43564	8.69315	6.32924	11.2718	11.2919	11.1119	11.0081	chr1	carbonic anhydrase 12
100024859	PLA2G4A	0.00764564	0.00234108	up	5.59114	5.59114	2.48314	8.10781	6.84124	6.69623	7.57431	5.8791	10.4913	9.25305	9.7517	8.51551	chr2	phospholipase A2 group IVA
100018264	RCSD1	0.000418319	5.20588e-05	up	5.5861	5.5861	2.48184	7.58291	7.11284	7.3209	8.20333	7.4501	10.023	9.97934	9.39358	10.6676	chr2	RCSD domain containing 1
100018889	PPP1R35	0.00672855	0.00198494	up	5.56839	5.56839	2.47726	6.82833	4.95989	5.16495	4.47171	5.79912	7.14963	7.76928	7.96455	8.80479	chr2	protein phosphatase 1 regulatory subunit 35
103092400	LOC103092400	0.0464439	0.0224249	up	5.54894	5.54894	2.47221	2.85988	0	2.43456	2.96475	4.66984	5.80604	4.41938	5.15055	4.85611	chr2	diazepam-binding inhibitor-like 5
100020151	LOC100020151	0.00864637	0.00273841	up	5.54372	5.54372	2.47085	2.61887	3.29692	5.26053	4.17626	4.06216	5.83157	7.08326	5.77243	6.72795	chr3	piwi-like protein 1
100018599	SMAD6	0.0225331	0.00916301	up	5.54212	5.54212	2.47044	6.50226	3.29692	4.36745	5.41727	6.61235	7.79619	7.37693	8.06154	7.60407	chr1	SMAD family member 6
100018228	AKR1E2	0.00202919	0.000409755	up	5.53809	5.53809	2.46939	6.38683	6.56895	6.42221	6.26372	8.25344	9.23089	9.27903	9.28787	9.19589	chr8	aldo-keto reductase family 1 member E2
100022751	DHX33	0.0298092	0.0129647	up	5.52736	5.52736	2.46659	9.70778	5.75635	6.89352	8.25986	8.64417	10.3253	10.2125	10.3791	10.3588	chr7	DEAH-box helicase 33
100018716	EPOP	0.0119446	0.0041606	up	5.50903	5.50903	2.4618	8.33811	5.61885	5.70305	7.62972	6.14557	9.26912	9.23366	9.05566	9.03699	chr2	elongin BC and polycomb repressive complex 2 associated protein
100030226	RASSF10	0.00521438	0.00142436	up	5.50646	5.50646	2.46113	6.53231	5.99736	6.00855	7.80075	7.83976	8.99393	9.769	8.76998	9.65458	chr5	Ras association domain family member 10
100011422	ZNF503	0.000778903	0.000117791	up	5.50607	5.50607	2.46102	8.90428	8.6427	8.23605	7.41727	8.50904	11.3737	10.877	10.6086	10.3523	chr1	zinc finger protein 503
100021301	MANF	0.000592607	8.30806e-05	up	5.50156	5.50156	2.45984	8.93093	8.75088	8.23252	7.77752	9.42138	10.9179	11.0811	11.0464	11.2846	chr6	mesencephalic astrocyte derived neurotrophic factor
100022986	AIFM2	0.00602305	0.0017173	up	5.50091	5.50091	2.45967	7.91933	5.56994	5.94091	7.03875	7.58273	8.85097	9.40818	9.40061	9.42026	chr1	apoptosis inducing factor mitochondria associated 2
100023378	TAGLN2	0.00103648	0.000171933	up	5.48412	5.48412	2.45526	10.6798	9.6486	9.62842	9.04774	10.0771	12.3572	11.6306	12.3902	12.7084	chr2	transgelin 2
100024688	MND1	0.03126	0.0137687	up	5.48036	5.48036	2.45427	7.15018	6.13822	5.68651	3.30179	4.1878	7.41915	7.96497	7.64043	7.96413	chr5	meiotic nuclear divisions 1
100014156	FLNB	0.0279744	0.0119964	up	5.46579	5.46579	2.45043	10.4303	8.37017	9.582	9.01225	6.49002	11.3912	11.3307	11.4305	10.7571	chr6	filamin B
100024774	AMMECR1	0.000769655	0.000116111	up	5.46108	5.46108	2.44919	8.1832	7.51931	7.79211	6.47838	8.03762	10.1361	10.0722	10.0162	9.98069	chrX	AMMECR nuclear protein 1
100031838	FGFR4	0.00511717	0.00138494	up	5.44622	5.44622	2.44525	6.43557	4.84247	5.61899	5.14309	6.58273	8.14931	8.93306	7.15869	8.43823	chr1	fibroblast growth factor receptor 4
100026917	FKBP7	0.000836238	0.000128849	up	5.42931	5.42931	2.44077	7.2309	6.35581	6.25125	5.38925	5.89866	8.55744	8.67929	8.56917	8.85788	chr4	FKBP prolyl isomerase 7
100026192	LAMA5	0.0332966	0.0149068	up	5.42256	5.42256	2.43897	11.2439	7.83567	9.12102	8.93115	7.66984	10.3418	11.5805	11.4991	12.1757	chr1	laminin subunit alpha 5
100018342	ITGB1	0.00167866	0.000321629	up	5.41943	5.41943	2.43814	12.1195	11.5511	11.2198	10.5019	10.2075	13.366	13.4525	13.7169	13.6971	chr8	integrin subunit beta 1
100025850	LOC100025850	0.0102103	0.00338932	up	5.41112	5.41112	2.43593	7.61887	9.11689	8.01928	9.99289	10.2472	11.413	11.4062	11.653	11.2676	chr3	carbonic anhydrase 2
100010099	DHRS3	0.00901365	0.0028908	up	5.4042	5.4042	2.43408	6.65929	5.84124	7.20154	7.22462	8.7156	8.87946	9.73482	10.0896	9.54624	chr4	dehydrogenase/reductase 3
100014871	MAPKAPK2	0.00206622	0.000420258	up	5.40324	5.40324	2.43383	10.3667	8.82992	9.01747	8.55288	8.26229	11.2904	11.3867	11.4269	11.6547	chr2	MAPK activated protein kinase 2
103106025	IER5	4.37068e-05	3.01728e-06	up	5.40254	5.40254	2.43364	8.69478	8.19174	7.91764	8.36122	8.65994	10.7519	10.74	10.5368	11.1662	chr2	immediate early response 5
103103617	LOC103103617	0.00714709	0.00214455	up	5.3968	5.3968	2.43211	4.88736	3.29692	3.73002	5.59947	3.12927	6.35491	6.59517	6.71292	6.57985	chr8	uncharacterized LOC103103617
100024548	C2H1orf115	0.0107627	0.00362096	up	5.38366	5.38366	2.42859	8.03749	7.30442	7.28347	7.43107	5.04488	9.53384	9.77669	9.51308	8.9718	chr2	chromosome 2 open reading frame, human C1orf115
100010333	LOC100010333	0.000177096	1.69236e-05	up	5.38085	5.38085	2.42783	6.57307	6.72319	5.9235	7.23646	6.17763	8.97619	8.95147	8.94482	8.94594	chr4	dipeptidyl peptidase 1-like
100012106	LOC100012106	0.000273546	2.94128e-05	up	5.37981	5.37981	2.42755	3.7444	3.51931	3.36745	4.17626	3.47719	6.31684	5.88804	5.47344	6.65959	chr2	histone H2B type 2-E-like
100533482	PPAN	0.00226235	0.000474499	up	5.37957	5.37957	2.42749	8.90468	6.82048	8.19913	7.59304	7.1934	10.3249	10.2047	10.1932	9.95579	chr3	peter pan homolog (Drosophila)
100013589	LOC100013589	0.0066429	0.00194596	up	5.36918	5.36918	2.4247	6.27318	6.20381	4.70305	6.60557	7.55858	8.8304	8.72216	8.2894	8.93221	chr2	histone H2B type 2-E-like
100031685	ZC3H12A	0.00255684	0.000555231	up	5.35059	5.35059	2.4197	6.07831	4.17139	4.85777	5.73919	5.69221	8.03722	7.18751	8.06062	7.62453	chr4	zinc finger CCCH-type containing 12A
100026801	QRICH2	0.000197718	1.93378e-05	up	5.35022	5.35022	2.4196	3.9668	2.71196	3.67557	3.03875	3.47719	5.65956	5.97292	5.83854	5.70359	chr2	glutamine rich 2
103100244	LOC103100244	0.0199673	0.00792151	up	5.35016	5.35016	2.41958	6.83187	4.95989	5.97479	7.15063	3.8557	8.44999	8.00851	8.11727	8.12086	chr8	zinc finger CCCH domain-containing protein 7B-like
107651296	FAM72A	0.00158983	0.000297155	up	5.31914	5.31914	2.41119	7.70312	7.127	6.74	6.2299	6.64712	8.63092	8.94857	9.64053	9.98246	chr2	family with sequence similarity 72 member A
100013591	RHOG	0.00218596	0.000454189	up	5.31037	5.31037	2.40881	7.71786	5.61885	6.33707	6.22462	7.05786	8.94043	8.79201	9.06571	9.20211	chr4	ras homolog family member G
100011082	PTK7	0.00353452	0.000851859	up	5.30932	5.30932	2.40853	9.95751	8.47344	9.59351	8.05668	8.094	10.8503	11.4552	11.3193	11.3494	chr2	protein tyrosine kinase 7 (inactive)
100016812	FKBP4	0.000957799	0.000154977	up	5.30342	5.30342	2.40692	11.1579	9.68268	10.46	10.4758	11.2547	13.3175	12.5614	13.1939	12.9796	chr8	FKBP prolyl isomerase 4
100009773	NID2	0.00352117	0.000847444	up	5.30016	5.30016	2.40604	10.0817	9.20981	9.04641	8.90665	7.64712	11.3613	11.7864	11.3327	11.0571	chr1	nidogen 2
100017589	TCF7	0.0315432	0.0139206	up	5.27825	5.27825	2.40006	9.30538	7.31187	6.93965	5.97384	5.87929	10.2391	9.10268	9.9484	8.63807	chr1	transcription factor 7
100015156	IDH2	0.00686823	0.00203764	up	5.27687	5.27687	2.39968	11.8924	9.7713	10.3338	9.0589	9.99283	12.4933	12.6058	12.5684	12.7706	chr1	isocitrate dehydrogenase (NADP(+)) 2
100033383	PKDCC	0.00108106	0.000181707	up	5.25903	5.25903	2.3948	7.6513	5.92141	6.83932	6.84611	7.37028	9.06778	9.71619	9.40025	9.0977	chr1	protein kinase domain containing, cytoplasmic
100619271	RHOC	0.0155849	0.0057878	up	5.2429	5.2429	2.39037	8.8538	7.25112	8.28915	9.36068	10.5998	11.0484	11.2311	11.0608	11.7049	chr2	ras homolog family member C
100029323	TICAM2	0.0286679	0.0123476	up	5.21327	5.21327	2.38219	5.05426	4.17139	2.78248	3.47171	1.2548	6.22762	5.32205	5.6026	5.76421	chr6	toll like receptor adaptor molecule 2
100015884	ARHGAP28	0.0050742	0.00136917	up	5.21039	5.21039	2.38139	8.37937	6.55745	6.25125	6.90665	6.02739	9.59377	9.37266	9.05331	8.80351	chr3	Rho GTPase activating protein 28
100019832	TRADD	0.011535	0.00396963	up	5.19613	5.19613	2.37744	3.75803	3.88188	4.52911	5.82921	6.32805	7.01442	7.20779	7.16105	7.58753	chr1	TNFRSF1A associated via death domain
100012354	DHFR	0.0457748	0.0220037	up	5.1948	5.1948	2.37707	10.4631	9.0739	8.22306	6.02061	7.56466	10.7614	10.2367	10.8929	10.6935	chr3	dihydrofolate reductase
100029220	MAFB	0.00220989	0.000460964	up	5.17898	5.17898	2.37267	7.09215	7.48455	7.61718	7.38807	5.85966	9.89194	9.81035	9.01386	9.1278	chr1	MAF bZIP transcription factor B
100028461	FBLN1	0.000171108	1.61537e-05	up	5.16984	5.16984	2.37012	9.60627	9.37818	9.98309	10.2351	9.47711	11.575	12.3407	12.0722	12.4364	chr8	fibulin 1
100616962	LOC100616962	0.0233535	0.00956806	up	5.16863	5.16863	2.36978	9.87038	6.66466	7.45124	6.49292	8.22291	10.2878	9.74888	10.317	10.0872	chr4	DNA ligase 1-like
100028063	PPM1F	0.0385613	0.0178116	up	5.1561	5.1561	2.36628	8.19653	6.38438	8.21592	10.2827	10.0186	11.1476	10.9854	11.0117	10.799	chr3	protein phosphatase, Mg2+/Mn2+ dependent 1F
100033020	ANK1	0.0202881	0.00808875	up	5.14879	5.14879	2.36423	6.5885	7.56371	8.56002	9.55782	9.5165	10.8029	10.6635	10.1482	11.2715	chr1	ankyrin 1
103097515	HELB	0.0420484	0.019771	up	5.14722	5.14722	2.36379	5.04184	3.51931	3.49869	2.52418	0.669838	5.78594	5.06514	5.44246	5.36473	chr8	DNA helicase B
100017865	SPSB4	0.00268533	0.000595049	up	5.14648	5.14648	2.36359	6.70916	6.17956	6.47988	5.23095	4.81959	8.16766	8.15596	8.06183	8.60422	chr4	splA/ryanodine receptor domain and SOCS box containing 4
100018645	NR6A1	0.0377089	0.0173257	up	5.14261	5.14261	2.3625	6.30919	5.10428	6.12488	6.54337	3.12927	8.76884	7.64832	8.02978	6.77184	chr1	nuclear receptor subfamily 6 group A member 1
100617123	PLAU	0.00277095	0.000619757	up	5.13628	5.13628	2.36072	3.683	4.03389	4.90563	3.69976	4.47719	5.81439	5.98468	6.80947	7.47393	chr1	plasminogen activator, urokinase
100020525	ADAMTS17	0.0346682	0.0156573	up	5.13131	5.13131	2.35933	7.36646	7.38438	7.02498	5.00223	4.31369	7.9544	9.31136	8.77964	8.26529	chr1	ADAM metallopeptidase with thrombospondin type 1 motif 17
107652070	NCOR2	0.0103094	0.00342923	up	5.1145	5.1145	2.35459	10.3962	7.53643	9.03273	10.1508	9.13406	11.6602	11.7276	11.5681	11.4626	chr3	nuclear receptor corepressor 2
100017350	LOC100017350	0.0260796	0.0109774	up	5.10336	5.10336	2.35145	4.61887	5.90178	5.89399	7.84044	7.91301	8.98517	8.72672	8.636	8.79237	chr6	histone-arginine methyltransferase CARM1-like
100618219	PBX2	0.0137373	0.00495321	up	5.09511	5.09511	2.34911	12.8885	10.5061	10.3874	10.0096	10.0605	13.1608	12.8431	13.2282	13.2461	chr2	PBX homeobox 2
100027093	SIX1	0.0454379	0.0217817	up	5.08696	5.08696	2.3468	5.73687	4.16042	4.59962	4.74289	7.54533	6.33502	8.58001	7.3005	8.59979	chr1	SIX homeobox 1
100020768	LOC100020768	0.0191198	0.00749953	up	5.08024	5.08024	2.3449	5.81765	2.71196	4.56009	4.96475	3.2548	6.86125	6.52409	6.96243	6.07922	chr8	histone-arginine methyltransferase CARM1 pseudogene
103101630	LOC103101630	0.0150591	0.00554342	up	5.07452	5.07452	2.34327	8.31679	6.06951	5.876	5.76122	5.26975	8.27291	8.63466	9.15188	8.34826	chr3	chondroitin sulfate proteoglycan 4-like
103098327	LOC103098327	0.00271128	0.000602405	up	5.05048	5.05048	2.33642	6.74745	6.03389	6.45174	5.72883	7.55514	8.13654	9.29137	8.75833	9.17307	chr4	uncharacterized LOC103098327
100031827	FHL3	0.00706023	0.00210852	up	5.04646	5.04646	2.33527	7.94898	6.43988	7.61899	6.14309	8.22058	9.46048	9.28951	9.3026	10.3857	chr4	four and a half LIM domains 3
100010278	MZT1	0.000427492	5.36944e-05	up	5.04626	5.04626	2.33521	7.75377	7.73433	7.10441	7.32785	8.605	9.9957	9.95442	10.096	10.115	chr7	mitotic spindle organizing protein 1
100010242	PYGL	0.01813	0.00697404	up	5.044	5.044	2.33457	2.32937	3.29692	2.78248	4.88675	2.2548	6.29638	4.78706	5.9899	4.7052	chr1	glycogen phosphorylase L
100011984	RPS16	0.0021185	0.000435708	up	5.04301	5.04301	2.33428	11.6568	10.5367	10.8271	10.1528	12.0084	13.2173	13.2058	13.4326	13.6266	chr4	ribosomal protein S16
100016837	SLC13A1	0.0474572	0.0230315	up	5.04142	5.04142	2.33383	3.9668	3.71196	2.43456	6.34618	2.2548	5.73275	5.86211	6.26969	6.44222	chr8	solute carrier family 13 member 1
100033375	PLEKHH2	0.0468011	0.022626	up	5.03626	5.03626	2.33235	6.67799	5.02673	5.135	5.51124	2.2548	7.49527	6.87247	7.61348	7.0328	chr1	pleckstrin homology, MyTH4 and FERM domain containing H2
100030767	CCDC34	0.00897805	0.002868	up	5.0238	5.0238	2.32878	7.77966	7.72877	6.98075	5.14309	6.57071	9.10816	8.95495	9.31322	9.30117	chr5	coiled-coil domain containing 34
100025287	RMI2	0.0347365	0.0156931	up	5.01689	5.01689	2.32679	6.53334	5.86211	4.5878	4.11566	2.7573	7.41094	7.43858	6.70953	6.8331	chr6	RecQ mediated genome instability 2
100025920	LOC100025920	0.00119263	0.000204547	up	5.00483	5.00483	2.32332	1.61887	2.51931	3.10441	2.80429	3.06216	4.83221	4.45545	5.06786	5.425	chr1	barrier-to-autointegration factor pseudogene
100017714	DHCR7	0.026854	0.0113856	up	4.99721	4.99721	2.32112	6.59407	4.17139	6.49044	6.80429	3.99177	8.09098	7.60771	7.93267	8.0947	chr5	7-dehydrocholesterol reductase
100616764	NCAPH2	0.0173759	0.0066214	up	4.97824	4.97824	2.31564	9.49453	7.12831	8.02452	6.43894	6.56576	9.84039	9.74235	9.91306	9.88839	chr8	non-SMC condensin II complex subunit H2
100022188	LOC100022188	0.0129955	0.00463886	up	4.97407	4.97407	2.31443	8.37373	9.27545	7.21617	6.70694	9.25336	10.6056	10.2219	10.5611	10.5297	chr1	glutathione S-transferase omega-1-like
100018415	ARHGAP10	0.00175148	0.000338915	up	4.9571	4.9571	2.3095	7.79969	7.11284	6.90142	5.97594	6.11874	9.14325	8.9342	9.13145	9.15599	chr5	Rho GTPase activating protein 10
100022266	ARHGAP19	0.026903	0.0114157	up	4.9441	4.9441	2.30571	10.1558	8.60004	8.11979	7.10914	6.5402	10.3783	10.3892	10.5458	10.3295	chr1	Rho GTPase activating protein 19
100014005	TMED3	0.00405268	0.00102026	up	4.94055	4.94055	2.30467	5.03596	4.29692	4.01952	5.91158	4.37028	6.25037	7.03535	7.3205	7.51987	chr1	transmembrane p24 trafficking protein 3
100022925	DSE	0.0318173	0.0140716	up	4.93777	4.93777	2.30386	8.17067	6.92141	7.54498	7.46502	4.66984	10.1112	9.36487	9.03942	8.51749	chr2	dermatan sulfate epimerase
100018712	IRF1	0.000708625	0.000103888	up	4.93392	4.93392	2.30274	6.77047	5.95989	5.84549	6.30179	7.11278	9.11105	8.83814	8.63393	8.22015	chr1	interferon regulatory factor 1
100033183	ARID5A	0.0207563	0.00831918	up	4.93088	4.93088	2.30184	7.81706	4.71196	6.30156	7.31302	7.64998	8.95435	8.70838	9.10686	9.47264	chr1	AT-rich interaction domain 5A
100028648	PATZ1	0.0168758	0.00637846	up	4.91794	4.91794	2.29805	10.4074	7.84124	9.07053	8.45773	7.14557	10.9913	10.8589	10.8354	10.8446	chr3	POZ/BTB and AT hook containing zinc finger 1
100016226	PKHD1	0.00385333	0.000955829	up	4.91739	4.91739	2.29789	4.71147	5.69305	5.86853	6.07144	6.28602	8.43067	8.74235	7.03865	7.88431	chr2	PKHD1 ciliary IPT domain containing fibrocystin/polyductin
103092338	TMBIM1	0.00352578	0.000849033	up	4.90884	4.90884	2.29538	8.19361	8.03458	8.36017	9.40417	9.5563	10.2468	11.5175	10.8869	11.3695	chr7	transmembrane BAX inhibitor motif containing 1
100014565	CRYAA	0.00106511	0.00017794	up	4.90658	4.90658	2.29472	3.9668	3.79942	3.88202	4.36068	4.66984	6.90402	5.99918	7.07733	5.74135	chr4	crystallin alpha A
100010100	LOC100010100	0.0018672	0.000367021	up	4.89693	4.89693	2.29188	13.7129	12.234	12.8431	13.327	13.881	15.391	15.2481	15.2319	16.0949	chr4	alpha-enolase
100017097	TMEM161A	0.018682	0.0072732	up	4.89629	4.89629	2.29169	7.61794	4.95989	6.63334	7.89175	8.00519	9.26944	9.45154	9.26303	9.26923	chr3	transmembrane protein 161A
100022219	SOAT1	0.00277095	0.000619804	up	4.89416	4.89416	2.29106	7.31173	7.40545	7.03763	6.88173	5.46425	9.28656	9.07646	9.36219	8.71966	chr2	sterol O-acyltransferase 1
103095274	LOC103095274	0.000402029	4.92665e-05	up	4.8872	4.8872	2.28901	7.9886	8.1452	8.05373	7.03316	8.52073	10.1299	10.2139	10.2235	10.3819	chr2	uncharacterized LOC103095274
100018202	COQ8B	0.00159483	0.000298197	up	4.88426	4.88426	2.28814	8.23437	6.66616	8.17694	7.19256	7.96216	9.58949	10.2091	9.79446	10.1452	chr4	coenzyme Q8B
100031508	SCML2	0.00650843	0.00189462	up	4.88319	4.88319	2.28782	9.2921	8.25499	8.09925	7.89516	6.78878	10.8072	10.1475	10.713	9.74787	chr7	Scm polycomb group protein like 2
100011801	NXN	0.0422994	0.0199063	up	4.88272	4.88272	2.28768	9.65879	7.53214	7.89101	7.04774	5.28455	9.83436	9.85819	9.64461	9.74497	chr2	nucleoredoxin
100012502	CEBPA	0.0337964	0.015172	up	4.87589	4.87589	2.28567	3.58571	3.51931	4.08365	6.54972	6.0961	6.66398	7.55842	6.905	7.08286	chr1	CCAAT enhancer binding protein alpha
100030619	XBP1	0.0168168	0.00634816	up	4.8679	4.8679	2.2833	7.46742	7.70064	8.2278	8.84345	10.1334	9.82668	11.2082	10.5647	11.4318	chr3	X-box binding protein 1
100030975	KCNMB1	0.00273886	0.000609339	up	4.86485	4.86485	2.28239	4.96034	3.88188	3.47232	3.17626	4.52782	6.59792	6.13077	6.64452	5.77126	chr1	potassium calcium-activated channel subfamily M regulatory beta subunit 1
100027114	GFRA1	0.000453997	5.8254e-05	up	4.85968	4.85968	2.28086	8.93121	9.99852	10.1466	9.59206	9.461	12.0266	12.2978	11.4451	11.8575	chr1	GDNF family receptor alpha 1
100027604	LOC100027604	0.0199796	0.00793318	up	4.85642	4.85642	2.27989	2.683	4.46685	3.95241	6.06555	3.57673	6.49075	6.80674	6.46789	5.94982	chr2	guanylate-binding protein 6-like
100031954	ATP6V1C2	0.00121902	0.000211113	up	4.85427	4.85427	2.27925	3.48137	3.71196	2.56009	3.80429	4.37028	5.78163	5.69555	5.75746	6.22477	chr1	ATPase H+ transporting V1 subunit C2
103099977	POLR1G	0.00396333	0.000990966	up	4.83972	4.83972	2.27492	6.96428	5.02421	5.75147	5.25483	6.60755	8.49439	8.26495	8.26728	7.75494	chr4	RNA polymerase I subunit G
100021566	NLE1	0.0122551	0.00429881	up	4.82749	4.82749	2.27127	8.01647	5.10428	6.76526	7.00963	7.68084	9.14259	9.33111	9.34081	8.93177	chr2	notchless homolog 1
100029516	ACVR2B	0.0290267	0.0125381	up	4.82748	4.82748	2.27127	7.92299	7.18499	7.92155	5.52418	4.87929	8.96235	9.1275	8.99498	8.74665	chr6	activin A receptor type 2B
100032719	F11R	0.0324086	0.014419	up	4.8139	4.8139	2.26721	8.84971	8.3132	8.22051	6.67016	5.37028	9.33229	9.86908	9.89516	9.91138	chr2	F11 receptor
100017040	SCYL1	0.0489765	0.0239135	up	4.81259	4.81259	2.26681	8.69682	5.87552	7.66278	9.29984	10.0714	10.4579	10.49	10.6008	10.8037	chr8	SCY1 like pseudokinase 1
100021967	ZADH2	0.000441283	5.60565e-05	up	4.80877	4.80877	2.26567	8.43557	8.38438	8.2686	8.60405	9.53325	10.8745	11.1608	11.0698	10.5383	chr3	zinc binding alcohol dehydrogenase domain containing 2
103102769	LOC103102769	0.043185	0.0204405	up	4.8054	4.8054	2.26466	4.09018	2.29692	3.22306	4.56649	0.669838	5.65944	4.97197	5.15576	5.14865	chr1	procyclic form-specific polypeptide B1-alpha-like
100012131	LOC100012131	0.00919663	0.0029722	up	4.80462	4.80462	2.26442	5.06633	3.03389	4.15835	5.59947	5.16169	6.71948	6.88931	6.5311	7.33359	chr2	histone H3
100024612	RPL15	0.00127332	0.000222591	up	4.79978	4.79978	2.26297	12.3159	11.3513	11.4433	10.6435	12.1518	13.7555	13.6416	13.9042	14.0753	chr8	ribosomal protein L15
100017117	TDRD5	0.00035924	4.25091e-05	up	4.79682	4.79682	2.26208	6.58125	6.50637	6.43046	5.48501	6.32805	8.07126	8.75947	8.84495	8.43754	chr2	tudor domain containing 5
100618659	PSMG4	0.00910209	0.00293223	up	4.78548	4.78548	2.25866	7.02123	5.51931	6.01952	6.11965	8.16561	8.71649	8.622	9.09362	8.87881	chr3	proteasome assembly chaperone 4
100030021	PSRC1	0.00939937	0.00305689	up	4.78211	4.78211	2.25765	8.64903	5.99736	7.0189	6.16979	7.06088	9.11682	9.23852	9.53485	9.05717	chr2	proline and serine rich coiled-coil 1
100028488	ZFAND2A	0.0098777	0.00325273	up	4.78089	4.78089	2.25728	4.75439	3.71196	5.55004	6.41727	5.55248	7.20788	7.05447	7.98053	7.57515	chr6	zinc finger AN1-type containing 2A
100017398	LOC100017398	0.0106504	0.00357449	up	4.78047	4.78047	2.25715	4.3689	4.29692	4.06259	5.54972	5.60844	6.07454	7.09554	6.68042	8.28735	chr6	histone H2A type 2-B-like
100019265	VSTM4	0.00370547	0.000905653	up	4.77835	4.77835	2.25651	6.64875	5.75635	5.54498	6.24039	6.32805	7.3753	9.03723	7.91658	9.11177	chr1	V-set and transmembrane domain containing 4
100010658	YAP1	0.0317734	0.0140478	up	4.76791	4.76791	2.25336	11.6694	10.0282	9.29668	8.61366	8.00746	12.159	11.6497	11.7734	11.5237	chr4	Yes1 associated transcriptional regulator
103103144	MCPH1	0.0270373	0.011489	up	4.75934	4.75934	2.25076	8.08556	6.95989	6.41889	4.86637	4.95524	8.64803	8.37956	8.63753	8.36669	chr1	microcephalin 1
100016569	ENO3	0.020742	0.00830849	up	4.74276	4.74276	2.24573	6.22137	7.01574	7.9091	9.41244	7.0661	9.52045	9.23734	9.99423	10.3307	chr2	enolase 3
100026202	SLC10A7	0.0110032	0.00373328	up	4.73732	4.73732	2.24407	6.17439	4.4124	5.35595	5.19256	3.37028	7.0462	7.64154	6.88907	7.00393	chr5	solute carrier family 10 member 7
100018150	CDC25A	0.0431932	0.0204473	up	4.73727	4.73727	2.24405	10.6609	8.8348	8.3717	6.90665	7.17763	11.1128	10.5971	10.8288	9.99895	chr6	cell division cycle 25A
100018659	HPGD	0.000303312	3.35703e-05	up	4.73645	4.73645	2.24381	8.39978	8.2742	7.91409	7.32276	7.58273	9.9973	10.2393	10.4968	9.83672	chr5	15-hydroxyprostaglandin dehydrogenase
100022633	SAPCD2	0.0407132	0.019027	up	4.73047	4.73047	2.24198	8.53774	5.17139	6.49083	7.58719	5.04488	8.51888	8.71649	8.9545	9.04369	chr1	suppressor APC domain containing 2
100028468	PUS1	0.00068405	9.96343e-05	up	4.72676	4.72676	2.24085	8.32686	7.21975	6.76303	7.03875	7.38408	9.42327	9.61596	9.76845	9.54171	chr3	pseudouridine synthase 1
100016170	CHEK1	0.0473561	0.0229715	up	4.72304	4.72304	2.23971	9.72707	8.21579	7.63124	5.47171	6.86459	9.49487	9.78113	10.1652	9.84597	chr4	checkpoint kinase 1
100019062	STYK1	0.00392295	0.000976063	up	4.72132	4.72132	2.23919	4.0583	2.29692	4.06965	2.88675	3.44243	4.8926	5.72248	5.84113	5.90378	chr8	serine/threonine/tyrosine kinase 1
100617164	PDK1	0.0105701	0.00354181	up	4.71155	4.71155	2.2362	8.90276	8.8257	7.91169	6.83265	6.62403	10.2259	10.1327	10.0869	9.77669	chr4	pyruvate dehydrogenase kinase 1
100020365	EDAR	0.00397618	0.00099641	up	4.70045	4.70045	2.2328	3.32937	3.29692	3.42871	3.52418	1.66984	5.29244	5.79126	4.69535	5.35135	chr7	ectodysplasin A receptor
100024105	CASZ1	0.0121437	0.0042449	up	4.69282	4.69282	2.23045	7.17625	4.88188	5.16495	4.36068	5.81959	7.29143	7.69177	7.79589	8.06541	chr4	castor zinc finger 1
100014003	IER5L	6.65698e-05	4.95439e-06	up	4.69281	4.69281	2.23045	8.85728	8.66906	8.62169	9.51449	9.10238	11.1494	11.1027	11.0649	11.4166	chr1	immediate early response 5 like
103095932	PALM3	0.00355506	0.000858205	up	4.69221	4.69221	2.23027	3.85988	2.29692	3.9975	4.20868	3.83976	5.79477	5.64499	5.56199	6.48152	chr3	paralemmin 3
107650292	LOC107650292	0.0444679	0.0212109	up	4.67033	4.67033	2.22352	6.51649	5.76821	6.70047	6.80639	3.12927	8.381	7.88646	7.76212	8.00117	chrX	uncharacterized LOC107650292
100026122	INO80B	0.00108649	0.000182842	up	4.6679	4.6679	2.22277	9.03901	7.80337	8.08383	8.61043	9.38226	10.8891	10.9215	10.7388	10.6768	chr5	INO80 complex subunit B
100009741	LRRC75A	0.0484486	0.0236036	up	4.66739	4.66739	2.22262	4.32937	1.71196	4.10441	5.76122	4.42473	6.01486	5.47769	6.48636	7.1769	chr2	leucine rich repeat containing 75A
100019798	B3GNT9	0.0020641	0.000419313	up	4.66722	4.66722	2.22256	6.8075	5.71196	6.18734	7.46837	5.91777	8.37019	8.54764	8.65775	8.98903	chr1	UDP-GlcNAc:betaGal beta-1,3-N-acetylglucosaminyltransferase 9
100029477	IRAK1	0.000526322	7.11516e-05	up	4.65934	4.65934	2.22013	7.70508	6.26655	6.43456	6.63439	6.52782	8.94709	8.99134	8.93758	8.85921	chrX	interleukin 1 receptor associated kinase 1
100023694	PLIN3	0.00308368	0.00071175	up	4.64738	4.64738	2.21642	9.50928	8.07828	7.82688	7.59947	8.28086	9.89943	10.7063	10.6785	10.6173	chr3	perilipin 3
100022570	TLL2	0.00449281	0.00116748	up	4.64691	4.64691	2.21627	7.96825	8.39495	8.60084	8.32693	6.75642	9.46839	10.712	10.1163	10.6063	chr1	tolloid like 2
100010878	ME2	0.0150805	0.00555436	up	4.644	4.644	2.21537	8.90864	8.71102	8.57752	7.29388	6.22443	10.4317	10.0564	10.2657	9.88008	chr3	malic enzyme 2
100033320	AHSA2	0.00374369	0.000918087	up	4.63572	4.63572	2.21279	5.57713	5.84124	5.91013	7.07168	6.7724	8.76144	7.54172	8.97896	8.50712	chr1	activator of HSP90 ATPase homolog 2
100029489	C6H9orf64	0.0246827	0.0102434	up	4.63441	4.63441	2.21238	6.53448	5.95989	6.22306	5.80429	3.2548	7.76376	7.86128	7.84857	7.59714	chr6	chromosome 6 C9orf64 homolog
100021284	TARS1	0.000380217	4.58442e-05	up	4.63402	4.63402	2.21226	10.4111	10.5813	10.2183	9.67043	9.34315	12.1758	12.3421	12.4045	12.1061	chr3	threonyl-tRNA synthetase 1
100022779	GLA	0.000661105	9.5325e-05	up	4.62753	4.62753	2.21024	8.02672	6.90178	6.7164	6.9258	7.51219	9.33437	9.73401	9.55802	9.08087	chrX	galactosidase alpha
100028441	EYA1	0.001715	0.000330459	up	4.624	4.624	2.20914	7.02351	6.49332	6.29706	5.99129	5.9146	9.07309	8.66494	8.86728	7.60707	chr3	EYA transcriptional coactivator and phosphatase 1
100015046	CREB3L1	0.0138845	0.00501572	up	4.60961	4.60961	2.20465	7.15662	5.71151	6.59529	7.59947	6.81959	7.52113	9.27824	9.15822	9.96698	chr5	cAMP responsive element binding protein 3 like 1
100010830	ELL2	0.0100296	0.00331708	up	4.6087	4.6087	2.20436	6.578	6.61885	6.51816	8.71683	7.80426	9.76524	9.00005	9.91641	9.12462	chr3	elongation factor for RNA polymerase II 2
100029986	GRB10	0.0103786	0.00345717	up	4.60262	4.60262	2.20246	10.785	9.46362	9.12022	8.45554	8.10565	11.0283	11.5656	11.5601	11.3999	chr6	growth factor receptor bound protein 10
100022768	DVL3	0.00200709	0.000404065	up	4.58441	4.58441	2.19674	9.97045	7.94686	8.9001	9.01569	8.92197	10.9724	11.253	10.9792	11.3863	chr2	dishevelled segment polarity protein 3
100017224	NIT2	4.69465e-05	3.28016e-06	up	4.58388	4.58388	2.19657	7.54492	7.89167	8.35221	8.02216	7.5643	10.1351	9.99322	9.90007	10.2581	chr4	nitrilase family member 2
100011874	EEF1G	0.00317269	0.000738161	up	4.5832	4.5832	2.19635	12.9698	11.059	12.2619	11.4458	12.6035	14.0704	14.3077	14.1751	14.5042	chr5	eukaryotic translation elongation factor 1 gamma
100015509	PROM1	0.0304301	0.0133237	up	4.57835	4.57835	2.19483	10.1444	9.086	8.73646	8.35066	6.5382	10.1593	11.2668	10.6082	11.0297	chr5	prominin 1
100022416	DLC1	0.0304984	0.0133556	up	4.57159	4.57159	2.1927	8.41565	6.38382	7.11724	9.54475	9.34932	10.3341	10.4593	10.2892	10.3368	chr5	DLC1 Rho GTPase activating protein
100026105	AK2	0.0042888	0.00109836	up	4.56697	4.56697	2.19124	10.8254	9.69495	9.16362	8.52989	9.31712	11.8308	11.4658	11.8994	11.5937	chr4	adenylate kinase 2
100027500	CASP7	0.00444617	0.00115287	up	4.56415	4.56415	2.19035	6.38074	4.71196	4.33015	4.30179	5.28455	7.2583	7.27916	7.01167	7.2196	chr1	caspase 7
100024050	SPC25	0.0336378	0.0150825	up	4.55962	4.55962	2.18892	8.31456	7.30471	6.2183	4.8066	5.55614	8.27214	8.50223	8.76307	8.97848	chr4	SPC25 component of NDC80 kinetochore complex
100029459	CDC45	0.0270017	0.0114684	up	4.55832	4.55832	2.1885	8.38112	6.17139	6.51004	5.25645	5.03677	8.58022	8.246	8.57727	8.43514	chr3	cell division cycle 45
100028388	FAM222A	0.00117381	0.000200728	up	4.54794	4.54794	2.18521	7.69744	6.68924	7.02951	7.22462	8.19927	9.95757	9.31097	9.70207	9.2423	chr3	family with sequence similarity 222 member A
100617065	TPM4	0.0117897	0.00408429	up	4.53395	4.53395	2.18077	12.3102	11.0533	10.5072	9.65492	9.91954	13.2015	12.5191	13.0095	12.7491	chr3	tropomyosin 4
100030957	OAF	0.000932471	0.000148747	up	4.53193	4.53193	2.18013	8.06332	6.84124	6.876	7.30928	8.05786	9.7893	9.67646	9.639	9.3339	chr4	out at first homolog
100020579	FAM204A	0.000936844	0.000150009	up	4.52579	4.52579	2.17817	7.77844	7.81812	6.98216	7.24527	8.58671	9.85758	9.71253	10.0311	9.84	chr1	family with sequence similarity 204 member A
100618619	ATP1B3	0.00428798	0.00109786	up	4.52242	4.52242	2.1771	8.9134	8.28939	8.47109	9.01365	9.91024	10.4011	11.3094	10.7331	11.943	chr7	ATPase Na+/K+ transporting subunit beta 3
103097873	COL22A1	0.0318509	0.0140929	up	4.51899	4.51899	2.176	8.15355	5.10428	5.7166	4.68112	5.57673	8.32682	7.60344	8.32553	7.83403	chr3	collagen type XXII alpha 1 chain
100032280	E2F1	0.0256628	0.0107671	up	4.50984	4.50984	2.17308	9.62603	7.55745	7.89548	6.88675	6.17763	9.8474	9.90038	9.48602	9.97318	chr1	E2F transcription factor 1
100019559	LOC100019559	0.0426828	0.0201427	up	4.49909	4.49909	2.16963	6.93752	4.17139	4.27891	5.71683	3.1934	7.12807	7.47819	6.73472	6.77599	chr6	cyclin-L2 pseudogene
100025819	PGAM2	0.0407855	0.0190719	up	4.48716	4.48716	2.1658	4.22553	2.29692	4.20395	3.91322	3.1934	5.18565	5.29998	4.62975	7.81424	chr1	phosphoglycerate mutase 2
100031128	SHC4	0.00584084	0.00164928	up	4.47176	4.47176	2.16084	6.14263	6.26142	6.85052	7.3474	7.58612	8.70345	9.50524	8.07017	9.71497	chr1	SHC adaptor protein 4
100023764	LRIG3	0.00428551	0.00109694	up	4.46501	4.46501	2.15866	9.57742	7.90014	7.6968	7.90187	7.55391	10.095	10.5111	10.4986	10.0341	chr8	leucine rich repeats and immunoglobulin like domains 3
100024355	HMOX1	0.00410724	0.00103791	up	4.45686	4.45686	2.15603	8.38344	6.23552	6.93513	6.78292	6.50273	9.33953	9.0321	9.07733	9.04693	chr8	heme oxygenase 1
100019908	RNF113A	0.00487441	0.00129763	up	4.44809	4.44809	2.15319	8.12234	6.10428	7.1943	6.84611	8.07072	9.22672	9.69174	9.23558	9.52889	chrX	ring finger protein 113A
100619791	GPX1	0.00620509	0.00178059	up	4.44777	4.44777	2.15308	9.96115	9.53373	9.58915	9.32877	11.285	11.631	11.779	12.0702	12.8903	chr6	glutathione peroxidase 1
100019816	ITGA9	0.000406019	4.98935e-05	up	4.44112	4.44112	2.15092	8.08109	7.03246	7.61681	8.00102	7.07788	9.45225	9.9568	9.7254	9.71664	chr6	integrin subunit alpha 9
100031949	PDIA6	0.00698931	0.00208402	up	4.4394	4.4394	2.15036	11.8864	11.1258	10.8417	10.4699	9.34081	12.6817	12.7809	13.0063	13.0642	chr1	protein disulfide isomerase family A member 6
100022012	RBM38	0.0025768	0.000562366	up	4.43666	4.43666	2.14947	8.04056	7.9969	7.26053	6.79364	6.53329	9.31515	9.31677	9.21788	10.048	chr1	RNA binding motif protein 38
100023631	LOC100023631	0.0279774	0.0120025	up	4.40646	4.40646	2.13962	8.60271	7.82945	9.71728	10.9552	10.398	11.1662	11.8762	11.5492	11.969	chr2	disintegrin and metalloproteinase domain-containing protein 11
100029785	RAD54B	0.0299268	0.0130361	up	4.40509	4.40509	2.13917	8.49717	7.06951	6.53671	5.12268	5.5402	8.83926	8.52776	8.84886	8.55382	chr3	RAD54 homolog B
100012492	RWDD4	0.00167306	0.000319761	up	4.39444	4.39444	2.13568	9.52492	9.40995	9.00687	7.90426	8.38664	10.9317	10.9259	11.0673	11.004	chr5	RWD domain containing 4
100027325	CHST14	0.00134753	0.00023948	up	4.39208	4.39208	2.1349	7.26797	6.17139	6.22306	5.62372	6.02739	7.97421	8.66292	8.43351	8.51979	chr1	carbohydrate sulfotransferase 14
100011625	HS3ST6	0.0308782	0.013566	up	4.37725	4.37725	2.13002	7.21201	4.79942	4.64755	6.06555	7.4512	8.3372	7.67871	8.08396	8.56082	chr6	heparan sulfate-glucosamine 3-sulfotransferase 6
100012883	FKBP10	0.0300026	0.0130796	up	4.36621	4.36621	2.12638	10.1911	8.85236	8.87184	7.42073	6.88416	10.2992	10.6655	10.3805	10.9365	chr2	FKBP prolyl isomerase 10
103102093	LPAR6	0.00121902	0.000211193	up	4.34011	4.34011	2.11773	7.94189	6.95989	6.24503	7.10053	7.17763	8.97848	9.55787	9.07741	9.19716	chr4	lysophosphatidic acid receptor 6
100024839	RAB34	0.0120647	0.00420908	up	4.31713	4.31713	2.11007	8.91562	6.38066	7.74236	8.23581	6.73191	9.63761	9.84248	9.84232	9.52297	chr2	RAB34, member RAS oncogene family
100016114	RIPK4	0.00529852	0.00145382	up	4.3147	4.3147	2.10926	4.15944	3.51931	3.92933	2.88675	4.52782	5.00045	5.74216	6.55698	6.35558	chr4	receptor interacting serine/threonine kinase 4
100025978	RCC2	0.0076494	0.00234322	up	4.30856	4.30856	2.10721	12.0464	10.5865	10.847	9.87535	9.78266	13.0958	12.5211	12.8558	12.4664	chr4	regulator of chromosome condensation 2
100010128	LOC100010128	0.0372497	0.0170843	up	4.30319	4.30319	2.10541	3.85988	2.29692	4.01952	5.10914	3.37028	4.88842	6.83657	4.86761	6.75364	chr7	acid-sensing ion channel 4-like
100024795	G3BP1	0.0153055	0.00566817	up	4.29619	4.29619	2.10306	11.6206	11.1879	10.9778	9.24856	9.38185	12.9096	12.5131	12.6317	12.2912	chr1	G3BP stress granule assembly factor 1
100032344	MYC	0.00125216	0.000218041	up	4.29189	4.29189	2.10161	9.63899	9.68494	9.67571	8.56805	8.49427	11.5421	11.1778	11.3724	11.1637	chr3	MYC proto-oncogene, bHLH transcription factor
100025169	PIM3	0.00501944	0.00134928	up	4.29009	4.29009	2.10101	8.47804	6.56994	7.47497	8.47378	8.40116	9.81059	9.87008	10.0252	10.2165	chr8	Pim-3 proto-oncogene, serine/threonine kinase
103094760	MAVS	0.0145323	0.00530008	up	4.29001	4.29001	2.10098	8.36993	5.92141	7.26049	8.47313	7.30768	9.05157	9.95664	9.3806	9.88123	chr1	mitochondrial antiviral signaling protein
100029209	NFKB2	0.0119316	0.00415452	up	4.28717	4.28717	2.10002	6.84358	5.67804	5.99763	6.23703	8.16986	8.22646	8.69882	8.5688	9.24692	chr1	nuclear factor kappa B subunit 2
100018472	FAM162A	0.000174191	1.65039e-05	up	4.28494	4.28494	2.09927	7.83422	7.68159	7.93223	7.77842	8.03397	9.93646	9.47786	9.7791	10.612	chr4	family with sequence similarity 162 member A
100031408	LBH	0.0125691	0.00444484	up	4.28439	4.28439	2.09909	9.72882	10.3906	10.0823	9.02061	7.90585	11.6045	10.9682	11.4822	12.0441	chr1	LBH regulator of WNT signaling pathway
100027600	SDR42E1	0.0348174	0.0157416	up	4.27462	4.27462	2.09579	3.55176	4.29692	4.49869	5.03768	1.66984	5.79209	5.30344	6.18351	6.34805	chr1	short chain dehydrogenase/reductase family 42E, member 1
100032259	CNKSR3	0.00140407	0.000251554	up	4.27009	4.27009	2.09427	7.48137	6.77719	5.96381	7.09187	7.13744	9.45217	8.5788	8.91916	8.98828	chr2	CNKSR family member 3
103103180	LOC103103180	0.00140104	0.000250632	up	4.26652	4.26652	2.09306	7.54423	6.27745	6.30066	6.27907	6.46425	8.19325	9.00007	8.45459	9.01685	chr6	gastrula zinc finger protein XlCGF8.2DB-like
100017417	CMSS1	0.000445109	5.68279e-05	up	4.2645	4.2645	2.09238	7.05827	6.66616	6.34119	5.96475	6.58002	8.6338	8.78081	8.96251	8.08071	chr4	cms1 ribosomal small subunit homolog
100032339	SNX9	0.00214511	0.000443513	up	4.259	4.259	2.09051	9.49411	8.19522	8.35991	8.27907	7.64138	10.1952	10.6726	10.334	10.7361	chr2	sorting nexin 9
100019281	FZD7	0.00382878	0.000947241	up	4.25449	4.25449	2.08899	10.0843	8.88188	8.18458	9.46418	8.43471	11.0583	11.481	10.9777	10.8787	chr7	frizzled class receptor 7
100014995	FLNC	0.00436673	0.00112719	up	4.25026	4.25026	2.08755	9.43137	8.57482	9.64658	8.68373	8.05354	10.4107	11.128	10.5989	11.7246	chr8	filamin C
100022528	ALDH1L2	0.0257121	0.0107895	up	4.24714	4.24714	2.08649	8.42154	9.27034	9.44833	7.28668	8.26975	9.21261	11.6344	10.4969	11.1594	chr8	aldehyde dehydrogenase 1 family member L2
100019603	RPS9	0.0470341	0.0227866	up	4.24524	4.24524	2.08585	12.5563	9.43603	11.1857	11.1011	13.2505	13.4666	13.4162	13.6329	13.8514	chr4	ribosomal protein S9
103095503	LOC103095503	0.00099113	0.000162196	up	4.24253	4.24253	2.08493	5.43557	5.20381	6.3053	6.46278	5.32805	7.6572	8.06666	7.77256	7.83169	chr4	nascent polypeptide-associated complex subunit alpha pseudogene
100617378	MRTFA	0.00776661	0.00238916	up	4.21989	4.21989	2.07721	7.37861	5.29692	6.876	7.71056	6.81586	8.72818	8.75036	9.09581	8.99685	chr8	myocardin related transcription factor A
100013838	PSMD10	0.00441658	0.0011446	up	4.21859	4.21859	2.07676	7.84594	7.16317	6.83622	6.9165	8.65141	9.5399	9.10922	9.58811	10.0004	chrX	proteasome 26S subunit, non-ATPase 10
100025028	RPS8	0.00725319	0.00218636	up	4.21717	4.21717	2.07627	13.0909	11.3627	12.4076	11.2246	13.0864	14.0749	14.2864	14.2727	14.6089	chr2	ribosomal protein S8
100012926	P3H4	0.00256128	0.000557107	up	4.21551	4.21551	2.07571	6.72168	6.06951	6.1748	5.20868	4.99177	7.97099	7.9248	7.65619	8.08401	chr2	prolyl 3-hydroxylase family member 4 (inactive)
100023165	GPC4	0.0346086	0.0156118	up	4.2149	4.2149	2.0755	12.5054	10.4702	10.2604	9.42591	9.26229	11.8189	12.925	12.5366	12.5608	chrX	glypican 4
100014939	ARAP1	0.00113545	0.000192548	up	4.21267	4.21267	2.07474	7.87136	7.03389	7.67191	8.72485	8.06158	9.92622	10.1104	9.91172	9.84146	chr4	ArfGAP with RhoGAP domain, ankyrin repeat and PH domain 1
100010795	HYI	0.0455252	0.0218359	up	4.20986	4.20986	2.07377	5.44484	4.4124	3.43456	5.49819	7.35517	7.24584	7.29968	7.2741	7.3916	chr1	hydroxypyruvate isomerase (putative)
619384	FGF2	0.0137092	0.00493797	up	4.20724	4.20724	2.07287	3.32021	1.58318	2.57401	3.47699	4.29199	4.7481	5.54335	4.88959	5.30756	chr5	fibroblast growth factor 2
100014822	HS1BP3	0.010719	0.00360409	up	4.20394	4.20394	2.07174	7.31257	6.03389	6.86813	8.76304	7.21416	9.55489	9.02249	9.39201	9.27101	chr1	HCLS1 binding protein 3
100032318	LRATD2	0.00195774	0.000390536	up	4.20171	4.20171	2.07098	9.03673	8.6835	8.81827	7.58101	8.06644	9.9752	10.4265	10.7749	10.8561	chr3	LRAT domain containing 2
100013531	INAVA	0.0386114	0.0178531	up	4.19819	4.19819	2.06977	8.6918	6.78877	6.42634	5.86657	4.95524	8.71551	8.38817	8.76037	8.598	chr2	innate immunity activator
100028243	LOC100028243	0.00769418	0.00235958	up	4.19507	4.19507	2.06869	12.6003	10.5714	10.9922	11.6342	11.9873	13.0033	13.6461	13.5121	14.3416	chr6	histone H1x
100014248	SAP30	0.0118169	0.00410257	up	4.19411	4.19411	2.06837	8.41683	7.32667	6.49083	5.76122	7.43139	9.50042	9.10555	9.12804	8.881	chr5	Sin3A associated protein 30
100018216	JDP2	0.0319155	0.014128	up	4.18912	4.18912	2.06665	5.8033	6.66616	7.24035	8.14728	8.5402	8.22264	9.33281	9.63144	10.1975	chr1	Jun dimerization protein 2
100025507	MED15	0.011615	0.00400875	up	4.16693	4.16693	2.05898	8.79108	6.87156	7.97183	9.07092	9.4079	10.3715	10.4783	10.424	10.6528	chr3	mediator complex subunit 15
100028545	FKBP5	0.0357866	0.0162843	up	4.16684	4.16684	2.05895	8.7276	7.6754	7.45082	6.2424	5.28455	8.97629	8.88081	9.17569	9.50763	chr2	FKBP prolyl isomerase 5
100026674	SLC41A3	0.0100095	0.00330839	up	4.16337	4.16337	2.05775	6.68383	7.32694	7.56197	6.47013	5.0961	8.43936	8.96737	8.75333	8.58212	chr6	solute carrier family 41 member 3
100013836	PSMC2	5.58894e-05	4.02509e-06	up	4.15988	4.15988	2.05654	8.78789	8.86552	8.41406	8.79618	8.13336	10.6934	10.8006	10.7322	10.3976	chr8	proteasome 26S subunit, ATPase 2
103105479	LOC103105479	0.00362714	0.000882633	up	4.15912	4.15912	2.05628	7.67317	6.90178	5.99194	5.71683	6.55248	8.51029	8.55914	8.57322	8.85142	chr3	serine/threonine-protein kinase 3-like
100022262	HSPD1	0.000661105	9.53785e-05	up	4.14656	4.14656	2.05192	11.782	11.6272	11.3628	11.3915	10.8756	13.9388	13.0555	13.842	13.0027	chr4	heat shock protein family D (Hsp60) member 1
100023598	LOC100023598	0.0183389	0.00709352	up	4.14455	4.14455	2.05122	8.70757	8.6141	8.66389	11.1674	9.22713	10.7563	11.5884	11.5247	11.4395	chr2	mannosyl-oligosaccharide 1,2-alpha-mannosidase IA
100618785	LOC100618785	0.000207	2.04426e-05	up	4.14186	4.14186	2.05028	4.99865	5.67774	5.29706	4.84611	5.84476	7.29232	7.40716	7.28619	7.5469	chr8	polyadenylate-binding protein 1-like
100012222	NOXO1	0.0296103	0.0128514	up	4.13479	4.13479	2.04781	4.20384	3.71196	3.88202	5.54972	6.39776	6.21715	6.42061	7.54792	7.00181	chr6	NADPH oxidase organizer 1
100012195	DYRK1B	0.00335065	0.000792058	up	4.13055	4.13055	2.04634	9.58806	7.49332	8.31275	8.67828	8.74398	10.6316	10.5364	10.492	10.7784	chr4	dual specificity tyrosine phosphorylation regulated kinase 1B
100033145	PINX1	0.00167723	0.000321109	up	4.12924	4.12924	2.04588	7.18458	6.51931	6.35017	5.38453	6.49257	8.54225	8.5552	8.44792	8.18306	chr1	PIN2 (TERF1) interacting telomerase inhibitor 1
100017749	DCTPP1	0.0164487	0.00617233	up	4.11577	4.11577	2.04116	9.37861	7.01574	7.83311	6.83577	8.4932	10.2772	9.79246	10.2156	9.52455	chr6	dCTP pyrophosphatase 1
103100348	LOC103100348	0.0390323	0.0180849	up	4.11181	4.11181	2.03978	4.11364	3.29692	3.22306	2.88675	0.669838	5.48515	4.32733	5.17409	4.52469	chr3	uncharacterized LOC103100348
100021737	LOC100021737	0.0169308	0.00640731	up	4.10906	4.10906	2.03881	7.2671	6.127	6.25513	6.27652	4.3328	8.5132	7.8743	8.23573	7.73884	chr6	ribulose-phosphate 3-epimerase-like
100028405	CRYBG1	0.00165711	0.000315924	up	4.09984	4.09984	2.03557	5.40737	6.17139	6.78248	6.30179	6.98272	8.77269	8.1812	8.23271	8.27228	chr2	crystallin beta-gamma domain containing 1
100021233	PARPBP	0.0181189	0.00696527	up	4.08782	4.08782	2.03133	7.82774	6.54835	6.14488	4.90067	5.65796	8.26797	7.81653	8.43072	8.47379	chr8	PARP1 binding protein
100618332	CC2D1B	0.0248905	0.0103483	up	4.08205	4.08205	2.02929	8.22504	6.63082	8.37273	8.79739	9.95377	10.1266	10.4628	10.6746	10.437	chr2	coiled-coil and C2 domain containing 1B
100027350	KIFC1	0.0462409	0.0223143	up	4.0819	4.0819	2.02924	11.4375	9.28701	9.63547	7.71294	8.33112	11.1697	11.1128	11.5357	11.422	chr2	kinesin family member C1
107649947	BRMS1	0.048518	0.0236506	up	4.08116	4.08116	2.02898	6.18181	3.51931	5.27891	6.10796	7.4113	8.08352	7.42877	7.62941	7.77366	chr8	BRMS1 transcriptional repressor and anoikis regulator
100025302	SCNN1D	0.00596576	0.0016937	up	4.07683	4.07683	2.02745	4.13672	3.79942	3.93088	4.86454	5.77089	6.31873	6.24922	6.9214	6.6224	chr4	sodium channel epithelial 1 subunit delta
100014283	GDNF	0.0431974	0.0204528	up	4.07265	4.07265	2.02597	2.32937	4.92141	5.89399	4.88675	4.93662	7.15231	6.61669	5.93537	6.77403	chr3	glial cell derived neurotrophic factor
100023465	DAPK2	0.00301864	0.000693057	up	4.06891	4.06891	2.02464	7.4755	6.71945	7.13571	7.87375	7.25355	8.52921	9.38202	9.13175	10.222	chr1	death associated protein kinase 2
100020398	RAP2B	0.00268533	0.000595179	up	4.06003	4.06003	2.02149	8.96034	9.28561	9.44587	10.5435	10.3402	12.0773	11.661	11.7281	11.48	chr7	RAP2B, member of RAS oncogene family
103092490	LOC103092490	0.0286983	0.0123684	up	4.04408	4.04408	2.01581	7.72154	5.77954	6.30425	4.47726	5.4512	7.82044	7.53297	7.947	8.54988	chrX	uncharacterized LOC103092490
100015062	DNAJC21	2.15457e-05	1.25792e-06	up	4.03877	4.03877	2.01391	8.22584	8.43566	8.41579	8.97384	8.48035	10.5145	10.4175	10.6544	10.4944	chr3	DnaJ heat shock protein family (Hsp40) member C21
103100683	VASN	0.0110551	0.00375768	up	4.00779	4.00779	2.00281	8.15695	6.6088	7.1675	8.40816	7.76761	8.62982	9.51659	9.95926	10.3928	chr6	vasorin
100014550	COLGALT1	0.000587895	8.20727e-05	up	4.00756	4.00756	2.00272	9.0887	7.84104	8.91838	8.31674	8.52159	10.2401	10.6803	10.5596	10.6801	chr3	collagen beta(1-O)galactosyltransferase 1
100026028	EIF4G1	0.00753787	0.00229984	up	4.00743	4.00743	2.00268	12.8519	10.6479	11.6352	11.4561	10.8942	13.8108	13.5148	13.6048	13.0685	chr2	eukaryotic translation initiation factor 4 gamma 1
100022615	PRAG1	0.0068996	0.00205164	up	3.98888	3.98888	1.99598	8.48137	6.26655	8.11979	8.00684	7.55248	9.92748	9.48058	9.7783	9.5392	chr5	PEAK1 related, kinase-activating pseudokinase 1
100010009	GALE	0.00551103	0.00152919	up	3.98231	3.98231	1.9936	9.18928	7.05146	8.22893	8.08935	8.88339	10.1078	10.3089	10.3319	10.3798	chr4	UDP-galactose-4-epimerase
103102560	GCFC2	0.0393695	0.0182786	up	3.98194	3.98194	1.99347	8.56073	5.23428	6.46689	7.45862	8.14014	8.99964	9.28798	9.30003	9.07477	chr1	GC-rich sequence DNA-binding factor 2
100032601	TRIL	0.0456329	0.0218999	up	3.96962	3.96962	1.989	9.20816	7.12981	7.79935	10.1243	10.2519	10.817	11.1513	10.866	10.7324	chr8	TLR4 interactor with leucine rich repeats
100013257	CCND1	0.00633029	0.00182433	up	3.95755	3.95755	1.98461	11.0658	9.38438	9.19005	10.7004	10.5228	12.2419	11.9803	12.4284	11.9786	chr5	cyclin D1
100026778	PPP1R3D	0.000426938	5.35377e-05	up	3.95655	3.95655	1.98424	7.16507	7.95989	7.51429	7.99295	7.05354	9.62285	9.73907	9.14472	9.57892	chr1	protein phosphatase 1 regulatory subunit 3D
100020031	TCF12	0.0229134	0.0093458	up	3.9553	3.9553	1.98379	11.9909	11.6626	11.7819	10.6712	9.21962	13.2999	13.0811	12.8863	12.9289	chr1	transcription factor 12
103106289	LOC103106289	0.0459891	0.0221428	up	3.95205	3.95205	1.9826	4.99233	2.44892	4.29103	5.15977	2.37028	6.24309	5.3963	6.10383	5.59705	chr1	uncharacterized LOC103106289
100017782	PLOD3	0.000443219	5.64529e-05	up	3.93708	3.93708	1.97713	9.00522	7.92074	8.47103	8.9143	8.69733	10.236	10.8983	10.5893	10.5917	chr2	procollagen-lysine,2-oxoglutarate 5-dioxygenase 3
107649340	PPAT	0.0209265	0.00839877	up	3.92859	3.92859	1.97401	9.304	8.47005	8.20736	7.84611	6.30646	10.2802	9.71685	10.2296	9.77661	chr5	phosphoribosyl pyrophosphate amidotransferase
103105151	LOC103105151	0.00613423	0.00175442	up	3.92856	3.92856	1.974	5.7001	3.52115	4.531	4.36188	4.99243	6.1451	6.76924	6.71192	6.75498	chr8	uncharacterized LOC103105151
790902	MODO-UB	0.0107647	0.00362382	up	3.92819	3.92819	1.97386	6.35666	5.88069	6.88316	8.12361	7.61512	8.55913	9.06625	8.77488	9.38261	chr2	MHC class I antigen
100017449	CTSK	0.0066555	0.00195056	up	3.9245	3.9245	1.97251	7.79843	7.35639	7.78861	9.24731	8.64425	9.55273	10.6026	10.0216	10.3812	chr2	cathepsin K
103100146	LOC103100146	0.0064113	0.00185502	up	3.92186	3.92186	1.97154	3.65052	2.11609	2.51465	4.04896	3.67921	5.05337	5.00012	5.21412	5.42609	chr1	uncharacterized LOC103100146
100617366	EPB41L4A	0.0074301	0.00225443	up	3.90783	3.90783	1.96637	4.2875	2.29692	3.58984	2.96475	2.2548	4.88364	4.94292	5.17935	5.17461	chr6	erythrocyte membrane protein band 4.1 like 4A
100015819	SPATA5	0.00288195	0.000651882	up	3.90396	3.90396	1.96494	8.41879	6.73433	7.35234	7.98106	8.31528	9.7815	9.81147	9.70308	9.60515	chr5	spermatogenesis associated 5
100024391	LPIN1	0.0185835	0.00722348	up	3.89611	3.89611	1.96203	8.86046	6.90669	8.36826	9.11148	9.75363	10.5151	10.239	10.7424	10.752	chr1	lipin 1
100019990	LIPG	0.00125907	0.000219587	up	3.89439	3.89439	1.9614	7.36597	7.81734	6.67892	6.7038	7.82516	9.08498	9.01183	9.46498	9.39676	chr3	lipase G, endothelial type
103092957	SSBP4	0.00337279	0.000798896	up	3.89376	3.89376	1.96116	8.28004	7.21805	7.24721	7.63111	6.3305	9.59971	9.06798	9.34144	9.20105	chr3	single stranded DNA binding protein 4
554241	SSR4	0.00289809	0.000656321	up	3.88975	3.88975	1.95968	11.0903	10.5683	10.647	10.1371	11.976	12.6797	12.8354	12.7913	13.0674	chrX	signal sequence receptor subunit 4
100013152	LOC100013152	0.00156225	0.000291045	up	3.88392	3.88392	1.95751	5.95077	5.95989	5.85656	5.75602	4.52782	7.65986	7.61376	7.65841	7.33888	chr8	patatin-like phospholipase domain-containing protein 3
100618166	ZNF710	0.0101071	0.00334819	up	3.8825	3.8825	1.95699	10.4799	8.05181	8.63513	9.04326	8.50589	10.9922	10.7385	10.7845	11.0855	chr1	zinc finger protein 710
100617081	EFEMP2	0.0203177	0.00810335	up	3.87521	3.87521	1.95428	9.01853	6.37793	7.5309	7.86085	8.93245	9.64709	9.93943	9.7896	10.2175	chr8	EGF containing fibulin extracellular matrix protein 2
100018420	RPS17	0.00328993	0.000773234	up	3.86708	3.86708	1.95124	11.9202	11.6259	11.5237	10.4765	12.3245	13.3269	13.2914	13.5987	13.8847	chr1	ribosomal protein S17
100619699	CIDEA	0.00400618	0.00100529	up	3.86433	3.86433	1.95022	4.48137	4.03389	4.01952	3.71683	5.50273	5.78748	6.51735	6.45489	6.44462	chr3	cell death inducing DFFA like effector a
100013409	AOPEP	7.02433e-05	5.32327e-06	up	3.86098	3.86098	1.94897	6.11364	5.88188	5.99194	6.53675	5.97271	8.08132	8.29794	8.13928	7.67488	chr6	aminopeptidase O (putative)
100016048	KLF13	0.0117235	0.0040542	up	3.85034	3.85034	1.94499	7.21472	8.65056	8.80419	9.66373	8.71855	10.2228	10.8454	10.1064	11.0467	chr1	Kruppel like factor 13
100021794	RASEF	0.00562356	0.00156938	up	3.84551	3.84551	1.94317	5.18181	3.71196	4.26053	3.30179	4.37028	5.6435	6.31323	5.82685	6.6502	chr6	RAS and EF-hand domain containing
100019709	KCTD9	0.0256172	0.0107393	up	3.84469	3.84469	1.94287	9.45554	7.70013	7.54121	6.31302	7.15365	9.40719	9.34005	9.71716	9.83792	chr1	potassium channel tetramerization domain containing 9
100029274	SLC25A1	0.0100296	0.00331664	up	3.83973	3.83973	1.941	8.89387	7.61283	8.94595	9.10269	10.1333	10.8545	10.654	10.7126	11.2938	chr3	solute carrier family 25 member 1
100029405	NPM3	0.00552526	0.00153406	up	3.83891	3.83891	1.9407	7.39066	6.03389	7.49075	5.96438	5.94596	8.69677	8.42539	8.56281	8.33833	chr1	nucleophosmin/nucleoplasmin 3
100018367	MBD1	0.0188989	0.00738061	up	3.83759	3.83759	1.9402	9.12312	6.93113	8.31064	8.62183	9.82719	10.3354	10.5702	10.4779	10.6285	chrX	methyl-CpG binding domain protein 1
100015229	EIF5A	0.000906765	0.000143229	up	3.8364	3.8364	1.93975	12.929	11.6949	12.0195	11.9625	12.7582	14.3329	14.0349	14.3547	14.1278	chr2	eukaryotic translation initiation factor 5A
100010349	LOC100010349	0.0475152	0.0230649	up	3.82846	3.82846	1.93676	8.05123	8.1549	7.93358	5.20868	6.38408	8.32113	9.15859	9.30771	9.54561	chrX	transmembrane 9 superfamily member 2-like
100019239	COPS6	0.00011924	1.02034e-05	up	3.82703	3.82703	1.93622	7.08722	6.74538	7.17234	6.59947	7.46426	8.81565	9.1985	8.85182	8.93387	chr2	COP9 signalosome subunit 6
100032179	TTC7A	0.00131882	0.000231979	up	3.82231	3.82231	1.93445	7.30027	6.05181	6.90587	7.57475	6.81959	8.6853	8.90842	8.78746	9.07842	chr1	tetratricopeptide repeat domain 7A
100021133	MYL4	0.0458679	0.0220688	up	3.82193	3.82193	1.9343	7.28873	5.99736	7.41807	8.0962	9.35459	9.07641	9.38883	9.20674	10.5892	chr2	myosin light chain 4
100012010	MTA2	0.0236453	0.00971654	up	3.81871	3.81871	1.93308	11.636	9.95791	10.8282	9.39959	8.7615	12.123	12.0881	12.007	11.9808	chr5	metastasis associated 1 family member 2
103099976	LOC103099976	0.0124287	0.00437746	up	3.80921	3.80921	1.92949	9.00153	6.95989	8.17152	7.88775	9.21776	9.64252	10.391	10.1059	10.5693	chr4	nectin-2
100028892	MICALL2	0.00946138	0.0030819	up	3.8054	3.8054	1.92805	7.43128	5.84124	5.72142	6.5531	7.58752	8.30195	8.75972	8.90261	8.25556	chr6	MICAL like 2
100011479	PRDM5	0.0132404	0.00474165	up	3.78772	3.78772	1.92133	5.29558	3.51931	2.88202	3.65543	3.1934	5.70691	6.01461	5.63571	5.16468	chr5	PR/SET domain 5
100013931	CHD1L	0.0047613	0.0012582	up	3.78656	3.78656	1.92089	7.95848	6.61181	6.36317	6.35589	6.07721	8.39773	8.44422	8.97731	8.55753	chr2	chromodomain helicase DNA binding protein 1 like
100018810	MRPL57	0.00683179	0.00202497	up	3.78599	3.78599	1.92067	8.12523	6.86171	7.08365	7.32785	8.85595	9.54691	9.34616	9.56157	9.83156	chr4	mitochondrial ribosomal protein L57
100022002	PLA2R1	0.00747961	0.00227545	up	3.78232	3.78232	1.91927	6.71011	5.71196	5.32245	4.78292	4.62403	7.31166	7.03636	7.5417	7.50854	chr4	phospholipase A2 receptor 1
100619256	NRN1L	0.0108486	0.00365847	up	3.78068	3.78068	1.91864	3.24691	3.71196	3.22306	3.52418	5.2548	5.19504	5.42414	6.09836	6.12576	chr1	neuritin 1 like
100009954	CCDC71L	0.0132788	0.00475898	up	3.77713	3.77713	1.91729	6.47233	4.88188	5.96381	5.76122	4.1934	7.99423	7.23361	7.25975	6.99968	chr8	coiled-coil domain containing 71 like
100617435	ADORA2B	0.0459955	0.022149	up	3.77388	3.77388	1.91605	7.31426	5.61885	6.40976	7.76667	8.82719	8.33985	9.17921	8.99621	9.89831	chr2	adenosine A2b receptor
103092005	LOC103092005	0.00164969	0.0003135	up	3.76681	3.76681	1.91334	3.3689	3.29692	2.67557	3.41727	2.2548	5.38223	4.42252	4.9933	4.86608	chr3	uncharacterized LOC103092005
100012504	COMTD1	0.0234594	0.00961943	up	3.75939	3.75939	1.9105	5.74441	5.92141	6.04838	7.25193	8.26339	8.88566	8.76257	8.5005	8.07688	chr1	catechol-O-methyltransferase domain containing 1
100014584	PCTP	0.00425119	0.00108749	up	3.7377	3.7377	1.90215	6.92415	6.4124	5.91177	7.06997	7.74665	8.58885	8.30481	9.03649	8.9304	chr2	phosphatidylcholine transfer protein
100011063	RPS2	0.00844264	0.00265507	up	3.73498	3.73498	1.9011	13.9472	13.4676	13.6674	11.7353	13.1288	14.9151	15.1121	15.0526	15.2816	chr6	ribosomal protein S2
100019032	APRT	0.0235031	0.00964691	up	3.73256	3.73256	1.90016	8.38224	6.05181	7.28952	7.60497	8.97267	9.5214	9.73193	9.45975	9.52853	chr1	adenine phosphoribosyltransferase
100021282	CGAS	0.0346391	0.015635	up	3.72612	3.72612	1.89768	6.50374	6.51931	6.46698	4.27142	5.32328	6.7545	7.70176	7.59837	8.80386	chr2	cyclic GMP-AMP synthase
100010358	EIF2S3	0.00705881	0.00210714	up	3.71886	3.71886	1.89486	11.749	11.5853	11.1028	10.2694	9.81618	12.7528	12.7904	12.8437	12.8107	chr4	eukaryotic translation initiation factor 2 subunit gamma
100020612	RREB1	0.0109685	0.0037178	up	3.71654	3.71654	1.89396	9.13672	6.82222	7.10656	7.66714	7.96461	9.69399	9.91643	9.3084	9.61483	chr3	ras responsive element binding protein 1
107649975	LOC107649975	0.00239619	0.000510669	up	3.71651	3.71651	1.89395	2.3347	3.15822	3.92155	3.11372	2.45992	4.66897	5.16526	4.85683	4.8752	chr8	zinc finger protein 850-like
100025248	PRTFDC1	0.0108476	0.00365616	up	3.70003	3.70003	1.88754	11.0954	10.1382	9.48477	9.16098	9.12572	11.345	11.5332	11.5055	12.3705	chr8	phosphoribosyl transferase domain containing 1
100617336	LOC100617336	0.00193646	0.000385063	up	3.69822	3.69822	1.88683	6.97215	5.23552	6.44001	6.21135	6.21416	8.09904	8.13588	8.09954	8.07142	chr2	ZZ-type zinc finger-containing protein 3-like
100030083	PCNX3	0.0145275	0.00529342	up	3.6831	3.6831	1.88092	11.2619	8.8283	10.5962	10.8659	10.7021	12.1061	12.8212	12.2249	12.1752	chr8	pecanex 3
100016121	P3H3	0.00614059	0.00175719	up	3.67444	3.67444	1.87752	8.53555	7.78877	8.49717	8.41876	9.76905	9.90319	10.5403	10.5834	10.8906	chr8	prolyl 3-hydroxylase 3
103105620	LOC103105620	0.0200718	0.00797797	up	3.67101	3.67101	1.87618	9.51213	8.20445	8.00148	6.71822	8.78803	9.7774	10.3744	10.3177	10.0146	chr2	uncharacterized LOC103105620
100027054	CTSZ	0.00418734	0.0010617	up	3.66331	3.66331	1.87315	7.62297	7.19577	7.35667	8.73781	7.35634	9.03205	9.63761	9.347	10.0916	chr1	cathepsin Z
100027751	BMP7	0.00179802	0.000349769	up	3.66146	3.66146	1.87242	7.39218	7.03539	6.68937	6.68875	5.92723	8.34038	9.09094	8.42893	8.61576	chr1	bone morphogenetic protein 7
100017323	CSK	0.00204716	0.000414217	up	3.66017	3.66017	1.87191	10.7541	9.25316	10.0933	9.38643	10.2555	11.8527	11.6659	11.86	11.903	chr1	C-terminal Src kinase
100023698	CBLC	0.0265714	0.011235	up	3.66002	3.66002	1.87185	6.38826	3.95989	5.56384	5.30179	6.76787	7.04731	7.44291	7.42632	7.95619	chr4	Cbl proto-oncogene C
100033193	GPAT2	0.00796004	0.0024624	up	3.65887	3.65887	1.8714	3.8033	3.03389	3.49869	2.71683	4.41013	5.82993	5.61055	4.45489	5.56049	chr1	glycerol-3-phosphate acyltransferase 2, mitochondrial
100025247	MPST	0.00106688	0.000178365	up	3.65795	3.65795	1.87103	8.56458	7.4124	8.26053	8.02289	8.86213	10.12	10.046	10.0947	10.1214	chr8	mercaptopyruvate sulfurtransferase
100019343	SUCLG2	0.00448682	0.0011654	up	3.65533	3.65533	1.87	9.56352	7.92054	7.72319	8.69697	8.8485	10.3242	10.481	10.4591	10.4178	chr6	succinate-CoA ligase GDP-forming subunit beta
100024388	MIDEAS	0.00280661	0.000630452	up	3.65249	3.65249	1.86888	8.90259	7.46015	7.83	8.93962	7.9225	10.0074	10.1622	10.136	10.0139	chr1	mitotic deacetylase associated SANT domain protein
100620006	CCDC160	0.00212006	0.000436673	up	3.65129	3.65129	1.86841	7.94898	7.53214	6.90882	8.17508	8.45447	9.4812	9.47063	9.81239	9.92501	chrX	coiled-coil domain containing 160
100020049	C6H9orf40	0.00200983	0.00040534	up	3.64786	3.64786	1.86705	7.15944	7.17139	6.52972	5.71683	6.26975	8.60352	8.34126	8.469	8.33211	chr6	chromosome 6 open reading frame, human C9orf40
100024308	TOM1	0.041414	0.019422	up	3.64687	3.64687	1.86666	7.79676	5.46685	6.61537	7.6495	8.61031	8.52956	9.19207	8.99217	9.66386	chr8	target of myb1 membrane trafficking protein
100014885	CALU	0.0106918	0.00359131	up	3.64331	3.64331	1.86525	11.8267	11.5918	11.3536	10.2082	9.82592	12.5689	13.0928	12.8335	12.8107	chr8	calumenin
103093177	LOC103093177	0.00865823	0.00274288	up	3.64181	3.64181	1.86466	4.3689	4.66616	4.67557	6.22462	5.69221	6.61645	6.93323	6.86282	7.54808	chr3	uncharacterized LOC103093177
100014590	CEP72	0.033998	0.0152902	up	3.63759	3.63759	1.86298	6.63112	6.10428	5.43456	4.17626	3.91777	6.81725	6.91099	7.41532	7.31955	chr3	centrosomal protein 72
100032557	FKBP14	0.00728473	0.00219686	up	3.63734	3.63734	1.86288	6.9668	6.32667	6.135	6.05668	7.34932	7.55668	8.72305	8.2396	9.19978	chr8	FKBP prolyl isomerase 14
100014120	PDIA4	0.00212006	0.000437119	up	3.6322	3.6322	1.86084	11.3009	10.9462	10.8334	9.80599	10.0766	12.321	12.4693	12.5856	12.4378	chr8	protein disulfide isomerase family A member 4
100017648	COTL1	0.00504387	0.00135909	up	3.63211	3.63211	1.86081	10.5031	10.806	10.6626	9.93574	9.12105	11.8984	11.9105	11.8312	12.626	chr1	coactosin like F-actin binding protein 1
100031382	BOD1	0.00954683	0.00312561	up	3.63191	3.63191	1.86073	10.0701	9.26271	8.58708	7.68261	8.93896	10.7122	10.8766	10.6478	10.8395	chr1	biorientation of chromosomes in cell division 1
100018446	ABT1	0.0495013	0.0242207	up	3.62951	3.62951	1.85978	7.7888	5.46685	6.31498	7.20868	8.95524	9.07236	8.96299	8.94466	9.04673	chrX	activator of basal transcription 1
100031797	MEIS1	0.0374619	0.0171969	up	3.61731	3.61731	1.85492	9.3646	9.7544	9.29524	7.63839	7.05087	10.9636	10.474	10.379	10.0858	chr1	Meis homeobox 1
100030899	CENPA	0.0166012	0.00625099	up	3.61658	3.61658	1.85463	8.5885	6.61885	6.96473	6.40682	8.25668	9.04926	9.14372	9.44941	9.24457	chr1	centromere protein A
100017542	SNRPF	0.0306001	0.0134147	up	3.61619	3.61619	1.85447	10.3329	9.12939	8.35883	7.26372	8.58077	10.9331	10.0949	10.8539	10.4685	chr8	small nuclear ribonucleoprotein polypeptide F
103095854	LOC103095854	0.0364269	0.0166401	up	3.6082	3.6082	1.85128	6.37376	5.43988	5.16495	5.45829	3.12927	6.58246	7.29289	7.0066	6.97608	chr5	uncharacterized LOC103095854
100016522	PFN1	0.00929918	0.00301861	up	3.60773	3.60773	1.85109	11.7013	10.2105	10.766	10.9705	12.3466	13.3131	12.6617	13.2379	12.9876	chr2	profilin 1
100014014	LDLRAP1	0.0261102	0.0109956	up	3.60289	3.60289	1.84915	7.98916	5.99736	6.37173	7.63043	8.52307	8.84898	8.92849	9.19661	9.63194	chr4	low density lipoprotein receptor adaptor protein 1
100026426	MTX2	0.0296289	0.0128641	up	3.60031	3.60031	1.84812	7.61452	7.75559	7.73834	8.43737	5.42367	9.30194	9.32231	9.34877	8.99506	chr4	metaxin 2
100013311	PKN3	0.00529507	0.0014518	up	3.59859	3.59859	1.84743	8.46071	6.61336	7.31703	6.88675	7.77564	8.90409	9.45008	9.24789	9.43047	chr1	protein kinase N3
100028531	CNOT3	0.00805721	0.00250046	up	3.59726	3.59726	1.8469	10.4992	8.17025	9.22506	9.40713	9.66695	11.2115	11.2281	11.1925	11.3305	chr4	CCR4-NOT transcription complex subunit 3
100025073	CRELD2	0.0008662	0.000135173	up	3.59108	3.59108	1.84442	9.3953	8.12956	8.35559	8.35686	8.8497	10.301	10.468	10.4279	10.6504	chr8	cysteine rich with EGF like domains 2
100012719	PSAT1	0.0109336	0.00370077	up	3.58716	3.58716	1.84284	9.83873	10.3267	10.0947	11.7675	11.0877	11.7527	12.906	12.6448	12.5602	chr6	phosphoserine aminotransferase 1
100031828	ASB9	0.00789347	0.00243945	up	3.58663	3.58663	1.84263	6.37217	4.51931	5.12893	5.14309	6.37028	7.40941	7.2108	7.5015	7.27585	chr7	ankyrin repeat and SOCS box containing 9
100025724	CXXC5	0.00744142	0.00225979	up	3.58605	3.58605	1.8424	9.49148	9.34253	9.46748	10.7195	10.975	11.6015	12.0711	11.5575	12.1363	chr1	CXXC finger protein 5
100027666	LOC100027666	0.00104199	0.00017337	up	3.58053	3.58053	1.84017	5.54315	5.49332	5.09407	5.8767	4.50273	7.09857	7.28304	6.94627	7.24077	chr1	arylamine N-acetyltransferase 1-like
100018466	PCOLCE	0.0009359	0.000149739	up	3.57928	3.57928	1.83967	9.08574	7.93113	8.50792	8.41379	8.40008	10.8245	10.2504	10.2636	9.89108	chr2	procollagen C-endopeptidase enhancer
100016887	GPX8	0.00921671	0.00297994	up	3.57336	3.57336	1.83728	7.16226	6.20381	5.97325	5.99295	4.7573	7.82556	8.04358	7.80178	7.74986	chr3	glutathione peroxidase 8 (putative)
100028039	GMPPB	0.0314184	0.0138482	up	3.57169	3.57169	1.83661	8.28483	6.1819	7.78023	8.38184	9.2512	9.39355	10.0412	9.72622	10.0895	chr6	GDP-mannose pyrophosphorylase B
100012353	IRX1	0.0458848	0.0220832	up	3.5695	3.5695	1.83572	4.74441	3.29692	4.73002	4.57481	6.83976	6.72879	6.41775	7.06077	6.48431	chr3	iroquois homeobox 1
100021675	CDK6	0.026715	0.0113103	up	3.56701	3.56701	1.83471	8.71499	9.6596	9.43337	8.01642	6.92408	10.264	10.3912	10.3896	10.4928	chr8	cyclin dependent kinase 6
100015144	CBR4	0.0267736	0.0113478	up	3.56599	3.56599	1.8343	5.77415	5.4124	4.73002	7.32785	6.83976	7.25435	8.21766	7.91624	8.01631	chr5	carbonyl reductase 4
100029298	RRS1	0.00706023	0.00210833	up	3.56009	3.56009	1.83191	8.86853	7.71196	7.64224	8.41727	9.50589	10.3972	10.4671	10.1886	9.99153	chr3	ribosome biogenesis regulator 1 homolog
100015142	EXOSC4	0.0100371	0.00332086	up	3.55995	3.55995	1.83186	8.09608	6.13822	7.24892	7.49819	8.39776	9.29656	9.2628	9.39877	9.27264	chr3	exosome component 4
100018949	PTH1R	0.007487	0.00227821	up	3.55436	3.55436	1.82959	5.72063	5.4124	6.29254	5.6924	7.23589	7.58984	7.57777	7.9137	8.52013	chr6	parathyroid hormone 1 receptor
100024120	LOC100024120	0.0422286	0.0198644	up	3.54938	3.54938	1.82757	6.40681	5.92141	5.90788	3.71683	5.87891	6.41734	8.10507	7.08863	7.96469	chr1	C-type lectin domain family 18 member A
100022309	GAS2	0.00577655	0.00162425	up	3.54463	3.54463	1.82564	5.66993	6.54062	6.27434	5.33037	7.19731	8.02614	7.6718	8.07163	8.34304	chr5	growth arrest specific 2
100025998	ZIC2	0.00642436	0.00186142	up	3.54256	3.54256	1.82479	11.1206	10.855	10.6272	9.38124	9.87104	12.0373	12.3729	11.7706	12.6024	chr7	Zic family member 2
100021979	SNED1	0.00318177	0.000741108	up	3.54161	3.54161	1.8244	9.25881	8.02075	8.23671	7.70852	8.43238	10.3738	10.5993	9.79227	9.85792	chr7	sushi, nidogen and EGF like domains 1
100010881	HMG20B	0.0132154	0.00472909	up	3.53767	3.53767	1.8228	9.56875	7.36691	8.06363	7.28653	8.42138	9.88465	9.90008	9.9585	10.1137	chr3	high mobility group 20B
100025744	ATF7IP2	0.0105571	0.003536	up	3.53293	3.53293	1.82087	5.92099	5.20381	4.52972	4.63569	6.209	6.79634	6.75007	7.90494	7.03149	chr6	activating transcription factor 7 interacting protein 2
100012699	ELK3	0.00139634	0.000249506	up	3.53196	3.53196	1.82047	8.90833	7.58745	7.73945	7.86064	7.69128	9.76444	9.63048	9.65249	10.0642	chr8	ETS transcription factor ELK3
103098911	PLEKHG2	0.0297966	0.0129548	up	3.52423	3.52423	1.81731	11.149	8.49332	9.30792	8.28399	9.02674	10.997	10.986	11.1334	11.1616	chr4	pleckstrin homology and RhoGEF domain containing G2
103093401	SAP25	0.0152757	0.00564997	up	3.52067	3.52067	1.81585	8.40307	6.72319	7.59168	7.28098	8.53501	8.59048	9.50536	9.84135	10.1533	chr2	Sin3A associated protein 25
100013700	ACTL6A	0.0169199	0.00640204	up	3.51922	3.51922	1.81526	11.5663	10.4794	9.97708	9.11305	9.34181	11.9645	11.7842	11.9074	11.987	chr7	actin like 6A
100028987	MAP3K21	0.000759215	0.000113833	up	3.51717	3.51717	1.81441	8.99312	8.19174	7.93368	7.91404	7.95061	9.8984	9.78621	10.3263	10.0333	chr2	mitogen-activated protein kinase kinase kinase 21
100025527	LRBA	0.000786504	0.000119582	up	3.51406	3.51406	1.81314	8.75084	9.28812	9.35227	9.28304	8.49978	10.7224	11.4069	10.6817	10.5808	chr5	LPS responsive beige-like anchor protein
100013673	RANGAP1	0.009545	0.00312317	up	3.50383	3.50383	1.80893	11.1067	8.75862	9.49524	9.81539	9.53664	11.5459	11.5641	11.4923	11.6035	chr8	Ran GTPase activating protein 1
100013010	FOXD1	0.0293073	0.0127006	up	3.49896	3.49896	1.80693	6.8051	4.03389	4.60449	5.83922	5.74665	7.15213	6.88834	7.64812	7.1626	chr3	forkhead box D1
100019028	DIPK2A	0.0141122	0.00512002	up	3.49838	3.49838	1.80669	10.2329	9.34131	8.36852	8.18443	8.16968	10.5975	11.0742	10.5618	10.4308	chr7	divergent protein kinase domain 2A
100026018	ZIC5	0.0173644	0.00661388	up	3.49836	3.49836	1.80668	10.3687	9.35581	9.09601	8.06997	8.28914	10.5042	11.2344	10.4604	11.1715	chr7	Zic family member 5
100026035	DNAJC1	0.00383913	0.000951367	up	3.49447	3.49447	1.80507	9.27548	8.08876	7.69109	7.79599	8.44762	9.7978	10.5085	9.86426	10.0889	chr8	DnaJ heat shock protein family (Hsp40) member C1
100017653	MID1IP1	0.000349244	4.07804e-05	up	3.48962	3.48962	1.80307	9.81049	9.34131	9.71026	9.72175	10.1097	11.2428	11.7193	11.2131	11.9918	chr4	MID1 interacting protein 1
100013629	LOC100013629	0.00341166	0.000811352	up	3.4876	3.4876	1.80224	5.25747	3.51931	3.97513	4.47171	4.73593	6.30133	6.1307	6.25254	6.09202	chr2	histone H3
100020652	SHISA3	0.00117571	0.000201132	up	3.48611	3.48611	1.80162	5.52285	5.03389	5.28043	5.89342	6.1183	7.10825	7.08456	7.42372	7.86906	chr5	shisa family member 3
100028895	RPS29	0.00543521	0.00150093	up	3.48439	3.48439	1.80091	11.6445	11.0561	11.2972	10.1585	12.0044	13.0307	12.6414	13.0428	13.4172	chr1	ribosomal protein S29
100013310	LOC100013310	0.000837513	0.000129102	up	3.48435	3.48435	1.80089	6.44021	5.94078	5.51429	5.38925	5.28455	7.5063	7.49571	7.28231	7.77449	chr1	protein SET-like
100618861	COPZ2	0.00228702	0.000481487	up	3.48357	3.48357	1.80057	5.55787	5.68606	4.92933	5.29074	6.50273	7.09747	7.50317	7.30979	7.6652	chr2	COPI coat complex subunit zeta 2
100027875	ARAP3	0.0146624	0.00536272	up	3.48068	3.48068	1.79937	8.52374	6.5436	7.7726	8.5967	8.36815	9.15975	9.81924	9.78572	10.2766	chr1	ArfGAP with RhoGAP domain, ankyrin repeat and PH domain 3
100019727	CCNB2	0.0300026	0.0130814	up	3.47966	3.47966	1.79895	9.93752	8.91163	8.17235	7.0962	7.63562	10.0563	9.87602	10.2767	10.3894	chr1	cyclin B2
100029483	FAM89A	0.00283238	0.000637234	up	3.46763	3.46763	1.79395	7.38826	6.39846	6.20395	7.02061	6.47074	8.022	8.31519	8.45124	9.17298	chr2	family with sequence similarity 89 member A
100012706	CTBS	0.0402551	0.0187855	up	3.46509	3.46509	1.79289	5.95386	5.35581	4.56009	5.44475	7.47719	6.78896	7.76077	7.33441	8.3208	chr2	chitobiase
100010941	RBBP8	0.0229134	0.00934725	up	3.46263	3.46263	1.79187	8.61938	8.80735	8.31505	7.23515	6.36332	9.41255	9.67866	9.74504	9.80344	chr3	RB binding protein 8, endonuclease
100619220	INCENP	0.0328742	0.0146708	up	3.46112	3.46112	1.79124	11.3228	8.35418	9.25474	8.89632	9.28701	11.4162	10.7907	11.3425	11.3076	chr5	inner centromere protein
100028615	GLB1	0.0152757	0.00565014	up	3.45687	3.45687	1.78947	6.69121	7.25112	7.99411	8.55021	8.29703	8.59285	9.79003	9.84765	9.95428	chr8	galactosidase beta 1
100021957	RPL13A	0.00609704	0.0017413	up	3.45669	3.45669	1.78939	12.7454	11.9457	12.0557	11.1031	12.9774	13.718	13.9814	13.8602	14.2597	chr4	ribosomal protein L13a
100019579	S100A14	0.0273709	0.0116791	up	3.45323	3.45323	1.78795	5.11364	6.84124	7.32828	5.80429	6.99177	7.84743	7.89127	7.85145	9.225	chr2	S100 calcium binding protein A14
103103408	LOC103103408	0.000141342	1.27384e-05	up	3.44889	3.44889	1.78613	7.89246	6.94078	7.21592	7.27141	7.38408	9.17848	8.98989	9.20166	9.13822	chr4	uncharacterized LOC103103408
103097880	LOC103097880	0.00686128	0.00203511	up	3.44656	3.44656	1.78516	5.68115	6.12732	4.6505	4.27839	5.01592	7.2528	7.0358	6.71888	6.73577	chr1	uncharacterized LOC103097880
100020276	CTNNA1	0.00769418	0.00236008	up	3.43942	3.43942	1.78217	12.2493	11.0999	10.9735	10.3945	10.2051	12.7397	12.8221	12.6748	12.83	chr1	catenin alpha 1
100013012	RAVER1	0.0132203	0.00473174	up	3.43731	3.43731	1.78128	11.6699	9.82732	9.99424	9.38944	9.63912	12.0287	11.702	11.9623	11.8481	chr3	ribonucleoprotein, PTB binding 1
100016923	CDC34	0.00152695	0.00028208	up	3.43543	3.43543	1.78049	10.5213	9.45005	9.50894	9.07108	9.33606	11.4947	11.1907	11.4313	11.3151	chr3	cell division cycle 34, ubiqiutin conjugating enzyme
100025556	ALYREF	0.00888298	0.00282978	up	3.43266	3.43266	1.77933	11.0585	10.183	10.0156	8.88124	10.5411	12.066	11.5932	11.9722	12.0294	chr2	Aly/REF export factor
100021442	TFDP1	0.00523949	0.00143335	up	3.42872	3.42872	1.77767	10.5899	9.72721	9.14656	8.90844	8.92487	11.4215	11.0156	11.4017	11.1094	chr7	transcription factor Dp-1
100009886	COL27A1	0.00921863	0.00298307	up	3.42317	3.42317	1.77533	8.00164	6.75817	6.84679	8.39399	8.12939	8.83516	9.50377	9.68795	9.57845	chr1	collagen type XXVII alpha 1 chain
100024116	AGER	0.0223172	0.0090555	up	3.40878	3.40878	1.76926	5.89798	3.79184	4.73002	3.30357	4.47719	5.83656	6.22679	6.62148	6.15269	chr2	advanced glycosylation end-product specific receptor
100030662	CCNG1	2.95703e-05	1.86328e-06	up	3.40428	3.40428	1.76735	10.4808	11.1016	10.8685	11.0451	10.9801	12.7372	12.485	12.7645	12.6636	chr1	cyclin G1
100024438	NAAA	0.0120724	0.00421259	up	3.39635	3.39635	1.76398	7.06586	6.26411	5.7561	6.8766	7.83976	7.98132	9.00967	8.37124	8.73565	chr5	N-acylethanolamine acid amidase
100019814	OSTF1	0.0147179	0.00538781	up	3.39584	3.39584	1.76377	6.97322	6.86171	6.25125	7.84138	8.56654	9.20178	8.91924	8.84903	9.28032	chr6	osteoclast stimulating factor 1
100029377	SNRPG	0.0303629	0.013288	up	3.39385	3.39385	1.76292	9.85293	9.22766	8.65197	7.23253	9.47481	11.0474	10.0003	11.0401	10.5158	chr1	small nuclear ribonucleoprotein polypeptide G
103100576	LOC103100576	0.000210736	2.08688e-05	up	3.38975	3.38975	1.76118	6.36041	6.60678	7.05356	6.83577	7.2548	8.67103	8.55508	8.734	8.37366	chr3	uncharacterized LOC103100576
100030584	CHEK2	0.00528222	0.00144638	up	3.38679	3.38679	1.75992	7.88818	6.70064	6.87449	7.151	6.00075	8.86027	8.73462	8.86894	8.2679	chr3	checkpoint kinase 2
100619767	ABRACL	0.000222176	2.24244e-05	up	3.38594	3.38594	1.75955	8.63989	8.92604	8.57672	8.13889	8.14922	10.3824	9.94575	10.3785	10.2762	chr2	ABRA C-terminal like
100022927	MED19	0.00858326	0.00271447	up	3.37988	3.37988	1.75697	7.00456	6.01538	7.49477	6.64721	7.99057	8.59298	8.95747	8.44035	9.15906	chr5	mediator complex subunit 19
100032875	MAK16	0.0161371	0.00603457	up	3.37944	3.37944	1.75678	8.06898	8.18974	7.83944	6.79258	6.06216	9.31751	9.06264	9.31821	8.89109	chr1	MAK16 homolog
100021881	LMAN1	0.00145801	0.000265282	up	3.37779	3.37779	1.75608	10.4091	10.4037	9.97473	9.72517	9.32231	11.2351	11.9937	11.7168	11.9468	chr3	lectin, mannose binding 1
100617214	PSMC3IP	0.0440987	0.0209958	up	3.36631	3.36631	1.75117	7.4248	6.12882	5.74111	4.03875	6.02026	7.36647	7.80159	7.67076	7.64885	chr2	PSMC3 interacting protein
100020456	FKBP3	0.00946483	0.00308654	up	3.36482	3.36482	1.75053	10.9417	9.74487	9.34678	8.83399	9.26339	11.5078	11.1232	11.631	11.2448	chr1	FKBP prolyl isomerase 3
100025069	HAT1	0.0194521	0.007651	up	3.36456	3.36456	1.75042	10.227	9.33016	8.61434	7.59947	8.5402	10.7072	10.4985	10.6916	10.5533	chr4	histone acetyltransferase 1
100018434	MIX23	0.00513574	0.00139544	up	3.36169	3.36169	1.74919	8.11498	7.06951	6.74318	6.40333	7.74843	9.08521	8.73628	9.07287	8.96593	chr4	mitochondrial matrix import factor 23
100018439	ADAMTS9	0.00266454	0.000588759	up	3.36096	3.36096	1.74887	8.42097	7.41904	7.57876	7.14284	7.01857	9.57494	9.52949	8.90935	9.04586	chr6	ADAM metallopeptidase with thrombospondin type 1 motif 9
100023837	NPC2	0.00826189	0.00258668	up	3.35992	3.35992	1.74843	9.83716	8.46685	8.03041	8.50146	9.64855	10.5178	10.7579	10.6462	10.6594	chr1	NPC intracellular cholesterol transporter 2
100031247	RBKS	0.00106417	0.000177711	up	3.35855	3.35855	1.74784	8.43077	7.66431	7.10441	7.36061	7.35634	9.2633	9.29825	9.3379	9.42504	chr1	ribokinase
100015670	PRDM12	0.0357389	0.016255	up	3.35564	3.35564	1.74659	5.65929	5.35581	6.18458	3.87333	3.57673	6.81771	6.66539	6.7331	6.48994	chr1	PR/SET domain 12
100029289	SRPX	0.0022498	0.000471174	up	3.35075	3.35075	1.74448	7.13672	6.4124	5.89399	5.73919	6.12927	7.72338	8.15132	7.8316	8.32089	chr4	sushi repeat containing protein X-linked
100016861	HOMER3	0.0339754	0.0152754	up	3.34886	3.34886	1.74367	8.82301	7.48014	9.23442	10.1092	10.1557	10.5683	11.049	10.7288	11.2707	chr3	homer scaffold protein 3
100019483	FAM234A	0.00133168	0.000235236	up	3.34552	3.34552	1.74223	7.33686	7.54485	7.83311	8.30175	7.62403	8.82945	9.56166	9.90476	9.58553	chr6	family with sequence similarity 234 member A
100618115	HOXB7	0.0457094	0.0219553	up	3.34216	3.34216	1.74078	6.42028	5.15711	6.20811	7.352	8.39997	8.54771	8.45494	8.41273	8.37773	chr2	homeobox B7
100029016	SMIM3	0.00537591	0.00148159	up	3.34032	3.34032	1.73999	8.85815	8.12135	7.83932	7.25598	7.15365	9.91941	9.3698	9.56781	9.48569	chr1	small integral membrane protein 3
103093229	HEPACAM2	0.004377	0.00113077	up	3.3395	3.3395	1.73963	4.49573	4.17139	3.56009	4.90665	4.50223	5.81277	6.71377	5.45543	6.28541	chr6	HEPACAM family member 2
100015562	HAX1	0.00295963	0.000674079	up	3.33926	3.33926	1.73953	8.33925	7.60594	8.16192	8.12995	9.26493	9.76012	9.95975	10.2289	10.2109	chr2	HCLS1 associated protein X-1
100018457	LOC100018457	0.0181723	0.00700065	up	3.3275	3.3275	1.73444	2.03391	3.4124	2.8659	3.41727	4.59267	4.78	5.35416	4.88049	4.98081	chr4	RNA-binding motif protein, X chromosome-like
103106417	LOC103106417	0.0260934	0.0109868	up	3.32303	3.32303	1.7325	8.18357	5.73499	6.61175	5.62372	6.17496	7.96111	8.16021	8.37551	8.29636	chrX	uncharacterized protein CXorf49-like
100016083	PDAP1	6.96953e-05	5.27701e-06	up	3.32117	3.32117	1.73169	10.7561	10.7237	10.7768	10.4416	11.1818	12.3003	12.4412	12.5699	12.7195	chr6	PDGFA associated protein 1
100029398	C3H22orf39	0.0176947	0.00677217	up	3.32054	3.32054	1.73142	5.55176	4.88188	6.25125	5.41727	7.05785	7.01626	7.52314	7.46638	8.2479	chr3	chromosome 3 open reading frame, human C22orf39
100031934	PDLIM7	0.0214639	0.00865238	up	3.31644	3.31644	1.72963	9.33738	7.23916	8.33213	8.41916	9.68348	10.046	10.2783	10.2214	10.7819	chr1	PDZ and LIM domain 7
100024468	ARHGAP18	0.00500711	0.00134528	up	3.31306	3.31306	1.72817	8.00179	8.9287	8.42833	8.12409	7.98272	9.17781	10.235	9.88153	10.7908	chr2	Rho GTPase activating protein 18
100012309	ATP6V1G1	0.0074301	0.00225408	up	3.30704	3.30704	1.72554	10.9736	9.94797	9.23781	9.57481	9.04922	11.4765	11.6173	11.5541	11.2811	chr1	ATPase H+ transporting V1 subunit G1
100016090	SHC1	0.0081255	0.002533	up	3.30664	3.30664	1.72537	9.77377	8.11089	8.45624	9.33021	9.80298	11.0689	10.7421	10.6715	10.7982	chr2	SHC adaptor protein 1
100015842	STOM	0.0035597	0.000860347	up	3.3049	3.3049	1.72461	9.23023	9.71899	9.45491	8.31674	8.60057	10.5776	11.0467	10.433	11.0983	chr1	stomatin
100015191	PALLD	0.0364091	0.0166214	up	3.30469	3.30469	1.72452	10.4515	8.74538	8.21234	7.60861	7.82971	10.3817	10.1296	10.3715	10.2932	chr5	palladin, cytoskeletal associated protein
100027525	DNASE2	0.000332046	3.80146e-05	up	3.30321	3.30321	1.72387	4.9645	4.71196	4.78248	5.17626	5.50273	6.61316	7.14377	6.48365	6.76523	chr3	deoxyribonuclease 2, lysosomal
100030665	SERBP1	0.000352579	4.13375e-05	up	3.29935	3.29935	1.72218	12.8953	12.0749	12.0985	11.9112	12.4715	14.1068	13.8679	14.1233	13.9519	chr2	SERPINE1 mRNA binding protein 1
100031159	POLR1B	0.00797585	0.00246924	up	3.29823	3.29823	1.72169	9.05729	7.87183	7.77603	7.36788	7.32805	10.0723	9.57829	9.66659	9.09043	chr1	RNA polymerase I subunit B
100026425	SZRD1	0.00470767	0.00123787	up	3.29554	3.29554	1.72052	11.302	10.0774	10.6527	9.69482	9.72173	12.0592	11.8894	11.9229	12.1695	chr4	SUZ RNA binding domain containing 1
100019273	EXOSC5	0.0431134	0.0203977	up	3.29341	3.29341	1.71958	7.20384	5.10428	6.30605	7.32416	8.21287	8.68247	8.5017	8.7471	8.26801	chr4	exosome component 5
100028131	TNFAIP8	0.00160886	0.000302642	up	3.28784	3.28784	1.71714	5.75936	4.88188	4.36745	5.17626	5.47719	7.01817	6.78235	6.89189	6.70585	chr6	TNF alpha induced protein 8
100029273	ERP29	0.0189922	0.00742753	up	3.27708	3.27708	1.71241	8.45406	6.68924	7.45491	7.82011	9.18554	9.51974	9.73544	9.56173	9.71583	chr3	endoplasmic reticulum protein 29
100012132	VEGFA	0.00211415	0.000434527	up	3.27669	3.27669	1.71224	10.2499	9.15433	9.46908	10.1008	9.99889	10.9226	11.7889	11.5333	11.7825	chr2	vascular endothelial growth factor A
100032085	PPP1R14C	0.00672329	0.00198276	up	3.27649	3.27649	1.71215	7.22822	8.58132	8.80049	9.05446	8.52206	9.90967	10.4399	9.9023	10.346	chr2	protein phosphatase 1 regulatory inhibitor subunit 14C
100016839	WLS	0.0120884	0.004219	up	3.27555	3.27555	1.71174	10.3918	8.47351	8.85007	9.65044	9.6166	10.3981	11.4531	11.2752	11.3065	chr2	Wnt ligand secretion mediator
100021308	TMEM200B	0.0256469	0.0107587	up	3.27405	3.27405	1.71107	7.5899	7.12135	6.86387	7.25598	9.34049	9.07433	9.56247	9.04224	9.70254	chr4	transmembrane protein 200B
100024961	LOC100024961	0.01844	0.00715014	up	3.2738	3.2738	1.71097	7.19259	6.92141	7.48277	7.45998	9.25761	9.02744	9.6233	9.30501	9.5396	chr1	inositol monophosphatase 3-like
100028359	TRPV4	0.00808674	0.00251512	up	3.27095	3.27095	1.70971	4.99233	4.51931	4.83311	4.76122	4.97362	5.60012	5.98078	7.10013	7.42149	chr3	transient receptor potential cation channel subfamily V member 4
100019132	RPL36	0.0233497	0.00956491	up	3.26764	3.26764	1.70825	11.5427	10.7396	10.7518	9.91752	12.4514	12.6671	12.3657	12.9488	13.1739	chr3	ribosomal protein L36
100014239	MRRF	7.34685e-05	5.60764e-06	up	3.26676	3.26676	1.70786	7.02878	7.03389	7.10183	7.61458	7.42138	8.78396	8.86939	8.94682	9.19164	chr1	mitochondrial ribosome recycling factor
100023205	FBXL22	0.0141017	0.00511434	up	3.26346	3.26346	1.7064	4.3689	4.4124	4.1943	6.13468	5.1934	6.15298	6.86061	6.26647	6.98848	chr1	F-box and leucine rich repeat protein 22
100017615	ARAF	0.0291538	0.0126122	up	3.25867	3.25867	1.70428	8.53785	5.927	7.19322	6.39354	6.37261	8.14716	8.71119	8.71738	8.78077	chrX	A-Raf proto-oncogene, serine/threonine kinase
100031122	CENPB	0.0126948	0.00450742	up	3.2549	3.2549	1.70261	10.1484	7.91163	9.35586	9.49969	9.6757	10.9733	10.8384	10.9187	11.3531	chr1	centromere protein B
100012785	LOC100012785	0.0469765	0.0227459	up	3.2412	3.2412	1.69653	13.02	11.712	11.4103	9.6967	11.2985	13.288	12.7612	13.3155	13.1313	chr5	histone H2A.Z
100018779	STXBP2	0.0444018	0.0211703	up	3.23599	3.23599	1.69421	6.12523	5.10428	5.67557	7.27824	7.95293	7.93049	8.15065	8.43459	7.97008	chr3	syntaxin binding protein 2
100017548	TGFB2	0.00260509	0.000570574	up	3.23161	3.23161	1.69226	8.22081	8.95195	8.9895	9.50758	9.5097	10.9081	11.0715	10.3292	10.6039	chr2	transforming growth factor beta 2
100029255	BCAR3	0.000160877	1.49951e-05	up	3.22971	3.22971	1.69141	7.71403	7.78342	7.86691	8.08315	8.08769	9.16589	9.92066	9.46943	9.8378	chr2	BCAR3 adaptor protein, NSP family member
100011181	TLNRD1	0.00371764	0.000909892	up	3.22554	3.22554	1.68954	10.2148	9.39671	9.34109	10.8341	9.86706	11.9282	11.5356	11.6011	11.4164	chr1	talin rod domain containing 1
100019418	PAWR	0.00512715	0.00139043	up	3.22247	3.22247	1.68817	8.63163	7.88021	7.41184	7.94484	7.31969	8.98166	9.16631	10.0215	9.93375	chr8	pro-apoptotic WT1 regulator
100023618	RAB20	0.00503408	0.00135561	up	3.21543	3.21543	1.68501	4.06633	4.46685	3.36745	4.20868	3.7573	5.23593	5.29528	5.51861	6.58351	chr7	RAB20, member RAS oncogene family
100015989	DDR2	0.027763	0.011886	up	3.21422	3.21422	1.68447	6.56032	5.88188	7.17955	7.33154	8.37357	8.60786	9.53576	8.45834	8.3974	chr2	discoidin domain receptor tyrosine kinase 2
100013570	SPOUT1	0.00395969	0.000989587	up	3.21105	3.21105	1.68304	8.51608	6.89786	7.88348	7.26089	8.07967	9.26665	9.39968	9.52516	9.45107	chr1	SPOUT domain containing methyltransferase 1
100024330	AJUBA	0.0194594	0.00765653	up	3.20768	3.20768	1.68153	9.71664	7.89556	8.32298	7.43334	8.34167	9.38721	9.95556	10.3401	10.4113	chr1	ajuba LIM protein
100033309	SPRED2	0.0174792	0.0066671	up	3.20048	3.20048	1.67829	10.3514	9.03651	9.51006	9.3792	7.82971	10.8546	10.8283	10.9859	10.93	chr1	sprouty related EVH1 domain containing 2
100014549	EMILIN2	0.0139885	0.00506185	up	3.19949	3.19949	1.67784	7.47233	5.46685	5.68351	5.82432	6.00969	8.06818	8.11017	7.64663	7.25174	chr3	elastin microfibril interfacer 2
100031141	ACY1	0.0449211	0.0214698	up	3.19009	3.19009	1.6736	7.81672	6.4361	8.05226	8.05751	9.68844	9.40361	9.90395	9.55199	9.87566	chr6	aminoacylase 1
100012224	ATF4	0.00098786	0.000161409	up	3.18932	3.18932	1.67325	10.8053	10.4999	10.3299	10.7091	11.5108	12.1596	12.6618	12.4564	12.4993	chr8	activating transcription factor 4
100017764	LMNA	0.0113877	0.00390477	up	3.18368	3.18368	1.6707	9.89943	8.15766	9.02725	9.08041	9.91929	10.6176	10.9101	10.5184	11.504	chr2	lamin A/C
100030197	SDC2	0.00183645	0.000359103	up	3.1807	3.1807	1.66934	9.27968	9.05773	9.16289	9.77865	8.37201	10.6854	10.5022	10.9628	11.0477	chr3	syndecan 2
100015941	HSPA5	8.80506e-05	7.05578e-06	up	3.17532	3.17532	1.6669	12.7366	12.4956	12.2445	12.2504	12.155	13.7277	14.0388	14.1831	14.2237	chr1	heat shock protein family A (Hsp70) member 5
100618920	LOC100618920	0.0300801	0.0131254	up	3.17516	3.17516	1.66683	5.343	5.41702	5.59596	5.94018	3.37213	6.90739	7.15101	6.3984	6.74514	chr3	zinc finger protein OZF-like
100032650	DACT2	0.00617681	0.0017687	up	3.1726	3.1726	1.66566	7.95926	7.71196	7.30828	7.95045	6.35634	9.1013	9.22645	9.42283	8.7411	chr2	dishevelled binding antagonist of beta catenin 2
100022826	UTP3	0.0006798	9.89229e-05	up	3.1698	3.1698	1.66439	8.36034	7.98808	7.65637	7.30928	8.20122	9.69487	9.67847	9.58341	9.31304	chr5	UTP3 small subunit processome component
100015326	ANPEP	0.0198369	0.0078536	up	3.16873	3.16873	1.66391	7.04819	6.66616	7.306	7.95995	7.10447	8.86114	7.90597	8.60797	10.1484	chr1	alanyl aminopeptidase, membrane
100012400	NTN1	0.0340103	0.0152981	up	3.16551	3.16551	1.66244	10.8992	10.5634	10.2188	8.49461	8.85471	11.2614	11.4419	11.4563	11.7147	chr2	netrin 1
100009893	LOC100009893	0.0158539	0.0059157	up	3.1604	3.1604	1.66011	7.55562	7.58273	7.70668	7.24626	5.67546	9.06742	8.97759	8.85426	8.35456	chr3	zinc finger protein 260-like
100017679	FAM185A	0.00390521	0.00097013	up	3.15937	3.15937	1.65964	6.95494	6.82048	6.97975	7.98042	8.17366	9.05901	9.04734	9.09553	8.96409	chr8	family with sequence similarity 185 member A
100018666	PLOD2	0.0319703	0.0141631	up	3.15872	3.15872	1.65934	9.33165	8.4262	7.664	7.74413	7.73053	9.83181	8.79407	9.72896	10.9997	chr7	procollagen-lysine,2-oxoglutarate 5-dioxygenase 2
554245	SNRPB	0.0286679	0.0123514	up	3.15807	3.15807	1.65904	10.9817	8.79942	9.58569	8.29991	9.66736	11.2296	11.0031	11.3017	10.969	chr1	small nuclear ribonucleoprotein polypeptides B and B1
103092995	LOC103092995	0.000328245	3.74806e-05	up	3.15767	3.15767	1.65886	5.65183	5.75635	5.97888	6.10053	6.44463	7.55994	7.98135	7.70131	7.33863	chr3	uncharacterized LOC103092995
100028473	ATXN10	0.000587895	8.20682e-05	up	3.1569	3.1569	1.65851	6.48965	5.68879	6.66163	6.17219	6.73951	8.07865	7.94329	7.91651	8.09701	chr8	ataxin 10
100025089	NXNL2	0.02724	0.0116084	up	3.15495	3.15495	1.65762	4.48137	2.29692	2.88202	2.30179	3.57673	4.57986	4.41226	4.61535	5.45407	chr6	nucleoredoxin like 2
100618839	PGD	0.00199745	0.00040131	up	3.14662	3.14662	1.6538	9.92525	9.06951	10.0461	10.1109	10.5289	11.7587	11.4299	11.7168	11.4543	chr4	phosphogluconate dehydrogenase
100030809	SPIDR	0.0402707	0.0187955	up	3.14591	3.14591	1.65348	7.34383	5.29692	5.51429	4.67102	4.57673	6.99863	6.97774	7.27227	7.2875	chr3	scaffold protein involved in DNA repair
100014434	FURIN	0.00277569	0.000621432	up	3.14443	3.14443	1.6528	10.3474	9.47683	10.6919	10.9419	10.2595	11.7678	11.9789	11.8991	12.3394	chr1	furin, paired basic amino acid cleaving enzyme
100023626	DUSP11	0.00677527	0.00200177	up	3.12829	3.12829	1.64537	9.30077	7.91333	8.35396	9.27499	9.52115	10.4592	10.3665	10.4292	10.818	chr1	dual specificity phosphatase 11
100011730	TEX261	0.0031238	0.000723996	up	3.12703	3.12703	1.64479	6.55176	5.03389	6.08365	6.34618	6.00474	7.57771	7.9298	7.49707	7.59078	chr1	testis expressed 261
100030631	ZNRF3	0.012486	0.00440102	up	3.11781	3.11781	1.64053	8.16978	6.10428	6.72332	7.79097	7.28455	8.91285	8.90542	8.87931	8.72286	chr3	zinc and ring finger 3
100017256	GTPBP4	0.00261852	0.000574244	up	3.11583	3.11583	1.63962	9.78324	9.46648	8.80128	8.59941	8.59019	10.9126	10.6961	10.7884	10.3538	chr8	GTP binding protein 4
100011727	PDIA3	0.000821035	0.00012622	up	3.11565	3.11565	1.63953	12.9351	12.3979	12.0506	12.0056	11.769	13.7454	13.9565	13.935	13.8476	chr1	protein disulfide isomerase family A member 3
100014851	RCL1	0.000192366	1.87115e-05	up	3.11359	3.11359	1.63858	7.87197	7.4262	7.79733	7.89673	7.44133	9.4951	9.00837	9.64771	9.14998	chr6	RNA terminal phosphate cyclase like 1
100028123	GPRC5C	0.00594699	0.00168753	up	3.11353	3.11353	1.63855	7.78515	6.56994	7.65344	6.8767	7.4225	8.09796	9.1704	9.11335	9.21867	chr2	G protein-coupled receptor class C group 5 member C
100013272	MAP4K1	0.00975419	0.00320145	up	3.11107	3.11107	1.63741	4.76421	3.51931	4.26053	4.79628	5.4512	6.47876	5.68856	6.36714	6.24842	chr4	mitogen-activated protein kinase kinase kinase kinase 1
100018369	NEK9	0.00268925	0.000596595	up	3.10828	3.10828	1.63612	10.6835	9.49332	9.39435	9.62366	9.24915	11.4564	11.3992	11.3081	11.136	chr1	NIMA related kinase 9
100012994	BOLA2B	0.00897812	0.00286863	up	3.10079	3.10079	1.63264	7.99784	6.80872	7.63413	7.93085	6.28624	9.14537	8.85348	8.83575	9.02217	chr6	bolA family member 2B
100029451	RPL27A	0.00671905	0.00198105	up	3.09774	3.09774	1.63122	12.7295	12.3125	12.2828	11.507	13.3938	13.9445	13.8863	14.1226	14.3518	chr5	ribosomal protein L27a
100028397	EIF2S2	0.00228558	0.00048079	up	3.09685	3.09685	1.6308	11.9315	11.9013	11.6598	10.8568	10.8099	12.9303	13.1739	13.095	13.0516	chr1	eukaryotic translation initiation factor 2 subunit beta
100022773	C1QBP	0.0306818	0.0134568	up	3.09663	3.09663	1.6307	10.5803	8.94544	9.85923	10.1008	11.7135	11.6504	11.8755	11.8223	12.134	chr7	complement C1q binding protein
100011854	WBP11	0.0339256	0.0152507	up	3.0964	3.0964	1.63059	9.60731	8.71742	9.58623	9.1615	7.06644	10.6716	10.4344	10.4417	10.2858	chr8	WW domain binding protein 11
100014364	UBE2D3	1.70245e-05	9.46515e-07	up	3.0834	3.0834	1.62452	11.0862	11.1068	10.6106	10.8046	10.9779	12.6398	12.4042	12.5561	12.5669	chr5	ubiquitin conjugating enzyme E2 D3
100027503	BAK1	0.00103743	0.000172447	up	3.08282	3.08282	1.62425	7.26797	6.51931	6.44273	6.56232	7.2623	8.19018	8.31852	8.41457	8.81743	chr2	BCL2 antagonist/killer 1
100010455	KLF5	0.032183	0.014292	up	3.07661	3.07661	1.62134	6.24691	6.94078	6.97069	8.06321	5.91777	8.23273	7.56881	8.71368	9.28163	chr7	Kruppel like factor 5
100033326	VRK2	0.011511	0.00395877	up	3.06554	3.06554	1.61614	6.92613	6.86171	6.41875	7.48984	8.05354	8.078	8.88776	8.65276	9.44601	chr1	VRK serine/threonine kinase 2
100013632	LYAR	0.0372497	0.0170819	up	3.05973	3.05973	1.61341	10.3006	10.0393	9.43558	8.33888	7.90346	11.0801	10.7277	10.9866	10.4734	chr5	Ly1 antibody reactive
100030070	CDV3	0.010896	0.0036784	up	3.05491	3.05491	1.61113	12.1904	11.866	11.5921	10.4464	10.6746	13.2001	12.6976	13.1366	12.8258	chr8	CDV3 homolog
100016958	EEF1D	0.00835729	0.00262255	up	3.05354	3.05354	1.61048	11.5477	10.5126	10.9774	9.63984	11.1051	12.1584	12.3869	12.3453	12.5775	chr3	eukaryotic translation elongation factor 1 delta
100013214	RBM42	0.0175572	0.00670654	up	3.05218	3.05218	1.60984	9.9539	8.32298	8.72831	8.90786	10.3844	10.6862	11.0286	10.7817	10.9808	chr4	RNA binding motif protein 42
100029544	BLVRA	0.00680967	0.00201471	up	3.04919	3.04919	1.60843	6.40737	7.04252	7.0556	5.52342	5.99177	7.68676	8.20472	7.90365	8.25511	chr6	biliverdin reductase A
100026067	CORO2B	0.0330508	0.0147707	up	3.04735	3.04735	1.60756	7.58676	8.77042	9.54408	9.94433	7.84143	10.2023	10.337	10.2952	10.5453	chr1	coronin 2B
100031121	RPL29	0.00622606	0.00178788	up	3.0468	3.0468	1.60729	12.8017	11.7666	12.2869	10.9524	12.0797	13.492	13.5235	13.6245	13.699	chr6	ribosomal protein L29
100017030	TRMT61A	0.00978772	0.00321845	up	3.04634	3.04634	1.60708	7.11944	5.71196	6.42634	6.88173	5.34226	7.77399	8.07304	7.96668	7.79999	chr1	tRNA methyltransferase 61A
100017641	LTA4H	0.0039741	0.000995079	up	3.04404	3.04404	1.60599	9.55391	8.77591	8.70379	7.91623	8.92917	10.0481	10.3393	10.5226	10.6172	chr8	leukotriene A4 hydrolase
100013341	LOC100013341	0.0408737	0.0191187	up	3.03734	3.03734	1.60281	7.98281	5.92141	7.03041	7.96	8.74398	9.31199	9.22677	9.07604	8.90732	chr5	malignant T-cell-amplified sequence 1
100021590	CCDC102A	0.0297514	0.0129294	up	3.03539	3.03539	1.60188	8.59347	6.10019	6.72922	7.16957	7.99159	8.98137	8.65311	9.04598	8.99431	chr1	coiled-coil domain containing 102A
100011965	TUT1	0.0315012	0.0138975	up	3.03169	3.03169	1.60012	8.85988	6.4124	7.48292	7.02971	8.44792	9.21941	9.38063	9.39064	8.99606	chr5	terminal uridylyl transferase 1, U6 snRNA-specific
100022611	CNN2	0.0149021	0.0054684	up	3.03155	3.03155	1.60006	9.448	7.75088	8.20875	7.77211	8.27532	9.48086	9.47317	9.95484	10.6554	chr3	calponin 2
100021425	NAA25	0.00154056	0.000285851	up	3.02985	3.02985	1.59925	9.51675	8.59741	8.91003	9.10846	8.3155	10.8165	10.4534	10.4634	10.2222	chr3	N-alpha-acetyltransferase 25, NatB auxiliary subunit
100027950	GNPDA1	0.0115233	0.00396445	up	3.02651	3.02651	1.59766	8.79516	8.00198	7.35234	7.56433	6.99547	9.58451	9.5974	9.49784	8.6783	chr1	glucosamine-6-phosphate deaminase 1
100018535	EDNRA	0.0498915	0.0244965	up	3.02539	3.02539	1.59712	10.3276	8.72319	8.14631	7.54232	7.78878	10.1194	10.5588	10.0781	9.65479	chr5	endothelin receptor type A
100022626	IL13RA1	0.0118629	0.00412648	up	3.02237	3.02237	1.59568	6.17067	6.32667	6.07316	7.58634	7.49002	8.06643	8.6864	8.03192	8.51545	chrX	interleukin 13 receptor subunit alpha 1
100020734	NCL	0.00276413	0.000617459	up	3.01734	3.01734	1.59328	13.8026	12.913	12.9846	12.5481	13.2824	15.0968	14.5829	14.8934	14.2245	chr2	nucleolin
100028261	CDYL	0.000769633	0.000116023	up	3.01601	3.01601	1.59264	9.06784	8.85151	8.37601	9.00961	8.08769	10.1329	10.4359	10.2881	10.2277	chr3	chromodomain Y like
100026439	NOL7	0.0006798	9.87939e-05	up	3.01571	3.01571	1.5925	8.6856	8.19094	8.20875	8.19988	9.13247	9.93548	10.038	10.1299	10.2007	chr3	nucleolar protein 7
100027237	APCDD1L	0.0248905	0.0103473	up	3.01282	3.01282	1.59111	5.91477	5.06951	5.7464	5.55813	5.4113	5.72763	8.17358	7.11785	7.50549	chr1	APC down-regulated 1 like
100010551	LOC100010551	0.000362996	4.32369e-05	up	3.00424	3.00424	1.587	5.22014	5.17139	4.74331	4.43564	5.22443	6.58154	6.47367	6.38237	6.74635	chr3	zinc finger protein 345-like
100016714	SOX13	0.0175879	0.00672184	up	3.00363	3.00363	1.58671	8.17058	6.1917	7.4867	8.33589	7.23004	9.3285	9.02274	8.96154	8.96598	chr2	SRY-box transcription factor 13
100014734	LOC100014734	0.0360252	0.0164149	up	3.00252	3.00252	1.58617	5.94735	5.83436	5.62857	5.29677	3.47719	6.96567	6.38393	6.89377	7.04871	chr5	probable RNA-binding protein 18
100013782	PAGR1	0.0192484	0.00755781	up	3.00021	3.00021	1.58506	7.44946	6.18228	6.94311	6.30179	8.29164	8.53644	8.36203	8.73347	8.84293	chr6	PAXIP1 associated glutamate rich protein 1
100017557	FAU	0.0465609	0.0224874	up	2.99978	2.99978	1.58486	11.4648	10.2669	11.0109	10.907	13.1858	12.8427	12.7136	12.952	13.2995	chr8	FAU ubiquitin like and ribosomal protein S30 fusion
100022334	DNASE1L1	0.0330334	0.0147531	up	2.99867	2.99867	1.58432	5.81049	4.51931	5.98075	6.14309	7.21673	7.24097	8.05188	7.2027	7.57804	chrX	deoxyribonuclease 1 like 1
100017156	LOC100017156	0.0108539	0.00366197	up	2.99521	2.99521	1.58265	12.3703	12.1362	11.8547	10.6728	10.9459	13	13.0752	13.129	13.5103	chr1	translationally-controlled tumor protein
100012521	RPL3	0.00528222	0.00144648	up	2.99162	2.99162	1.58093	13.9026	13.2561	13.6782	12.2584	13.4437	14.6541	14.9394	14.8622	15.0993	chr8	ribosomal protein L3
100022922	PARD6B	0.0129502	0.00461745	up	2.98697	2.98697	1.57868	6.52139	7.43988	7.02498	6.14309	5.42473	8.03627	7.84527	8.38199	8.09444	chr1	par-6 family cell polarity regulator beta
100033108	PDLIM2	0.0175879	0.00672216	up	2.98463	2.98463	1.57755	6.02981	4.95989	6.01952	5.70551	7.21673	7.10886	7.51142	7.83663	7.79846	chr1	PDZ and LIM domain 2
100020585	MMP2	0.00657032	0.00192068	up	2.98283	2.98283	1.57668	10.5566	9.31559	9.38929	9.47838	8.68386	11.0398	11.2532	11.0094	10.9433	chr1	matrix metallopeptidase 2
100018352	SNRPA	0.0184909	0.0071787	up	2.98261	2.98261	1.57657	10.3439	8.7173	9.03041	7.93576	8.9413	10.6125	10.4117	10.6859	10.5712	chr4	small nuclear ribonucleoprotein polypeptide A
100013018	PI4K2B	0.00817133	0.00255364	up	2.97852	2.97852	1.57459	8.53013	7.51286	7.0277	6.72805	7.13736	9.16673	8.67642	9.00018	9.00393	chr5	phosphatidylinositol 4-kinase type 2 beta
100010481	LOC100010481	0.0219449	0.00887314	up	2.97486	2.97486	1.57282	8.98916	8.13822	9.04054	9.04588	10.4775	10.9705	10.1115	10.8683	10.894	chr7	tubulin alpha-1D chain
100032849	LOC100032849	0.046317	0.0223542	up	2.97025	2.97025	1.57059	10.8675	8.8309	8.85374	9.27811	8.05857	11.011	10.1861	10.5998	11.1966	chr1	hexokinase-2
100020847	DAZAP1	0.00511968	0.00138631	up	2.9701	2.9701	1.57051	10.5442	9.45404	9.90659	9.00497	9.10504	11.2581	11.1149	11.3224	10.9984	chr3	DAZ associated protein 1
100618055	EXOSC7	0.0268911	0.0114085	up	2.96766	2.96766	1.56932	9.69346	8.16317	7.97231	7.04623	8.3227	9.74589	9.72793	9.98904	9.77273	chr8	exosome component 7
100015244	C1H9orf78	0.00569304	0.00159342	up	2.96676	2.96676	1.56889	6.91338	6.71923	6.61707	7.07386	5.47719	8.40552	8.0355	8.20326	7.87184	chr1	chromosome 1 open reading frame, human C9orf78
100017862	APOOL	6.79896e-05	5.08779e-06	up	2.96642	2.96642	1.56872	8.12884	8.22371	8.11825	8.49984	8.26789	9.47714	9.75553	9.94343	10.0896	chrX	apolipoprotein O like
100023003	LIMA1	0.00301558	0.000691945	up	2.96581	2.96581	1.56843	8.81139	9.29832	9.30268	9.75715	8.73862	11.3062	10.8404	10.6529	10.2007	chr8	LIM domain and actin binding 1
103100054	LOC103100054	0.0270702	0.011514	up	2.96281	2.96281	1.56697	4.7888	4.03389	4.61899	4.96475	6.26975	6.41196	5.74653	6.83341	7.01691	chr4	uncharacterized LOC103100054
100023862	MGAT2	0.000320851	3.6222e-05	up	2.95989	2.95989	1.56554	8.47704	8.2742	8.13752	8.75849	8.99963	10.0399	10.2568	9.99865	10.0844	chr1	alpha-1,6-mannosyl-glycoprotein 2-beta-N-acetylglucosaminyltransferase
100016436	LOC100016436	0.00347692	0.000832306	up	2.95772	2.95772	1.56449	9.19882	8.83866	8.61	7.65052	8.39946	10.2373	10.2087	9.96753	10.0024	chr7	tripartite motif-containing protein 59-like
100020015	SLC39A1	0.000821035	0.000125979	up	2.95517	2.95517	1.56324	9.49762	8.96462	9.03312	8.51449	9.35546	10.412	10.9457	10.4607	10.7269	chr2	solute carrier family 39 member 1
100010763	GIPC3	0.0236111	0.00970089	up	2.95352	2.95352	1.56243	7.7235	6.3654	7.04301	8.50738	8.03762	9.14878	8.51017	9.19095	9.54137	chr3	GIPC PDZ domain containing family member 3
100015233	LOC100015233	0.0204635	0.00816797	up	2.94896	2.94896	1.56021	7.42036	6.7082	7.01816	8.24951	8.80212	9.31345	8.88568	9.27285	9.32752	chr4	carbonyl reductase [NADPH] 1-like
100029104	MICAL1	0.0445658	0.0212606	up	2.94812	2.94812	1.55979	8.3008	6.13123	7.81148	8.3088	9.00813	9.23143	9.55228	9.52343	9.58039	chr2	microtubule associated monooxygenase, calponin and LIM domain containing 1
100024631	PABPN1	0.0080682	0.00250623	up	2.94353	2.94353	1.55755	10.9047	9.55272	9.87253	10.2235	11.2545	11.8368	11.9078	11.9831	11.9489	chr1	poly(A) binding protein nuclear 1
100020917	TRAM1	0.00018581	1.79331e-05	up	2.94278	2.94278	1.55718	9.21269	9.13189	8.71125	8.58668	9.08135	10.2151	10.6128	10.5118	10.6682	chr3	translocation associated membrane protein 1
100013883	TRIM25	0.000678742	9.83537e-05	up	2.93548	2.93548	1.5536	7.79607	7.34132	7.58892	8.11877	7.0521	9.11935	9.11002	9.02445	9.27831	chr2	tripartite motif containing 25
100022368	SBNO2	9.42938e-05	7.63938e-06	up	2.93243	2.93243	1.55209	8.30721	7.73433	7.99964	8.23843	8.18159	9.5469	9.85306	9.41043	9.76693	chr3	strawberry notch homolog 2
100031882	UTRN	0.00946138	0.00308276	up	2.92848	2.92848	1.55015	9.94914	9.25484	9.67117	11.1135	9.73688	11.7248	11.2696	11.703	11.2836	chr2	utrophin
100018297	SSBP1	0.00264603	0.000582679	up	2.92762	2.92762	1.54973	8.91655	8.87098	8.07685	7.98259	9.18911	10.201	10.0311	10.3069	10.0886	chr8	single stranded DNA binding protein 1
100018139	IMP4	0.00116449	0.000198817	up	2.9262	2.9262	1.54903	9.30868	8.5476	8.8001	9.2536	9.73131	10.6654	10.5902	10.7274	10.7261	chrX	IMP U3 small nucleolar ribonucleoprotein 4
100014048	LOC100014048	0.0121186	0.00423447	up	2.92553	2.92553	1.5487	7.44176	7.55745	7.20875	6.09187	6.49002	8.72491	7.73912	8.76888	8.79375	chr7	histone H3.3-like
100024196	KLHL41	0.0345362	0.0155736	up	2.92543	2.92543	1.54865	6.33935	6.38438	6.49869	6.45829	7.11278	7.62357	7.68	7.36878	9.75706	chr4	kelch like family member 41
100618521	UFM1	0.00101596	0.000167243	up	2.9238	2.9238	1.54785	6.29729	7.10999	7.11979	7.44815	7.16329	8.46979	8.58545	8.44531	8.80163	chr4	ubiquitin fold modifier 1
100031227	SEPTIN9	0.00888488	0.00283099	up	2.91975	2.91975	1.54584	11.5143	11.1219	10.8886	10.9582	9.61517	12.4424	12.3585	12.2361	12.425	chr2	septin 9
100010354	RPL27	0.0109063	0.00368638	up	2.91826	2.91826	1.54511	12.0122	11.5833	11.5806	10.6774	12.6993	13.2198	12.9991	13.3636	13.4401	chr2	ribosomal protein L27
100023756	RILPL2	0.00994615	0.00328271	up	2.91792	2.91792	1.54494	7.7519	6.51931	7.38558	7.04774	5.93662	8.38422	8.42544	8.30214	8.78089	chr3	Rab interacting lysosomal protein like 2
100617373	TCEA3	0.0232844	0.00953659	up	2.91008	2.91008	1.54106	6.60738	5.66616	5.64755	7.39542	6.67841	7.08628	8.23734	8.0022	8.43436	chr4	transcription elongation factor A3
100616835	ACP1	0.00170798	0.000328525	up	2.90941	2.90941	1.54073	9.16132	9.26731	8.65266	8.52991	9.14881	10.9368	9.9461	10.7087	10.3794	chr1	acid phosphatase 1
100017741	ALDH2	0.0322161	0.0143114	up	2.90858	2.90858	1.54031	9.46037	7.90178	8.23957	9.71302	10.0959	10.6667	10.2441	10.8872	10.6917	chr3	aldehyde dehydrogenase 2 family member
100027513	GGA2	0.0084753	0.0026688	up	2.90658	2.90658	1.53932	7.96667	6.97837	7.4284	8.35487	8.65994	9.09465	9.47935	9.46134	9.63256	chr6	golgi associated, gamma adaptin ear containing, ARF binding protein 2
100029990	SARS1	0.00301551	0.000691664	up	2.90605	2.90605	1.53906	10.9901	10.3808	10.5792	10.968	11.4965	11.8322	12.812	12.4423	12.6014	chr2	seryl-tRNA synthetase 1
100617555	CENPV	0.0270695	0.01151	up	2.90357	2.90357	1.53783	12.9164	11.4339	11.9442	10.4485	11.0908	13.1162	12.8991	13.1182	13.2848	chr2	centromere protein V
100027116	FBF1	0.000761186	0.000114491	up	2.90141	2.90141	1.53675	10.6701	10.5015	10.6953	10.3511	11.2881	12.4568	11.9852	12.482	12.0278	chr2	Fas binding factor 1
100026302	ADGRG6	0.00420392	0.00106805	up	2.90082	2.90082	1.53646	7.20929	7.61684	7.55098	8.4151	7.4512	9.52834	9.27135	9.42637	8.51452	chr2	adhesion G protein-coupled receptor G6
100024705	BSG	0.00133795	0.000236653	up	2.90055	2.90055	1.53633	11.4239	11.2864	10.9891	12.2146	11.7397	12.9517	13.0752	13.1816	13.0598	chr3	basigin (Ok blood group)
100017334	MOGS	0.0190581	0.00746261	up	2.89926	2.89926	1.53568	9.31426	7.65447	8.83854	8.81617	9.71218	9.85436	10.5682	10.3099	10.8788	chr5	mannosyl-oligosaccharide glucosidase
100018670	SUV39H1	0.0322928	0.0143499	up	2.89607	2.89607	1.5341	6.56883	4.61885	5.54498	4.10914	5.62403	6.5184	6.74921	7.14723	6.89423	chrX	suppressor of variegation 3-9 homolog 1
100020139	LIMS1	0.00543878	0.00150323	up	2.89437	2.89437	1.53325	9.09682	8.39144	8.15021	9.33108	9.64712	10.3487	10.5219	10.572	10.3838	chr7	LIM zinc finger domain containing 1
100029223	MYBL1	0.0324779	0.0144608	up	2.89324	2.89324	1.53269	7.32267	6.95672	6.63215	5.51124	5.16169	7.5932	7.84187	7.61661	8.34664	chr3	MYB proto-oncogene like 1
100018306	SERPINF1	0.00413053	0.00104491	up	2.88833	2.88833	1.53023	8.55605	7.61885	8.34254	8.28288	8.85843	10.084	10.1458	9.194	10.0241	chr2	serpin family F member 1
100028627	DDX54	0.0297717	0.0129403	up	2.88805	2.88805	1.53009	9.00708	6.99535	8.11449	8.96301	9.32714	9.9273	10.2917	9.86084	9.96617	chr3	DEAD-box helicase 54
100011224	NONO	0.0475977	0.0231236	up	2.88517	2.88517	1.52866	13.7913	12.9374	13.1908	11.0951	11.8203	14.0962	14.193	14.0834	14.0098	chrX	non-POU domain containing octamer binding
100013514	RPL8	0.00561087	0.00156508	up	2.88346	2.88346	1.5278	12.9449	12.2412	12.5192	11.3694	12.7935	13.7208	13.8231	13.9211	14.141	chr3	ribosomal protein L8
100031888	PRELID1	0.0282046	0.0121115	up	2.88273	2.88273	1.52743	8.89331	8.76453	9.39851	10.4856	10.7944	11.0335	11.0623	11.1846	11.4984	chr1	PRELI domain containing 1
103091868	IER3IP1	0.00101799	0.000167855	up	2.87673	2.87673	1.52443	6.84302	6.087	6.57318	6.77211	7.29919	8.20098	8.22501	8.16341	8.36793	chr3	immediate early response 3 interacting protein 1
103101055	RANBP1	0.00811558	0.00252685	up	2.87671	2.87671	1.52442	12.7148	11.7406	11.9781	10.885	11.569	13.5259	13.106	13.498	13.0777	chr3	RAN binding protein 1
100032901	ALG14	0.00206624	0.000420769	up	2.87535	2.87535	1.52374	5.91433	5.4124	4.92933	4.88675	4.66984	6.69651	6.86555	6.66874	6.51425	chr2	ALG14 UDP-N-acetylglucosaminyltransferase subunit
100011942	RPL10	0.00642595	0.00186406	up	2.87104	2.87104	1.52157	13.2807	12.3305	12.795	11.6232	12.9749	13.9748	14.0381	14.1677	14.3091	chrX	ribosomal protein L10
103095528	NFAM1	5.8184e-05	4.23142e-06	up	2.87059	2.87059	1.52135	6.00807	5.98808	6.00855	6.00223	5.47074	7.31357	7.4442	7.32814	7.58161	chr8	NFAT activating protein with ITAM motif 1
100028586	EBPL	0.0273033	0.0116428	up	2.87008	2.87008	1.52109	5.26652	4.79942	5.24192	5.10914	3.12927	6.27424	6.52965	5.87858	6.2389	chr4	EBP like
100020753	LOC100020753	0.0325054	0.014482	up	2.86389	2.86389	1.51798	10.2783	7.7531	8.24175	8.87149	9.28729	10.41	10.4069	10.3758	10.4248	chr1	dedicator of cytokinesis protein 1-like
100017691	SSB	0.000189565	1.83729e-05	up	2.86139	2.86139	1.51671	10.87	10.9223	10.4133	10.3077	10.6892	12.3824	12.0206	12.2563	11.9695	chr4	small RNA binding exonuclease protection factor La
103098772	LOC103098772	0.00518059	0.00141126	up	2.85846	2.85846	1.51524	3.96422	5.14046	5.35017	4.945	4.85306	6.03634	6.90207	6.35586	6.169	chr3	zinc finger protein 260
100020101	ACAA2	0.00245231	0.000527364	up	2.85837	2.85837	1.51519	9.04361	7.99736	7.91471	8.27525	8.75995	9.65003	10.159	9.776	10.0684	chr3	acetyl-CoA acyltransferase 2
100027415	CALR	5.56035e-06	2.33555e-07	up	2.8572	2.8572	1.5146	12.6774	12.2422	12.3025	12.4182	12.4091	13.9039	13.8618	13.9416	13.9906	chr3	calreticulin
100013663	EIF4B	0.0456329	0.0218995	up	2.856	2.856	1.514	11.0821	10.951	11.1294	10.3535	8.60267	11.8378	11.9223	12.0631	11.9278	chr8	eukaryotic translation initiation factor 4B
100026039	PPARD	0.00513574	0.00139519	up	2.85105	2.85105	1.51149	9.73262	8.1549	8.82179	9.01259	8.60057	10.0637	10.3505	10.3971	10.6926	chr2	peroxisome proliferator activated receptor delta
103102878	LOC103102878	0.0441549	0.0210316	up	2.84289	2.84289	1.50736	2.85988	4.61885	5.35017	4.41727	3.12927	5.51637	5.70565	5.52936	5.5784	chr1	uncharacterized LOC103102878
100032105	OIP5	0.0461779	0.0222588	up	2.84235	2.84235	1.50708	8.49023	7.46685	6.89328	5.62372	6.86883	8.86523	8.47122	8.70664	8.25956	chr1	Opa interacting protein 5
100023945	LAMC1	0.0480215	0.0233694	up	2.8422	2.8422	1.50701	12.3226	11.2884	11.3031	10.3687	9.51062	12.2205	12.62	12.6427	12.3795	chr2	laminin subunit gamma 1
103102408	SLC26A6	0.0126505	0.00448309	up	2.83948	2.83948	1.50563	5.97322	5.29692	5.69623	6.49161	6.28455	6.47919	7.72115	7.5243	8.0919	chr6	solute carrier family 26 member 6
100027968	NHP2	0.00101998	0.00016837	up	2.83937	2.83937	1.50557	9.62774	9.06358	9.05236	9.14035	9.93505	10.7369	10.6743	10.8952	11.1712	chr1	NHP2 ribonucleoprotein
100014783	CLCN5	0.00308368	0.000712393	up	2.83869	2.83869	1.50523	8.95168	7.77645	8.07842	8.5394	8.82212	9.56518	10.2204	9.89291	10.0769	chrX	chloride voltage-gated channel 5
100011347	SNRPD1	0.0205335	0.00820336	up	2.83529	2.83529	1.5035	10.2761	9.56055	9.33432	8.12999	10.0349	11.12	10.661	11.1398	10.9619	chr3	small nuclear ribonucleoprotein D1 polypeptide
100022584	TBC1D1	0.0494253	0.0241802	up	2.83311	2.83311	1.50239	10.1836	8.48306	8.45209	8.01473	7.23969	9.97257	9.85746	9.93228	10.1458	chr5	TBC1 domain family member 1
103100036	LOC103100036	0.015001	0.00551385	up	2.83033	2.83033	1.50097	7.77893	7.7202	7.31439	7.20895	5.86951	8.92384	8.71322	8.63658	8.44381	chr3	zinc finger protein 624-like
100028873	CISH	0.0125796	0.00444941	up	2.82988	2.82988	1.50074	6.6513	6.4124	7.00027	5.64756	5.64712	7.45077	7.61035	7.47246	8.55631	chr6	cytokine inducible SH2 containing protein
100020008	RAN	0.00233957	0.000495011	up	2.82834	2.82834	1.49995	12.6289	12.2748	11.8627	11.5778	11.5067	13.7236	13.279	13.6326	13.2455	chr3	RAN, member RAS oncogene family
100028306	RNASEH2B	0.0433846	0.0205526	up	2.82718	2.82718	1.49936	8.90587	7.81249	7.04391	6.12622	7.77271	8.7978	9.09353	9.23338	9.0017	chr4	ribonuclease H2 subunit B
100016136	RPL9	0.0160806	0.00600797	up	2.82713	2.82713	1.49934	12.8578	12.9932	12.4978	11.1619	13.0895	13.8869	13.8817	14.1126	14.1964	chr5	ribosomal protein L9
100028188	ID2	0.0091252	0.00294105	up	2.82413	2.82413	1.49781	9.07153	10.6093	10.4418	9.78162	9.36895	11.4279	11.6905	11.1286	11.1628	chr1	inhibitor of DNA binding 2
100013015	MAML2	0.000781691	0.000118433	up	2.82124	2.82124	1.49633	8.01753	7.05181	7.42221	7.9017	7.75819	9.29332	9.05982	9.21383	8.9395	chr4	mastermind like transcriptional coactivator 2
100023122	PRRC2A	0.020742	0.00830921	up	2.8166	2.8166	1.49396	12.8854	10.7064	12.3303	12.0525	11.3518	13.4412	13.327	13.3993	13.2694	chr2	proline rich coiled-coil 2A
100012969	JUP	0.00620177	0.00177807	up	2.81543	2.81543	1.49335	9.60933	9.00428	9.8131	8.44843	8.85743	10.2869	10.8278	10.3905	11.0543	chr2	junction plakoglobin
100010154	STK38L	0.000336178	3.86483e-05	up	2.81541	2.81541	1.49335	9.0715	9.06042	8.74479	9.08151	8.52471	10.6252	9.99586	10.5656	10.3731	chr8	serine/threonine kinase 38 like
100027722	TXNDC5	0.00775611	0.0023854	up	2.81363	2.81363	1.49243	10.9434	10.1147	9.70203	9.43588	9.56466	11.3982	11.8693	11.4514	11.0594	chr3	thioredoxin domain containing 5
100010678	HNRNPD	0.048518	0.0236504	up	2.80992	2.80992	1.49053	13.1683	12.4772	11.7946	10.3581	11.5796	13.5439	13.1663	13.5747	13.1794	chr5	heterogeneous nuclear ribonucleoprotein D
100025595	P4HB	0.00236069	0.000500877	up	2.80461	2.80461	1.4878	12.1248	11.6989	11.2768	11.0466	10.8938	12.7456	13.0211	12.8038	13.0135	chr2	prolyl 4-hydroxylase subunit beta
100026421	EPHB3	0.00664164	0.00194424	up	2.80259	2.80259	1.48676	7.25079	5.97874	6.88492	7.69401	6.81687	8.4362	8.20614	8.41639	8.58858	chr2	EPH receptor B3
100029388	TOP3A	0.0121851	0.00426185	up	2.80168	2.80168	1.48629	8.40021	7.087	7.30525	6.73919	6.50904	8.84975	8.80747	8.5864	8.53411	chr6	DNA topoisomerase III alpha
554228	MODO-DAB1	0.00204336	0.000413172	up	2.79991	2.79991	1.48538	8.51398	8.25112	8.18702	8.29047	8.71283	9.2208	9.80782	9.99638	10.4809	chr2	MHC class II beta chain
100018966	NOP58	0.0340418	0.0153168	up	2.7948	2.7948	1.48274	9.78654	9.45254	9.21043	8.72407	11.1634	11.4296	11.2404	11.2513	10.6793	chr7	NOP58 ribonucleoprotein
100022336	LOC100022336	0.000245114	2.5456e-05	up	2.79335	2.79335	1.482	10.8544	11.233	10.9238	10.981	11.3153	12.7647	12.1811	12.8129	12.4154	chr4	MOB-like protein phocein
100012759	YIF1B	0.0399406	0.0186062	up	2.7896	2.7896	1.48006	10.8234	8.50528	9.92455	10.2497	10.9635	11.3421	11.4498	11.6056	11.8959	chr4	Yip1 interacting factor homolog B, membrane trafficking protein
100011204	ARHGEF3	0.0108486	0.00365826	up	2.78679	2.78679	1.4786	7.19799	6.53428	7.83936	7.83567	6.44873	8.41754	8.4162	8.72413	9.04138	chr6	Rho guanine nucleotide exchange factor 3
100026539	TBC1D7	0.00944529	0.00307567	up	2.78589	2.78589	1.47814	6.8069	7.32477	7.37751	7.7856	8.48522	9.12295	8.58994	8.9632	9.46046	chr3	TBC1 domain family member 7
100026327	PSMA7	5.81642e-05	4.22603e-06	up	2.78552	2.78552	1.47795	10.8619	10.5859	10.5332	10.3506	10.9646	12.1148	12.1015	12.2017	12.1308	chr1	proteasome 20S subunit alpha 7
100619852	RAB13	0.00193646	0.000385054	up	2.78534	2.78534	1.47786	8.51324	7.68878	7.3044	7.91825	8.00476	9.23512	9.55152	9.07641	9.59193	chr2	RAB13, member RAS oncogene family
100013955	TIPRL	0.0392927	0.0182349	up	2.78254	2.78254	1.4764	7.86104	8.41817	8.10076	9.47032	10.2041	10.2713	10.2008	10.211	10.466	chr2	TOR signaling pathway regulator
100017066	NTN3	0.025785	0.0108272	up	2.78178	2.78178	1.47601	8.15992	6.13056	6.97127	6.56151	6.08577	7.84492	8.2072	8.49533	8.48381	chr6	netrin 3
100021436	TIMM21	0.0117195	0.0040512	up	2.78145	2.78145	1.47584	8.72523	7.9452	7.11468	6.98542	8.03568	9.23414	9.42832	9.2896	8.99627	chr3	translocase of inner mitochondrial membrane 21
100031315	HYOU1	0.000449817	5.75991e-05	up	2.78101	2.78101	1.47561	11.5308	10.5508	10.9575	11.0275	11.0182	12.3021	12.5867	12.6056	12.4759	chr4	hypoxia up-regulated 1
100018841	CENPK	0.0275604	0.0117787	up	2.78026	2.78026	1.47522	7.4423	6.87083	6.15752	5.86657	5.22443	8.03667	7.42526	8.055	7.63327	chr3	centromere protein K
100023220	ABCC1	0.00143046	0.000257645	up	2.7782	2.7782	1.47415	8.29387	7.89187	8.16229	7.60545	7.22435	9.11613	9.38326	9.20192	9.53755	chr6	ATP binding cassette subfamily C member 1
100016972	C3H5orf34	0.00929338	0.0030161	up	2.77449	2.77449	1.47222	8.60202	8.15766	7.83195	6.87154	7.59762	9.4289	9.22968	9.57339	8.90556	chr3	chromosome 3 open reading frame, human C5orf34
100020699	SLC18A2	0.0198042	0.00783133	up	2.77038	2.77038	1.47008	4.6513	5.66061	5.89399	5.14309	6.76557	6.81076	6.98963	7.1489	7.4227	chr1	solute carrier family 18 member A2
100025896	AUP1	0.00585505	0.00165627	up	2.7689	2.7689	1.46931	10.1534	9.12422	10.0186	10.0438	10.7938	11.2523	11.7166	11.396	11.6193	chr5	AUP1 lipid droplet regulating VLDL assembly factor
100010917	SEC11A	0.00203386	0.000410835	up	2.76221	2.76221	1.46582	9.41544	9.0508	8.70911	8.12197	8.84757	10.2771	10.4624	10.0998	10.34	chr1	SEC11 homolog A, signal peptidase complex subunit
100020818	RPS15	0.0206876	0.00828458	up	2.75779	2.75779	1.46351	12.4336	11.8658	12.0113	10.723	12.8991	13.3268	13.2324	13.4987	13.7424	chr3	ribosomal protein S15
100019223	LOC100019223	0.0194521	0.00765034	up	2.75703	2.75703	1.46311	7.26688	6.43315	6.55791	5.23946	5.6269	7.38301	7.71627	7.87512	7.7775	chr6	NTF2-related export protein 2-like
100021604	PDGFRL	0.0245134	0.0101631	up	2.75602	2.75602	1.46259	6.27838	4.51931	5.41807	4.80429	4.52782	5.82517	6.91586	6.64044	6.90718	chr5	platelet derived growth factor receptor like
100011756	SAMD4B	0.00538716	0.00148584	up	2.75088	2.75088	1.45989	10.5175	9.17956	9.93897	9.53771	9.0427	11.1779	10.9364	11.1653	11.1331	chr4	sterile alpha motif domain containing 4B
100019313	RPL13	0.0195745	0.00771379	up	2.74951	2.74951	1.45917	13.0596	12.8606	12.7584	11.2011	13.1595	13.8445	14.0556	14.0274	14.3405	chr1	ribosomal protein L13
100010891	LOC100010891	0.0126538	0.00448686	up	2.7482	2.7482	1.45849	9.71038	8.01293	8.88073	9.06866	7.98499	10.2645	10.2484	10.0952	10.1519	chr8	mitogen-activated protein kinase 11
100019513	EGFLAM	0.0436456	0.0207356	up	2.73886	2.73886	1.45358	8.99073	7.55745	7.29254	7.13889	6.34226	9.18659	9.03379	9.04348	8.40795	chr3	EGF like, fibronectin type III and laminin G domains
100010507	P4HA1	0.00656002	0.00191633	up	2.73761	2.73761	1.45292	9.86476	8.89811	8.65905	9.36974	9.68384	10.5496	10.3218	10.7984	11.3222	chr1	prolyl 4-hydroxylase subunit alpha 1
100016607	LPAR1	0.00601172	0.00171333	up	2.73605	2.73605	1.45209	10.1765	10.6479	10.3475	9.35526	9.8609	10.9164	11.7005	11.586	11.9158	chr6	lysophosphatidic acid receptor 1
100023382	NOC3L	0.00115458	0.000196923	up	2.73598	2.73598	1.45206	8.61572	8.33814	8.27758	7.74402	7.81959	9.80561	9.70344	9.72439	9.21082	chr1	NOC3 like DNA replication regulator
100022316	METRNL	0.00276879	0.000618758	up	2.73584	2.73584	1.45198	4.46322	5.10019	4.46698	5.59874	4.57673	6.49961	6.39	6.13099	6.15202	chr2	meteorin like, glial cell differentiation regulator
107652233	LOC107652233	0.030757	0.0134981	up	2.7338	2.7338	1.45091	7.29387	6.82048	6.02498	5.34618	5.22443	7.78553	7.39891	7.50462	7.68252	chr4	centromere protein Q-like
100619543	DRG1	0.00541834	0.00149555	up	2.73323	2.73323	1.4506	9.51725	8.49986	9.15998	8.66981	9.9363	10.4996	10.7536	10.4851	10.6906	chr3	developmentally regulated GTP binding protein 1
103094866	LOC103094866	0.00448109	0.00116314	up	2.73226	2.73226	1.45009	10.127	9.32667	8.99263	8.80826	9.22443	11.0071	10.2846	10.9276	10.7642	chr7	U6 snRNA-associated Sm-like protein LSm4 pseudogene
100029456	GM2A	0.0301234	0.0131525	up	2.73024	2.73024	1.44903	6.32937	7.26655	8.00717	7.82535	8.37374	8.40124	9.57538	8.81106	9.2502	chr1	GM2 ganglioside activator
100020317	RPS13	0.0182639	0.00704586	up	2.72844	2.72844	1.44808	12.2633	11.6024	11.5354	11.0375	13.0712	13.1377	13.3381	13.3487	13.5756	chr5	ribosomal protein S13
100011572	LOC100011572	0.000106863	8.93371e-06	up	2.72806	2.72806	1.44787	6.70247	6.51931	6.19894	6.76667	6.83474	8.15516	7.878	8.10432	8.07174	chr1	uncharacterized LOC100011572
100021160	WEE1	0.0278013	0.0119047	up	2.7241	2.7241	1.44578	10.7255	9.26917	9.15172	8.52657	8.69498	10.7067	10.4343	10.9834	10.753	chr5	WEE1 G2 checkpoint kinase
100032471	RPL14	0.010375	0.00345457	up	2.72395	2.72395	1.4457	12.9225	12.3665	12.5266	11.4651	13.2715	13.7744	13.9321	13.931	14.1872	chr8	ribosomal protein L14
100016584	GPN2	0.0129078	0.00459972	up	2.7229	2.7229	1.44514	7.82833	6.13822	7.07053	6.82535	7.79396	8.54211	8.56186	8.32121	8.88051	chr4	GPN-loop GTPase 2
100012806	PHGDH	0.017187	0.00653111	up	2.72174	2.72174	1.44453	10.151	10.1037	10.8811	10.6181	11.0144	10.9751	12.7944	11.9082	12.315	chr2	phosphoglycerate dehydrogenase
100018440	WDR12	0.000760567	0.000114335	up	2.70803	2.70803	1.43724	8.38528	7.67631	7.67739	8.25456	7.86951	9.6194	9.33099	9.60745	9.08159	chr7	WD repeat domain 12
100018977	SYNCRIP	0.0414295	0.0194321	up	2.70604	2.70604	1.43618	12.3477	12.339	12.0167	10.8595	10.2314	13.2935	12.8855	13.0854	12.7158	chr2	synaptotagmin binding cytoplasmic RNA interacting protein
100028487	SERGEF	0.0349179	0.0157943	up	2.70317	2.70317	1.43465	5.75464	5.29692	6.37033	7.33692	7.32953	7.78093	7.5914	7.91171	8.12524	chr5	secretion regulating guanine nucleotide exchange factor
100028410	RAB43	0.00323705	0.000757503	up	2.70246	2.70246	1.43427	8.67711	7.66033	7.82688	8.64756	7.75465	9.51697	9.37087	9.47071	9.83176	chr6	RAB43, member RAS oncogene family
100011777	NPC1	0.018469	0.00716673	up	2.70044	2.70044	1.43319	8.95945	8.83194	9.06099	10.2964	10.3406	10.4962	11.0179	11.1115	11.0987	chr3	NPC intracellular cholesterol transporter 1
100017231	GLIPR2	0.0219762	0.00889024	up	2.6967	2.6967	1.43119	8.42471	9.59992	9.53442	7.69697	8.37885	10.3084	10.1509	9.96449	10.2089	chr6	GLI pathogenesis related 2
100019113	PDIA5	0.00707655	0.00211676	up	2.69646	2.69646	1.43106	9.39982	9.33522	9.1684	8.4559	8.12185	9.89399	10.4875	10.3241	10.6036	chr4	protein disulfide isomerase family A member 5
100023276	DKC1	0.0129148	0.00460395	up	2.69573	2.69573	1.43067	11.0769	9.56502	10.2203	9.33869	10.3558	11.8581	11.3368	11.6835	11.2897	chrX	dyskerin pseudouridine synthase 1
100016819	ALDH9A1	0.00265354	0.000585608	up	2.69444	2.69444	1.42999	9.22096	7.88337	8.33937	8.57311	8.25586	10.0817	9.81685	9.75579	9.88374	chr2	aldehyde dehydrogenase 9 family member A1
100029832	EIF1AD	0.0443266	0.0211284	up	2.69132	2.69132	1.42831	7.21611	5.80114	6.71392	7.0621	8.54015	8.63947	8.28434	8.50487	8.55132	chr8	eukaryotic translation initiation factor 1A domain containing
100013507	DHTKD1	0.000714269	0.000105007	up	2.68762	2.68762	1.42633	9.39665	8.6921	8.87133	8.65787	8.38064	10.1124	10.3136	10.1462	10.332	chr8	dehydrogenase E1 and transketolase domain containing 1
100023528	PABPC1	0.00167029	0.000319005	up	2.68314	2.68314	1.42392	13.371	13.2541	13.326	12.8328	12.3182	14.2674	14.5701	14.4325	14.5074	chr3	poly(A) binding protein cytoplasmic 1
100015809	EIF4A1	0.0068734	0.00204198	up	2.68201	2.68201	1.42331	13.8102	13.3182	13.2516	12.1664	12.7595	14.4939	14.446	14.5683	14.4298	chr2	eukaryotic translation initiation factor 4A1
100010946	HADH	0.00207287	0.000422801	up	2.68107	2.68107	1.42281	9.83668	9.78867	9.22421	9.24033	8.7005	10.6294	10.8957	10.8787	10.7198	chr5	hydroxyacyl-CoA dehydrogenase
100010201	RPL11	0.00943037	0.00306825	up	2.68104	2.68104	1.42279	12.6544	12.3006	12.1749	11.1488	12.8059	13.4778	13.4655	13.7429	13.8727	chr4	ribosomal protein L11
100013806	SCPEP1	0.00120939	0.000208703	up	2.67926	2.67926	1.42183	8.62996	8.39832	8.46016	8.44697	7.93193	9.23301	10.1601	9.88201	9.9061	chr2	serine carboxypeptidase 1
100013131	TMEM147	0.0297462	0.0129251	up	2.67618	2.67618	1.42018	8.3406	7.28939	8.08601	8.07172	9.71559	9.58621	9.6837	9.86511	9.74833	chr4	transmembrane protein 147
100028692	PCGF6	0.00407063	0.00102617	up	2.67505	2.67505	1.41956	8.60539	7.34132	7.31282	7.39177	7.62306	9.06952	9.03509	9.23921	8.95394	chr1	polycomb group ring finger 6
103095382	LOC103095382	0.038056	0.0175136	up	2.66817	2.66817	1.41585	7.2309	6.61241	6.21615	4.90665	7.12105	7.60026	7.93426	7.84957	7.94904	chr1	uncharacterized LOC103095382
103092381	ZWINT	0.0181393	0.00698301	up	2.66571	2.66571	1.41452	10.0266	8.68666	9.77274	10.0146	10.8307	11.3257	11.0697	11.3511	11.3767	chrX	ZW10 interacting kinetochore protein
103095131	LOC103095131	0.0128968	0.00459392	up	2.66148	2.66148	1.41223	4.81861	4.43988	4.26053	5.63171	5.22443	5.85236	6.65151	5.83284	6.81234	chr3	zinc finger protein 660-like
100024501	NUDCD1	0.0287799	0.0124123	up	2.6599	2.6599	1.41137	9.30983	8.70631	8.39087	8.57169	6.96446	9.87372	9.75421	9.95009	9.622	chr3	NudC domain containing 1
100031101	DUSP7	0.0204875	0.00818218	up	2.65981	2.65981	1.41133	8.11146	7.36301	7.73613	9.25113	8.89766	9.65914	9.55112	9.57896	9.94359	chr6	dual specificity phosphatase 7
100023420	LOC100023420	0.00800981	0.00248139	up	2.65809	2.65809	1.41039	3.58571	4.46685	3.78248	3.03875	4.2548	5.40379	5.36071	5.46896	4.71098	chr4	protein SREK1IP1-like
100024390	UCKL1	0.000728791	0.000108083	up	2.65671	2.65671	1.40964	8.27283	8.11284	8.64821	8.20844	9.02154	9.76846	9.79063	9.92354	9.96704	chr1	uridine-cytidine kinase 1 like 1
100031283	ATP6V0E1	0.011511	0.00395752	up	2.65298	2.65298	1.40761	8.02466	8.23482	7.89101	7.48501	9.27032	9.39925	9.80779	9.37761	9.77046	chr1	ATPase H+ transporting V0 subunit e1
100024823	PYURF	0.0114216	0.00392027	up	2.65252	2.65252	1.40736	6.82478	6.10428	5.31498	6.74473	5.55248	7.56683	7.37113	7.40114	7.72334	chr5	PIGY upstream open reading frame
100010135	SNAP23	0.00200059	0.000402348	up	2.65221	2.65221	1.4072	8.24882	7.4262	7.05374	7.18395	7.50273	8.95225	8.75362	8.87996	8.97531	chr1	synaptosome associated protein 23
100020794	NOM1	0.00944529	0.00307477	up	2.65096	2.65096	1.40652	9.33935	8.71196	8.24192	7.95045	7.72512	10.0463	9.78248	9.78758	9.58476	chr8	nucleolar protein with MIF4G domain 1
100010200	NCLN	0.0336778	0.0151073	up	2.65093	2.65093	1.4065	9.52749	7.40717	8.52876	9.13707	9.47229	10.3537	10.5224	10.0841	9.92398	chr3	nicalin
100018016	FZD8	0.0213297	0.00858821	up	2.64429	2.64429	1.40288	10.7591	9.4124	9.57504	8.96594	8.67687	10.9236	11.0044	10.7092	10.8859	chr8	frizzled class receptor 8
100017174	MYO1C	0.0137293	0.00494752	up	2.64379	2.64379	1.40261	9.56429	8.31856	9.18214	9.07877	9.30247	9.75683	10.4345	10.4594	11.3166	chr2	myosin IC
100023094	EIF2S1	0.00279616	0.000626964	up	2.64203	2.64203	1.40165	10.9352	10.6527	10.1305	9.70158	10.3045	11.9388	11.6649	11.8749	11.5075	chr1	eukaryotic translation initiation factor 2 subunit alpha
100010531	TTC39C	0.0265117	0.0111978	up	2.64027	2.64027	1.40068	7.4433	8.61283	7.90113	8.54969	6.73593	8.70619	9.36945	9.36521	9.55619	chr3	tetratricopeptide repeat domain 39C
100010313	ERRFI1	0.00557996	0.00155342	up	2.63628	2.63628	1.3985	8.97922	9.12911	9.46857	9.8811	9.76699	10.4425	10.4198	11.461	11.0507	chr4	ERBB receptor feedback inhibitor 1
100031458	UBE2E1	0.0183228	0.00708354	up	2.63135	2.63135	1.3958	10.7064	10.0919	10.7614	10.872	12.0555	11.9976	12.1566	12.2422	12.7766	chr8	ubiquitin conjugating enzyme E2 E1
100014545	RNPEP	0.0109518	0.00370915	up	2.63032	2.63032	1.39524	8.09608	7.70064	8.45995	9.13889	9.0961	9.4835	9.97686	9.87128	10.2426	chr2	arginyl aminopeptidase
100031772	PNO1	0.00258849	0.000565269	up	2.62966	2.62966	1.39488	8.48362	8.48596	8.01125	7.81381	8.59735	10.083	9.64877	9.84254	9.11879	chr1	partner of NOB1 homolog
100024429	STK40	0.00107501	0.000180253	up	2.6277	2.6277	1.3938	11.1529	10.1234	10.4832	10.4424	10.2868	11.772	11.7571	11.9948	12.0421	chr4	serine/threonine kinase 40
100030494	PTPN9	0.00400842	0.0010064	up	2.6267	2.6267	1.39325	10.2822	9.34858	9.96674	9.64424	8.91044	10.8484	11.0684	11.0561	11.1219	chr1	protein tyrosine phosphatase non-receptor type 9
100618584	ADAMTS1	0.00177432	0.000343939	up	2.62623	2.62623	1.39299	6.57307	6.46685	6.40139	7.33154	6.37028	8.06984	7.65955	8.24561	8.11147	chr4	ADAM metallopeptidase with thrombospondin type 1 motif 1
100031318	WDR43	0.000782146	0.0001186	up	2.62556	2.62556	1.39262	10.7472	10.6952	10.3429	10.0407	9.95023	11.7826	11.8668	11.8138	11.5284	chr1	WD repeat domain 43
100016486	EXOSC1	0.00493044	0.00131764	up	2.62503	2.62503	1.39233	8.53602	7.80388	7.88346	7.01195	8.16181	9.15959	9.30935	9.35024	9.26785	chr1	exosome component 1
100023583	HDGF	0.000564235	7.80027e-05	up	2.61909	2.61909	1.38907	12.4503	11.7957	11.9116	11.4623	11.965	13.3348	13.1949	13.3174	13.3771	chr2	heparin binding growth factor
100027117	RPS18	0.0107109	0.00359992	up	2.6164	2.6164	1.38758	12.8053	12.5237	12.5694	11.2149	12.6662	13.4472	13.7129	13.8432	13.9707	chr2	ribosomal protein S18
100619480	COL13A1	0.0221907	0.00899965	up	2.61362	2.61362	1.38605	7.82859	6.43042	6.94625	7.38804	7.97084	7.92684	8.64017	9.2367	8.99181	chr1	collagen type XIII alpha 1 chain
100024694	HMBS	0.0170379	0.00646175	up	2.61276	2.61276	1.38557	8.38423	7.25771	7.45313	7.11073	8.73118	8.87862	9.19154	9.15652	9.46519	chr4	hydroxymethylbilane synthase
100011951	ATAD3A	0.000592607	8.30391e-05	up	2.61188	2.61188	1.38509	9.43016	8.78523	9.04803	8.67333	8.82566	10.4432	10.5873	10.2967	10.023	chr2	ATPase family AAA domain containing 3A
780949	TES	0.0100534	0.00332837	up	2.60492	2.60492	1.38124	7.45406	7.95036	7.77279	6.72805	6.97362	9.41557	8.54378	8.76109	8.30763	chr8	testin LIM domain protein
100025705	BANP	0.0076885	0.00235729	up	2.60374	2.60374	1.38059	7.99283	7.80119	8.00855	6.67296	7.06203	8.9218	8.64726	8.96141	9.02191	chr1	BTG3 associated nuclear protein
100014418	SLC41A1	0.0117209	0.0040525	up	2.6027	2.6027	1.38001	9.63619	9.4124	9.93722	9.57869	8.41803	10.2301	10.9039	10.7199	11.2522	chr2	solute carrier family 41 member 1
107648887	LOC107648887	0.00908391	0.00292342	up	2.60215	2.60215	1.37971	4.214	3.03389	3.67279	3.55813	3.66984	5.28326	4.44662	5.67036	4.63751	chr3	zinc finger protein OZF-like
100027432	FARSA	0.0054595	0.00151135	up	2.5996	2.5996	1.37829	10.3175	9.64527	10.3387	10.6911	10.7912	11.2071	12.2203	11.7563	11.7565	chr3	phenylalanyl-tRNA synthetase subunit alpha
100012497	MME	0.0302319	0.0132122	up	2.59788	2.59788	1.37734	7.23626	6.51931	6.90876	7.02971	6.32805	7.03512	7.88903	8.98271	8.82016	chr7	membrane metalloendopeptidase
100029103	CDKN1A	0.00262136	0.000575299	up	2.59529	2.59529	1.3759	9.13648	9.30753	10.0702	9.78089	10.2459	10.9641	11.0349	11.2515	11.0859	chr2	cyclin dependent kinase inhibitor 1A
100009876	GAR1	0.00961439	0.00315034	up	2.59478	2.59478	1.37561	10.671	10.4122	9.72244	9.35526	9.46021	11.6348	11.1955	11.4864	10.8825	chr5	GAR1 ribonucleoprotein
100032074	IAH1	0.00296714	0.000677202	up	2.59399	2.59399	1.37517	8.49046	7.98808	7.77592	7.43087	8.50589	9.11398	9.51358	9.40006	9.62605	chr1	isoamyl acetate hydrolyzing esterase 1 (putative)
100026317	PPIC	0.00251879	0.000545597	up	2.59307	2.59307	1.37466	8.10032	7.6427	7.79985	7.41031	8.4867	8.871	9.43376	9.24416	9.50162	chr6	peptidylprolyl isomerase C
103092574	LOC103092574	0.018597	0.00723251	up	2.59036	2.59036	1.37315	8.92345	8.05824	8.41321	7.37119	9.30115	9.57291	9.89602	9.78108	9.89639	chr5	uncharacterized LOC103092574
100012852	GSTCD	0.0293073	0.0127003	up	2.59028	2.59028	1.37311	7.54272	6.46526	6.35017	5.38925	5.62173	7.44948	7.58484	7.76164	7.79176	chr5	glutathione S-transferase C-terminal domain containing
100619820	IQSEC3	0.0365118	0.0166912	up	2.58895	2.58895	1.37237	8.81091	9.43982	9.81738	10.4491	10.1274	10.3445	10.8605	11.0678	12.1323	chr8	IQ motif and Sec7 domain ArfGEF 3
100016025	BTG2	0.0291066	0.0125819	up	2.58633	2.58633	1.3709	11.1408	9.9587	9.67188	9.18647	9.02298	10.9526	11.2587	11.0969	11.3601	chr2	BTG anti-proliferation factor 2
100011192	RPL12	0.0189265	0.0073954	up	2.58407	2.58407	1.36965	12.8727	12.3806	12.4097	10.9303	12.6205	13.4664	13.6944	13.6365	13.6524	chr1	ribosomal protein L12
100014854	HSP90B1	0.0010112	0.00016609	up	2.58353	2.58353	1.36934	12.9945	12.9824	12.4178	12.1877	12.9789	13.9547	14.0112	14.2711	14.0894	chr8	heat shock protein 90 beta family member 1
100021930	RPS11	0.0459631	0.0221271	up	2.58345	2.58345	1.3693	12.6926	11.027	12.3453	11.5771	13.4444	13.3464	13.555	13.529	13.9158	chr4	ribosomal protein S11
100014427	EEF1B2	0.0090576	0.00291126	up	2.58139	2.58139	1.36815	12.5481	12.0606	11.9871	11.0502	12.6332	13.2524	13.4724	13.4136	13.5575	chr7	eukaryotic translation elongation factor 1 beta 2
100020614	RRAS2	0.00169014	0.000324289	up	2.57948	2.57948	1.36708	9.54134	9.92501	9.70036	9.47224	8.85719	10.7687	10.6038	10.9823	11.1104	chr5	RAS related 2
100018260	RPL7A	0.0133398	0.00478631	up	2.57919	2.57919	1.36692	13.5941	13.3779	13.3666	11.8931	13.3144	14.296	14.4869	14.4449	14.6768	chr1	ribosomal protein L7a
100616705	CD164	0.00167619	0.000320588	up	2.57827	2.57827	1.3664	10.5291	10.1743	9.624	10.1991	10.4691	11.3029	11.9985	11.4709	11.4899	chr2	CD164 molecule
100026163	TRMT2A	0.0174278	0.00664513	up	2.57636	2.57636	1.36533	9.8731	8.02484	8.85522	8.14728	8.65568	9.8933	10.2491	10.1123	10.0515	chr3	tRNA methyltransferase 2 homolog A
100012371	CEBPG	0.032326	0.0143713	up	2.57294	2.57294	1.36342	10.2607	10.418	9.97992	8.92952	8.7115	10.4013	11.2974	11.0224	11.3723	chr1	CCAAT enhancer binding protein gamma
100013835	TMTC2	0.00672855	0.00198523	up	2.57123	2.57123	1.36246	7.90256	8.79003	8.25065	8.23442	7.7626	8.91669	9.57128	9.54062	10.1734	chr8	transmembrane O-mannosyltransferase targeting cadherins 2
100030306	PRR12	0.043056	0.0203618	up	2.57106	2.57106	1.36237	10.5741	8.16293	9.43217	10.1711	10.034	10.9323	10.9629	11.0766	11.177	chr4	proline rich 12
100029172	COMMD10	0.00463365	0.00121376	up	2.56997	2.56997	1.36175	6.38826	7.49254	7.11979	7.19224	6.69221	7.92403	8.32591	8.25617	8.84892	chr6	COMM domain containing 10
100010755	DNAJC9	0.0123558	0.00433799	up	2.56867	2.56867	1.36102	9.34603	8.75088	8.38448	7.78292	7.73593	9.84663	9.60878	9.73246	9.85641	chr1	DnaJ heat shock protein family (Hsp40) member C9
100013856	LOC100013856	0.00296721	0.000677418	up	2.56668	2.56668	1.3599	8.08648	8.57769	8.186	7.59027	7.42806	9.34141	9.61255	9.19094	9.18952	chr5	THUMP domain-containing protein 1-like
100016132	TOMM40	0.0323661	0.0143935	up	2.55881	2.55881	1.35548	9.97054	8.6427	10.005	10.3492	11.0165	11.2791	11.4699	11.2921	11.3679	chr4	translocase of outer mitochondrial membrane 40
100020330	ARL6IP6	0.0461234	0.02222	up	2.55796	2.55796	1.35499	9.81753	9.29911	9.03807	7.58112	7.86303	10.0581	10.1091	10.0801	10.0518	chr4	ADP ribosylation factor like GTPase 6 interacting protein 6
100026353	NOP56	0.0324881	0.014472	up	2.55748	2.55748	1.35472	11.5266	10.2198	10.4754	9.79419	11.7788	12.1508	12.1805	12.2649	11.8585	chr5	NOP56 ribonucleoprotein
100032003	HNRNPAB	0.0252051	0.0105149	up	2.55625	2.55625	1.35403	12.9203	12.6917	12.4634	11.4408	11.3069	13.9963	13.2363	13.6587	13.1835	chr1	heterogeneous nuclear ribonucleoprotein A/B
100029036	RPL6	0.00921728	0.0029819	up	2.55607	2.55607	1.35393	13.5482	13.1837	13.2345	12.0572	13.5995	14.4108	14.3379	14.4948	14.6707	chr3	ribosomal protein L6
100010165	LOC100010165	0.0263738	0.0111246	up	2.55325	2.55325	1.35233	5.7171	5.93113	6.06259	5.72619	4.10724	6.59647	7.11566	6.96275	6.76985	chr3	zinc finger protein 501-like
100015201	LOC100015201	0.00192419	0.000381751	up	2.5517	2.5517	1.35146	6.91767	6.49332	6.42221	7.33154	7.05354	8.4371	8.42391	7.98153	7.93792	chr1	tRNA (uracil(54)-C(5))-methyltransferase homolog pseudogene
100021870	NBN	3.7733e-06	1.43105e-07	up	2.54933	2.54933	1.35012	7.70527	7.78236	7.52801	7.67528	7.57489	8.94897	8.93424	9.1795	8.95042	chr3	nibrin
100030359	OXA1L	0.000549097	7.4977e-05	up	2.54698	2.54698	1.34879	9.79062	9.29316	9.80406	9.37128	9.62826	10.5184	11.0969	10.896	11.1937	chr1	OXA1L mitochondrial inner membrane protein
100029099	MFSD13A	0.0457721	0.0219979	up	2.54298	2.54298	1.34652	8.37253	7.01574	8.23337	9.27991	9.08347	9.25728	9.96872	9.64554	10.1026	chr1	major facilitator superfamily domain containing 13A
100031300	METTL23	0.0109158	0.00369102	up	2.53927	2.53927	1.34441	6.51857	6.66991	6.76158	6.12334	7.51503	7.39471	8.53678	8.10402	8.2129	chr2	methyltransferase like 23
100027385	DBF4	0.0193416	0.00759967	up	2.53428	2.53428	1.34158	9.66972	8.57559	8.00375	7.7444	8.34932	9.74031	9.66129	9.85366	9.98527	chr8	DBF4 zinc finger
100016329	NARS1	0.000849951	0.000131828	up	2.53219	2.53219	1.34038	11.0762	10.9687	10.8877	11.5653	11.2824	12.1625	12.8548	12.62	12.3485	chr3	asparaginyl-tRNA synthetase 1
100012326	EIF3J	0.000759748	0.000114016	up	2.52789	2.52789	1.33793	10.0778	10.1559	9.70419	9.60396	9.25574	11.1498	11.0402	11.1301	11.0696	chr1	eukaryotic translation initiation factor 3 subunit J
100013619	XRCC5	0.0093828	0.00305086	up	2.52722	2.52722	1.33755	9.70868	8.7371	8.75835	7.96092	8.9795	10.0745	10.1917	10.0979	10.3018	chr7	X-ray repair cross complementing 5
100029118	LOC100029118	0.00580234	0.00163308	up	2.5261	2.5261	1.33691	10.9708	10.5072	10.6818	9.51752	10.1071	11.6446	11.7553	11.706	11.6693	chr1	lysine--tRNA ligase
100018848	RPL35	0.0307302	0.0134801	up	2.52456	2.52456	1.33603	12.4891	12.4266	12.2563	10.7182	12.745	13.3641	13.139	13.5257	13.8235	chr1	ribosomal protein L35
100024883	RPL23A	0.0118008	0.00409054	up	2.52245	2.52245	1.33483	12.9448	12.3594	12.7806	11.4835	13.0488	13.6847	13.731	13.8505	14.1668	chr2	ribosomal protein L23a
100028365	CNBP	0.00153341	0.000283485	up	2.52182	2.52182	1.33447	11.653	10.7856	10.6122	11.0634	11.0552	12.4319	12.1251	12.5486	12.3679	chr6	CCHC-type zinc finger nucleic acid binding protein
103096696	CD58	0.000771673	0.000116641	up	2.52172	2.52172	1.33441	5.12888	5.29692	5.01952	4.71683	5.11278	6.05771	6.76709	6.60252	6.13025	chr2	CD58 molecule
100010674	KCTD1	0.0290847	0.0125705	up	2.5169	2.5169	1.33165	10.0987	9.67075	9.63234	9.98049	11.6436	11.5224	11.5787	11.5648	11.4814	chr3	potassium channel tetramerization domain containing 1
100017109	TSC22D2	0.00117779	0.000201568	up	2.5115	2.5115	1.32855	9.35469	8.96137	8.44274	8.79275	8.58522	10.1946	9.85166	10.2224	10.355	chr7	TSC22 domain family member 2
100021892	LOC100021892	0.0123719	0.00434483	up	2.51085	2.51085	1.32817	4.26797	3.03389	2.97513	3.80429	3.66984	4.49272	4.99655	4.56382	5.46049	chr7	BTB/POZ domain-containing protein KCTD11-like
103095270	TXNDC12	0.00720456	0.00216601	up	2.50746	2.50746	1.32623	9.47789	9.06397	9.11715	8.73533	10.2116	10.5083	10.8768	10.4542	10.7503	chr2	thioredoxin domain containing 12
100619519	CDK2AP1	0.0249569	0.0103812	up	2.50733	2.50733	1.32615	11.5183	10.7006	10.2602	9.33512	10.2651	11.7955	11.6993	11.725	11.7483	chr3	cyclin dependent kinase 2 associated protein 1
100029382	TRAF3IP2	0.0400625	0.0186847	up	2.5042	2.5042	1.32435	2.8033	2.71196	3.73002	4.52418	4.28455	5.45882	4.6518	5.03165	4.59832	chr2	TRAF3 interacting protein 2
100026721	MSN	0.0391829	0.018168	up	2.50301	2.50301	1.32366	11.5425	9.48503	9.92994	9.84539	10.3176	11.2113	11.4084	11.3239	12.2474	chrX	moesin
100020776	IMPDH2	0.00742832	0.00225228	up	2.50142	2.50142	1.32275	11.4306	10.5137	10.7623	9.81517	10.503	11.7664	11.9266	11.9311	12.0867	chr6	inosine monophosphate dehydrogenase 2
100031802	INPP5B	0.00543976	0.0015049	up	2.50016	2.50016	1.32202	8.41026	7.85151	8.31007	8.70931	8.90393	9.13686	10.0638	9.78769	10.0478	chr4	inositol polyphosphate-5-phosphatase B
100015705	PRDX6	0.0339758	0.0152779	up	2.49948	2.49948	1.32163	11.5731	9.77794	10.121	11.0392	11.6742	12.1142	12.0605	12.1645	12.2957	chr2	peroxiredoxin 6
100013304	LOC100013304	0.000432021	5.45862e-05	up	2.49773	2.49773	1.32062	12.0054	11.6242	11.7988	11.779	11.5742	12.648	13.4284	13.0801	13.1512	chr6	eukaryotic translation initiation factor 3 subunit C
103102064	LOC103102064	0.00683179	0.00202494	up	2.49636	2.49636	1.31983	6.90875	6.88188	5.83725	6.52203	6.16169	7.2177	7.889	7.85571	8.16617	chr8	uncharacterized LOC103102064
100020293	LOC100020293	0.0211993	0.00852553	up	2.49548	2.49548	1.31932	7.91767	6.51931	7.64755	8.22462	6.71423	8.64148	8.87659	8.61862	8.75929	chr2	arf-GAP with GTPase, ANK repeat and PH domain-containing protein 1
100030771	IPO4	0.0189753	0.00741943	up	2.49477	2.49477	1.31891	9.85846	8.48057	9.40276	8.1491	8.99631	10.4709	10.4089	10.4665	9.83912	chr1	importin 4
100028440	RPL10A	0.0196136	0.00773453	up	2.49441	2.49441	1.3187	13.0114	12.9672	13.0549	11.4931	13.3059	13.8495	14.0543	14.12	14.3169	chr2	ribosomal protein L10a
100023431	ACTN1	0.0238848	0.00984255	up	2.49419	2.49419	1.31857	10.6202	9.34612	9.65632	11.1659	10.4924	11.7668	11.2959	11.8538	11.3825	chr1	actinin alpha 1
100023786	GSPT1	0.0156596	0.00581872	up	2.49066	2.49066	1.31653	12.1511	12.0516	11.613	11.0749	10.5037	12.9847	12.7839	12.748	12.6649	chr6	G1 to S phase transition 1
100032745	PPOX	0.0231362	0.00946016	up	2.49023	2.49023	1.31628	9.5388	8.29595	9.26892	9.43459	10.426	10.5351	10.7307	10.6542	10.9166	chr2	protoporphyrinogen oxidase
100024045	RRP15	0.00259933	0.000568344	up	2.48868	2.48868	1.31538	8.92754	8.63082	8.33924	7.98946	9.05405	10.1126	9.99647	9.85117	9.65416	chr2	ribosomal RNA processing 15 homolog
100016118	BUD31	0.00143895	0.000259662	up	2.48778	2.48778	1.31486	7.96357	8.00658	7.64047	7.84611	8.66097	9.24113	9.17314	9.36895	9.57039	chr6	BUD31 homolog
100027406	NOP16	0.0198511	0.00786461	up	2.4875	2.4875	1.3147	9.04599	8.06176	8.01187	8.34706	9.65816	10.2267	9.74946	10.0786	9.70389	chr1	NOP16 nucleolar protein
554196	RPS4Y1	0.0038132	0.000940566	up	2.48414	2.48414	1.31275	11.5921	11.1775	11.2086	10.9483	10.744	12.8776	12.3013	12.7357	11.8728	chr4	ribosomal protein S4, Y-linked 1
100033067	LPL	0.0498915	0.024494	up	2.48082	2.48082	1.31082	8.22014	8.76724	8.22306	7.10341	6.46425	9.1321	9.09629	9.16223	8.87514	chr1	lipoprotein lipase
103094764	LOC103094764	0.0466394	0.0225351	up	2.47954	2.47954	1.31007	5.39785	4.03389	4.61899	3.10914	4.34226	5.8122	5.80162	5.91689	4.91127	chr1	5-formyltetrahydrofolate cyclo-ligase-like
100010274	GANAB	0.0044782	0.00116209	up	2.47627	2.47627	1.30817	12.0941	10.7661	11.4538	11.6047	11.5295	12.4542	13.0381	12.8012	12.8977	chr5	glucosidase II alpha subunit
100012782	PCNP	0.00121159	0.000209329	up	2.47148	2.47148	1.30537	11.0313	10.9028	10.2739	10.4232	11.1324	12.0384	11.8938	12.1653	12.1348	chr4	PEST proteolytic signal containing nuclear protein
100020120	MCMBP	0.0398139	0.0185337	up	2.47004	2.47004	1.30454	10.1453	9.03029	8.84349	7.98329	8.12927	10.3832	10.0047	10.2496	9.88592	chr1	minichromosome maintenance complex binding protein
100025963	NUDCD2	0.0135285	0.00486504	up	2.46641	2.46641	1.30241	9.13784	8.05656	7.53196	7.87362	8.75175	9.77116	9.42474	9.58466	9.51046	chr1	NudC domain containing 2
100010958	TYW1	0.00798175	0.00247161	up	2.46517	2.46517	1.30169	8.54416	7.46685	8.14964	8.17831	8.35283	8.77565	9.92417	9.37871	9.68164	chr2	tRNA-yW synthesizing protein 1 homolog
100016671	PHB2	0.0040674	0.0010248	up	2.46439	2.46439	1.30123	11.271	9.94432	10.7793	10.3772	10.8554	11.9351	12.0409	11.9575	11.8531	chr8	prohibitin 2
103098000	LOC103098000	0.0379085	0.0174302	up	2.46424	2.46424	1.30114	4.683	4.75635	5.55076	4.03875	5.20382	6.42331	5.99368	5.18905	6.98469	chrX	putative bifunctional UDP-N-acetylglucosamine transferase and deubiquitinase ALG13
100012981	ARHGEF5	0.00059736	8.38407e-05	up	2.46212	2.46212	1.2999	4.32937	5.03389	5.1748	4.88675	4.83976	6.01164	6.11702	6.13551	6.34709	chr8	Rho guanine nucleotide exchange factor 5
100026911	UACA	0.0126529	0.00448479	up	2.46049	2.46049	1.29895	8.97771	8.36138	7.8985	8.80782	7.40455	9.41893	9.56856	9.72532	9.64295	chr1	uveal autoantigen with coiled-coil domains and ankyrin repeats
100029535	RBM14	0.0451763	0.0216256	up	2.45957	2.45957	1.2984	11.427	9.09134	9.87615	9.5386	9.71287	11.5418	11.0715	11.3039	10.9932	chr8	RNA binding motif protein 14
100021752	TJP2	0.0182741	0.00705355	up	2.45785	2.45785	1.2974	9.53394	8.51609	8.57225	10.1974	9.37461	10.3804	10.6053	10.7135	10.4457	chr6	tight junction protein 2
100010185	RPL18A	0.0193103	0.00758474	up	2.45111	2.45111	1.29344	12.9718	12.5648	12.9873	11.5039	13.2851	13.732	13.8871	13.9177	14.2873	chr3	ribosomal protein L18a
100023534	LOC100023534	0.017493	0.00667356	up	2.44654	2.44654	1.29074	2.98387	3.93435	3.96002	4.13186	3.83738	4.7999	5.32448	4.33705	5.77952	chr3	centrosomal protein of 97 kDa-like
100030398	SEMA4C	0.0498855	0.0244799	up	2.44612	2.44612	1.29049	10.0067	9.61424	10.6234	9.06533	8.19405	10.7716	10.9118	10.5932	10.8883	chr1	semaphorin 4C
100030360	LOC100030360	0.0382504	0.0176212	up	2.44012	2.44012	1.28695	7.59198	5.4124	5.95812	6.88173	6.00075	7.67523	7.6631	7.63344	7.65204	chr2	ZZ-type zinc finger-containing protein 3 pseudogene
100012659	TGFBI	0.0365612	0.0167238	up	2.43789	2.43789	1.28564	9.69844	9.59729	9.4659	8.60557	7.90824	10.6211	10.7077	10.2257	9.80833	chr1	transforming growth factor beta induced
107649944	LOC107649944	0.00520347	0.0014189	up	2.42665	2.42665	1.27897	9.6758	9.27484	9.22286	8.27078	9.22634	10.3946	10.3137	10.3642	10.5799	chr8	nascent polypeptide-associated complex subunit alpha pseudogene
103093321	SLC22A31	0.00851747	0.00268729	up	2.42499	2.42499	1.27798	4.1242	3.03389	3.87115	3.52571	3.52041	5.20719	4.54048	4.41816	5.40639	chr1	solute carrier family 22 member 31
100021549	HDHD5	0.00487434	0.00129702	up	2.41918	2.41918	1.27452	8.81438	8.01949	8.43063	7.88842	7.67265	9.71553	9.33838	9.61727	9.08734	chr8	haloacid dehalogenase like hydrolase domain containing 5
100011729	TOR2A	0.0105093	0.00351429	up	2.41912	2.41912	1.27448	8.54925	7.26655	8.18823	7.73642	8.54328	8.94786	9.56825	9.19502	9.61377	chr1	torsin family 2 member A
100011901	SUMF2	0.0384104	0.0177213	up	2.41882	2.41882	1.2743	9.05132	7.93715	8.78072	8.53061	7.01088	9.16431	9.92925	9.51787	9.53433	chr2	sulfatase modifying factor 2
100018189	GNG10	0.0173644	0.0066129	up	2.4121	2.4121	1.27029	9.75221	10.2394	9.91103	9.21866	8.57673	10.8119	10.426	11.0286	10.9731	chr6	G protein subunit gamma 10
100014985	MRPL51	0.0182375	0.00703446	up	2.4061	2.4061	1.26669	9.60342	8.95036	8.72835	9.21667	10.4964	10.6065	10.5553	10.7694	10.7317	chr8	mitochondrial ribosomal protein L51
100032282	TFB1M	0.0112492	0.00384122	up	2.40334	2.40334	1.26504	7.29899	6.46685	6.135	6.15977	5.73593	7.29131	7.59408	7.83338	7.77862	chr2	transcription factor B1, mitochondrial
100014133	EMG1	0.00089197	0.000140164	up	2.39976	2.39976	1.26289	8.26182	8.22547	8.14809	7.53637	8.34226	9.5698	9.20823	9.46658	9.21815	chr8	EMG1 N1-specific pseudouridine methyltransferase
100012259	CCDC80	0.00560654	0.00156311	up	2.3982	2.3982	1.26195	7.5773	6.79942	6.72332	7.43107	6.4512	8.60179	8.24431	8.1746	8.01294	chr4	coiled-coil domain containing 80
100026742	RAB32	0.00382876	0.000946977	up	2.39621	2.39621	1.26075	6.83116	7.03689	7.249	6.72413	6.36565	8.09658	7.53252	8.31319	8.46619	chr2	RAB32, member RAS oncogene family
100014802	ATXN2L	0.00229969	0.000485321	up	2.39518	2.39518	1.26014	11.3807	10.7307	11.1579	10.5672	10.5099	11.7674	12.232	12.2421	12.2762	chr6	ataxin 2 like
100015733	BST1	0.0377097	0.0173286	up	2.39304	2.39304	1.25884	3.55176	4.17139	4.61899	4.24039	3.12927	4.4916	5.56768	4.77303	5.97249	chr5	bone marrow stromal cell antigen 1
100010657	RPS3	0.0124287	0.00437392	up	2.3928	2.3928	1.2587	13.5489	12.8228	13.2854	11.9647	12.7831	13.8949	14.1284	14.0973	14.4383	chr4	ribosomal protein S3
100011662	NAALADL2	0.0154711	0.00573924	up	2.39069	2.39069	1.25743	6.11364	5.73433	6.05194	6.11486	4.66984	6.87231	7.31462	6.64498	7.14549	chr7	N-acetylated alpha-linked acidic dipeptidase like 2
100022578	SIRT6	0.0260309	0.010953	up	2.38969	2.38969	1.25682	8.31755	7.01375	7.44375	6.57321	6.63177	8.78594	8.57114	8.34044	8.11379	chr3	sirtuin 6
100021333	NPR3	0.0492869	0.0240991	up	2.38716	2.38716	1.2553	7.14813	6.95989	7.30605	6.56232	5.37028	8.09188	8.05124	8.39901	7.15639	chr3	natriuretic peptide receptor 3
100021306	IMMP2L	0.00753787	0.00229935	up	2.38502	2.38502	1.254	6.2309	7.11284	6.80168	7.16391	7.23969	8.49448	8.42799	8.20121	7.53153	chr3	inner mitochondrial membrane peptidase subunit 2
100618482	PHB	0.000118522	1.01017e-05	up	2.38374	2.38374	1.25322	11.0061	10.5853	10.5164	10.4144	10.7526	11.9351	11.83	12.0152	11.8525	chr2	prohibitin
100018971	UPRT	0.000186409	1.80163e-05	up	2.38348	2.38348	1.25307	7.45397	7.78856	7.71322	7.72139	8.17685	9.06772	8.95248	9.04119	9.0341	chrX	uracil phosphoribosyltransferase homolog
100011223	TMEM168	0.00674723	0.00199166	up	2.37507	2.37507	1.24797	9.02208	9.00658	8.68594	8.39982	7.73593	9.67601	10.0151	9.79519	9.78591	chr8	transmembrane protein 168
100018148	RPS3A	0.031975	0.0141696	up	2.37488	2.37488	1.24785	13.6213	13.4619	13.2162	11.6562	13.1492	14.1153	14.2353	14.2428	14.4819	chr5	ribosomal protein S3A
100024785	SDF2	0.0200708	0.00797623	up	2.37487	2.37487	1.24785	8.65929	7.90178	8.25242	8.45492	9.43305	9.11835	10.0546	9.77675	10.2029	chr2	stromal cell derived factor 2
107650474	LOC107650474	0.0298526	0.0129855	up	2.37376	2.37376	1.24717	7.06633	7.56994	7.11468	6.84611	8.65255	8.1949	8.97978	8.75628	8.85743	chr1	uncharacterized LOC107650474
100022622	SEPTIN2	0.0101243	0.00335597	up	2.36552	2.36552	1.24216	12.0231	11.3564	11.5284	10.718	10.6052	12.5319	12.4328	12.3636	12.6251	chr7	septin 2
100024617	AKR1A1	0.0397933	0.0185132	up	2.36426	2.36426	1.24139	9.57705	8.21094	9.00567	9.52523	10.4275	10.5381	10.7876	10.2703	10.7667	chr2	aldo-keto reductase family 1 member A1
100014000	METTL21A	0.0164487	0.00617013	up	2.36092	2.36092	1.23935	6.21472	5.35581	5.20395	5.49819	6.43802	6.83408	7.62572	6.64048	6.82566	chr7	methyltransferase like 21A
100028146	ZSWIM2	0.0218634	0.00883126	up	2.36079	2.36079	1.23927	6.18181	4.71196	5.64755	6.00853	6.40014	6.7127	6.86835	7.09471	7.44132	chr4	zinc finger SWIM-type containing 2
103106062	LOC103106062	0.0396028	0.0184084	up	2.35709	2.35709	1.23701	3.683	3.71196	3.59376	5.08023	4.27963	6.05259	5.08629	4.54652	5.54149	chr1	uncharacterized LOC103106062
100619776	PITRM1	0.00289929	0.000656788	up	2.34695	2.34695	1.23079	9.3315	9.28471	9.07035	10.0684	9.06858	10.6125	10.6391	10.8087	10.3216	chr8	pitrilysin metallopeptidase 1
100617718	B4GALT2	0.0477642	0.0232194	up	2.34572	2.34572	1.23003	9.47751	7.74538	9.26422	10.0508	9.40031	10.4107	10.3868	10.1821	10.6911	chr2	beta-1,4-galactosyltransferase 2
100019527	KCP	0.0330223	0.0147459	up	2.34398	2.34398	1.22896	6.98766	4.92141	5.60662	5.90665	5.52782	6.68551	7.14394	7.29118	6.95534	chr8	kielin cysteine rich BMP regulator
100016842	RPL23	0.0244051	0.01011	up	2.34389	2.34389	1.22891	12.7627	12.5056	12.2616	11.4341	13.3927	13.6119	13.5352	13.7396	13.9142	chr2	ribosomal protein L23
100023225	ARG2	0.0210412	0.00845193	up	2.34212	2.34212	1.22782	9.05086	9.03643	9.53405	8.63324	7.7524	10.2886	9.77908	10.2116	9.8376	chr1	arginase 2
100018272	ABHD17A	0.0412204	0.0193201	up	2.34025	2.34025	1.22666	8.47704	7.13402	8.10119	9.01259	7.12105	9.17892	9.05113	9.2182	9.33511	chr3	abhydrolase domain containing 17A, depalmitoylase
103094721	LOC103094721	0.00653128	0.00190305	up	2.33796	2.33796	1.22525	3.61887	3.03389	3.36745	4.10914	4.06216	4.85695	4.75883	4.54856	5.28988	chr4	uncharacterized LOC103094721
100012533	NFKBIZ	0.0221876	0.00899563	up	2.33715	2.33715	1.22475	7.13638	5.46685	5.90587	5.82535	6.49002	7.19459	7.65466	7.6657	7.04361	chr4	NFKB inhibitor zeta
100013384	EIF4E	0.01488	0.00545827	up	2.33569	2.33569	1.22385	10.5805	10.6055	10.2618	9.91193	9.08664	11.4542	11.0948	11.4346	11.2688	chr5	eukaryotic translation initiation factor 4E
497249	ACAT2	0.00151364	0.00027886	up	2.33514	2.33514	1.22351	9.1842	9.74511	9.99179	9.85835	10.0999	11.1265	10.7461	11.0174	11.1076	chr2	acetyl-CoA acetyltransferase 2
100012842	RPF1	0.0113164	0.00387265	up	2.335	2.335	1.22342	8.73019	8.4464	7.81498	7.30539	8.56376	9.55402	9.29805	9.38927	9.34092	chr2	ribosome production factor 1 homolog
100011803	PAF1	0.00927814	0.00300737	up	2.33337	2.33337	1.22242	10.3911	9.6804	9.79742	10.2962	10.8819	11.1892	11.1062	11.5473	11.8846	chr4	PAF1 homolog, Paf1/RNA polymerase II complex component
100027755	MRPL58	0.000360878	4.28257e-05	up	2.33126	2.33126	1.22111	8.18577	7.97796	7.72487	7.60156	8.01169	9.04133	8.87495	9.28368	9.28596	chr2	mitochondrial ribosomal protein L58
100015379	CLPB	0.0220141	0.00891156	up	2.33124	2.33124	1.2211	9.69523	8.99466	9.69983	10.6429	9.80555	10.3981	11.2795	10.8644	11.4129	chr4	caseinolytic mitochondrial matrix peptidase chaperone subunit B
100618232	TIMM8A	0.0016566	0.000315714	up	2.32909	2.32909	1.21977	9.36136	9.04958	8.95884	8.48501	9.12517	10.4936	10.2189	10.2869	9.86363	chrX	translocase of inner mitochondrial membrane 8A
100019465	HUS1	0.00143046	0.000257624	up	2.32327	2.32327	1.21616	8.02205	7.86678	7.46498	7.93841	7.39094	8.63063	9.14956	9.23607	8.79488	chr6	HUS1 checkpoint clamp component
100013128	RPL26	0.0138777	0.00501231	up	2.32242	2.32242	1.21563	11.5627	11.6197	11.4866	10.5349	12.207	12.6103	12.4514	12.7886	12.941	chr2	ribosomal protein L26
100024916	NXT2	0.00289544	0.000655211	up	2.32178	2.32178	1.21523	6.64326	6.55745	6.50651	5.93599	7.03616	8.05812	7.51217	7.68361	7.75052	chrX	nuclear transport factor 2 like export factor 2
100011257	COPS7B	0.0183872	0.0071197	up	2.32061	2.32061	1.21451	10.0197	8.99631	9.14652	8.1885	8.88901	10.4978	10.0808	10.2569	10.2146	chr2	COP9 signalosome subunit 7B
100033292	TRMT6	0.0426828	0.0201447	up	2.3196	2.3196	1.21388	8.42489	8.3773	7.85444	7.52714	6.60058	9.44217	9.14306	8.90134	8.3964	chr1	tRNA methyltransferase 6 non-catalytic subunit
100024406	RPS14	0.0293192	0.0127077	up	2.3192	2.3192	1.21363	12.8685	12.4503	12.8688	11.3829	13.3443	13.6089	13.7471	13.7957	14.0346	chr1	ribosomal protein S14
100029160	PDE3B	0.0107534	0.00361712	up	2.31672	2.31672	1.21208	4.20384	3.88188	3.86112	5.03875	4.42473	5.99055	5.25837	5.1172	5.61047	chr5	phosphodiesterase 3B
100021351	TOMM20	0.000130911	1.15402e-05	up	2.31494	2.31494	1.21097	8.77248	9.32399	8.93386	9.07825	8.97769	10.3071	10.2391	10.3452	10.0216	chr2	translocase of outer mitochondrial membrane 20
100011721	PGP	0.015815	0.00589796	up	2.31268	2.31268	1.20957	9.15577	8.69951	8.70724	9.98967	9.83422	10.8106	10.3205	10.5367	10.2796	chr6	phosphoglycolate phosphatase
100618308	SFR1	0.0412098	0.0193067	up	2.31266	2.31266	1.20955	6.8093	5.95989	5.44002	4.97735	6.61821	6.9512	6.82912	7.32717	7.57453	chr1	SWI5 dependent homologous recombination repair protein 1
100617113	SRSF9	0.00952325	0.00311439	up	2.31089	2.31089	1.20845	10.8568	9.71758	9.77117	9.52418	10.4172	11.4334	11.0926	11.3112	11.2262	chr3	serine and arginine rich splicing factor 9
100017584	SSR2	0.0117039	0.00404503	up	2.30701	2.30701	1.20602	10.0489	9.40886	9.45964	8.57481	9.54292	10.2143	10.9667	10.5187	10.7526	chr2	signal sequence receptor subunit 2
100024500	WIPI1	0.0144479	0.00525851	up	2.30254	2.30254	1.20322	7.99391	8.79055	8.6822	9.083	9.23335	9.6129	9.81521	9.76057	10.6506	chr2	WD repeat domain, phosphoinositide interacting 1
100031745	UTP23	0.000696712	0.000101715	up	2.3011	2.3011	1.20232	6.91433	7.1549	6.87901	6.44475	6.68107	8.06043	7.72915	8.25689	8.02205	chr3	UTP23 small subunit processome component
100010545	LOC100010545	0.0185395	0.00720305	up	2.30089	2.30089	1.20219	6.38344	6.18721	6.96651	6.00223	5.64621	6.66602	7.60517	7.82294	7.66312	chr2	vang-like protein 1
100011421	MAF	0.00644462	0.00187167	up	2.30037	2.30037	1.20187	8.70917	8.93193	8.88933	8.58217	8.00634	9.61232	10.0392	9.35841	10.2926	chr1	MAF bZIP transcription factor
100013515	CHORDC1	0.0146548	0.00535572	up	2.2999	2.2999	1.20157	10.0827	10.5014	9.95145	10.411	9.31099	11.8339	10.8871	11.4633	10.828	chr4	cysteine and histidine rich domain containing 1
100020635	RDH10	0.000884736	0.000138426	up	2.29765	2.29765	1.20016	8.65628	8.56371	8.37987	8.61316	9.07498	9.78194	10.2204	9.59966	9.82906	chr3	retinol dehydrogenase 10
100025239	LSM2	0.0103092	0.00342847	up	2.29409	2.29409	1.19792	9.34703	8.36471	8.32375	7.9531	8.71345	9.9601	9.33232	9.85059	9.8103	chr2	LSM2 homolog, U6 small nuclear RNA and mRNA degradation associated
100016419	LOC100016419	0.00882119	0.0028071	up	2.28973	2.28973	1.19518	6.74064	6.86171	6.85165	6.9165	5.91777	7.29814	8.07008	7.77286	8.27024	chr1	solute carrier family 22 member 15-like
100019463	CDK8	0.00411228	0.00103974	up	2.28869	2.28869	1.19452	10.1157	9.86197	9.65154	9.02443	9.20696	10.599	10.7218	10.9191	10.8266	chr4	cyclin dependent kinase 8
103096691	AMBRA1	0.0216176	0.00872902	up	2.28775	2.28775	1.19393	8.9544	7.54485	8.60084	9.03873	9.28822	9.85063	10.0104	9.76679	9.88953	chr5	autophagy and beclin 1 regulator 1
100016818	NRBF2	0.00872036	0.00276553	up	2.28475	2.28475	1.19203	8.83126	8.28364	8.7691	9.40152	9.61965	10.0397	10.03	10.2474	10.3753	chr1	nuclear receptor binding factor 2
100011428	PSMG1	0.0283126	0.0121694	up	2.28094	2.28094	1.18963	9.59087	8.1549	8.64523	8.56827	9.87091	10.1931	9.99189	10.2102	10.2275	chr4	proteasome assembly chaperone 1
100011489	STRAP	0.00032023	3.613e-05	up	2.27711	2.27711	1.18721	11.3103	11.1361	10.7824	10.8601	10.702	12.2502	11.9784	12.219	12.1339	chr8	serine/threonine kinase receptor associated protein
100023770	KLF10	0.0110851	0.00377237	up	2.2767	2.2767	1.18694	8.79516	8.14659	8.13248	8.97892	7.82466	9.5084	9.27946	9.36872	10.0934	chr3	Kruppel like factor 10
100013685	AKAP1	0.00722294	0.00217479	up	2.27645	2.27645	1.18679	9.82073	9.33016	9.57517	8.95431	8.56562	10.397	10.6829	10.4648	10.1992	chr2	A-kinase anchoring protein 1
100024990	LONP1	1.01527e-05	5.04425e-07	up	2.27568	2.27568	1.1863	10.409	10.2325	10.0659	10.06	10.1339	11.3017	11.3904	11.4039	11.3702	chr3	lon peptidase 1, mitochondrial
100011180	AARS1	0.0117932	0.00408631	up	2.27257	2.27257	1.18433	11.198	10.9468	11.6563	11.969	11.7655	12.0351	13.156	12.6997	12.8751	chr1	alanyl-tRNA synthetase 1
100020275	LPAR4	0.00824987	0.00258211	up	2.26896	2.26896	1.18203	10.2568	9.3522	9.51848	9.19205	9.24727	10.2922	11.1891	10.7217	10.5785	chrX	lysophosphatidic acid receptor 4
100011440	MRPL20	0.0124077	0.00436248	up	2.26863	2.26863	1.18182	9.65358	9.59557	9.52428	9.19841	10.717	10.766	10.8806	10.8509	11.1807	chr2	mitochondrial ribosomal protein L20
103092979	FDPS	0.0178638	0.00685508	up	2.2657	2.2657	1.17996	7.99549	8.34858	8.78087	8.04101	7.17763	9.57003	8.979	9.46919	8.97648	chr2	farnesyl diphosphate synthase
100014892	CD2AP	0.00607881	0.00173444	up	2.26501	2.26501	1.17951	10.1424	9.89682	9.5247	9.11942	9.13826	10.9763	10.4704	10.9385	10.5902	chr2	CD2 associated protein
100618761	PEX14	0.0265529	0.0112218	up	2.26403	2.26403	1.1789	8.18458	7.12135	7.56759	8.65141	8.73808	9.00826	9.23002	9.21989	9.46781	chr4	peroxisomal biogenesis factor 14
100012744	NAP1L1	0.0461234	0.0222186	up	2.26285	2.26285	1.17814	13.4585	12.9528	12.6187	11.9355	11.3539	13.6066	13.6486	13.7348	13.578	chr8	nucleosome assembly protein 1 like 1
103104615	POC1B	0.0198152	0.00783829	up	2.26129	2.26129	1.17715	8.5567	8.32912	8.26756	7.87164	6.98272	8.83636	9.12789	9.25329	9.49724	chr8	POC1 centriolar protein B
100017194	SNX1	0.00213501	0.0004407	up	2.26036	2.26036	1.17655	9.55009	9.2132	9.11246	9.82902	10.0474	10.6593	10.7161	10.7174	10.8151	chr1	sorting nexin 1
100013977	PAK4	0.0380596	0.0175202	up	2.25886	2.25886	1.17559	9.57122	7.75088	8.66832	8.67102	9.55019	9.89889	9.72564	10.1469	10.3002	chr4	p21 (RAC1) activated kinase 4
100013335	PRDX1	0.00432628	0.00111001	up	2.25854	2.25854	1.17539	12.0008	11.4176	11.5343	11.29	12.297	12.7482	13.0129	12.6517	13.1205	chr2	peroxiredoxin 1
100025246	DNAJC25	0.000699794	0.00010226	up	2.25585	2.25585	1.17367	7.53013	7.89187	7.2559	7.10053	7.57673	8.53218	8.78005	8.65303	8.61356	chr6	DnaJ heat shock protein family (Hsp40) member C25
100028730	NUP210	0.0359498	0.0163757	up	2.25446	2.25446	1.17278	11.2817	10.7712	11.0399	9.96238	9.53015	11.326	11.7502	11.902	11.7812	chr6	nucleoporin 210
100015700	LOC100015700	0.000410722	5.07784e-05	up	2.25323	2.25323	1.17199	8.38344	8.08265	8.17603	7.77752	8.43802	9.30791	9.47292	9.41546	9.17783	chr8	eukaryotic translation initiation factor 6 pseudogene
100016463	MRM3	0.0115517	0.00397907	up	2.25162	2.25162	1.17096	7.92099	7.22766	7.54118	7.80958	8.73996	9.00488	8.92306	8.91423	9.23318	chr2	mitochondrial rRNA methyltransferase 3
100019017	STAG3	0.0283784	0.0122035	up	2.25025	2.25025	1.17008	5.42623	5.46685	5.8137	4.50864	4.47719	6.66944	6.23572	6.63317	5.6961	chr2	stromal antigen 3
100013927	RPS24	0.0244392	0.010128	up	2.24734	2.24734	1.16822	13.3078	13.1607	12.9518	11.713	13.3139	13.9028	13.899	14.1203	14.3085	chr1	ribosomal protein S24
100011401	EML2	0.0463598	0.0223811	up	2.2432	2.2432	1.16556	8.14039	7.39735	8.80868	9.51159	8.72214	9.40138	9.61261	10.0457	9.66663	chr4	EMAP like 2
100028288	RPL7	0.0302316	0.0132079	up	2.24234	2.24234	1.16501	13.1358	13.1633	12.8475	11.6306	13.4525	13.7691	14.022	13.994	14.2588	chr3	ribosomal protein L7
100018991	MKNK2	0.00780101	0.00240345	up	2.24046	2.24046	1.1638	10.1442	9.52894	10.5183	10.02	9.4526	10.8129	11.2742	10.8316	11.4677	chr3	MAPK interacting serine/threonine kinase 2
100017509	SCAMP2	0.0234767	0.0096313	up	2.24039	2.24039	1.16375	8.15944	6.73433	7.68587	8.19256	7.11278	8.53294	9.10737	8.53349	8.78917	chr1	secretory carrier membrane protein 2
100023701	PDGFC	0.0125227	0.00442504	up	2.24031	2.24031	1.1637	8.95535	8.4392	8.21218	8.64732	9.13173	9.17727	9.74321	10.0125	10.4305	chr5	platelet derived growth factor C
100023526	ASF1A	0.0414587	0.0194514	up	2.23937	2.23937	1.16309	9.03519	8.56994	8.12868	7.16391	7.41803	9.41133	9.22509	9.31158	8.95696	chr2	anti-silencing function 1A histone chaperone
100010718	TAF4B	0.00132845	0.000234395	up	2.23468	2.23468	1.16007	7.87712	6.99736	7.24426	7.35345	7.07923	8.47685	8.3332	8.47972	8.59165	chr3	TATA-box binding protein associated factor 4b
100012867	SNRPE	0.0251073	0.0104624	up	2.23222	2.23222	1.15848	10.3011	9.68716	9.19797	8.54208	9.68071	10.8654	10.2707	10.7899	10.6351	chr2	small nuclear ribonucleoprotein polypeptide E
100016166	CACYBP	0.000632883	9.01169e-05	up	2.23072	2.23072	1.15751	9.50039	9.49168	9.20874	9.47505	9.98611	10.7465	10.5708	10.872	10.5704	chr2	calcyclin binding protein
103093576	RRP8	0.00944529	0.00307527	up	2.22932	2.22932	1.1566	8.11509	7.72319	8.24419	8.27907	9.15768	9.21951	9.5749	9.59819	9.44919	chr4	ribosomal RNA processing 8
100010351	MRPS16	0.0260674	0.0109705	up	2.22914	2.22914	1.15649	7.66724	6.67774	7.64755	7.13468	8.53247	8.72131	8.5802	8.62064	8.83154	chr1	mitochondrial ribosomal protein S16
100024892	MYH9	0.022342	0.00906859	up	2.22763	2.22763	1.15551	11.9979	10.2737	11.273	11.4164	11.2244	12.0387	12.5445	12.2726	12.7146	chr8	myosin heavy chain 9
100012610	EIF3G	0.0118169	0.00410334	up	2.22746	2.22746	1.1554	11.1138	10.4585	10.7557	9.66986	10.9482	11.6446	11.8159	11.6653	11.8527	chr3	eukaryotic translation initiation factor 3 subunit G
100030023	MPI	0.0391598	0.018152	up	2.226	2.226	1.15445	7.27318	7.1549	7.38027	8.80163	8.52159	8.82521	9.02206	9.0952	8.98062	chr1	mannose phosphate isomerase
100029239	MAD1L1	0.00933148	0.00303164	up	2.22553	2.22553	1.15415	8.3797	7.69248	7.73701	7.19414	7.05337	8.86997	8.94512	8.58264	8.66421	chr6	mitotic arrest deficient 1 like 1
100030992	PPM1M	0.0109203	0.0036933	up	2.22192	2.22192	1.1518	8.12921	7.45276	8.07413	8.49686	8.60942	8.80429	9.41149	9.27033	9.731	chr6	protein phosphatase, Mg2+/Mn2+ dependent 1M
100020176	ETF1	0.00056458	7.80887e-05	up	2.21942	2.21942	1.15018	11.2905	11.1846	11.0644	11.2325	10.6212	12.3696	12.2273	12.3042	12.0142	chr1	eukaryotic translation termination factor 1
100013081	ANKRD40	0.00125136	0.00021773	up	2.2182	2.2182	1.14939	10.3499	10.2969	9.97478	10.1118	9.50114	11.0936	11.1753	11.334	11.1822	chr2	ankyrin repeat domain 40
100030405	CAPN1	0.0423104	0.0199172	up	2.21753	2.21753	1.14895	7.47569	5.79353	6.57475	7.70989	7.37938	8.1341	8.1569	8.11583	8.13557	chr8	calpain 1
103097458	C1H8orf58	0.048756	0.0237898	up	2.2156	2.2156	1.1477	6.15096	5.35581	5.83932	4.62372	6.44463	6.27913	6.79031	7.43395	6.81896	chr1	chromosome 1 C8orf58 homolog
100025771	RPS10	0.0458189	0.0220328	up	2.21193	2.21193	1.1453	12.5378	12.0272	12.2789	11.045	13.1732	13.0813	13.2931	13.3777	13.6788	chr2	ribosomal protein S10
100021376	PRELID3B	0.000351499	4.1187e-05	up	2.21053	2.21053	1.14439	9.48325	9.73871	9.22669	9.38609	9.26696	10.5545	10.6108	10.797	10.2967	chr1	PRELI domain containing 3B
100025542	MRC2	0.019317	0.00758868	up	2.20992	2.20992	1.14399	8.88443	7.48014	8.40305	8.3261	8.76919	9.77799	9.42554	9.84266	9.02011	chr2	mannose receptor C type 2
100013664	NUDT5	0.0136758	0.00492359	up	2.20957	2.20957	1.14377	9.42637	9.00148	8.68864	8.0389	9.40497	10.1678	10.0761	10.1366	9.84284	chr8	nudix hydrolase 5
100013271	LIPT2	0.000247423	2.57631e-05	up	2.20837	2.20837	1.14298	7.69115	7.84467	7.68966	7.51773	7.53299	8.6848	9.10087	8.52689	8.88033	chr4	lipoyl(octanoyl) transferase 2
100018531	RPL22	0.0318008	0.0140621	up	2.20684	2.20684	1.14198	12.0711	12.5019	12.2662	10.7101	12.1666	13.0439	12.9009	13.0274	13.3685	chr4	ribosomal protein L22
100033258	SNX5	0.00320874	0.000748698	up	2.20667	2.20667	1.14187	10.8673	10.7543	10.1107	10.0274	10.218	11.5681	11.5779	11.7401	11.2635	chr1	sorting nexin 5
100018878	CRLF3	0.00120869	0.000208467	up	2.20043	2.20043	1.13779	7.87369	7.34132	7.30134	7.49148	8.07072	8.80297	8.73767	8.80376	8.66957	chr2	cytokine receptor like factor 3
100031557	TTC27	0.00331891	0.000781172	up	2.19406	2.19406	1.1336	8.23358	7.91163	8.15006	7.7826	7.49002	9.34379	8.94417	9.30069	8.60006	chr1	tetratricopeptide repeat domain 27
100020625	RCC1	0.0401016	0.0187084	up	2.19341	2.19341	1.13318	10.672	9.74767	9.80432	9.01603	8.70601	10.8346	10.6391	10.725	10.6908	chr4	regulator of chromosome condensation 1
100019578	IKBKE	0.0344942	0.0155462	up	2.18951	2.18951	1.1306	4.6827	4.17139	5.35883	5.24039	6.06216	6.03187	6.51682	6.17265	6.21345	chr2	inhibitor of nuclear factor kappa B kinase subunit epsilon
100016571	TXNL1	0.00713036	0.00213673	up	2.18824	2.18824	1.12977	10.0802	9.78493	9.3418	9.48634	8.75188	10.6043	10.6197	10.6263	10.6249	chr3	thioredoxin like 1
100030391	TOMM6	0.0278875	0.0119469	up	2.1874	2.1874	1.12922	8.89246	8.52253	8.27663	9.27525	10.018	10.1558	9.96159	10.3011	10.0862	chr2	translocase of outer mitochondrial membrane 6
100015567	RBMS1	0.00109627	0.00018471	up	2.18515	2.18515	1.12773	9.47693	9.50831	9.28581	8.76699	9.50063	10.4979	10.2878	10.5822	10.374	chr4	RNA binding motif single stranded interacting protein 1
100012739	PPP4C	0.0113352	0.00388138	up	2.18461	2.18461	1.12738	10.7613	9.38785	9.98452	9.54972	10.2494	11.2052	11.0419	11.0532	11.1555	chr6	protein phosphatase 4 catalytic subunit
100012165	SSR3	0.00549926	0.00152535	up	2.18314	2.18314	1.1264	10.0049	9.94078	10.1054	9.53221	10.7927	11.0147	11.3174	11.2043	11.2699	chr7	signal sequence receptor subunit 3
100022876	LACTB	0.00371525	0.000909054	up	2.18273	2.18273	1.12613	7.61477	6.92141	6.74331	7.45829	7.57071	8.21548	8.26063	8.60981	8.4654	chr1	lactamase beta
554195	RPS4X	0.010209	0.00338784	up	2.18239	2.18239	1.12591	13.1882	12.5574	13.0883	11.9985	13.117	13.671	13.9416	13.8602	14.1904	chrX	ribosomal protein S4 X-linked
100012856	WDR74	0.0271368	0.0115497	up	2.18231	2.18231	1.12586	7.88504	7.08222	7.87546	7.31904	8.85082	8.82877	8.91323	9.0748	8.89668	chr5	WD repeat domain 74
100032106	MTHFD1L	0.0336174	0.015071	up	2.1785	2.1785	1.12333	8.6437	7.78057	7.63755	7.054	7.06202	8.53939	9.29064	8.73055	8.47503	chr2	methylenetetrahydrofolate dehydrogenase (NADP+ dependent) 1 like
100019487	GMPS	0.00950123	0.00310422	up	2.17778	2.17778	1.12286	11.3782	10.7295	11.1496	10.6674	10.0557	12.1021	11.8095	12.0402	11.7238	chr7	guanine monophosphate synthase
100025905	RBBP4	0.033122	0.0148129	up	2.17622	2.17622	1.12182	12.1434	11.7425	11.3816	10.3907	10.807	12.5731	12.1492	12.5406	12.3965	chr4	RB binding protein 4, chromatin remodeling factor
100013908	HNRNPA2B1	0.0291166	0.0125882	up	2.1743	2.1743	1.12055	15.353	14.853	14.3032	13.5517	14.1996	15.6721	15.3332	15.6765	15.6088	chr8	heterogeneous nuclear ribonucleoprotein A2/B1
100021216	TIMM9	0.000502302	6.66099e-05	up	2.17405	2.17405	1.12039	6.60643	6.57547	5.96866	6.24535	6.4081	7.54331	7.36263	7.63427	7.38455	chr1	translocase of inner mitochondrial membrane 9
100030332	RPL30	0.0292468	0.0126644	up	2.17398	2.17398	1.12034	11.8903	12.0675	11.9066	10.6051	12.4043	12.7827	12.7588	12.9499	13.089	chr3	ribosomal protein L30
100619199	PPDPF	0.0428337	0.020234	up	2.17175	2.17175	1.11886	12.6431	11.4555	11.8475	10.5386	11.6133	12.6985	12.6349	12.6099	13.0106	chr1	pancreatic progenitor cell differentiation and proliferation factor
100019553	NOP53	0.0162639	0.00609129	up	2.16975	2.16975	1.11753	10.1042	9.10678	9.66694	9.7214	10.6893	10.7706	11.1304	10.9538	11.0462	chr4	NOP53 ribosome biogenesis factor
100017966	RSRC1	0.00437777	0.00113162	up	2.16966	2.16966	1.11747	7.95448	7.32587	7.47378	6.86748	7.40361	8.42477	8.25954	8.55638	8.84936	chr7	arginine and serine rich coiled-coil 1
100020803	ZC3H15	0.0138331	0.00499151	up	2.16874	2.16874	1.11685	10.3154	10.4187	10.0487	10.0358	9.10863	11.4083	11.0952	11.2024	10.7034	chr4	zinc finger CCCH-type containing 15
100029031	TRIM8	0.0178473	0.00684635	up	2.16784	2.16784	1.11626	9.9048	9.19142	9.84165	10.4173	10.7408	11.1079	11.0594	10.9803	11.3942	chr1	tripartite motif containing 8
100032448	MRPL18	0.0301213	0.0131496	up	2.16759	2.16759	1.11609	8.78546	8.06951	8.01084	7.97892	9.56567	9.49647	9.54542	9.80316	9.54764	chr2	mitochondrial ribosomal protein L18
100027141	JMJD6	0.0257792	0.0108229	up	2.16532	2.16532	1.11458	8.71211	8.35942	8.73085	7.38216	7.69498	9.53217	8.81208	9.445	9.37269	chr2	jumonji domain containing 6, arginine demethylase and lysine hydroxylase
100015932	LRP4	0.0389735	0.0180524	up	2.16496	2.16496	1.11434	9.70521	8.57305	9.61492	10.5239	9.78293	10.357	10.9746	10.6299	11.0559	chr5	LDL receptor related protein 4
100022677	FAM3A	0.015175	0.00559947	up	2.16473	2.16473	1.11419	9.23971	8.06174	8.88835	8.49464	9.38878	9.74153	10.2465	9.69259	10.0347	chrX	FAM3 metabolism regulating signaling molecule A
100032062	WWC3	0.00521438	0.00142406	up	2.16398	2.16398	1.11369	10.0843	9.17344	9.31267	9.33705	9.094	10.463	10.1733	10.595	10.8246	chr7	WWC family member 3
100018642	OLA1	0.000338936	3.90929e-05	up	2.16373	2.16373	1.11352	10.33	10.9298	10.6822	10.5066	10.5684	11.5435	11.712	11.6809	11.9314	chr4	Obg like ATPase 1
100013051	APAF1	0.0175356	0.00669699	up	2.16363	2.16363	1.11345	10.8947	10.3077	10.429	9.59564	9.55044	11.0037	11.5269	11.3848	11.1604	chr8	apoptotic peptidase activating factor 1
100019641	EIF2D	0.0278391	0.0119243	up	2.1624	2.1624	1.11263	9.60436	8.88044	9.13369	8.76357	7.81923	9.64827	9.9442	10.0224	10.1967	chr2	eukaryotic translation initiation factor 2D
100016519	NUTF2	0.00200059	0.000402084	up	2.16104	2.16104	1.11173	10.5655	9.9274	9.94649	9.66519	9.92561	11.2964	10.9021	11.2643	11.0082	chr1	nuclear transport factor 2
100033221	NANP	0.00227718	0.000478095	up	2.15789	2.15789	1.10962	7.13481	6.78521	6.51687	6.62772	7.42584	8.01118	7.891	8.08402	8.04465	chr1	N-acetylneuraminic acid phosphatase
100031819	SF3A3	0.0252051	0.0105158	up	2.1578	2.1578	1.10956	9.85812	9.36361	9.34494	8.88887	8.15545	10.4144	10.2997	10.2838	9.92921	chr4	splicing factor 3a subunit 3
100030246	DAD1	0.0380676	0.0175318	up	2.1573	2.1573	1.10923	9.8668	10.0294	9.76222	10.0206	11.5153	11.113	11.3188	11.3575	11.603	chr1	defender against cell death 1
100017842	AATF	0.0243806	0.0100949	up	2.15143	2.15143	1.1053	9.43767	8.76923	8.66874	8.06445	7.77679	9.80556	9.61922	9.65744	9.51248	chr2	apoptosis antagonizing transcription factor
100017841	PKM	0.0356501	0.0162052	up	2.14761	2.14761	1.10273	14.9004	13.701	13.7334	14.5879	15.1801	15.8517	15.1225	15.4883	15.6306	chr1	pyruvate kinase M1/2
100030796	SLC26A11	0.0398103	0.0185293	up	2.14757	2.14757	1.10271	5.63518	4.88188	5.4331	6.52921	5.51433	6.17274	7.41883	6.6765	6.53772	chr2	solute carrier family 26 member 11
100014924	OPN1SW	0.0446502	0.0213039	up	2.146	2.146	1.10165	5.15342	5.26859	5.7001	5.72245	5.4512	5.36823	6.86554	6.67707	7.33237	chr8	opsin 1, short wave sensitive
100029826	DUS1L	0.00301551	0.000691725	up	2.14585	2.14585	1.10155	9.50223	9.02646	8.94334	8.49173	9.28217	9.99751	10.166	10.0856	10.3538	chr2	dihydrouridine synthase 1 like
100028879	PFDN2	0.0434828	0.0206319	up	2.14418	2.14418	1.10043	8.66789	8.62784	8.46696	8.41727	10.1476	9.95101	9.57548	10.1103	10.2269	chr2	prefoldin subunit 2
100020084	CCDC43	0.00166059	0.000316701	up	2.14053	2.14053	1.09797	8.92632	8.53533	8.63515	8.13388	8.68246	9.32485	9.78739	9.82353	9.78661	chr2	coiled-coil domain containing 43
100029455	MIPOL1	0.00192419	0.000381668	up	2.13759	2.13759	1.09598	6.01742	6.13822	6.16495	6.49161	5.52782	7.06013	7.07758	7.19521	7.32303	chr1	mirror-image polydactyly 1
100016138	CHCHD3	0.00101799	0.000167732	up	2.1365	2.1365	1.09525	9.29297	9.44111	8.94516	9.72595	9.62315	10.5279	10.3562	10.621	10.4985	chr8	coiled-coil-helix-coiled-coil-helix domain containing 3
100014103	RCC1L	0.00563723	0.00157588	up	2.13593	2.13593	1.09486	8.75743	7.81109	8.78057	7.99946	8.55948	9.37417	9.64991	9.45227	9.42952	chr2	RCC1 like
100032799	FAM136A	0.030656	0.0134413	up	2.13554	2.13554	1.0946	10.7832	9.95394	9.66876	8.99062	9.58048	11.1048	10.6627	11.1236	10.6689	chr1	family with sequence similarity 136 member A
100016505	MRPS30	0.00549926	0.00152526	up	2.13298	2.13298	1.09287	8.90931	8.72319	8.42014	9.32231	9.42973	9.85868	10.2998	10.156	9.90076	chr3	mitochondrial ribosomal protein S30
100018673	PRCC	0.00765102	0.00234424	up	2.13278	2.13278	1.09273	10.536	9.6271	9.84218	9.19376	9.98469	10.9463	10.9193	10.9324	10.92	chr2	proline rich mitotic checkpoint control factor
100014979	LAP3	0.011355	0.00388969	up	2.13243	2.13243	1.0925	10.6663	10.1718	10.0402	9.78247	9.44346	11.4634	10.921	11.3183	10.7507	chr5	leucine aminopeptidase 3
100022483	MRPL38	0.00118428	0.000202921	up	2.13077	2.13077	1.09138	9.50534	8.93596	9.05323	9.35377	9.08495	9.9269	10.2999	10.3098	10.5754	chr2	mitochondrial ribosomal protein L38
100026006	RPL5	0.0204405	0.00815648	up	2.12484	2.12484	1.08735	13.7691	13.2825	13.2786	12.1431	13.3756	14.1502	14.1654	14.2763	14.4368	chr2	ribosomal protein L5
100032603	CEP43	0.0491472	0.0240208	up	2.12463	2.12463	1.08721	9.52685	9.34006	8.70437	7.83057	7.94829	9.76599	9.58284	9.8299	9.85022	chr2	centrosomal protein 43
100014602	EIF5B	0.00721643	0.00217087	up	2.12456	2.12456	1.08716	10.7995	10.4881	10.2281	10.3008	11.3128	11.9693	11.713	11.7427	11.4271	chr7	eukaryotic translation initiation factor 5B
100018164	PTPN2	0.00310049	0.00071775	up	2.1211	2.1211	1.08481	9.63654	9.44158	9.11179	8.78359	8.81824	10.2606	10.0207	10.37	10.3213	chr3	protein tyrosine phosphatase non-receptor type 2
100032660	TBCA	0.0337713	0.0151584	up	2.12067	2.12067	1.08452	9.03056	9.47849	8.94018	8.24618	9.89974	10.1207	9.78181	10.2052	10.7065	chr3	tubulin folding cofactor A
100022814	NSL1	0.0396563	0.018436	up	2.11996	2.11996	1.08404	8.22724	7.76724	7.39561	6.83566	6.43802	8.52331	8.27724	8.63972	8.2269	chr2	NSL1 component of MIS12 kinetochore complex
100010266	PRPF4	0.0150297	0.0055285	up	2.11992	2.11992	1.08401	8.89074	8.17956	8.07834	7.32335	8.06644	9.21406	9.35121	9.22072	8.9808	chr1	pre-mRNA processing factor 4
100009850	TMX1	0.000526885	7.12636e-05	up	2.11955	2.11955	1.08376	9.44103	9.56758	9.20745	9.07921	9.49161	10.2329	10.6998	10.5404	10.2915	chr1	thioredoxin related transmembrane protein 1
100029491	C2H1orf131	0.0123754	0.0043469	up	2.11617	2.11617	1.08146	8.09337	7.45343	7.16933	7.36039	8.40599	8.93163	8.64004	8.90085	8.63931	chr2	chromosome 2 open reading frame, human C1orf131
100015947	KDM2B	0.0320286	0.014202	up	2.1144	2.1144	1.08025	9.8822	9.1549	9.73552	8.31169	8.91986	10.5782	10.1009	10.5037	9.94161	chr3	lysine demethylase 2B
100012870	TMEM267	0.00121644	0.000210332	up	2.11425	2.11425	1.08015	8.19489	8.35471	7.97492	8.13	8.33308	8.8771	9.60473	9.13807	9.49076	chr3	transmembrane protein 267
100025987	YARS1	0.00712504	0.00213417	up	2.11284	2.11284	1.07919	10.3821	10.3303	10.3531	11.2214	10.9311	11.3316	11.9619	11.6871	11.9104	chr4	tyrosyl-tRNA synthetase 1
100014243	SF3A2	0.0387611	0.0179329	up	2.11166	2.11166	1.07838	9.97453	8.98447	9.43869	8.83401	8.16242	10.4257	10.2673	10.2043	9.73162	chr3	splicing factor 3a subunit 2
100010393	TM7SF3	0.0257538	0.0108105	up	2.10845	2.10845	1.07618	10.446	10.7341	10.7748	9.95607	9.41046	10.9646	11.7396	11.1775	11.4801	chr8	transmembrane 7 superfamily member 3
100032038	RPS27A	0.0394559	0.0183294	up	2.10834	2.10834	1.07611	13.2832	12.8893	12.6112	11.6131	13.4199	13.7086	13.7657	13.8607	14.023	chr1	ribosomal protein S27a
100021097	TAF15	0.00905639	0.00291026	up	2.10766	2.10766	1.07564	12.3842	11.9096	11.8099	11.1675	12.3367	13.0588	13.0249	13.0902	12.815	chr2	TATA-box binding protein associated factor 15
100029361	NSUN5	0.0147861	0.00541801	up	2.10756	2.10756	1.07557	6.87148	5.88188	6.8767	7.35349	6.46734	7.57011	7.86817	7.73055	7.89419	chr2	NOP2/Sun RNA methyltransferase 5
100013091	RPL31	0.0349477	0.0158242	up	2.10639	2.10639	1.07477	12.3612	12.7355	12.4006	11.3934	13.2178	13.3671	13.2579	13.5308	13.8301	chr7	ribosomal protein L31
100015745	PSMD3	0.000490477	6.44724e-05	up	2.1027	2.1027	1.07224	11.0828	10.4751	11.0602	10.7998	10.8678	11.8595	11.7831	11.9884	12.0865	chr2	proteasome 26S subunit, non-ATPase 3
100028315	NOC4L	0.0107633	0.00362263	up	2.10204	2.10204	1.07179	8.59056	7.50638	8.25873	7.60578	8.3163	9.16509	9.18876	9.37845	8.77705	chr3	nucleolar complex associated 4 homolog
100029820	LARS2	0.00498444	0.00133716	up	2.09829	2.09829	1.06922	8.61982	8.09566	8.83387	8.26565	7.73053	9.34115	9.34872	9.46185	9.36156	chr8	leucyl-tRNA synthetase 2, mitochondrial
100015750	TOP3B	0.0300585	0.013114	up	2.09657	2.09657	1.06803	9.99391	8.1998	9.40757	9.18239	9.28822	10.1	10.3162	10.1632	10.5503	chr3	DNA topoisomerase III beta
100017638	GPAT3	0.0115598	0.00398344	up	2.09386	2.09386	1.06617	7.09902	7.99736	7.40139	8.02744	8.23495	8.44769	9.03939	8.92015	8.86557	chr5	glycerol-3-phosphate acyltransferase 3
100031699	THOC3	0.00683179	0.00202411	up	2.09348	2.09348	1.0659	9.88424	9.03614	8.78409	8.79764	8.9448	10.1694	10.0121	10.2988	10.141	chr1	THO complex 3
100010700	NUBP2	0.0414012	0.0194104	up	2.09172	2.09172	1.06469	8.51479	7.23552	7.42634	6.78292	6.73593	8.59508	8.40615	8.28332	8.33061	chr6	nucleotide binding protein 2
100014381	RPLP0	0.0199739	0.00792573	up	2.08488	2.08488	1.05996	13.9955	13.2455	13.618	12.4086	13.352	14.2005	14.4262	14.3769	14.5319	chr3	ribosomal protein lateral stalk subunit P0
100017676	GFM1	0.0170021	0.00644237	up	2.08125	2.08125	1.05745	8.78853	8.48675	8.42737	9.58644	9.53393	9.96518	10.1974	9.86226	10.0634	chr7	G elongation factor mitochondrial 1
100016218	LSM3	0.048518	0.0236502	up	2.0802	2.0802	1.05672	9.37254	8.89187	8.1248	7.45154	8.30283	9.63977	9.3053	9.69373	9.30294	chr6	LSM3 homolog, U6 small nuclear RNA and mRNA degradation associated
100017087	MRPL46	0.0237009	0.00974905	up	2.0763	2.0763	1.05401	8.30665	7.21975	7.19913	7.88173	8.44463	8.88188	8.52557	9.07808	8.97203	chr1	mitochondrial ribosomal protein L46
100028905	WNT7A	0.0352907	0.0160131	up	2.07372	2.07372	1.05222	8.71227	9.33401	9.50098	8.74542	8.21705	9.3594	10.5928	9.74519	10.1193	chr6	Wnt family member 7A
100021110	RHOA	0.00494622	0.00132287	up	2.07365	2.07365	1.05217	12.3941	12.2062	11.8635	11.4045	11.9683	12.8031	12.9296	12.988	13.3572	chr6	ras homolog family member A
100016403	MMS19	0.00209186	0.000427527	up	2.07346	2.07346	1.05204	10.0484	9.29521	9.993	9.56673	9.57112	10.49	10.876	10.8899	10.7319	chr1	MMS19 homolog, cytosolic iron-sulfur assembly component
100023290	CEP20	0.0194635	0.00766079	up	2.07327	2.07327	1.05191	9.81084	9.59713	9.35364	8.60557	8.50273	10.265	10.2567	10.1511	10.2308	chr6	centrosomal protein 20
100010982	GALNT1	0.0195	0.00767911	up	2.07203	2.07203	1.05104	10.346	10.7049	10.314	9.77689	9.20867	11.0043	11.2519	11.1252	11.1031	chr3	polypeptide N-acetylgalactosaminyltransferase 1
100012034	CCNL1	0.0338977	0.0152336	up	2.07203	2.07203	1.05104	10.1964	9.17295	9.05302	9.12227	10.4163	10.3421	10.6672	10.7649	10.7987	chr7	cyclin L1
100024980	EIF3D	0.0105427	0.0035297	up	2.07152	2.07152	1.05069	12.3447	11.9136	12.2186	11.1256	11.7658	12.7023	13.1701	12.8281	12.9969	chr8	eukaryotic translation initiation factor 3 subunit D
100015394	CHD4	0.0283613	0.0121942	up	2.07108	2.07108	1.05038	13.3991	12.2681	12.6819	12.1802	11.6787	13.5743	13.4388	13.3683	13.5865	chr8	chromodomain helicase DNA binding protein 4
100019863	LSM7	0.0395643	0.0183852	up	2.07041	2.07041	1.04992	9.47188	8.41384	8.5958	7.967	9.4782	9.96253	9.44831	10.0794	9.8508	chr3	LSM7 homolog, U6 small nuclear RNA and mRNA degradation associated
100021764	SMARCD2	0.00787945	0.00243458	up	2.06715	2.06715	1.04764	8.98194	8.38792	8.59896	8.28379	9.37374	9.55563	9.86692	9.71685	9.95225	chr2	SWI/SNF related, matrix associated, actin dependent regulator of chromatin, subfamily d, member 2
100029222	RHOU	0.0051494	0.00140066	up	2.06211	2.06211	1.04412	8.51908	8.86424	8.96544	9.52096	8.86583	9.95249	9.82101	9.81191	10.3795	chr2	ras homolog family member U
100016135	STT3A	0.0022498	0.00047143	up	2.05653	2.05653	1.04021	10.4188	10.2531	10.3494	10.0174	9.70876	10.8389	11.3432	11.2108	11.3659	chr4	STT3 oligosaccharyltransferase complex catalytic subunit A
100010983	ACTN4	0.00257011	0.000559716	up	2.05627	2.05627	1.04003	11.3133	10.3441	11.0121	11.0701	10.837	11.8746	11.9159	12.0507	11.9802	chr4	actinin alpha 4
100018677	LOC100018677	0.0448978	0.0214464	up	2.05589	2.05589	1.03976	4.66724	5.03389	4.93513	4.80429	3.37028	5.82761	5.42556	5.8875	5.26705	chr3	carbonic anhydrase 13
103101929	LOC103101929	6.52448e-05	4.84247e-06	up	2.05456	2.05456	1.03883	6.71244	6.66235	6.50032	6.72034	6.93662	7.70123	7.66615	7.71233	7.90127	chr7	uncharacterized LOC103101929
100031775	DNAAF10	0.0176606	0.00675671	up	2.05413	2.05413	1.03853	8.35911	7.96935	7.82375	6.85638	7.51533	8.69576	8.83394	8.62757	8.81598	chr1	dynein axonemal assembly factor 10
100019356	NLK	0.000833864	0.000128302	up	2.05269	2.05269	1.03752	10.6438	11.0545	10.6701	11.0221	10.9289	11.8162	12.2747	11.7788	11.7358	chr2	nemo like kinase
100013194	NAA50	0.00356435	0.000861957	up	2.0508	2.0508	1.03619	11.1435	11.144	10.6561	10.3811	10.3528	11.8409	11.7442	11.7744	11.7273	chr4	N-alpha-acetyltransferase 50, NatE catalytic subunit
100011894	EIF2A	0.0175932	0.00672721	up	2.05079	2.05079	1.03618	10.1532	10.4888	10.2509	9.41465	9.30351	10.6184	11.1613	11.0227	11.0312	chr7	eukaryotic translation initiation factor 2A
100016347	RPL24	0.039557	0.0183791	up	2.04715	2.04715	1.03362	12.3495	12.4399	12.3221	11.2849	13.2168	13.2572	13.2147	13.4119	13.5413	chr4	ribosomal protein L24
100013223	SET	0.0292485	0.0126671	up	2.04596	2.04596	1.03278	13.9794	13.8547	13.3303	12.5168	12.9699	14.6354	14.1417	14.4903	14.1846	chr1	SET nuclear proto-oncogene
100023599	LOC100023599	0.0116083	0.00400487	up	2.04427	2.04427	1.03158	10.0883	10.9194	10.645	11.0728	9.92121	11.4966	11.5896	11.6719	11.4856	chr3	uncharacterized LOC100023599
100010172	RPS6	0.0277111	0.01186	up	2.04345	2.04345	1.03101	12.9284	12.6008	12.572	11.8479	13.5712	13.6466	13.6287	13.7756	13.8893	chr6	ribosomal protein S6
100012186	TBL3	0.0108162	0.00364485	up	2.0426	2.0426	1.03041	9.80253	8.77517	9.67021	9.35097	9.75923	10.6163	10.6599	10.685	10.0468	chr6	transducin beta like 3
100021317	RAD23A	0.0133638	0.00479581	up	2.04176	2.04176	1.02981	9.51614	8.46678	9.1085	9.64708	9.73497	10.3291	10.4192	10.3656	10.1841	chr3	RAD23 homolog A, nucleotide excision repair protein
100033215	BCL2L11	0.0016541	0.000315012	up	2.03668	2.03668	1.02622	9.19192	8.43647	8.43558	8.63951	8.49002	9.6434	9.61686	9.80918	9.59024	chr1	BCL2 like 11
100010429	LOC100010429	0.00190895	0.000377561	up	2.03455	2.03455	1.02471	9.03335	9.27127	9.27378	9.26333	8.66372	10.4035	9.83196	10.0356	10.2322	chr5	uncharacterized LOC100010429
100020904	USP16	0.0151658	0.00559196	up	2.03454	2.03454	1.0247	8.10827	7.51574	7.07842	7.47946	6.89856	8.33123	8.90999	8.28837	8.23358	chr4	ubiquitin specific peptidase 16
100025179	CAP1	0.0197116	0.00778388	up	2.03407	2.03407	1.02437	11.1944	10.8112	11.145	12.2675	11.6013	12.2199	12.6392	12.4238	12.43	chr4	cyclase associated actin cytoskeleton regulatory protein 1
100020890	ECI2	0.0220521	0.00892997	up	2.03324	2.03324	1.02378	7.09018	6.59315	6.73002	7.94083	7.45447	8.22804	7.97649	8.53561	8.00188	chr3	enoyl-CoA delta isomerase 2
100032145	LOC100032145	0.00397472	0.000995774	up	2.0305	2.0305	1.02184	8.14659	8.18363	7.43209	7.48805	7.5402	8.9711	8.80782	8.74657	8.59431	chr2	protein-glutamate O-methyltransferase-like
100019480	GRPEL1	0.00115458	0.000196969	up	2.02961	2.02961	1.0212	8.404	9.03464	8.89051	8.70253	9.03434	10.0081	9.92198	9.80509	9.60243	chr5	GrpE like 1, mitochondrial
100028138	NOB1	0.0118554	0.00412075	up	2.02808	2.02808	1.02011	9.2855	8.20781	8.87826	8.65196	9.45768	9.9018	9.94252	10.0414	9.7797	chr1	NIN1 (RPN12) binding protein 1 homolog
100026552	CANT1	0.00320291	0.000747121	up	2.02648	2.02648	1.01897	9.41132	9.39495	8.93658	8.90665	8.72241	10.2556	10.3477	9.94022	9.82984	chr2	calcium activated nucleotidase 1
100022983	IFT43	0.0327791	0.0146239	up	2.02444	2.02444	1.01752	7.54795	7.38753	7.33772	6.69767	8.41325	8.18897	8.4747	8.4971	8.81663	chr1	intraflagellar transport 43
100619698	PPA1	0.0265529	0.0112216	up	2.02353	2.02353	1.01687	10.4444	8.89973	9.84596	9.59339	10.2349	10.8591	10.6006	10.9426	10.88	chr1	inorganic pyrophosphatase 1
100029055	PPP1CA	0.0287237	0.0123852	up	2.02318	2.02318	1.01663	11.5136	10.1178	10.7942	10.7525	11.593	11.7932	11.9535	11.903	12.2337	chr8	protein phosphatase 1 catalytic subunit alpha
100028812	SIGMAR1	0.00246332	0.000530401	up	2.01774	2.01774	1.01274	9.31931	8.75817	9.15006	9.62822	9.48121	10.0949	10.3799	10.3744	10.2713	chr6	sigma non-opioid intracellular receptor 1
100011123	SRF	0.000249111	2.59896e-05	up	2.01721	2.01721	1.01236	10.7846	10.4749	11.0445	10.8135	10.678	11.8039	11.7128	11.8957	11.6735	chr2	serum response factor
100012528	CIB1	0.0267636	0.0113411	up	2.01613	2.01613	1.01159	8.18735	7.54485	8.04525	7.63253	9.00239	8.86787	9.16194	8.94907	9.39736	chr1	calcium and integrin binding 1
100028292	C6H7orf50	0.0398078	0.0185254	up	2.01505	2.01505	1.01081	7.59059	6.78521	6.43419	6.97836	7.65283	8.5524	8.04852	8.39133	7.40395	chr6	chromosome 6 open reading frame, human C7orf50
100017843	RPL19	0.0301611	0.0131751	up	2.01453	2.01453	1.01044	13.2911	12.9107	13.1409	12.2398	13.9493	13.9982	13.9939	14.1332	14.3419	chr2	ribosomal protein L19
100014814	RPL17	0.0330371	0.014757	up	2.01394	2.01394	1.01002	13.0795	13.0364	12.8514	11.6841	13.2169	13.6268	13.6145	13.811	14.0823	chr3	ribosomal protein L17
100025336	SYNJ2BP	0.00169967	0.000326581	up	2.01335	2.01335	1.0096	8.28097	8.03389	8.48984	8.82796	8.38064	9.16021	9.54783	9.44137	9.49963	chr1	synaptojanin 2 binding protein
100619829	ABHD18	0.00254431	0.000551818	up	2.01178	2.01178	1.00847	9.27233	8.99213	8.80118	8.32372	8.82212	9.80445	9.97523	9.87491	9.74848	chr5	abhydrolase domain containing 18
100015478	SNRPA1	0.0349471	0.0158168	up	2.01176	2.01176	1.00846	9.53402	9.48534	8.812	8.11618	9.56094	10.104	9.82882	10.3586	10.1492	chr1	small nuclear ribonucleoprotein polypeptide A'
100026574	ICMT	0.00107422	0.000179973	up	2.01132	2.01132	1.00815	9.04844	9.31744	9.02626	9.1646	8.72422	10.2665	10.2681	9.84451	9.87824	chr4	isoprenylcysteine carboxyl methyltransferase
100010303	DUS4L	0.00654686	0.00190937	up	2.00444	2.00444	1.0032	6.8748	7.1608	6.22127	6.41646	6.78878	7.52232	7.89727	7.9349	7.428	chr8	dihydrouridine synthase 4 like
100024222	FASTKD1	0.00145479	0.000264498	up	2.00208	2.00208	1.0015	6.70118	7.31187	6.83311	7.14728	6.77836	7.94178	7.8059	8.24442	7.83136	chr4	FAST kinase domains 1
100617298	ARFIP1	0.0223978	0.00909582	up	2.00084	2.00084	1.00061	8.91125	8.91612	8.41842	7.69315	7.82466	9.29022	9.40819	9.32849	9.38642	chr5	ADP ribosylation factor interacting protein 1
