# Supplementary material for: Monodelphis domestica Induced Pluripotent Stem Cells Reveal Metatherian Pluripotency Architecture
Source: Int J Mol Sci. 2022 Oct 20;23(20):12623. doi: 10.3390/ijms232012623 (PMC9604385; doi:10.3390/ijms232012623)
Supplement: Supplementary file 1 [file ijms-23-12623-s001.zip › Supplementary table S3c.xlsx]

## Sheet: 3c-monoiPSC vs heart tissue
Supplementary table S3c: Normalized expression values and differential expression statistics of 2,592 genes that were significantly upregulated in monoiPSCs versus heart tissue.
Entrez ID	Gene Symbol	Corrected P-value	P-value	Regulation	FC (abs)	FC	Log FC			Normalized expression (Log^2)							Chromosome	Description
								emb-Heart-E13.5	neo-Heart	neo-Heart	adult-Heart	adult-Heart	FD2M1-monoiPSC-P15	LSD1-monoiPSC-P15	FD2M1-monoiPSC-P25	LSD1-monoiPSC-P25
100027305	DCT	7.69109e-07	2.88064e-08	up	4087.41	4087.41	11.997	0	0	0	0	1.70302	11.9065	13.4103	11.557	12.4765	chr7	dopachrome tautomerase
100025872	LOC100025872	3.28729e-05	3.27958e-06	up	1948.33	1948.33	10.928	3.05735	3.92115	3.27103	1.01475	0	12.0898	13.4142	14.0564	13.1631	chr2	left-right determination factor 2
100018371	HOXB9	3.30416e-09	3.58709e-12	up	1776.05	1776.05	10.7945	0.249999	0	0	0	0	10.6068	10.6501	11.2457	10.8753	chr2	homeobox B9
100012320	LIN28A	9.54381e-06	6.93809e-07	up	1014.09	1014.09	9.98596	2.57193	0	1.76853	0	2.11805	11.5387	11.3263	11.8607	10.3849	chr4	lin-28 homolog A
100020193	GBX2	5.67339e-09	1.86102e-11	up	919.796	919.796	9.84517	0.249999	0	0	0	0	9.78128	9.60159	10.3858	9.81206	chr2	gastrulation brain homeobox 2
100033242	FOXA2	9.39074e-06	6.79842e-07	up	902.368	902.368	9.81757	1.83496	0	0	2.01475	0.118054	9.59053	10.0829	11.3289	11.4421	chr1	forkhead box A2
100020202	CER1	7.90064e-06	5.48939e-07	up	818.822	818.822	9.67741	1.25	1.84314	1.99092	0	1.70302	9.54865	10.8528	11.8495	11.8883	chr6	cerberus 1, DAN family BMP antagonist
100024334	FGFBP3	1.74856e-05	1.48185e-06	up	746.163	746.163	9.54335	3.15689	1.25818	0.183568	0.0147498	0	9.84406	10.984	10.4531	10.5829	chr1	fibroblast growth factor binding protein 3
100031587	LOC100031587	0.000266794	5.08678e-05	up	718.737	718.737	9.48932	0	0	1.76853	0	5.32751	10.7347	10.84	10.7688	11.2906	chr1	transmembrane and coiled-coil domain-containing protein 5B-like
100012314	MYOG	5.68762e-05	6.71492e-06	up	698.323	698.323	9.44775	3.15689	2.13265	0	0	1.11805	10.0258	11.5185	9.40281	11.97	chr2	myogenin
100013471	TFAP2B	1.80116e-05	1.54232e-06	up	684.548	684.548	9.41901	5.41992	3.58011	1.99092	3.04085	2.70302	13.4092	13.1962	12.2582	12.2003	chr2	transcription factor AP-2 beta
100018107	HOXB1	9.37891e-06	6.7774e-07	up	666.662	666.662	9.38081	2.6874	2.06554	2.80806	0.0147498	0.703016	10.8266	11.0997	11.1115	11.1084	chr2	homeobox B1
100024816	WNT8A	1.32268e-07	2.60265e-09	up	602.81	602.81	9.23556	0.249999	0	0.183568	0	0	9.38347	10.0961	9.30087	8.50866	chr1	Wnt family member 8A
100016531	SHH	1.29063e-05	1.00532e-06	up	529.428	529.428	9.04829	0	0	0	0	0	6.88525	10.0351	9.86984	9.40295	chr8	sonic hedgehog signaling molecule
103096338	POU5F1	1.48841e-09	6.49285e-13	up	492.123	492.123	8.94287	0	0	0	0	0	8.73208	8.90007	8.90536	9.23397	chr2	POU class 5 homeobox 1
100011677	LOC100011677	1.60414e-06	7.51021e-08	up	468.135	468.135	8.87078	5.93416	5.90364	5.00587	3.98438	4.4579	13.8168	13.861	13.9449	14.0891	chr2	elongation factor 1-alpha 1
107649223	LOC107649223	3.33806e-08	3.60124e-10	up	465.166	465.166	8.8616	0	0	0.505496	0	0	8.8588	8.71651	9.572	8.7035	chr5	endogenous retrovirus group K member 6 Env polyprotein-like
100014523	SOX2	4.20495e-06	2.4594e-07	up	458.137	458.137	8.83963	4.05735	1.84314	1.5055	2.33668	2.11805	10.8447	11.5365	11.2303	11.2356	chr7	SRY-box transcription factor 2
100023891	FABP7	0.00235917	0.000827903	up	448.484	448.484	8.80891	8.46674	5.14895	4.91149	1.59971	0	13.0696	12.4276	13.0677	12.7722	chr2	fatty acid binding protein 7
103106316	LOC103106316	5.69251e-06	3.6539e-07	up	427.827	427.827	8.74089	1.83496	1.48057	0	2.33668	0.118054	10.011	9.65364	10.1821	9.73307	chr2	uncharacterized LOC103106316
107649363	LOC107649363	1.21694e-08	6.936e-11	up	415.111	415.111	8.69735	0	0	0	0.0147498	0	8.27245	8.66864	9.20523	8.6549	chr5	endogenous retrovirus group K member 6 Pol protein-like
100022919	LOC100022919	0.000231643	4.22798e-05	up	366.656	366.656	8.51828	5.08289	4.5312	4.99092	1.59971	1.11805	11.1943	12.1094	11.7713	12.8563	chrX	mortality factor 4-like protein 1 pseudogene
100010240	HOXA1	5.9858e-05	7.15632e-06	up	355.518	355.518	8.47378	3.70943	1.67322	0.768531	0.0147498	0	9.4698	10.0991	9.76192	9.497	chr8	homeobox A1
100026351	HOXD1	1.7383e-09	1.41317e-12	up	332.009	332.009	8.37508	0	0	0	0	0.118054	8.34368	8.48386	8.62988	8.13734	chr4	homeobox D1
100023631	LOC100023631	2.35971e-05	2.14395e-06	up	321.184	321.184	8.32726	4.78916	3.75881	3.13776	3.53831	1.34045	11.1662	11.8762	11.5492	11.969	chr2	disintegrin and metalloproteinase domain-containing protein 11
100019887	SOX21	2.46725e-05	2.28344e-06	up	316.941	316.941	8.30807	2.70943	0	0.183568	2.01475	0.118054	8.83181	9.69493	9.19491	9.53127	chr7	SRY-box transcription factor 21
107651309	LOC107651309	6.27106e-07	2.22964e-08	up	309.401	309.401	8.27333	0	0	0.0448618	0	0	8.97086	7.79399	8.9459	7.41848	chr2	endogenous retrovirus group K member 18 Pol protein-like
100010565	ZIC3	1.62788e-05	1.34755e-06	up	308.827	308.827	8.27066	4.00489	2.48057	1.35349	2.59971	4.02494	10.4691	11.5285	11.1957	11.4603	chrX	Zic family member 3
100619080	HOXB6	1.11062e-06	4.71738e-08	up	289.313	289.313	8.17648	2.70943	0.995147	2.5055	2.8221	2.43998	10.5224	10.5638	10.5567	10.2406	chr2	homeobox B6
100023373	RFX4	1.21016e-06	5.22228e-08	up	272.687	272.687	8.0911	0	1.48057	0.768531	1.51725	1.70302	8.74215	9.30904	9.22823	9.46049	chr8	regulatory factor X4
103099228	TDGF1	0.000148789	2.36338e-05	up	266.367	266.367	8.05727	4.12036	0.258181	0.768531	1.01475	0	8.26613	9.61323	9.69963	9.57957	chr6	teratocarcinoma-derived growth factor 1
100021303	TNN	7.85138e-05	1.01752e-05	up	265.047	265.047	8.05011	2.83496	0	0.183568	2.33668	2.43998	10.1273	9.37261	10.4888	8.44783	chr2	tenascin N
100013584	NANOG	1.69322e-05	1.41887e-06	up	254.309	254.309	7.99044	1.47239	0	0.768531	2.01475	1.11805	7.59525	9.25115	9.37142	10.0429	chr8	Nanog homeobox
100022672	PGM2	0.000129735	1.97064e-05	up	243.702	243.702	7.92898	3.70943	1.37366	5.87007	3.8221	4.87294	12.1437	11.7766	11.9881	11.526	chr5	phosphoglucomutase 2
107651139	LOC107651139	3.93561e-07	1.21502e-08	up	241.552	241.552	7.91619	0	0	0	0	0	7.82115	7.28016	8.91217	7.65127	chr2	endogenous retrovirus group K member 6 Env polyprotein-like
107651679	LOC107651679	1.56395e-05	1.28613e-06	up	237.847	237.847	7.89389	0	0	0	0	1.92541	8.82785	7.72238	9.1999	7.36574	chr3	endogenous retrovirus group K member 6 Pol protein-like
107650777	LOC107650777	1.95339e-08	1.56398e-10	up	236.099	236.099	7.88325	0.124468	0	0	0.429787	0	7.8994	7.87086	8.46679	7.73935	chr1	endogenous retrovirus group K member 6 Env polyprotein-like
100022387	CHRNG	0.000184122	3.10253e-05	up	225.34	225.34	7.81596	3.05735	0.258181	0.183568	1.01475	0	8.32865	8.93407	7.06154	10.5507	chr2	cholinergic receptor nicotinic gamma subunit
100017223	LOC100017223	1.21069e-06	5.23278e-08	up	223.426	223.426	7.80365	2.59577	1.4633	2.18357	2.64702	2.17695	10.3229	9.94719	10.643	9.15484	chr4	zinc finger protein 28 homolog
107650755	LOC107650755	2.09292e-06	1.03666e-07	up	204.752	204.752	7.67773	0.591036	0	1.65172	0	0.118054	8.10919	8.17067	8.66418	7.65553	chr1	endogenous retrovirus group K member 6 Env polyprotein-like
100026415	TLX3	8.64395e-07	3.34309e-08	up	201.719	201.719	7.6562	0.834962	0	0	0.0147498	0	7.89503	7.9182	6.95892	8.53243	chr1	T cell leukemia homeobox 3
100025998	ZIC2	4.93485e-07	1.65075e-08	up	200.183	200.183	7.64518	4.72843	4.94157	4.33332	5.00722	3.74254	12.0373	12.3729	11.7706	12.6024	chr7	Zic family member 2
100018716	EPOP	0.000118594	1.7619e-05	up	195.68	195.68	7.61235	4.10798	0.673219	0.768531	2.01475	0.118054	9.26912	9.23366	9.05566	9.03699	chr2	elongin BC and polycomb repressive complex 2 associated protein
100020680	COL9A1	0.00236137	0.000829656	up	190.545	190.545	7.57399	6.84619	3.4595	2.18357	0.0147498	0	10.3113	9.78546	10.3981	9.80421	chr2	collagen type IX alpha 1 chain
100033250	INSM1	7.88016e-05	1.02231e-05	up	189.498	189.498	7.56604	4.75779	1.99515	1.99092	1.01475	2.57749	10.1748	10.2548	9.26188	10.4415	chr1	INSM transcriptional repressor 1
100032437	PCSK9	5.44511e-05	6.30639e-06	up	188.135	188.135	7.55562	2.41992	0.258181	0	2.33668	2.43998	8.66744	9.35043	8.35628	9.81216	chr2	proprotein convertase subtilisin/kexin type 9
100030227	UPP1	4.55023e-05	4.98618e-06	up	178.206	178.206	7.4774	9.25764	6.95862	6.70713	6.28154	5.92541	14.5234	14.4026	14.6599	14.4279	chr6	uridine phosphorylase 1
100014594	DLL3	2.56221e-05	2.38871e-06	up	177.779	177.779	7.47394	2.25	0	0	0	0	7.5854	7.36842	7.76739	8.97456	chr4	delta like canonical Notch ligand 3
100014960	CLDN6	0.00292372	0.00108494	up	177.402	177.402	7.47088	7.92242	4.88267	4.82742	2.33668	0.118054	11.3308	11.5275	11.6141	11.481	chr6	claudin 6
107651997	LOC107651997	2.35971e-05	2.14482e-06	up	177.366	177.366	7.47058	0	0	0	0	0	8.4053	6.78631	8.76968	5.92104	chr3	endogenous retrovirus group K member 18 Pol protein-like
107652371	LOC107652371	2.36333e-06	1.22191e-07	up	172.516	172.516	7.43059	0	0	0	1.01475	0	7.77632	7.43957	8.54064	6.77762	chr4	endogenous retrovirus group K member 6 Pol protein-like
107650290	LOC107650290	1.31945e-05	1.03672e-06	up	168.307	168.307	7.39495	0.571927	0	0	0	1.11805	8.21111	6.76756	8.99191	6.96121	chrX	endogenous retrovirus group K member 6 Env polyprotein-like
100010993	LOC100010993	1.41591e-05	1.13424e-06	up	167.996	167.996	7.39228	1.36548	1.84314	2.35349	0	0.118054	8.57586	8.69951	8.55395	8.28395	chrX	transcription elongation factor A protein 1-like
107650738	LOC107650738	7.95785e-07	3.00755e-08	up	167.329	167.329	7.38654	0.124468	0	0	0	0	7.7139	6.84691	8.31268	6.77225	chr1	endogenous retrovirus group K member 6 Env polyprotein-like
100022364	CHRND	5.90257e-05	6.99673e-06	up	167.319	167.319	7.38646	0.834962	0.995147	0.183568	2.01475	0.118054	7.8111	8.63364	6.67493	9.74334	chr2	cholinergic receptor nicotinic delta subunit
100618744	NTRK1	1.83242e-05	1.5753e-06	up	166.768	166.768	7.3817	1.94052	0.139128	0.768531	0	0	8.69524	7.66634	6.89358	8.55018	chr2	neurotrophic receptor tyrosine kinase 1
107652059	LOC107652059	1.68656e-09	1.14436e-12	up	162.473	162.473	7.34406	0	0	0	0	0	7.15261	7.46442	7.22117	7.53804	chr3	uncharacterized PE-PGRS family protein PE_PGRS54-like
107650115	LOC107650115	3.57281e-07	1.06423e-08	up	157.417	157.417	7.29845	0.249999	0	0	0	0	7.59307	7.18383	8.03985	6.57705	chr8	endogenous retrovirus group K member 6 Pol protein-like
100026018	ZIC5	3.88788e-06	2.24757e-07	up	147.346	147.346	7.20306	4.58985	3.73931	2.99092	4.05914	2.81849	10.5042	11.2344	10.4604	11.1715	chr7	Zic family member 5
100018254	MAB21L2	0.00203292	0.000689133	up	144.647	144.647	7.17639	8.56326	4.03077	3.76853	1.59971	3.11805	11.1667	11.3475	11.1303	11.9253	chr5	mab-21 like 2
100016746	CHGA	0.000631125	0.000158017	up	139.994	139.994	7.12922	4.67626	2.5312	0.768531	3.18467	0.118054	8.84709	8.20641	9.78837	10.698	chr1	chromogranin A
100012644	CRABP1	0.000435338	9.66204e-05	up	136.954	136.954	7.09755	2.95044	5.54358	1.99092	5.76964	2.70302	11.508	10.423	9.83362	11.7917	chr1	cellular retinoic acid binding protein 1
103100757	LOC103100757	2.42376e-07	6.16066e-09	up	136.94	136.94	7.0974	0	0	0	0	0	6.78568	6.58797	7.89063	7.12533	chr7	uncharacterized LOC103100757
100018489	CRABP2	0.00025798	4.86623e-05	up	131.591	131.591	7.03991	8.1219	6.27313	5.57589	4.65861	3.70302	13.1957	12.5249	12.8349	12.2701	chr2	cellular retinoic acid binding protein 2
100018201	DRAXIN	0.000806147	0.000217536	up	126.558	126.558	6.98366	4.5354	0.995147	0.768531	0	0	8.36119	9.17915	6.60212	8.83143	chr4	dorsal inhibitory axon guidance protein
107649491	LOC107649491	3.95449e-07	1.22354e-08	up	124.402	124.402	6.95886	0.834962	0	0	0	0	6.7445	6.97368	7.7626	7.02264	chr6	endogenous retrovirus group K member 6 Env polyprotein-like
107651102	LOC107651102	1.3573e-06	6.01697e-08	up	122.882	122.882	6.94113	0.249999	0	0	1.01475	0	7.7431	6.67084	7.63108	6.7313	chr2	endogenous retrovirus group K member 6 Env polyprotein-like
100619314	WFIKKN1	0.000225082	4.06394e-05	up	120.896	120.896	6.91762	3.33746	3.31707	0	4.01475	3.43998	9.63608	10.1677	9.92372	9.23034	chr6	WAP, follistatin/kazal, immunoglobulin, kunitz and netrin domain containing 1
100012413	NKX2-8	2.45121e-05	2.25861e-06	up	120.149	120.149	6.90868	0	0	0	0	1.70302	6.1204	7.08905	8.2549	7.53277	chr1	NK2 homeobox 8
100027798	PRR7	8.24939e-05	1.08421e-05	up	119.903	119.903	6.90572	3.33746	1.48057	1.18357	4.18467	1.70302	8.73935	9.3389	9.39409	9.66198	chr1	proline rich 7, synaptic
103096415	LOC103096415	0.0307111	0.0181433	up	119.848	119.848	6.90507	11.3937	8.32247	7.90467	0.0147498	2.43998	13.1677	12.8721	13.0396	12.6014	chr8	uncharacterized LOC103096415
103106242	LOC103106242	7.28779e-07	2.7098e-08	up	118.886	118.886	6.89343	0.997992	0	0	0	0	6.47036	7.43571	7.39125	7.07481	chr8	uncharacterized LOC103106242
107650997	LOC107650997	1.3573e-06	6.02304e-08	up	115.888	115.888	6.85659	0	0	0	0	0	7.03144	6.38177	7.84611	6.16703	chr2	endogenous retrovirus group K member 18 Pol protein-like
104794538	MIR7282	6.72303e-10	4.5617e-14	up	114.438	114.438	6.83842	0	0	0	0	0	6.6832	6.92948	6.83127	6.90974	chr2	microRNA mir-7282
107651140	LOC107651140	3.43086e-06	1.92517e-07	up	112.113	112.113	6.80881	0	0	1.29905	0	0	7.56621	6.81836	7.5047	6.3852	chr2	endogenous retrovirus group K member 21 Gag polyprotein-like
100018572	SALL1	0.000650251	0.000163916	up	110.524	110.524	6.78821	7.40987	4.6505	4.60983	3.33668	2.11805	10.8947	11.4983	11.0998	11.3601	chr1	spalt like transcription factor 1
100025649	LOC100025649	3.82728e-09	8.23959e-12	up	107.081	107.081	6.74256	0	0	0	0	0	6.86947	6.49167	6.62795	6.98114	chr4	protein CutA-like
100024120	LOC100024120	2.45823e-05	2.26803e-06	up	106.787	106.787	6.73859	1.25	0.258181	1.76853	0	0	6.41734	8.10507	7.08863	7.96469	chr1	C-type lectin domain family 18 member A
107650739	LOC107650739	5.26714e-06	3.32661e-07	up	105.01	105.01	6.71438	0	0	0	1.01475	0.298626	7.3633	6.5972	7.85455	6.09315	chr1	endogenous retrovirus group K member 6 Pol protein-like
107652310	LOC107652310	0.000136901	2.11818e-05	up	103.995	103.995	6.70037	0	0	1.12217	0	3.11805	7.76363	6.95363	8.23847	7.23794	chr4	endogenous retrovirus group K member 6 Env polyprotein-like
100024393	IGDCC3	3.05173e-05	3.00659e-06	up	102.324	102.324	6.67701	6.40228	4.51242	4.51149	3.76964	4.713	11.742	11.757	11.7288	10.6074	chr1	immunoglobulin superfamily DCC subclass member 3
100012946	SOX3	0.00148727	0.00046602	up	101.345	101.345	6.66312	5.08289	0	0	0	0	7.75113	7.44697	7.42257	8.09814	chrX	SRY-box transcription factor 3
107649311	LOC107649311	9.50033e-07	3.83411e-08	up	101.309	101.309	6.66261	0	0	0	0	0	7.32604	6.10288	7.1893	6.03222	chr5	endogenous retrovirus group K member 6 Pol protein-like
100015877	LAMC3	0.000168156	2.75886e-05	up	100.834	100.834	6.65584	0.834962	1.67322	0.768531	3.33668	2.92541	7.29472	9.15047	8.15136	9.65785	chr1	laminin subunit gamma 3
107651135	LOC107651135	2.20375e-08	1.8392e-10	up	99.2638	99.2638	6.6332	0	0	0	0	0	6.54612	6.54626	7.10964	6.33076	chr2	endogenous retrovirus group K member 6 Env polyprotein-like
100011351	ACTB	4.76508e-05	5.34124e-06	up	98.6941	98.6941	6.62489	7.11315	5.87616	5.39627	5.95139	3.94248	12.5593	12.1721	12.4698	11.9219	chr6	actin beta
100022820	FSD1	0.00150478	0.000473038	up	97.793	97.793	6.61166	6.09549	3.88267	2.76853	1.59971	0.118054	9.27401	9.43229	9.56368	9.74822	chr3	fibronectin type III and SPRY domain containing 1
107650721	LOC107650721	0.000136729	2.11337e-05	up	97.0784	97.0784	6.60108	2.51303	1.08826	3.25682	2.40707	0.118054	9.07646	8.13745	9.15285	7.54414	chr1	endogenous retrovirus group K member 11 Pol protein-like
100015570	PHOX2B	0.00465332	0.00194178	up	96.6584	96.6584	6.59482	7.35852	4.95862	3.18357	1.59971	0.118054	10.6231	10.3289	9.74897	9.45312	chr5	paired like homeobox 2B
103092451	GAL	0.00256195	0.000920271	up	95.5033	95.5033	6.57748	5.78485	3.42811	1.18357	0	0.118054	9.43259	8.67181	8.06275	8.55442	chr5	galanin and GMAP prepropeptide
100025814	OLIG3	3.40075e-05	3.43352e-06	up	94.5514	94.5514	6.56303	0.834962	0.258181	0.768531	0	0.118054	8.63838	6.75271	5.86992	6.57488	chr2	oligodendrocyte transcription factor 3
100029537	GREB1	0.00142887	0.000441564	up	94.4496	94.4496	6.56147	6.80842	3.28793	2.643	1.01475	2.70302	10.4913	9.88925	10.2341	8.79702	chr1	growth regulating estrogen receptor binding 1
100024875	POU3F1	0.000356838	7.43434e-05	up	91.5541	91.5541	6.51655	0.249999	2.37366	1.5055	4.47418	3.70302	9.016	8.90704	9.04651	8.94173	chr4	POU class 3 homeobox 1
100015683	CRLF1	6.42019e-05	7.87604e-06	up	91.1611	91.1611	6.51035	2.82289	3.35972	2.71755	5.03712	3.66237	8.72723	10.1523	10.4501	10.7916	chr3	cytokine receptor like factor 1
100620045	POU4F1	3.38595e-07	9.76406e-09	up	89.6639	89.6639	6.48646	0	0	0	0.0147498	0.118054	6.99798	6.09513	5.97406	6.98489	chr7	POU class 4 homeobox 1
100011668	HOXA4	0.00162463	0.000520783	up	89.1355	89.1355	6.47793	5.7657	4.08261	2.5055	5.05914	0.118054	9.82748	10.2835	9.7108	10.1147	chr8	homeobox A4
100014221	EN1	2.4247e-06	1.25858e-07	up	88.8521	88.8521	6.47333	3.60755	3.05404	3.13776	2.59971	2.28798	9.30387	10.1015	8.82994	9.40764	chr4	engrailed homeobox 1
100018291	HOXB5	0.00163927	0.000526218	up	88.1323	88.1323	6.4616	5.59873	4.06554	0	2.33668	1.11805	9.33278	9.07145	9.32177	8.61558	chr2	homeobox B5
100013195	LGI2	0.000198753	3.42538e-05	up	87.2861	87.2861	6.44768	3.64232	0.258181	1.18357	1.01475	0	7.42246	7.19592	7.89547	8.15592	chr5	leucine rich repeat LGI family member 2
100017233	LOC100017233	0.000926771	0.000259267	up	86.1988	86.1988	6.4296	5.61632	2.88267	0.183568	2.59971	2.28798	9.59646	9.31991	9.443	8.21521	chr6	gap junction gamma-2 protein-like
100022683	LOC100022683	1.62897e-07	3.42664e-09	up	85.9486	85.9486	6.4254	0	0	0	0	0	7.0447	5.95651	6.54401	6.15639	chr8	microfibrillar-associated protein 1
100025683	COL9A3	0.000965574	0.00027235	up	85.8802	85.8802	6.42425	8.11273	5.63843	4.70713	3.69416	2.92541	11.4624	11.8544	11.1909	11.2517	chr1	collagen type IX alpha 3 chain
107649231	LOC107649231	6.47909e-08	9.93537e-10	up	84.1059	84.1059	6.39413	0	0	0	0	0	6.6157	6.23814	6.81588	5.90681	chr5	endogenous retrovirus group K member 21 Gag polyprotein-like
100030574	NELL1	0.00154439	0.000488425	up	83.5705	83.5705	6.38492	5.05735	0.673219	0.768531	2.8221	0	7.67234	8.69148	7.36777	9.26507	chr5	neural EGFL like 1
100031072	MOXD1	0.000476276	0.000109487	up	82.7265	82.7265	6.37028	5.86471	3.62741	3.643	2.8221	1.11805	9.59759	10.363	9.78895	9.39178	chr2	monooxygenase DBH like 1
107649841	LOC107649841	1.10372e-05	8.31488e-07	up	80.9037	80.9037	6.33813	0.249999	0	0	0	0	6.88154	5.73267	7.534	5.40431	chr7	endogenous retrovirus group K member 18 Pol protein-like
100032082	TRIM71	9.56917e-05	1.31935e-05	up	80.4434	80.4434	6.3299	5.54462	3.27808	2.70713	3.26268	2.92541	10.5366	9.76511	10.175	9.01725	chr8	tripartite motif containing 71
107649945	LOC107649945	0.00622211	0.00276022	up	78.3403	78.3403	6.29168	7.94273	9.82383	4.87007	3.62946	3.28798	12.9496	11.8583	12.5695	11.4325	chr8	endogenous retrovirus group K member 9 Gag polyprotein-like
107652262	LOC107652262	5.22866e-06	3.29099e-07	up	77.5742	77.5742	6.2775	0	0	0.40596	0	0	7.09698	5.96798	7.01923	5.3506	chr4	endogenous retrovirus group K member 21 Gag polyprotein-like
100019885	CDX2	1.99903e-05	1.75515e-06	up	77.0414	77.0414	6.26756	5.26123	4.8025	4.99092	3.76964	4.07225	11.3956	10.8913	11.4274	9.67322	chr4	caudal type homeobox 2
103101665	LOC103101665	0.000191629	3.25709e-05	up	76.9338	76.9338	6.26555	4.82491	4.15165	1.99092	2.59971	1.70302	9.03952	8.94549	9.23164	10.0617	chrX	heterogeneous nuclear ribonucleoprotein U-like
100011689	NRSN2	0.000650251	0.000163997	up	76.8604	76.8604	6.26417	4.77356	3.48057	0.768531	3.8221	1.11805	8.43746	8.90667	9.03737	9.84544	chr1	neurensin 2
100025636	SLC7A5	0.00022452	4.04703e-05	up	76.3405	76.3405	6.25438	8.68422	6.8025	5.06621	6.86024	6.22658	11.9698	13.8178	12.764	13.3776	chr1	solute carrier family 7 member 5
100030120	ATF5	0.000914667	0.000254677	up	75.8324	75.8324	6.24474	7.31305	7.04486	3.8354	6.26568	4.63539	10.0839	13.2108	12.0438	12.916	chr4	activating transcription factor 5
100023574	EYA2	0.00177857	0.000583179	up	74.0272	74.0272	6.20998	5.83496	1.25818	2.18357	3.18467	0	8.63553	8.51618	8.73439	8.92294	chr1	EYA transcriptional coactivator and phosphatase 2
107649963	LOC107649963	8.19175e-06	5.74723e-07	up	73.3272	73.3272	6.19628	0	0	0	0	0	7.11162	5.9235	6.73341	5.01658	chr8	endogenous retrovirus group K member 21 Gag polyprotein-like
107651092	LOC107651092	0.00377033	0.00149541	up	73.0537	73.0537	6.19089	9.13803	9.60375	5.1397	4.53308	4.73766	13.5394	12.3238	13.189	12.2331	chr1	endogenous retrovirus group K member 8 Gag polyprotein-like
100031291	OCLN	9.52953e-05	1.31199e-05	up	71.9361	71.9361	6.16864	2.41992	0.258181	2.5055	2.01475	0.118054	6.97468	7.97327	7.72803	7.85173	chr3	occludin
107650741	LOC107650741	4.51347e-06	2.70722e-07	up	71.8565	71.8565	6.16705	0	0	0	0	0	6.66137	5.49246	7.08537	5.42899	chr1	endogenous retrovirus group K member 18 Pol protein-like
107650968	LOC107650968	3.31009e-06	1.85067e-07	up	69.9573	69.9573	6.1284	0	0	0	0	0	6.40752	5.62483	7.10679	5.37448	chr2	endogenous retrovirus group K member 18 Pol protein-like
100018555	GLDC	8.12269e-05	1.0626e-05	up	69.4662	69.4662	6.11824	4.64232	2.99515	2.93846	3.53831	1.70302	9.67043	9.00525	9.91289	8.53819	chr6	glycine decarboxylase
100017537	MYLPF	0.00684482	0.0030922	up	67.6509	67.6509	6.08004	6.26078	3.57438	4.5055	0	1.70302	8.36929	8.95941	7.95596	11.8704	chr6	myosin light chain, phosphorylatable, fast skeletal muscle
100018481	SP8	4.51281e-06	2.6996e-07	up	66.9776	66.9776	6.06561	0	0.843143	0.768531	1.01475	0	6.70144	6.24746	6.03322	7.38145	chr8	Sp8 transcription factor
100616823	TSSK6	4.73178e-06	2.88312e-07	up	66.7866	66.7866	6.06149	0.834962	0.258181	0	1.59971	1.11805	7.3105	6.85957	6.4971	6.6275	chr3	testis specific serine kinase 6
100026663	SNCG	0.000176879	2.94398e-05	up	66.1901	66.1901	6.04854	4.89386	4.28793	2.35349	2.01475	2.92541	8.84034	9.07599	9.15208	10.3061	chr1	synuclein gamma
107649485	LOC107649485	1.88116e-05	1.62828e-06	up	64.8678	64.8678	6.01943	0	0	0.183568	0	0	6.9001	5.41829	6.97722	4.92898	chr6	endogenous retrovirus group K member 9 Gag polyprotein-like
107652043	LOC107652043	1.82861e-07	4.04484e-09	up	64.2167	64.2167	6.00488	0	0	0	0	0	5.64625	6.18629	6.56933	5.61764	chr3	endogenous retrovirus group K member 6 Env polyprotein-like
100015772	TMEM59L	0.000741292	0.000195106	up	63.9695	63.9695	5.99931	5.07018	4.03077	1.76853	2.59971	1.11805	7.71186	8.7576	9.53191	9.66567	chr3	transmembrane protein 59 like
100014623	CCNE1	0.000183283	3.0854e-05	up	63.9019	63.9019	5.99779	6.76165	7.64524	5.87007	6.95726	4.51037	12.8524	11.4318	13.0315	12.0711	chr1	cyclin E1
103097153	LOC103097153	1.68571e-06	7.92644e-08	up	63.8121	63.8121	5.99576	3.50424	2.75359	3.76351	3.44101	4.33399	9.46456	9.34187	9.73807	9.67561	chr2	translation initiation factor IF-2-like
103095771	ELAVL3	0.000406016	8.80464e-05	up	63.3119	63.3119	5.9844	4.67626	3.25818	1.18357	3.01475	1.11805	8.68049	8.07336	8.358	9.42642	chr3	ELAV like RNA binding protein 3
100618557	CADM4	0.000254553	4.78432e-05	up	63.2177	63.2177	5.98226	7.40987	6.67884	4.39302	7.11278	4.57749	11.7969	12.0498	11.8949	12.3251	chr4	cell adhesion molecule 4
100015525	SCG2	0.00420676	0.00171005	up	63.0435	63.0435	5.97828	6.16886	4.92115	4.13776	2.01475	0	9.19884	8.82528	9.06671	10.6163	chr7	secretogranin II
100030223	RGS20	7.48429e-06	5.15948e-07	up	62.8183	62.8183	5.97311	0.249999	1.67322	0.768531	1.01475	2.11805	7.43123	6.9987	7.1982	6.92395	chr3	regulator of G protein signaling 20
107651027	LOC107651027	3.29271e-07	9.39297e-09	up	62.8038	62.8038	5.97278	0	0	0	0	0.533091	6.30519	5.91028	6.53824	5.56389	chr1	endogenous retrovirus group K member 6 Env polyprotein-like
100024210	MTHFD2	0.000742622	0.000195671	up	62.7909	62.7909	5.97248	7.96767	8.0526	4.99092	5.96895	5.02494	10.7854	13.1979	12.5311	12.9796	chr1	methylenetetrahydrofolate dehydrogenase (NADP+ dependent) 2, methenyltetrahydrofolate cyclohydrolase
100031599	GREM1	0.000279505	5.39553e-05	up	62.7368	62.7368	5.97124	6.43801	4.17572	4.72634	7.36274	6.16972	12.3667	11.8022	12.2214	10.5927	chr1	gremlin 1, DAN family BMP antagonist
107649282	LOC107649282	5.95928e-05	7.10844e-06	up	62.5221	62.5221	5.96629	0	0.995147	0.183568	0	0	6.76742	6.61902	6.96154	4.46017	chr5	endogenous retrovirus group K member 18 Pol protein-like
554242	CDKN2A	0.000297429	5.84242e-05	up	62.1802	62.1802	5.95838	0	3.71761	1.99092	1.01475	2.43998	7.66167	7.25523	7.68348	8.56376	chr6	cyclin-dependent kinase inhibitor 2A
100010035	FJX1	0.00375576	0.00148722	up	61.7973	61.7973	5.94947	5.96424	4.50611	0	5.76964	2.92541	9.75308	10.1452	9.45955	9.77232	chr5	four-jointed box kinase 1
107650116	LOC107650116	0.000953805	0.000268254	up	61.3122	61.3122	5.9381	9.987	11.1095	7.5544	6.61961	7.81084	14.5462	14.3142	14.8372	14.5198	chr8	endogenous retrovirus group K member 7 Env polyprotein-like
103093635	LOC103093635	0.00455676	0.00188602	up	58.3405	58.3405	5.86643	5.9365	3.13265	1.18357	0.0147498	0.118054	8.27992	7.12124	8.33537	8.03759	chr8	uncharacterized LOC103093635
100030765	XKR6	3.23407e-06	1.795e-07	up	57.315	57.315	5.84084	0	0.258181	0	1.01475	1.11805	5.8294	6.59681	6.1696	6.68033	chr1	XK related 6
100019800	NKX1-2	0.000303614	6.001e-05	up	57.1718	57.1718	5.83723	1.57193	0.410184	2.62097	2.01475	2.11805	8.56332	8.36405	7.8657	5.54458	chr1	NK1 homeobox 2
100031958	LOC100031958	7.84604e-05	1.01629e-05	up	56.7442	56.7442	5.8264	2.31752	2.73499	2.85976	0.355787	0.925409	7.65962	7.58949	7.7432	7.66807	chr1	ADP/ATP translocase 3
107652257	LOC107652257	0.000289227	5.64599e-05	up	56.1516	56.1516	5.81126	2.05391	1.56074	2.4008	0	3.42305	7.66083	7.1279	8.88019	7.12691	chr4	endogenous retrovirus group K member 6 Env polyprotein-like
100010116	ETV4	0.00194992	0.000656237	up	56.0933	56.0933	5.80976	8.7898	8.30334	7.06008	5.30015	3.81849	11.9809	12.8109	12.294	12.7707	chr2	ETS variant transcription factor 4
107652038	LOC107652038	0.00146782	0.000458235	up	54.9294	54.9294	5.77951	2.70943	0.673219	0	4.47418	0	7.64731	7.16403	7.51555	7.07661	chr3	uncharacterized protein FLJ37310-like
100014601	TKT	0.000112654	1.64418e-05	up	54.533	54.533	5.76906	11.2381	9.01066	8.62755	9.05079	8.10674	14.9632	14.8542	15.071	15.0149	chr6	transketolase
100028142	LIN28B	0.0103239	0.00504916	up	53.3071	53.3071	5.73626	7.84121	4.83309	2.643	0.0147498	4.40346	10.5229	9.59651	10.0175	8.59652	chr2	lin-28 homolog B
100029558	PNP	2.52691e-06	1.32878e-07	up	53.267	53.267	5.73517	5.89626	5.78174	5.55135	7.00343	6.57749	11.9071	11.7892	11.9484	11.9442	chr1	purine nucleoside phosphorylase
107650776	LOC107650776	1.71617e-05	1.44625e-06	up	53.0816	53.0816	5.73014	0	0	0	0	0	6.41463	4.97368	6.71988	4.81237	chr1	endogenous retrovirus group K member 9 Gag polyprotein-like
103100293	LOC103100293	1.09376e-08	5.34336e-11	up	52.627	52.627	5.71773	0	0	0	0	0	5.49304	5.92493	5.52171	5.93124	chr3	uncharacterized LOC103100293
103100038	LOC103100038	7.7969e-05	1.00728e-05	up	52.4677	52.4677	5.71336	4.27237	4.90204	3.35111	2.59971	2.43998	8.71081	9.54893	9.3714	9.27446	chr3	probable inactive serine/threonine-protein kinase DDB_G0278909
100013888	ADCYAP1	0.00462036	0.00191925	up	51.8674	51.8674	5.69676	5.37928	4.75003	5.24966	2.01475	0	8.92877	8.64561	8.7661	10.3615	chr3	adenylate cyclase activating polypeptide 1
100016023	RET	0.000657171	0.000166411	up	51.8035	51.8035	5.69498	7.01779	4.48057	4.22796	4.65861	2.43998	10.2795	10.6561	9.72897	10.3753	chr1	ret proto-oncogene
107649560	LOC107649560	0.000898026	0.000248971	up	51.0164	51.0164	5.67289	0.834962	2.76068	1.5055	4.10221	4.97604	8.43441	7.96205	8.71484	8.92376	chr6	polyserase-2-like
100020711	BBC3	0.00106292	0.000306082	up	50.9955	50.9955	5.6723	5.21578	5.04826	2.18357	6.93242	5.95936	10.1262	10.5945	11.0542	11.1858	chr4	BCL2 binding component 3
100027138	CELSR3	0.0029322	0.00108948	up	50.9069	50.9069	5.66979	6.0268	2.99367	1.76853	1.59971	0.118054	8.61943	7.8282	8.07965	8.15729	chr6	cadherin EGF LAG seven-pass G-type receptor 3
107651276	LOC107651276	2.80548e-05	2.68213e-06	up	50.419	50.419	5.6559	0.286594	0	0	2.03367	0	6.2128	5.7635	6.22407	6.27944	chr1	basic salivary proline-rich protein 2-like
100028550	MYOD1	0.000643677	0.000162033	up	49.804	49.804	5.63819	1.95044	0.373658	0.920534	0	0.703016	6.15697	6.14266	4.6651	8.74614	chr5	myogenic differentiation 1
100017191	DNAH11	3.57543e-06	2.03298e-07	up	49.5867	49.5867	5.63188	5.92713	6.68445	5.73816	5.80917	5.16245	11.0363	11.8416	11.3488	11.758	chr8	dynein axonemal heavy chain 11
100022264	DIO3	0.00048336	0.00011153	up	49.5483	49.5483	5.63076	7.5003	5.76634	4.16085	6.30015	4.28798	10.213	11.9927	11.2069	11.523	chr1	iodothyronine deiodinase 3
100030155	DKK4	5.71452e-05	6.75056e-06	up	49.3946	49.3946	5.62628	2.0913	2.86962	3.21332	2.33668	3.92541	8.02898	9.57252	8.77795	7.67473	chr1	dickkopf WNT signaling pathway inhibitor 4
103105830	LOC103105830	0.000823055	0.000223607	up	49.0067	49.0067	5.61491	10.114	10.2416	7.79078	6.40133	7.50965	14.1219	13.5318	14.2896	14.1622	chr2	endogenous retrovirus group K member 6 Env polyprotein-like
100011366	LOC100011366	0.000454314	0.000102682	up	48.9495	48.9495	5.61322	6.51346	5.59235	3.71234	7.31706	4.32972	10.6865	11.0334	11.1035	11.6015	chr4	enolase-phosphatase E1-like
103096893	LOC103096893	8.99586e-05	1.21161e-05	up	48.3324	48.3324	5.59492	1.83496	0	0	0	1.11805	6.08181	6.23069	5.19583	7.23376	chr1	uncharacterized LOC103096893
100024702	WNT3	3.84715e-05	4.02257e-06	up	48.1248	48.1248	5.58871	1.57193	1.25818	0.768531	0	0	5.64351	7.25205	5.85412	6.48405	chr2	Wnt family member 3
100013961	SEMA5B	0.00127006	0.000382881	up	47.9713	47.9713	5.5841	8.27132	5.95862	4.09046	5.84764	3.70302	10.6548	11.132	11.0748	11.7717	chr4	semaphorin 5B
100026361	MAPK6	1.03922e-05	7.72825e-07	up	47.3934	47.3934	5.56661	7.25562	6.60396	6.51179	5.24357	6.24734	12.172	11.796	12.0504	11.7379	chr1	mitogen-activated protein kinase 6
100019294	HOXD3	9.96328e-05	1.39261e-05	up	47.2498	47.2498	5.56224	4.72573	3.25818	1.76853	3.59971	2.57749	8.8117	8.74124	9.01422	8.4255	chr4	homeobox D3
100031155	DSC1	0.000148597	2.3574e-05	up	47.2217	47.2217	5.56138	3.82491	3.76068	4.59861	3.85605	5.01691	8.04695	10.2687	10.971	9.80455	chr3	desmocollin 1
100022170	FRAT2	0.000280892	5.43945e-05	up	47.1939	47.1939	5.56053	4.82994	4.21238	1.95616	5.44101	3.28798	9.67249	9.6401	9.41714	9.29435	chr1	FRAT regulator of WNT signaling pathway 2
100021250	EFNA2	0.000710043	0.000184232	up	46.993	46.993	5.55437	6.66643	5.08541	2.29905	5.1543	3.75032	10.1645	10.3311	10.146	9.94032	chr3	ephrin A2
100028758	PRDM14	5.14553e-06	3.19807e-07	up	46.0862	46.0862	5.52626	4.25	3.5312	4.88401	3.33668	4.11805	9.96257	9.41355	9.49346	9.33142	chr3	PR/SET domain 14
107649755	LOC107649755	0.000120834	1.80292e-05	up	45.9933	45.9933	5.52335	0	0	0	0	0.118054	6.72902	4.44317	6.68935	4.32631	chr7	endogenous retrovirus group K member 9 Gag polyprotein-like
100015985	NEUROG1	9.49445e-08	1.65563e-09	up	45.756	45.756	5.51589	0	0	0	0	0.118054	5.73699	5.76992	4.99191	5.65917	chr1	neurogenin 1
100014290	C1QL4	0.000120444	1.79465e-05	up	45.6682	45.6682	5.51312	0	0	0	1.59971	0	5.77282	5.78211	4.59735	7.17996	chr8	complement C1q like 4
100019754	TWIST1	0.0033636	0.0012968	up	45.4211	45.4211	5.50529	7.41239	5.86304	3.09046	5.93361	2.11805	10.9195	10.1338	10.6493	9.85252	chr8	twist family bHLH transcription factor 1
100015043	GAP43	0.000235252	4.3178e-05	up	45.1121	45.1121	5.49544	6.63802	6.47088	3.70713	5.30015	4.88624	11.2074	10.3853	10.3958	11.5952	chr4	growth associated protein 43
100016268	MTCL1	0.000400871	8.64953e-05	up	45.0469	45.0469	5.49336	7.38273	6.30826	5.45671	6.06532	3.50808	10.9622	11.303	11.0291	11.656	chr3	microtubule crosslinking factor 1
100010448	TAGLN3	0.000800714	0.000215635	up	44.8032	44.8032	5.48553	4.81985	3.13265	0.768531	3.8221	2.11805	8.46381	7.97351	7.85999	9.37376	chr4	transgelin 3
100016092	B3GAT2	0.000815829	0.00022109	up	44.6269	44.6269	5.47984	3.49793	2.25818	2.35349	0	0	7.02737	7.43717	6.14834	7.79417	chr2	beta-1,3-glucuronyltransferase 2
100016451	PLPPR3	0.0045898	0.00190219	up	44.6157	44.6157	5.47948	7.09015	5.14895	3.41878	3.38398	0.703016	9.12372	9.71591	9.42118	9.45303	chr3	phospholipid phosphatase related 3
100020573	LOC100020573	1.41591e-05	1.13286e-06	up	44.5278	44.5278	5.47664	0	0.258181	0.183568	1.01475	0	6.5778	5.91228	4.74054	5.84112	chr8	carboxypeptidase A5
100018629	POU3F3	0.000289808	5.66323e-05	up	43.6704	43.6704	5.44858	1.25	0.258181	0	2.80483	0.703016	5.76689	7.03676	7.39298	5.61051	chr7	POU class 3 homeobox 3
100018030	SYNPR	0.000599193	0.000147461	up	43.2414	43.2414	5.43434	4.45945	0.995147	2.35349	4.26268	2.11805	8.84108	7.89923	7.69235	8.65575	chr6	synaptoporin
100024530	ME1	3.86948e-05	4.05516e-06	up	42.8676	42.8676	5.42181	8.55264	7.1203	6.66738	7.21394	6.67264	11.9552	12.8177	12.5332	13.3627	chr2	malic enzyme 1
100028000	PRTG	1.65547e-05	1.37931e-06	up	42.7009	42.7009	5.41619	4.29439	4.13265	3.88401	3.59971	3.70302	10.0901	9.42257	9.71779	8.12531	chr1	protogenin
100015629	UCHL1	0.00554992	0.00239613	up	42.6273	42.6273	5.41371	9.79993	8.50052	6.69864	5.56934	3.57749	12.0562	12.305	12.0812	12.5292	chr5	ubiquitin C-terminal hydrolase L1
100032247	SQLE	0.000528952	0.000125541	up	42.4809	42.4809	5.40874	7.30528	5.9861	5.89781	4.8221	3.28798	11.1823	10.5448	10.8968	10.8505	chr3	squalene epoxidase
103092655	TMEM130	0.00224233	0.000777012	up	42.4554	42.4554	5.40787	4.37928	0.258181	0.183568	2.71519	0.118054	6.17114	7.79287	7.0027	6.78821	chr6	transmembrane protein 130
100025956	TLX2	0.00513695	0.00218681	up	42.2432	42.2432	5.40065	5.22728	2.58011	0	0	0	7.45207	6.80822	6.10095	7.48726	chr5	T cell leukemia homeobox 2
100022172	EEF2	2.12568e-06	1.0601e-07	up	41.5635	41.5635	5.37725	10.6548	10.8515	9.58383	10.9379	10.6233	15.768	16.0166	15.8664	15.979	chr3	eukaryotic translation elongation factor 2
100022055	B3GNT4	8.66971e-06	6.16492e-07	up	41.3589	41.3589	5.37013	5.2042	4.37366	3.57589	4.96895	4.51037	9.69296	10.4444	9.69119	9.7584	chr3	UDP-GlcNAc:betaGal beta-1,3-N-acetylglucosaminyltransferase 4
100020686	DUSP4	0.000148597	2.35831e-05	up	41.1511	41.1511	5.36286	4.00489	4.09948	1.76853	4.65861	2.92541	9.19257	8.57766	8.67231	8.97444	chr5	dual specificity phosphatase 4
107652051	LOC107652051	0.000200304	3.46162e-05	up	40.9986	40.9986	5.3575	0.419924	0.175719	0.990923	0	0	6.43895	4.6546	7.18462	4.42109	chr3	endogenous retrovirus group K member 18 Pol protein-like
103096091	APELA	1.45927e-06	6.60423e-08	up	40.6197	40.6197	5.34411	5.41992	4.84314	4.88955	5.62946	5.40346	10.4048	10.0708	11.0777	10.7716	chr5	apelin receptor early endogenous ligand
100018120	ACSL6	8.8216e-05	1.1849e-05	up	40.0851	40.0851	5.325	3.05735	0.995147	1.76853	2.33668	1.11805	6.50731	7.30695	6.78884	8.1175	chr1	acyl-CoA synthetase long chain family member 6
100032675	EMILIN3	0.00248444	0.000886697	up	40.0315	40.0315	5.32306	6.56741	5.62741	5.01646	2.8221	1.70302	9.65849	9.548	9.99059	9.48429	chr1	elastin microfibril interfacer 3
103099721	LOC103099721	1.35586e-05	1.06993e-06	up	39.9809	39.9809	5.32124	0.986965	0.673219	1.45659	1.33668	1.92541	5.81872	6.94637	6.28912	7.33383	chr2	uncharacterized LOC103099721
100030441	C2H6orf132	1.07113e-05	8.0202e-07	up	39.7115	39.7115	5.31149	0.834962	0	0	1.01475	0	5.3581	5.46762	5.33705	6.56295	chr2	chromosome 2 open reading frame, human C6orf132
100033139	LOC100033139	0.00449327	0.00185243	up	39.2642	39.2642	5.29514	4.99147	1.88267	0.183568	0	0	6.50536	7.11817	5.56067	7.64253	chr1	L-threonine 3-dehydrogenase, mitochondrial-like
100015923	LAMA1	0.00316349	0.00120224	up	38.0721	38.0721	5.25066	7.72573	4.55586	4.82742	3.33668	2.11805	9.94817	9.73081	9.97458	9.40008	chr3	laminin subunit alpha 1
100023104	DKK1	0.00208446	0.000712688	up	37.8332	37.8332	5.24158	6.04441	3.25818	1.99092	3.47418	1.11805	8.86536	7.67892	8.81734	8.31331	chr1	dickkopf WNT signaling pathway inhibitor 1
107650209	HOXA9	8.00195e-05	1.043e-05	up	37.7667	37.7667	5.23904	2.19486	0.258181	1.643	2.01475	2.70302	7.05787	7.11934	7.51753	6.31248	chr8	homeobox A9
100013687	CLUL1	4.55615e-07	1.45638e-08	up	37.7372	37.7372	5.23791	0.249999	0.258181	0.768531	0.0147498	0	5.55259	5.34759	5.90451	5.18013	chr3	clusterin like 1
100033359	EPCAM	0.00157566	0.000501307	up	37.7108	37.7108	5.23691	6.62478	5.01307	4.76853	3.18467	2.11805	8.71377	9.603	9.88179	10.1164	chr1	epithelial cell adhesion molecule
100029560	STX1A	0.000701695	0.000181399	up	37.4523	37.4523	5.22698	4.51679	3.22781	0.768531	3.92164	3.50901	8.60861	8.05521	7.73514	9.26401	chr2	syntaxin 1A
100027172	CPLX1	0.000209221	3.6796e-05	up	37.4195	37.4195	5.22572	2.41992	1.48057	0	2.01475	0	6.86153	5.99412	5.8994	6.88002	chr5	complexin 1
100017844	VGF	7.34403e-05	9.28842e-06	up	37.2881	37.2881	5.22064	4.16886	3.91162	3.78348	3.15771	3.36598	8.13346	8.00997	9.18042	10.2688	chr2	VGF nerve growth factor inducible
100013531	INAVA	0.00731932	0.00334827	up	37.1161	37.1161	5.21397	6.16886	4.82297	4.31285	0	1.70302	8.71551	8.38817	8.76037	8.598	chr2	innate immunity activator
100010527	LOC100010527	1.94168e-05	1.69426e-06	up	36.9225	36.9225	5.20643	0.249999	0.258181	0	1.59971	1.11805	5.74135	5.55725	6.51868	5.5892	chrX	zinc finger protein GLIS1-like
100024138	TECTA	8.28225e-05	1.09134e-05	up	36.8151	36.8151	5.20222	1.83496	0.480573	0.183568	2.59971	1.11805	6.53132	6.42767	6.06159	6.76181	chr4	tectorin alpha
100015138	MYMK	0.00144665	0.000449269	up	36.7256	36.7256	5.19871	3.70943	0.995147	1.76853	2.01475	0.118054	7.10113	6.84427	5.21879	8.5154	chr1	myomaker, myoblast fusion factor
100032274	NECAB3	0.000320063	6.44017e-05	up	36.6527	36.6527	5.19585	4.25	3.8025	3.72273	3.18467	1.11805	7.78998	8.77688	8.13291	8.94599	chr1	N-terminal EF-hand calcium binding protein 3
100028557	GGT7	0.000617421	0.000153329	up	36.3842	36.3842	5.18524	6.18664	4.67322	2.4315	3.8221	3.28798	8.76218	9.95621	9.03558	9.30814	chr1	gamma-glutamyltransferase 7
100012425	MMP8	0.000316043	6.3303e-05	up	36.2961	36.2961	5.18174	6.32592	5.94965	6.28633	5.39557	6.21257	9.2476	12.1592	11.0216	12.4346	chr4	matrix metallopeptidase 8
100010487	LOC100010487	5.26714e-06	3.32726e-07	up	35.5783	35.5783	5.15293	6.01421	5.94795	6.16599	5.47418	4.74254	10.6118	11.1652	10.6308	10.8799	chr1	ADP/ATP translocase 3
100024601	SP5	0.000347537	7.17099e-05	up	34.7702	34.7702	5.11978	5.73381	3.55586	2.99092	3.10221	2.70302	7.9361	8.91795	9.30059	8.79314	chr4	Sp5 transcription factor
100030304	LOC100030304	1.72852e-06	8.18222e-08	up	34.6275	34.6275	5.11385	0.834962	0	0	0	0.703016	5.46376	5.1671	5.86435	5.19056	chr3	poly(U)-specific endoribonuclease-like
100032070	CHAC1	0.000329636	6.67637e-05	up	34.5682	34.5682	5.11137	6.83738	5.4414	3.4315	5.71519	5.40346	9.82922	11.0629	10.4756	10.5409	chr1	ChaC glutathione specific gamma-glutamylcyclotransferase 1
100618746	LARGE2	0.00110128	0.000320417	up	34.4171	34.4171	5.10505	5.9365	5.26568	1.99092	5.45704	4.81849	9.26211	9.91193	10.6308	9.39028	chr5	LARGE xylosyl- and glucuronyltransferase 2
100023076	CA12	3.76316e-05	3.90737e-06	up	34.1903	34.1903	5.09552	7.28526	5.11616	5.78348	5.61466	6.57749	11.2718	11.2919	11.1119	11.0081	chr1	carbonic anhydrase 12
107649028	LOC107649028	0.0117999	0.00590553	up	34.017	34.017	5.08818	4.93758	6.72977	4.11431	0	5.83915	9.72644	8.65281	10.5127	8.75738	chr4	endogenous retrovirus group K member 7 Env polyprotein-like
107650577	LOC107650577	3.2835e-05	3.27058e-06	up	33.8692	33.8692	5.0819	2.92382	3.93462	3.48683	2.32808	4.27362	7.93715	8.61262	8.58605	8.74936	chr1	uncharacterized LOC107650577
103106399	PRR36	0.000299304	5.89144e-05	up	33.7799	33.7799	5.07809	4.67626	3.67322	1.5055	3.18467	2.11805	7.97881	7.9123	8.10431	8.44311	chr3	proline rich 36
100017397	FOXL2	2.46725e-05	2.28222e-06	up	33.7795	33.7795	5.07808	0.249999	0	0.183568	1.59971	0	6.08633	5.20943	5.66323	4.97994	chr4	forkhead box L2
100012578	RAPSN	0.00024562	4.56142e-05	up	33.5127	33.5127	5.06664	2.95044	2.76068	2.88401	4.87273	4.57749	8.28109	8.68009	7.99666	9.74498	chr5	receptor associated protein of the synapse
107650317	LOC107650317	0.0046231	0.00192073	up	33.4454	33.4454	5.06374	7.50148	9.03191	4.9849	3.41847	6.04089	11.3471	10.8091	11.7184	11.1625	chrX	endogenous retrovirus group K member 18 Env polyprotein-like
100017915	GAD1	0.00322335	0.00122981	up	33.3152	33.3152	5.05811	4.29439	1.99515	1.76853	3.59971	0.118054	6.08532	6.36497	8.34846	8.85436	chr4	glutamate decarboxylase 1
100021135	SERTM1	0.000163494	2.65021e-05	up	33.0126	33.0126	5.04495	2.05735	0	0	1.59971	0.118054	5.80975	5.52994	5.2254	6.63478	chr4	serine rich and transmembrane domain containing 1
103106710	EXOSC6	4.84451e-05	5.45328e-06	up	32.8521	32.8521	5.03791	5.10798	5.21238	3.35349	5.68718	4.76191	9.92047	9.64495	9.97699	9.9076	chr1	exosome component 6
100011601	ENC1	0.000135395	2.08724e-05	up	32.8497	32.8497	5.03781	9.54577	8.44883	8.20732	7.81565	6.58566	13.128	13.4086	12.9444	13.1528	chr3	ectodermal-neural cortex 1
100028905	WNT7A	9.60173e-06	7.01009e-07	up	32.7982	32.7982	5.03554	5.68879	4.81277	5.04155	4.67772	4.3723	9.3594	10.5928	9.74519	10.1193	chr6	Wnt family member 7A
100021947	CDKN2B	0.000206482	3.62023e-05	up	32.5626	32.5626	5.02514	2.83496	3.62741	3.09046	2.33668	2.70302	7.57853	6.43864	8.41982	9.3376	chr6	cyclin dependent kinase inhibitor 2B
100014769	CA7	0.000251799	4.71888e-05	up	32.4697	32.4697	5.02102	1.25	0.995147	0	2.33668	1.11805	7.1819	5.02082	6.85753	5.58375	chr1	carbonic anhydrase 7
100025945	GPR50	0.000181662	3.05127e-05	up	32.3888	32.3888	5.01742	7.13264	7.00563	6.42674	5.01475	5.81849	10.5896	11.484	10.7061	12.4086	chrX	G protein-coupled receptor 50
100016965	SLC6A12	0.00370661	0.00146222	up	32.248	32.248	5.01114	4.97792	2.95862	3.35349	2.59971	0	6.34722	8.10444	7.48222	9.22246	chr8	solute carrier family 6 member 12
100020443	HOXB2	1.55213e-05	1.2701e-06	up	32.1208	32.1208	5.00544	6.50739	5.26568	5.20594	5.67296	4.57749	10.3053	10.3172	10.6449	10.5379	chr2	homeobox B2
100033262	PCSK2	0.000528952	0.00012558	up	32.0878	32.0878	5.00395	1.57193	0	0.183568	2.82211	0	6.20228	5.62063	5.08197	6.77302	chr1	proprotein convertase subtilisin/kexin type 2
103092524	LOC103092524	6.05625e-05	7.27753e-06	up	32.0077	32.0077	5.00035	1.83496	0	0	1.59971	1.11805	6.26834	5.41794	6.07622	5.88108	chr7	vegetative cell wall protein gp1-like
100010128	LOC100010128	0.000377593	8.00636e-05	up	31.9258	31.9258	4.99665	2.05735	1.37366	0.768531	0	0	4.88842	6.83657	4.86761	6.75364	chr7	acid-sensing ion channel 4-like
100027093	SIX1	0.00875449	0.00414855	up	31.7118	31.7118	4.98695	6.60755	1.25818	3.04155	1.23714	1.43998	6.33502	8.58001	7.3005	8.59979	chr1	SIX homeobox 1
100022199	CBARP	6.0073e-05	7.2024e-06	up	31.6611	31.6611	4.98464	5.31918	4.58011	3.09046	5.13161	4.81849	9.34334	9.32003	9.67244	9.95462	chr3	CACN subunit beta associated regulatory protein
100027529	CLNS1A	2.08979e-06	1.03369e-07	up	31.4924	31.4924	4.97693	5.31609	5.07267	5.06008	5.24357	6.27287	10.2298	10.4081	10.3892	10.4528	chr4	chloride nucleotide-sensitive channel 1A
100022865	LOC100022865	0.00516882	0.00220389	up	31.3054	31.3054	4.96834	6.34767	6.44343	6.85347	4.14403	1.70302	9.55222	10.2168	9.83894	10.6587	chrX	protocadherin-11 X-linked
100016088	POU3F4	1.65569e-05	1.38068e-06	up	31.247	31.247	4.96565	0	0	0	0.0147498	0	6.21833	4.51767	4.70641	4.43198	chrX	POU class 3 homeobox 4
100032802	NKAIN1	0.000251396	4.69577e-05	up	31.1323	31.1323	4.96034	5.7067	4.9834	4.16085	3.47418	2.99252	9.91772	9.07834	9.31858	8.58083	chr4	sodium/potassium transporting ATPase interacting 1
100022138	TFAP2C	7.48429e-06	5.15141e-07	up	31.0412	31.0412	4.95611	3.69846	2.35504	3.643	3.33668	3.43998	8.09677	7.9093	8.77762	8.21929	chr1	transcription factor AP-2 gamma
100029093	CALCB	0.00636651	0.00283724	up	30.9426	30.9426	4.95152	6.49317	5.2046	0.768531	2.8221	3.70302	8.84873	8.04036	8.28264	9.82751	chr5	calcitonin related polypeptide beta
100021555	LOC100021555	0.00027281	5.23852e-05	up	30.6274	30.6274	4.93675	0	0	0	0	2.70302	5.6435	5.55008	5.33705	5.37878	chr4	dynein light chain 1, cytoplasmic-like
103098288	LOC103098288	2.68957e-08	2.52733e-10	up	30.5144	30.5144	4.93142	0	0	0	0	0	5.08655	4.6915	4.73358	5.21406	chr2	zinc metalloproteinase homolog-disintegrin albolatin-like
100018178	PHLDA1	1.503e-05	1.22377e-06	up	30.4991	30.4991	4.93069	7.86563	7.27313	6.48735	7.56229	6.32751	12.0549	12.2699	11.6482	12.1625	chr8	pleckstrin homology like domain family A member 1
100015501	FAM110D	0.00911908	0.00435597	up	30.439	30.439	4.92785	3.95044	3.5312	0	6.62946	5.16245	8.67823	8.49745	8.74461	9.20994	chr4	family with sequence similarity 110 member D
100029695	COL11A1	0.0195789	0.0107247	up	30.4099	30.4099	4.92647	10.1683	8.06873	8.07097	4.5066	2.92541	11.2638	11.935	11.9485	11.5507	chr2	collagen type XI alpha 1 chain
103106690	LOC103106690	7.81002e-06	5.41053e-07	up	30.3728	30.3728	4.92471	6.80842	6.09177	6.62333	6.54092	5.43396	11.4516	10.9935	11.6076	10.8448	chr3	endogenous retrovirus group K member 7 Env polyprotein-like
100028885	RIMBP2	8.82745e-05	1.18654e-05	up	30.2746	30.2746	4.92003	5.43922	4.34564	5.31285	3.59971	5.43998	9.08291	9.58216	9.78984	10.5352	chr3	RIMS binding protein 2
107650077	LOC107650077	0.00266345	0.000965768	up	30.1892	30.1892	4.91596	6.28745	7.29045	3.66254	3.0297	3.88712	9.75481	9.14096	10.3974	9.69648	chr1	endogenous retrovirus group K member 6 Env polyprotein-like
100020714	TMEFF1	0.00141924	0.000437194	up	30.1138	30.1138	4.91235	8.07337	6.36636	6.13194	4.40707	3.92234	10.8985	10.8032	10.5328	10.5358	chr6	transmembrane protein with EGF like and two follistatin like domains 1
100020950	MAB21L1	0.000421194	9.23094e-05	up	30.099	30.099	4.91164	5.62504	3.19678	3.35349	2.71519	2.92541	8.53933	9.0338	7.51038	8.81579	chr4	mab-21 like 1
100011592	HOXA10	1.42272e-05	1.1449e-06	up	29.9535	29.9535	4.90465	2.64232	1.92115	2.28511	1.59971	2.92541	7.63372	7.05471	7.53884	6.49029	chr8	homeobox A10
100019945	HS3ST2	0.00369588	0.00145649	up	29.8261	29.8261	4.8985	4.97792	1.84314	0.768531	1.01475	0	6.95295	5.84731	6.24882	7.4284	chr6	heparan sulfate-glucosamine 3-sulfotransferase 2
100012806	PHGDH	0.000205819	3.60721e-05	up	29.8152	29.8152	4.89798	8.18611	7.60777	6.68739	7.25792	5.76191	10.9751	12.7944	11.9082	12.315	chr2	phosphoglycerate dehydrogenase
100025997	LBX2	0.000884203	0.000244196	up	29.7688	29.7688	4.89573	2.95044	0	0	1.59971	0	6.34121	4.70497	5.60933	6.56753	chr5	ladybird homeobox 2
100032303	MARCKSL1	0.0122972	0.00619617	up	29.6784	29.6784	4.89134	10.2412	9.28286	8.06621	5.99203	3.70302	12.5847	12.1744	12.3751	12.2594	chr4	MARCKS like 1
103106157	PIMREG	0.00128342	0.000387479	up	29.6467	29.6467	4.8898	9.11315	9.13396	5.94954	6.03712	6.80105	11.967	12.0858	12.3556	12.7787	chr7	PICALM interacting mitotic regulator
100013170	LRRN1	0.000191377	3.25022e-05	up	29.6249	29.6249	4.88874	5.9365	4.16507	4.5055	4.59971	6.74741	9.87358	10.1084	9.91513	10.4212	chr6	leucine rich repeat neuronal 1
100010355	NHLH2	0.000941731	0.000264411	up	29.4438	29.4438	4.87989	4.51053	1.08826	2.13776	2.71519	1.11805	7.69017	6.97658	6.3032	7.80544	chr2	nescient helix-loop-helix 2
100315608	MIR1543	4.83713e-07	1.60822e-08	up	29.333	29.333	4.87445	0	0	0	0	0	5.24468	4.69442	5.23534	4.32337	chr1	microRNA mir-1543
100031788	UNC5A	0.000353022	7.32248e-05	up	29.1847	29.1847	4.86714	3.89385	1.99515	1.18357	3.01475	1.11805	6.61997	6.89717	7.60348	7.31223	chr1	unc-5 netrin receptor A
100012403	HMGN2	3.46311e-05	3.50823e-06	up	29.0424	29.0424	4.86009	3.27975	3.5312	3.13776	1.59971	2.43998	7.56646	7.557	7.47874	8.02888	chr4	high mobility group nucleosomal binding domain 2
100011071	LOC100011071	0.0179177	0.0096518	up	28.6715	28.6715	4.84154	3.67626	3.86304	0.768531	8.38326	5.97604	9.09087	9.62299	9.16932	9.61671	chrX	tax1-binding protein 1-like
103096382	LOC103096382	4.6256e-05	5.12212e-06	up	28.2362	28.2362	4.81947	0	0	0	1.59971	0	4.8977	4.6203	5.18795	5.85172	chr1	uncharacterized LOC103096382
100010344	BCAT1	3.7044e-05	3.81801e-06	up	28.1387	28.1387	4.81448	7.22448	5.27561	6.01012	6.09292	5.81849	11.4222	10.502	11.1361	10.5349	chr8	branched chain amino acid transaminase 1
100619819	LOC100619819	0.000550114	0.000132247	up	28.049	28.049	4.80988	4.62487	3.62741	2.35349	5.10221	5.57749	9.249	8.30608	9.36227	9.35054	chr6	polyserase-2
100010948	CADPS	0.00942133	0.00452656	up	27.9935	27.9935	4.80702	6.35852	4.94001	4.04155	3.76964	0	8.37062	8.20695	8.26714	9.67115	chr6	calcium dependent secretion activator
100011520	ELF3	0.00110177	0.000320633	up	27.9757	27.9757	4.8061	4.83496	2.67322	1.35349	2.59971	1.70302	6.31019	7.32244	7.68938	8.43391	chr2	E74 like ETS transcription factor 3
100018742	ESPN	0.000268701	5.13773e-05	up	27.7467	27.7467	4.79424	2.6726	0.793084	0.768531	0.0147498	0.118054	6.11692	5.37689	5.00614	6.17064	chr4	espin
100030743	NIPSNAP1	0.0026002	0.000937541	up	27.5467	27.5467	4.78381	9.06683	7.28894	6.91653	4.8221	4.83687	11.0664	11.2934	11.0788	12.0417	chr3	nipsnap homolog 1
103098615	LOC103098615	0.0151383	0.00791735	up	27.4404	27.4404	4.77823	5.96424	1.99515	0	0.0147498	0	5.14991	7.18433	6.84233	6.31565	chr4	cytosolic phospholipase A2 gamma-like
100027778	HIC2	0.000794494	0.000213691	up	27.3573	27.3573	4.77386	6.84991	5.90204	4.5055	5.99203	3.28798	10.6157	9.90102	10.1574	9.65128	chr3	HIC ZBTB transcriptional repressor 2
100017112	CDCA7L	0.000394659	8.48605e-05	up	27.3181	27.3181	4.77179	7.7418	8.52338	7.04677	6.72872	5.22616	11.5623	12.2714	11.6904	11.7765	chr8	cell division cycle associated 7 like
100016793	CRACD	0.00164668	0.00053016	up	27.2604	27.2604	4.76873	7.56643	5.7285	5.46897	3.8221	3.57749	9.84689	10.1504	9.42586	10.5826	chr5	capping protein inhibiting regulator of actin dynamics
100014196	SCD	0.000180017	3.01698e-05	up	27.1679	27.1679	4.76383	9.78138	8.03845	6.91545	7.8571	7.68411	13.1226	12.5329	12.9693	12.6518	chr1	stearoyl-CoA desaturase
103095637	LOC103095637	4.59626e-05	5.05533e-06	up	27.0993	27.0993	4.76019	2.57193	3.25818	2.27103	2.01475	2.70302	7.63325	7.69401	6.13229	7.83632	chr2	uncharacterized LOC103095637
100015461	PHOX2A	0.000770202	0.000205067	up	27.0657	27.0657	4.7584	5.13264	2.99515	2.5055	2.33668	1.70302	8.32744	7.62265	6.77398	8.04789	chr4	paired like homeobox 2A
100029447	FZD9	0.00889776	0.00422671	up	27.0449	27.0449	4.75729	5.9365	5.48057	1.99092	8.04817	7.46678	10.2034	10.8302	10.3886	10.7452	chr2	frizzled class receptor 9
100023915	VRTN	3.86972e-06	2.23183e-07	up	27.0441	27.0441	4.75724	3.33746	2.48057	2.35349	3.47418	3.28798	7.75107	7.95102	7.67822	7.59562	chr1	vertebrae development associated
100028115	CAMKV	0.0140504	0.007254	up	26.7915	26.7915	4.7437	5.05305	0	0.686068	4.10221	0	5.84682	5.70174	7.01064	8.28868	chr6	CaM kinase like vesicle associated
103099822	INAFM1	0.0013638	0.000416527	up	26.7788	26.7788	4.74302	3.77356	4.71761	2.88401	7.01475	4.70302	8.88355	9.0857	9.4369	10.0403	chr4	InaF motif containing 1
100619793	GPR68	9.34705e-09	4.2825e-11	up	26.7067	26.7067	4.73913	3.97792	4.06554	3.93846	3.8221	3.70302	8.74803	8.71047	8.5155	8.58813	chr1	G protein-coupled receptor 68
100027113	CPNE7	0.000309971	6.17712e-05	up	26.0832	26.0832	4.70505	4.22728	2.37366	2.70713	2.8221	1.70302	6.91813	6.67826	7.71835	8.57201	chr1	copine 7
103106235	LOC103106235	7.51282e-05	9.57168e-06	up	25.9616	25.9616	4.69831	3.05735	1.48057	0.768531	1.01475	1.70302	6.42642	6.06733	6.44077	6.27808	chr3	predicted GPI-anchored protein 58
100013944	CNMD	0.00990923	0.0048067	up	25.7679	25.7679	4.6875	6.28342	5.28793	4.60983	4.5066	0.118054	8.52008	8.37248	9.08647	9.41566	chr7	chondromodulin
107652264	LOC107652264	0.0025595	0.000919218	up	25.7332	25.7332	4.68556	3.81985	4.20148	1.29905	1.01475	0.703016	7.66987	6.08355	7.44829	6.37104	chr4	endogenous retrovirus group K member 8 Gag polyprotein-like
100022740	SHD	0.000537996	0.000128436	up	25.6621	25.6621	4.68157	3.57193	3.45458	1.99092	4.84764	4.47561	8.16056	8.88078	7.2692	9.08827	chr3	Src homology 2 domain containing transforming protein D
100019654	PLCH1	0.000112283	1.63523e-05	up	25.633	25.633	4.67993	4.45945	3.5312	3.643	2.8221	2.11805	7.38544	7.93879	8.1703	8.48423	chr7	phospholipase C eta 1
100011380	LOC100011380	0.00392078	0.00157065	up	25.5777	25.5777	4.67681	6.5354	5.85313	1.99092	6.8221	5.64162	9.81831	9.88739	10.0372	10.4389	chr1	40S ribosomal protein S5 pseudogene
100019233	HOXD8	0.000161556	2.60783e-05	up	25.5081	25.5081	4.67289	2.10798	3.85644	1.99092	3.53831	2.43998	7.90453	6.85239	8.17863	6.90291	chr4	homeobox D8
100617053	TCEA1	3.67225e-05	3.77491e-06	up	25.4627	25.4627	4.67031	6.98865	6.9617	6.91172	5.49048	5.5499	10.9634	11.1317	11.0515	11.0567	chr3	transcription elongation factor A1
100021507	DCST2	0.000359013	7.48816e-05	up	25.3777	25.3777	4.66549	0.834962	2.13265	0.183568	0	1.11805	4.69777	4.66306	6.07116	6.64535	chr2	DC-STAMP domain containing 2
100018675	RHBDL3	2.65749e-06	1.41446e-07	up	25.315	25.315	4.66192	6.16329	4.84848	5.54258	5.35757	5.53309	10.2967	10.1571	10.2729	9.87707	chr2	rhomboid like 3
100616846	LOC100616846	1.02673e-07	1.88794e-09	up	25.2962	25.2962	4.66085	0	0	0	0	0	4.41743	4.35416	4.89098	4.98081	chr3	transmembrane protein 258 pseudogene
103098303	LRTM1	1.92519e-05	1.67857e-06	up	25.1943	25.1943	4.65503	3.59577	3.31707	3.17603	2.58764	2.08768	7.03634	7.87125	7.60742	7.91646	chr6	leucine rich repeats and transmembrane domains 1
100619128	TMEM179	0.0119756	0.00600566	up	25.1783	25.1783	4.65411	6.5354	3.47196	0.183568	1.01475	2.11805	7.29805	7.19512	7.29413	7.48812	chr1	transmembrane protein 179
100024974	RASL11A	0.000375421	7.93229e-05	up	25.1291	25.1291	4.65128	2.41992	1.67322	2.643	1.01475	0	7.17531	5.92436	5.79765	5.90853	chr4	RAS like family 11 member A
100013080	FAM78B	0.000717269	0.000186607	up	24.9314	24.9314	4.63989	2.57193	0	0	0	1.11805	5.32767	4.38119	5.21051	6.59218	chr2	family with sequence similarity 78 member B
100010308	PSPH	0.000228659	4.15956e-05	up	24.9233	24.9233	4.63942	6.30528	5.639	5.62651	7.27214	7.57749	10.0629	11.7026	11.3868	11.3418	chr2	phosphoserine phosphatase
107651389	LOC107651389	0.000177124	2.94926e-05	up	24.9087	24.9087	4.63858	2.15689	0	0	0	0.118054	4.39815	5.34218	5.05987	5.57407	chr2	uncharacterized LOC107651389
103103298	LOC103103298	9.89192e-05	1.37526e-05	up	24.872	24.872	4.63645	1.83496	0.995147	1.5055	1.59971	1.11805	5.03332	5.45814	6.40559	7.29146	chr1	leishmanolysin-like peptidase
100010531	TTC39C	0.000523741	0.000123959	up	24.8635	24.8635	4.63596	6.28244	5.08261	4.96493	3.15905	3.57749	8.70619	9.36945	9.36521	9.55619	chr3	tetratricopeptide repeat domain 39C
100030021	PSRC1	0.00206676	0.000704673	up	24.8432	24.8432	4.63478	5.853	5.95422	5.70059	2.79948	2.70302	9.11682	9.23852	9.53485	9.05717	chr2	proline and serine rich coiled-coil 1
100024924	PTCH2	0.000276579	5.32966e-05	up	24.5695	24.5695	4.6188	6.15087	4.76068	3.643	4.8221	5.24734	8.6272	10.4025	9.97864	9.16598	chr2	patched 2
100022433	PENK	0.035814	0.021727	up	24.2292	24.2292	4.59867	8.03136	4.46763	4.35349	1.01475	0	8.64195	8.00144	7.33881	8.70628	chr3	proenkephalin
100029401	NUDT16	0.00691284	0.00312949	up	24.121	24.121	4.59222	5.70256	5.82342	0.768531	5.6151	4.23566	8.56872	9.14947	8.81291	9.55399	chrX	nudix hydrolase 16
100010452	GNG3	0.00074424	0.000196538	up	24.0696	24.0696	4.58914	0	1.25818	0	2.8221	1.11805	5.36041	5.09333	5.15924	6.90225	chr5	G protein subunit gamma 3
100013646	LOC100013646	0.000355436	7.38782e-05	up	23.7541	23.7541	4.5701	1.83496	1.76068	2.54112	1.01475	0	6.48569	4.83254	6.49486	6.18853	chr2	peptidyl-prolyl cis-trans isomerase A pseudogene
100018109	SRRM3	0.00287944	0.00106558	up	23.7182	23.7182	4.56792	4.09685	2.48057	2.93846	3.96479	0	7.64407	6.9243	6.32265	8.1652	chr2	serine/arginine repetitive matrix 3
103099414	FAM207A	0.00345608	0.00134064	up	23.6984	23.6984	4.56672	4.58402	3.71111	0	4.39888	3.11805	7.71734	7.55565	7.94829	7.69525	chr2	family with sequence similarity 207 member A
100011150	SLAIN1	1.44625e-05	1.16972e-06	up	23.5675	23.5675	4.55873	3.49793	2.58011	2.5055	3.71519	2.70302	7.33459	7.91043	7.13678	7.85451	chr7	SLAIN motif family member 1
100010060	HOXA5	0.000170834	2.82018e-05	up	23.418	23.418	4.54955	7.00822	5.74468	5.4315	5.80917	4.36598	10.4808	10.7111	9.73438	9.95947	chr8	homeobox A5
100021727	CHL1	0.000394217	8.46853e-05	up	23.3666	23.3666	4.54637	6.89024	5.73391	5.29209	7.94832	7.01892	11.9574	11.2726	10.7699	10.4924	chr6	cell adhesion molecule L1 like
100025108	GSX1	0.000154628	2.47606e-05	up	23.3376	23.3376	4.54458	1.83496	0.673219	1.18357	0	0	5.99907	5.04854	5.69133	4.39279	chr4	GS homeobox 1
100010156	HOXA3	0.000267867	5.10907e-05	up	23.3147	23.3147	4.54317	6.46031	4.40804	3.71261	5.68664	4.81849	9.50733	10.0183	9.23875	9.47714	chr8	homeobox A3
100011195	LOC100011195	3.55148e-05	3.62666e-06	up	23.3121	23.3121	4.54301	0	0	0	1.59971	0	4.64511	4.59473	4.96237	5.24959	chr2	C-factor-like
100016646	LOC100016646	0.000170902	2.82479e-05	up	23.2675	23.2675	4.54024	1.25	1.84314	1.5055	2.01475	3.81849	6.65447	6.58961	6.4478	6.8146	chr4	vesicle-associated membrane protein 4
103095214	LOC103095214	4.38067e-05	4.77659e-06	up	23.1889	23.1889	4.53536	2.57193	3.98835	4.03859	3.32808	2.43998	8.18194	7.81605	7.67734	7.55967	chrX	uncharacterized LOC103095214
100028388	FAM222A	3.70826e-05	3.82954e-06	up	23.14	23.14	4.53232	5.74719	5.55586	4.33332	5.26268	4.20552	9.95757	9.31097	9.70207	9.2423	chr3	family with sequence similarity 222 member A
100027600	SDR42E1	0.000533145	0.00012701	up	23.1267	23.1267	4.53149	2.83496	0.258181	1.76853	2.01475	0	5.79209	5.30344	6.18351	6.34805	chr1	short chain dehydrogenase/reductase family 42E, member 1
100015670	PRDM12	6.1982e-05	7.50277e-06	up	23.0531	23.0531	4.52689	2.83496	2.29771	2.5055	2.40707	0.703016	6.81771	6.66539	6.7331	6.48994	chr1	PR/SET domain 12
100023758	APOE	0.0146626	0.00763373	up	23.0036	23.0036	4.52379	8.60918	8.97114	4.55136	11.2796	9.94432	12.8845	13.0087	13.2695	13.6169	chr4	apolipoprotein E
100026140	MSI1	1.1006e-05	8.27426e-07	up	22.9467	22.9467	4.52022	6.5179	6.63242	5.13776	6.44101	6.36184	10.802	10.6125	10.7211	10.8181	chr3	musashi RNA binding protein 1
103100504	CHRD	0.00454756	0.00188098	up	22.8713	22.8713	4.51547	2.70943	4.1496	1.99092	5.89984	5.15851	7.18044	7.69479	9.60187	9.51141	chr2	chordin
100017992	UBE2QL1	0.000217416	3.88275e-05	up	22.6316	22.6316	4.50027	7.96596	6.51242	6.16085	5.3546	5.43998	10.6752	10.7966	10.7857	10.8905	chr3	ubiquitin conjugating enzyme E2 Q family like 1
100025845	SLCO4A1	9.49681e-07	3.81208e-08	up	22.623	22.623	4.49972	5.86446	5.47688	5.12491	5.09512	5.06914	9.88628	10.1433	9.60661	9.66709	chr1	solute carrier organic anion transporter family member 4A1
100024165	TSPAN1	0.000204827	3.58288e-05	up	22.5285	22.5285	4.49368	2.57193	0.995147	1.76853	3.18467	1.11805	6.68418	5.66217	6.84901	6.49001	chr2	tetraspanin 1
100024374	CBS	6.44102e-05	7.92344e-06	up	22.516	22.516	4.49288	7.56288	5.9861	5.79828	6.65861	7.43547	11.2678	11.2912	11.3895	10.7761	chr4	cystathionine beta-synthase
107651095	LOC107651095	0.000581318	0.000141957	up	22.427	22.427	4.48716	2.74185	2.90843	0.744283	0.978224	1.88359	7.3508	5.18096	6.7977	6.0243	chr2	endogenous retrovirus group K member 8 Gag polyprotein-like
100018005	KREMEN2	8.7504e-05	1.17215e-05	up	22.3352	22.3352	4.48125	0.249999	1.25818	0	1.59971	1.92541	5.10172	5.48465	5.88812	5.47713	chr6	kringle containing transmembrane protein 2
100027632	TUBB3	0.00243564	0.000863827	up	22.1993	22.1993	4.47244	8.40861	6.66757	4.70713	5.5066	4.83687	11.0982	10.0094	9.59886	11.2848	chr1	tubulin beta 3 class III
100013825	AP3B2	0.00562275	0.00243406	up	21.9462	21.9462	4.4559	7.10798	5.67322	4.50407	3.01475	2.11805	8.64158	8.80874	8.98525	9.3225	chr1	adaptor related protein complex 3 subunit beta 2
100025676	SINHCAF	3.34927e-05	3.35882e-06	up	21.8994	21.8994	4.45282	7.54002	7.38058	6.13776	6.89727	5.89941	11.2726	11.0365	11.3056	11.2807	chr8	SIN3-HDAC complex associated factor
103092471	LOC103092471	3.97181e-05	4.19868e-06	up	21.7884	21.7884	4.44548	1.83496	2.58011	1.99092	1.8221	1.11805	5.8509	5.68898	6.98744	6.73155	chr3	growth/differentiation factor 15
100016453	CSRNP3	1.42264e-05	1.14386e-06	up	21.6807	21.6807	4.43834	4.33746	3.67322	3.93846	2.71519	3.92541	8.12773	7.9716	8.07822	8.4476	chr4	cysteine and serine rich nuclear protein 3
100026218	TTYH1	0.000441593	9.84892e-05	up	21.6766	21.6766	4.43806	6.38571	5.70481	3.60651	5.41746	4.40346	8.8171	9.82615	9.42916	10.0942	chr4	tweety family member 1
100011057	ANKRD13B	0.000600867	0.000148036	up	21.672	21.672	4.43776	6.28839	5.08119	3.35349	4.36088	3.26101	9.05751	8.85246	8.65664	9.06041	chr2	ankyrin repeat domain 13B
100025550	SELENOH	3.52564e-05	3.58832e-06	up	21.6256	21.6256	4.43467	6.09281	6.66632	4.66507	5.69297	5.92808	10.0385	10.3432	10.3113	10.2818	chr5	selenoprotein H
100617426	CLSTN3	0.000299546	5.89823e-05	up	21.5657	21.5657	4.43067	5.62176	4.64687	3.69653	5.71519	3.41404	9.01876	8.98623	8.64527	9.54794	chr8	calsyntenin 3
100030211	CPT1C	0.00649396	0.00290505	up	21.5432	21.5432	4.42916	6.42892	5.25654	1.18357	5.62946	3.92541	8.46725	9.01389	9.11452	9.0601	chr4	carnitine palmitoyltransferase 1C
100026341	KCNIP1	0.000653761	0.000165281	up	21.5199	21.5199	4.4276	4.00489	2.13265	1.18357	1.8221	2.92541	6.0327	6.76263	6.60901	7.96094	chr1	potassium voltage-gated channel interacting protein 1
100028301	SCUBE3	0.0366537	0.0223533	up	21.4051	21.4051	4.41988	9.2811	6.86181	6.75342	3.33668	1.43998	9.87178	10.2418	10.1408	9.56362	chr2	signal peptide, CUB domain and EGF like domain containing 3
100022289	SLIT1	0.00169121	0.000547136	up	21.1023	21.1023	4.39933	7.69292	3.99014	4.9162	5.47418	6.82814	9.58728	10.3101	10.827	9.99428	chr1	slit guidance ligand 1
100020507	EPM2AIP1	0.00869852	0.0041179	up	20.8241	20.8241	4.38018	6.08289	5.92115	1.99092	7.69423	6.68791	10.2287	9.76546	9.95023	10.278	chr6	EPM2A interacting protein 1
100024666	PLA2G10	5.65818e-06	3.62034e-07	up	20.8104	20.8104	4.37923	2.05735	2.76068	1.76853	1.59971	2.11805	6.03684	6.83449	6.56801	6.32105	chr6	phospholipase A2 group X
100020311	SLC8A3	7.63962e-05	9.7798e-06	up	20.7362	20.7362	4.37408	5.30709	3.58011	4.08403	4.13023	4.51266	7.99639	9.0076	8.37205	9.41158	chr1	solute carrier family 8 member A3
100014820	BRINP1	0.019251	0.0105203	up	20.6851	20.6851	4.37052	7.21	4.42811	3.5055	3.71519	0	8.5185	7.60759	7.74428	8.69874	chr1	BMP/retinoic acid inducible neural specific 1
100021774	NGFR	2.64275e-05	2.48531e-06	up	20.6544	20.6544	4.36838	8.14784	8.70388	8.23885	9.11541	9.06057	12.6389	13.3516	12.3891	13.7071	chr2	nerve growth factor receptor
103102255	ZNF296	0.000637485	0.000159998	up	20.6263	20.6263	4.36641	0.249999	1.25818	0.183568	2.8221	2.11805	5.67164	4.83959	6.20537	6.05459	chr4	zinc finger protein 296
100010189	HOXA2	0.000141009	2.20221e-05	up	20.6087	20.6087	4.36518	7.26481	6.09668	5.27103	5.86024	4.81849	10.2346	10.493	10.1871	9.99511	chr8	homeobox A2
103092950	LOC103092950	0.000332382	6.76131e-05	up	20.5407	20.5407	4.36041	3.05735	1.84314	3.27103	3.33668	2.92541	5.79557	8.08418	7.05281	8.05597	chr7	uncharacterized LOC103092950
100025233	STMN4	0.0127815	0.00648874	up	20.4356	20.4356	4.35301	5.32681	5.25065	3.5055	1.59971	0.118054	7.52474	6.99705	7.00979	8.52105	chr1	stathmin 4
100017117	TDRD5	0.000467645	0.0001069	up	20.3948	20.3948	4.35013	5.72573	4.25818	4.60423	2.59971	3.70302	8.07126	8.75947	8.84495	8.43754	chr2	tudor domain containing 5
100016716	SLC16A11	0.000264208	5.02283e-05	up	20.3638	20.3638	4.34793	2.70943	1.25818	1.5055	1.59971	2.11805	4.84737	7.29708	6.55686	6.04313	chr2	solute carrier family 16 member 11
100018019	NFASC	0.00192943	0.000647767	up	20.3347	20.3347	4.34587	4.45945	1.84314	1.18357	4.47418	2.92541	7.53523	7.70641	6.4763	7.57416	chr2	neurofascin
100020409	C1QL1	0.0140102	0.00723039	up	20.3136	20.3136	4.34438	0	1.67322	1.76853	3.8221	6.24734	6.80611	7.45051	6.92936	7.00048	chr2	complement C1q like 1
100022928	PDYN	0.00504304	0.0021393	up	20.2943	20.2943	4.343	2.05735	1.99515	1.5055	2.8221	6.14042	6.83649	7.66556	6.75257	7.73381	chr1	prodynorphin
100618553	SH2B2	0.00115677	0.000340641	up	20.2749	20.2749	4.34163	5.73326	5.72366	3.33191	7.03294	6.39795	9.7172	10.0159	9.87747	10.3317	chr2	SH2B adaptor protein 2
100028564	LOC100028564	8.56091e-05	1.13967e-05	up	20.2649	20.2649	4.34091	1.57193	1.48057	0.183568	1.59971	0	5.57308	4.80348	5.47176	5.38394	chr2	eukaryotic translation initiation factor 5A-1-like
100617649	HOXA7	0.0012461	0.000373798	up	20.1943	20.1943	4.33588	2.37928	3.58011	4.5055	5.92764	5.36598	9.02858	8.31257	8.71035	8.69882	chr8	homeobox A7
100020472	SESN2	3.04109e-05	2.99404e-06	up	20.1784	20.1784	4.33474	6.95708	6.46738	5.93846	7.5146	7.28798	10.6911	11.4302	11.0923	11.4577	chr4	sestrin 2
107650791	LOC107650791	0.000227715	4.13157e-05	up	20.0914	20.0914	4.3285	1.83496	1.48057	0	2.01475	1.11805	5.6034	5.04052	5.1483	6.68047	chr1	uncharacterized LOC107650791
100024720	LOC100024720	0.00431762	0.00176185	up	19.9861	19.9861	4.32093	9.42555	9.43892	7.46897	6.6368	5.20552	12.2769	11.5535	12.1413	11.8526	chr4	H2A histone family, member X
100031837	SLC1A4	1.27725e-05	9.94032e-07	up	19.9716	19.9716	4.31988	7.82175	7.43547	6.64163	7.38107	6.84597	10.9879	12.0151	11.4836	11.6936	chr1	solute carrier family 1 member 4
103097631	GTSE1	0.0129467	0.00658406	up	19.9109	19.9109	4.31549	7.67206	8.11823	6.68707	3.8221	2.92541	9.89395	9.90617	10.2659	10.5758	chr8	G2 and S-phase expressed 1
100014533	SLC1A3	0.000558388	0.000135107	up	19.898	19.898	4.31455	6.00489	5.56804	4.39302	7.28154	5.11805	9.33561	10.7765	9.54814	10.2904	chr3	solute carrier family 1 member 3
100618186	C5H11orf96	0.000396462	8.53828e-05	up	19.8967	19.8967	4.31446	7.63586	7.36496	6.48735	7.62946	5.40346	10.9946	10.4805	11.2215	12.178	chr5	chromosome 5 open reading frame, human C11orf96
103103790	LOC103103790	0.000402061	8.68341e-05	up	19.8954	19.8954	4.31436	3.64232	1.06554	1.29905	2.59971	2.11805	7.25075	6.26357	6.34678	5.97608	chr8	histone H3.v1-like
100021564	BRINP2	0.000199441	3.4413e-05	up	19.7158	19.7158	4.30128	5.13874	4.63129	4.24246	4.68718	3.02494	8.40936	9.24717	7.79369	9.13459	chr2	BMP/retinoic acid inducible neural specific 2
100013232	RYR1	8.10594e-05	1.05986e-05	up	19.6878	19.6878	4.29923	6.77802	5.28996	5.20956	5.85314	5.72663	9.551	10.0707	9.67991	10.9811	chr4	ryanodine receptor 1
103098967	LOC103098967	0.000671527	0.000171053	up	19.5041	19.5041	4.28571	2.25	0.258181	1.5055	1.01475	0.118054	4.42536	5.31876	4.75273	6.76316	chr1	uncharacterized LOC103098967
100617880	ZNF219	0.000190464	3.23083e-05	up	19.4901	19.4901	4.28467	6.35676	6.63485	4.41239	6.86233	6.04879	10.3104	10.1243	10.4686	10.4875	chr1	zinc finger protein 219
100031468	JAKMIP2	0.000382081	8.11968e-05	up	19.4588	19.4588	4.28235	4.92242	3.8025	4.20594	3.01475	2.11805	8.32757	7.49734	7.77625	7.97917	chr1	janus kinase and microtubule interacting protein 2
103095989	SOX12	2.53362e-06	1.33575e-07	up	19.4237	19.4237	4.27974	5.77722	5.38288	4.82019	5.17058	4.65721	9.47464	9.40054	9.55972	9.33053	chr1	SRY-box transcription factor 12
100027403	PLK1	0.0494788	0.0317321	up	19.3814	19.3814	4.2766	9.59082	9.47974	8.95671	4.59971	2.43998	11.4121	10.8714	11.516	11.3605	chr6	polo like kinase 1
100016659	GDF1	0.00320261	0.00122016	up	19.2841	19.2841	4.26934	5.43982	5.42811	2.18357	6.68718	5.47561	8.84313	9.51241	9.1944	9.69885	chr3	growth differentiation factor 1
100022809	HS3ST5	0.00906095	0.00432329	up	19.2501	19.2501	4.26679	4.33746	2.84314	3.27103	0	0	6.88076	4.93913	6.80245	6.80614	chr2	heparan sulfate-glucosamine 3-sulfotransferase 5
100030909	NOL4	6.55602e-05	8.07119e-06	up	19.1827	19.1827	4.26174	2.05735	0.258181	1.18357	1.59971	1.70302	5.19301	5.31738	5.7517	6.22632	chr3	nucleolar protein 4
100027634	PLD5	0.00078205	0.000209017	up	19.0822	19.0822	4.25415	5.98635	5.22758	4.67542	3.71519	3.11805	9.53044	9.1737	8.04989	8.44065	chr2	phospholipase D family member 5
100026212	CIB2	7.93576e-06	5.51917e-07	up	19.0566	19.0566	4.25222	7.9711	8.27406	7.0374	7.22907	7.38298	11.8225	11.6462	12.1054	11.7505	chr1	calcium and integrin binding family member 2
100030290	DEPDC1	0.0361446	0.0219742	up	19.0461	19.0461	4.25142	8.28703	8.20645	7.08745	3.53831	1.70302	9.68745	9.70381	10.3489	10.3233	chr2	DEP domain containing 1
103092997	LOC103092997	0.00697599	0.00316282	up	18.9572	18.9572	4.24468	3.92242	3.50611	0.183568	0	0	5.95437	5.47969	5.89967	5.73465	chr3	DNA ligase 1 pseudogene
100014382	RPRM	0.000228394	4.14698e-05	up	18.9212	18.9212	4.24193	2.05735	1.25818	1.5055	0.0147498	0	5.41692	4.63889	5.04925	5.7313	chr4	reprimo, TP53 dependent G2 arrest mediator homolog
100027770	SLC7A11	0.000183174	3.08232e-05	up	18.889	18.889	4.23947	1.70943	0	0	0	1.38109	4.36888	5.39485	5.20877	4.45781	chr5	solute carrier family 7 member 11
103102885	LOC103102885	0.000341895	7.0105e-05	up	18.8865	18.8865	4.23929	4.24548	4.11173	2.18357	1.90227	2.75032	7.28274	7.39209	7.13428	7.30274	chr7	tripartite motif-containing protein 59-like
103105904	LOC103105904	0.000181662	3.05193e-05	up	18.8157	18.8157	4.23387	0.249999	0	0	1.01475	1.70302	4.51697	4.38016	4.53735	5.8752	chr5	uncharacterized LOC103105904
100017731	PLPPR1	0.0315767	0.0187365	up	18.6637	18.6637	4.22216	6.21193	5.13593	3.18357	0.0147498	0.118054	7.4296	7.18685	6.41182	7.59177	chr6	phospholipid phosphatase related 1
103100021	B3GNT5	0.0338309	0.0203196	up	18.5955	18.5955	4.21688	9.18994	7.8025	7.38365	5.25634	1.70302	10.5658	10.6908	10.343	10.3363	chr7	UDP-GlcNAc:betaGal beta-1,3-N-acetylglucosaminyltransferase 5
100016749	HAPLN3	0.00317479	0.00120771	up	18.59	18.59	4.21645	6.87205	6.22268	4.96493	4.40707	3.28798	7.92197	9.26877	10.1918	10.087	chr1	hyaluronan and proteoglycan link protein 3
100022565	P2RX3	0.00308307	0.00116164	up	18.5659	18.5659	4.21459	4.45945	2.84314	3.22796	2.33668	0	6.95692	7.00535	6.13678	7.05309	chr5	purinergic receptor P2X 3
100011606	GABRB3	0.000216003	3.84578e-05	up	18.5555	18.5555	4.21378	2.25	1.25818	0	0	1.11805	5.10209	5.19196	4.73666	5.52539	chr7	gamma-aminobutyric acid type A receptor subunit beta3
103092562	ERICH2	0.00242309	0.000858553	up	18.5005	18.5005	4.2095	3.49943	1.60933	1.10656	0	1.11805	4.70252	4.74114	6.59885	6.66216	chr4	glutamate rich 2
100022064	RAB33A	2.84881e-05	2.74675e-06	up	18.4908	18.4908	4.20873	4.60755	3.95862	3.27103	4.92164	4.51037	8.25958	8.40576	8.39438	8.79059	chrX	RAB33A, member RAS oncogene family
100021372	CPM	0.00417525	0.00169458	up	18.4558	18.4558	4.206	8.15874	6.73229	4.58331	7.41349	4.6163	10.0111	9.58639	11.0647	11.3652	chr8	carboxypeptidase M
100618682	SLC17A6	7.43304e-05	9.44639e-06	up	18.3486	18.3486	4.1976	4.00489	2.76068	2.88401	2.67771	2.92541	6.78327	7.31771	6.69535	8.19622	chr5	solute carrier family 17 member 6
100025203	SAPCD1	0.0105018	0.005154	up	18.3277	18.3277	4.19595	4.08289	3.60396	3.54112	0	0	6.04047	6.54894	5.62661	7.55016	chr2	suppressor APC domain containing 1
100010340	BAIAP3	0.00287066	0.00106155	up	18.0832	18.0832	4.17658	3.49793	0.995147	0	2.33668	0.118054	5.53088	5.47729	4.70307	6.55331	chr6	BAI1 associated protein 3
100033325	FANCL	0.029025	0.0170058	up	18.0231	18.0231	4.17177	5.13361	5.44966	5.62659	1.2754	0	6.76893	8.05963	7.06189	8.78485	chr1	FA complementation group L
100017778	CELF6	0.00121209	0.000361152	up	17.9938	17.9938	4.16942	2.54768	2.25818	0.183568	2.33668	0	5.70811	5.38342	4.96872	6.47833	chr1	CUGBP Elav-like family member 6
107652025	LOC107652025	0.000680634	0.000174246	up	17.9342	17.9342	4.16464	2.4065	1.19259	2.91511	2.38863	2.76191	7.21556	5.4583	7.78701	5.52949	chr3	endogenous retrovirus group K member 6 Pol protein-like
100018926	SRM	0.000320759	6.45959e-05	up	17.9176	17.9176	4.16331	8.44844	7.84314	5.79828	7.24357	6.47561	11.4051	11.2748	11.2678	11.3527	chr4	spermidine synthase
100021898	SOSTDC1	0.00194974	0.000656016	up	17.8604	17.8604	4.15869	3.70943	5.89239	4.27103	5.10221	3.11805	9.72505	8.56291	9.08357	6.93775	chr8	sclerostin domain containing 1
107652294	LOC107652294	0.00611792	0.00270362	up	17.8305	17.8305	4.15628	5.82743	5.74468	1.76853	6.72211	4.92541	8.98447	9.08484	9.1795	9.36683	chr4	histone-lysine N-methyltransferase SUV420H2-like
100026838	CDH15	0.000982186	0.000278102	up	17.8134	17.8134	4.15489	5.9173	4.51548	2.97115	5.76964	4.24734	8.7764	9.05731	8.04945	9.47312	chr1	cadherin 15
100026644	FAM181B	0.000479139	0.000110178	up	17.7043	17.7043	4.14603	6.51679	5.8025	3.5055	5.71519	5.07225	9.58892	9.46927	9.38152	9.43417	chr4	family with sequence similarity 181 member B
100015090	CPS1	0.0014279	0.000440442	up	17.6629	17.6629	4.14265	5.80337	4.62741	5.24966	6.90921	4.87294	10.9412	9.54162	10.0817	7.97621	chr7	carbamoyl-phosphate synthase 1
100018853	ORC1	0.0083354	0.00391014	up	17.5355	17.5355	4.1322	7.87007	7.85554	7.08045	4.33668	3.70302	10.796	9.95534	10.5961	9.858	chr2	origin recognition complex subunit 1
103098739	LOC103098739	6.88231e-06	4.63241e-07	up	17.4517	17.4517	4.12529	0	0	0.768531	1.01475	0	4.32607	4.73187	4.37601	4.49384	chr2	uncharacterized LOC103098739
100010911	MAPK8IP2	0.000351249	7.27142e-05	up	17.4229	17.4229	4.12291	5.14482	4.35889	2.76853	4.56751	3.28798	8.27905	7.62286	7.90621	8.78572	chr8	mitogen-activated protein kinase 8 interacting protein 2
100026089	CLCN2	0.000717624	0.000186783	up	17.3472	17.3472	4.11663	6.51679	5.51871	3.5055	5.68717	4.81849	8.61222	9.23231	9.52688	9.93244	chr2	chloride voltage-gated channel 2
100027655	AIFM3	0.00054264	0.000129861	up	17.3423	17.3423	4.11622	5.34147	4.2555	2.643	5.01117	3.69586	7.93677	8.00043	8.26442	9.02087	chr3	apoptosis inducing factor mitochondria associated 3
100027786	CDH3	0.00703847	0.00319544	up	17.2848	17.2848	4.11143	9.35525	8.14489	6.94179	7.95139	4.36598	10.5942	12.0843	11.4228	11.7519	chr1	cadherin 3
100021819	TNNC2	0.0330817	0.0198113	up	17.1806	17.1806	4.10271	5.37959	2.61306	3.52923	0	0.118054	5.41399	6.08682	5.02804	9.19391	chr1	troponin C2, fast skeletal type
100020647	REEP6	0.00794919	0.00369143	up	17.1267	17.1267	4.09817	5.13039	3.95862	1.18357	4.92164	1.11805	7.01098	7.72928	7.60808	7.09418	chr3	receptor accessory protein 6
100020085	PDE8B	0.000889211	0.000245924	up	17.092	17.092	4.09525	2.95044	2.58011	2.643	3.01475	0	6.14457	6.42299	6.50627	6.2578	chr3	phosphodiesterase 8B
103095390	LOC103095390	0.000177749	2.96208e-05	up	16.9764	16.9764	4.08546	4.13996	3.45894	4.68182	3.08446	3.82771	8.37936	8.77072	7.53508	7.01099	chr2	uncharacterized LOC103095390
103097239	LOC103097239	0.000319355	6.40963e-05	up	16.9372	16.9372	4.08212	2.49793	0.253412	0.76853	1.01475	0.118054	4.79383	4.51391	5.12231	5.62059	chr4	putative GPI-anchored protein PB15E9.01c
100023751	RBP4	0.00870646	0.00412343	up	16.9053	16.9053	4.07941	4.37928	4.84314	5.76853	7.08442	3.70302	8.3352	7.52403	9.42181	11.6593	chr1	retinol binding protein 4
100021193	STEAP1	0.00300506	0.00112328	up	16.8557	16.8557	4.07516	3.73113	3.42811	2.91149	1.01475	0.118054	6.80975	6.04432	6.10328	6.30613	chr8	STEAP family member 1
100018245	MAD2L1	0.0236182	0.0133493	up	16.8257	16.8257	4.0726	9.16339	9.80989	9.781	5.05914	4.87294	11.4613	11.4787	12.2425	12.057	chr5	mitotic arrest deficient 2 like 1
100025176	FASN	0.000592696	0.000145258	up	16.8188	16.8188	4.072	10.4034	8.51242	8.05701	9.25549	7.56926	13.204	12.229	12.9895	12.9036	chr2	fatty acid synthase
100025389	SOCS1	4.6256e-05	5.11704e-06	up	16.7841	16.7841	4.06902	5.29439	5.51242	4.82742	4.96895	3.81849	9.09175	9.36899	8.65132	8.70136	chr6	suppressor of cytokine signaling 1
100017612	CCDC146	0.000968371	0.00027327	up	16.7615	16.7615	4.06708	0.834962	1.48057	1.76853	2.01475	3.81464	5.05302	6.33089	6.79667	6.01851	chr8	coiled-coil domain containing 146
100030583	PPDPFL	0.0133909	0.00685356	up	16.7464	16.7464	4.06578	7.51444	8.76427	6.3575	4.22343	7.61782	10.0299	10.8708	9.63529	13.3092	chr3	pancreatic progenitor cell differentiation and proliferation factor like
100020121	TRAF4	0.00169177	0.000547533	up	16.65	16.65	4.05745	8.75897	8.03944	5.17815	8.33207	7.39882	11.3631	11.5837	11.4613	11.9876	chr2	TNF receptor associated factor 4
100020278	FUT9	2.46725e-05	2.28046e-06	up	16.5556	16.5556	4.04925	1.70943	2.07694	1.76853	2.33668	2.92541	5.87686	5.75735	6.6772	6.53917	chr2	fucosyltransferase 9
100020386	SKAP1	5.92607e-05	7.03647e-06	up	16.4524	16.4524	4.04022	0	0	0.183568	1.59971	1.11805	4.50683	4.61712	4.81788	4.54013	chr2	src kinase associated phosphoprotein 1
103104413	LOC103104413	0.00110258	0.000320945	up	16.209	16.209	4.01872	3.15689	5.28793	4.5055	6.52254	5.60991	9.03641	9.41212	9.12271	8.56984	chr1	ribonuclease pancreatic-like
103101146	NME4	0.00207002	0.000706567	up	16.1845	16.1845	4.01654	9.49436	7.90324	6.23885	6.1645	6.22658	11.2163	11.1882	11.1769	11.3068	chr6	NME/NM23 nucleoside diphosphate kinase 4
100033180	PNOC	0.0179107	0.00964681	up	16.158	16.158	4.01418	4.2042	4.13265	1.5055	0	0	5.86287	5.24164	5.04211	7.78396	chr1	prepronociceptin
100026810	LOC100026810	0.00236005	0.000828372	up	16.1148	16.1148	4.01032	6.28342	4.96324	4.31285	2.8221	2.70302	8.30772	8.22443	8.37022	8.00659	chr4	cytochrome P450 27C1
100028146	ZSWIM2	0.000333928	6.79966e-05	up	16.0714	16.0714	4.00643	3.41992	3.09948	4.29209	1.59971	2.70302	6.7127	6.86835	7.09471	7.44132	chr4	zinc finger SWIM-type containing 2
100027071	FAM135B	0.00340589	0.00131748	up	16.0451	16.0451	4.00406	3.05735	0.673219	0.768531	4.01475	3.11805	7.32002	5.75212	6.32266	5.92698	chr3	family with sequence similarity 135 member B
100619820	IQSEC3	0.000112409	1.63962e-05	up	15.9742	15.9742	3.99767	7.50125	6.5405	7.75949	6.71149	7.00538	10.3445	10.8605	11.0678	12.1323	chr8	IQ motif and Sec7 domain ArfGEF 3
103094198	LOC103094198	0.000468716	0.000107209	up	15.9712	15.9712	3.9974	3.83496	2.76068	1.99092	3.47418	1.70302	7.5213	6.75521	6.87329	5.85082	chr2	uncharacterized LOC103094198
107650316	LOC107650316	0.0047737	0.00200173	up	15.9616	15.9616	3.99654	0.249999	0.673219	1.76853	0	3.81849	5.37686	4.96512	6.51038	4.34197	chrX	endogenous retrovirus group K member 6 Pol protein-like
100017094	CCL28	0.00041724	9.11033e-05	up	15.9226	15.9226	3.99301	2.95702	2.88267	1.76853	1.65575	0.793619	5.68966	5.34823	6.15018	6.83002	chr3	C-C motif chemokine ligand 28
100019669	LOC100019669	0.0152531	0.00798358	up	15.8187	15.8187	3.98356	3.57193	2.76068	3.643	1.59971	0	4.60239	5.18751	6.49671	8.90789	chr1	ficolin-2
100020667	LHX9	0.000217969	3.89705e-05	up	15.7955	15.7955	3.98144	2.05735	0.673219	1.76853	1.01475	0	5.32826	5.12739	4.36742	5.51378	chr2	LIM homeobox 9
100020709	PCSK4	0.000668169	0.000169876	up	15.73	15.73	3.97544	2.89385	1.25818	0.768531	0.0147498	0.703016	4.4837	5.0039	5.70065	5.2242	chr3	proprotein convertase subtilisin/kexin type 4
107649937	LOC107649937	0.0122376	0.00616279	up	15.7256	15.7256	3.97505	2.03473	1.18139	0.183568	5.31853	4.20552	6.65836	6.63349	6.74429	6.20303	chr8	basic salivary proline-rich protein 2-like
100032118	COL9A2	0.00359767	0.001411	up	15.6254	15.6254	3.96583	8.49141	6.82156	4.40494	5.07357	5.40347	9.86123	10.0288	9.94102	10.1882	chr4	collagen type IX alpha 2 chain
100020374	GDAP1	0.00338667	0.00130844	up	15.5849	15.5849	3.96207	3.89385	2.84314	1.76853	3.01475	0.118054	6.43344	6.50354	5.14001	7.08196	chr3	ganglioside induced differentiation associated protein 1
100032225	SIX2	0.00408333	0.00165018	up	15.5671	15.5671	3.96043	3.70943	0.760681	0	3.18467	1.11805	5.50901	5.71126	5.16916	6.47055	chr1	SIX homeobox 2
100032047	SPINT1	0.00110073	0.000320107	up	15.5559	15.5559	3.95939	5.27237	3.17572	2.85599	4.88265	3.63533	6.76188	7.89902	8.4546	8.57971	chr1	serine peptidase inhibitor, Kunitz type 1
100010928	PRR5L	0.000433316	9.60285e-05	up	15.5481	15.5481	3.95867	6.06378	5.1763	4.27103	5.20105	3.43998	8.16703	8.92878	9.02082	9.03976	chr5	proline rich 5 like
103093776	C5H4orf48	0.00122192	0.000364802	up	15.5201	15.5201	3.95607	3.19634	3.07435	0.768531	4.19022	2.70302	6.43395	6.97166	6.34172	7.22291	chr5	chromosome 5 C4orf48 homolog
100027227	LOC100027227	0.00244464	0.000867681	up	15.453	15.453	3.94981	10.9177	8.95515	8.24359	7.43681	7.29131	12.8959	12.3134	12.685	12.1806	chr1	phosphoglucomutase-2
100018182	HOXB3	2.30788e-05	2.08269e-06	up	15.4304	15.4304	3.94771	7.94407	6.83771	6.76376	6.76741	6.45344	10.9266	10.877	11.206	10.5943	chr2	homeobox B3
100018304	CNTN2	0.00225433	0.000782239	up	15.341	15.341	3.93932	3.05735	0.258181	0	2.59971	2.11805	6.34266	5.12351	5.23872	5.47902	chr2	contactin 2
100013289	ASS1	0.000342687	7.03837e-05	up	15.334	15.334	3.93866	8.94991	8.04516	6.93713	8.97076	7.8769	11.2809	12.8342	12.0283	12.2352	chr1	argininosuccinate synthase 1
100015977	AK6	9.93884e-05	1.3865e-05	up	15.2962	15.2962	3.9351	5.63452	5.16198	5.43465	6.53769	4.40346	9.53826	9.21329	9.59205	9.13464	chr3	adenylate kinase 6
103099892	LOC103099892	3.75387e-05	3.88704e-06	up	15.2638	15.2638	3.93204	1.57193	2.92115	3.04155	2.01475	1.92541	6.07346	6.40979	6.08624	6.3385	chr2	forkhead box protein K2
103098431	LOC103098431	0.00152889	0.000482071	up	15.2292	15.2292	3.92877	5.23489	2.48057	3.01646	3.26268	2.28798	7.042	6.43311	6.97349	8.29254	chr3	uncharacterized LOC103098431
100025850	LOC100025850	0.00281285	0.00103425	up	15.1074	15.1074	3.91719	10.0352	7.03504	7.45503	7.1642	5.89941	11.413	11.4062	11.653	11.2676	chr3	carbonic anhydrase 2
100009895	LOC100009895	0.00176832	0.000578935	up	15.0505	15.0505	3.91174	5.22728	2.76068	3.76853	6.12327	5.16245	9.08625	8.48328	8.5565	7.95471	chr5	fatty acid desaturase 2
103104290	OTUD5	4.51281e-06	2.69794e-07	up	15.0485	15.0485	3.91155	5.51678	5.04826	4.54112	5.59971	4.92541	9.01063	8.92002	8.9553	9.26526	chrX	OTU deubiquitinase 5
107649413	LOC107649413	0.00773963	0.00357783	up	15.0344	15.0344	3.91019	9.32099	10.9703	7.34394	6.25156	7.42715	12.1313	11.7001	12.5664	12.2942	chr1	endogenous retrovirus group K member 6 Env polyprotein-like
100016010	CDH6	0.00142822	0.000441106	up	14.9905	14.9905	3.90598	7.22575	5.60533	6.05167	7.58106	5.56762	11.5019	10.5552	10.3233	8.86869	chr3	cadherin 6
107651340	LOC107651340	0.000412075	8.96399e-05	up	14.972	14.972	3.90419	3.95044	3.92115	1.99092	4.59971	4.20552	8.02282	7.48594	7.66663	7.37556	chr2	U3 small nucleolar RNA-associated protein 18 homolog
100023490	FZD2	0.00092181	0.000257066	up	14.8798	14.8798	3.89528	9.86701	8.98724	7.7909	8.21442	6.67775	12.0215	12.485	12.1423	12.1622	chr2	frizzled class receptor 2
497249	ACAT2	1.58093e-05	1.30332e-06	up	14.8724	14.8724	3.89456	7.86802	6.62687	6.78122	7.49527	6.75276	11.1265	10.7461	11.0174	11.1076	chr2	acetyl-CoA acetyltransferase 2
100619539	STRA6	0.000298417	5.86791e-05	up	14.8474	14.8474	3.89214	1.57193	1.67322	1.99092	2.59971	2.70302	6.9208	6.55676	4.78111	5.74091	chr1	signaling receptor and transporter of retinol STRA6
100619480	COL13A1	0.0128615	0.00653546	up	14.8139	14.8139	3.88888	7.25737	5.74218	5.12734	4.22008	1.70302	7.92684	8.64017	9.2367	8.99181	chr1	collagen type XIII alpha 1 chain
100011255	TTLL7	0.00275546	0.00100885	up	14.7208	14.7208	3.87979	6.23711	4.88267	4.4315	3.8221	2.11805	8.22651	8.0136	8.1811	8.29109	chr2	tubulin tyrosine ligase like 7
100018294	DLX1	0.00544035	0.00234181	up	14.7067	14.7067	3.8784	5.97792	2.92115	2.93846	2.59971	2.43998	8.78093	6.81199	7.17263	6.24984	chr4	distal-less homeobox 1
100032091	IYD	7.94375e-05	1.03164e-05	up	14.6916	14.6916	3.87692	4.45945	3.06554	4.27103	4.87273	4.36598	8.10838	8.21105	7.55586	8.46017	chr2	iodotyrosine deiodinase
103102396	SLN	0.00770276	0.00355452	up	14.6812	14.6812	3.8759	2.57193	1.99515	3.35349	3.59971	3.28798	5.63244	6.2939	5.57688	9.84697	chr4	sarcolipin
100021518	GARS1	0.00351118	0.00136869	up	14.6787	14.6787	3.87565	9.55825	9.24212	5.93727	9.61714	9.13177	12.0371	12.8968	12.6957	12.6622	chr6	glycyl-tRNA synthetase 1
100021617	LIMD2	0.001778	0.000582815	up	14.6202	14.6202	3.86989	8.60035	8.01367	5.35849	7.94521	6.24734	11.1586	10.8087	11.1555	11.2888	chr2	LIM domain containing 2
100017651	TJP3	0.000521844	0.000123388	up	14.5547	14.5547	3.86341	3.74185	2.84314	1.76853	4.32736	2.70302	6.49402	6.64814	7.62674	6.99188	chr3	tight junction protein 3
100014462	LOC100014462	0.0179372	0.00966476	up	14.5274	14.5274	3.8607	4.83496	4.75714	4.54112	1.33668	0	6.8437	6.74773	7.21709	7.01022	chr6	lymphokine-activated killer T-cell-originated protein kinase-like
103096756	LOC103096756	0.00011422	1.67789e-05	up	14.3994	14.3994	3.84793	7.10121	7.31121	5.9922	5.89509	5.9545	9.65141	10.6733	10.274	10.5964	chr2	uncharacterized LOC103096756
100012878	RHPN2	0.00062862	0.000157134	up	14.3956	14.3956	3.84755	5.80954	5.30258	5.21147	6.61466	6.58566	8.23501	10.2434	10.0479	10.483	chr1	rhophilin Rho GTPase binding protein 2
100015261	CARS1	1.64314e-05	1.36464e-06	up	14.384	14.384	3.8464	9.24405	9.06052	8.22096	9.20525	8.80733	12.129	13.067	12.7986	13.0216	chr5	cysteinyl-tRNA synthetase 1
100619121	CELSR2	0.000173865	2.88675e-05	up	14.3599	14.3599	3.84397	8.62499	7.85415	6.71495	8.77284	7.34687	11.6143	11.7464	11.7781	11.6881	chr2	cadherin EGF LAG seven-pass G-type receptor 2
100018023	ATP8B3	0.0101407	0.00494445	up	14.345	14.345	3.84248	7.40436	3.82297	3.73692	3.47418	2.11805	7.70052	8.35877	8.0181	7.73771	chr3	ATPase phospholipid transporting 8B3
100030762	EPHA3	0.0106376	0.00523362	up	14.3409	14.3409	3.84206	7.18074	5.38746	4.35349	4.40707	2.11805	8.21364	9.90412	7.89067	8.11727	chr7	EPH receptor A3
100028499	MMP17	0.000138322	2.14362e-05	up	14.3121	14.3121	3.83917	7.72978	9.31707	7.94512	7.47008	8.85942	11.777	12.2917	11.9269	12.4182	chr3	matrix metallopeptidase 17
100009839	DDIT4	0.000235927	4.33659e-05	up	14.3115	14.3115	3.8391	9.77601	8.63756	7.71884	8.66221	8.18952	11.6592	12.3263	12.7413	13.0169	chr1	DNA damage inducible transcript 4
100030392	ST18	0.00101362	0.000288792	up	14.2934	14.2934	3.83728	2.70943	0.258181	0.768531	2.01475	0.118054	5.58987	4.6172	4.53735	5.29984	chr3	ST18 C2H2C-type zinc finger transcription factor
100027548	LRRC74B	0.00170636	0.000553775	up	14.2116	14.2116	3.829	1.25	0	0.183568	2.8221	2.11805	4.63244	5.55701	5.80845	4.41708	chr3	leucine rich repeat containing 74B
100029728	CTH	0.00131429	0.000398353	up	14.1506	14.1506	3.82279	6.89746	5.76333	3.57589	6.40707	5.89941	9.65437	9.56757	9.60699	9.29674	chr2	cystathionine gamma-lyase
103105863	LOC103105863	0.00695061	0.00314989	up	14.1492	14.1492	3.82265	4.57193	1.99515	0.183568	4.10221	2.43998	6.20073	7.11518	6.66888	5.94007	chr3	microtubule-actin cross-linking factor 1-like
100012421	YJEFN3	0.000381478	8.10207e-05	up	13.9804	13.9804	3.80534	1.57193	1.99515	0.183568	2.01475	2.70302	5.02883	5.30564	5.89078	5.77083	chr3	YjeF N-terminal domain containing 3
107649332	LOC107649332	0.000546669	0.000131233	up	13.8973	13.8973	3.79673	1.70943	1.13265	2.18357	1.59971	1.92541	6.02871	4.68655	6.87874	4.43354	chr5	endogenous retrovirus group K member 18 Pol protein-like
100024801	MUTYH	0.000620344	0.000154307	up	13.8935	13.8935	3.79634	5.60197	5.38644	2.99092	4.71519	3.81849	8.2653	8.32532	8.43678	8.16837	chr2	mutY DNA glycosylase
100015946	CELF3	0.000669394	0.000170259	up	13.8611	13.8611	3.79297	6.15458	4.24307	3.75718	4.33668	4.47561	8.32275	7.96481	7.81489	9.44313	chr2	CUGBP Elav-like family member 3
100012928	CELF4	0.000572523	0.000139584	up	13.8267	13.8267	3.78938	3.52216	1.76068	1.18357	2.01475	1.11805	5.80384	5.06039	5.60303	6.36963	chr3	CUGBP Elav-like family member 4
103100992	LOC103100992	0.00145265	0.000452121	up	13.8198	13.8198	3.78866	4.22728	4.6505	2.76853	1.59971	2.43998	6.8067	6.59621	7.03586	7.26468	chr8	neural Wiskott-Aldrich syndrome protein-like
100025515	ADRA1B	0.000735437	0.000192717	up	13.8126	13.8126	3.78791	4.77356	4.09388	2.643	3.96895	2.23353	7.07772	6.85733	7.51022	7.87669	chr1	adrenoceptor alpha 1B
100010223	RND2	0.00028232	5.48017e-05	up	13.7624	13.7624	3.78266	6.40987	5.87289	4.39302	6.31853	6.57749	9.78963	9.23819	9.70209	10.0582	chr2	Rho family GTPase 2
100031412	CFAP61	0.00124441	0.000373036	up	13.7153	13.7153	3.77771	3.33746	0.995147	1.18357	0.0147498	1.11805	4.80266	4.94737	5.5806	5.0994	chr1	cilia and flagella associated protein 61
107650213	LOC107650213	0.000503454	0.000117274	up	13.6657	13.6657	3.77249	2.05735	2.25818	1.76853	4.26268	2.43998	5.76113	6.40855	6.41345	6.7362	chr8	uncharacterized LOC107650213
100022259	FOXJ1	0.000484109	0.000111781	up	13.6496	13.6496	3.77079	2.70943	0.995147	1.5055	2.01475	1.70302	4.44297	5.11681	6.15414	6.51151	chr2	forkhead box J1
100019071	HHIP	0.0179867	0.0096951	up	13.6492	13.6492	3.77074	8.48362	5.81106	4.79828	4.26268	3.28798	7.48477	10.2153	9.29021	9.40754	chr5	hedgehog interacting protein
100018739	LOC100018739	0.0145987	0.00759552	up	13.6198	13.6198	3.76764	3.89385	4.28793	2.76853	0.0147498	0.118054	5.41351	5.92934	5.71432	6.87988	chr2	histone H2B type 2-E
100029516	ACVR2B	8.43299e-07	3.23861e-08	up	13.6116	13.6116	3.76676	5.1972	4.82297	5.11431	5.65861	5.16245	8.96235	9.1275	8.99498	8.74665	chr6	activin A receptor type 2B
100030914	DPYSL5	0.00205021	0.000696943	up	13.5967	13.5967	3.76519	6.57193	5.3421	3.92053	3.33668	3.70302	8.68675	8.04337	8.07601	8.55404	chr1	dihydropyrimidinase like 5
100016861	HOMER3	0.000804773	0.000217056	up	13.4198	13.4198	3.74629	7.98887	8.04753	6.29731	7.80628	5.64944	10.5683	11.049	10.7288	11.2707	chr3	homer scaffold protein 3
100033293	CHGB	3.36742e-05	3.38511e-06	up	13.3969	13.3969	3.74382	6.40987	7.66754	6.6182	6.52254	6.56926	10.6711	10.7274	9.89605	10.7107	chr1	chromogranin B
100032898	SLC44A3	0.00232209	0.00081174	up	13.3828	13.3828	3.7423	1.55757	0.673219	1.18357	3.71519	0.118054	5.05047	5.43503	4.79511	5.48668	chr2	solute carrier family 44 member 3
100027294	VWA2	0.00125858	0.000378393	up	13.3403	13.3403	3.73772	3.77356	2.58011	2.643	3.71519	1.11805	6.38261	5.55495	6.97719	7.10007	chr1	von Willebrand factor A domain containing 2
100016751	SLC16A13	0.000553209	0.000133254	up	13.3248	13.3248	3.73605	4.89386	5.14895	4.18357	5.80917	4.87294	7.26612	9.63813	9.03666	8.93006	chr2	solute carrier family 16 member 13
103096325	LOC103096325	0.0110597	0.0054773	up	13.3216	13.3216	3.7357	2.41992	4.4934	5.761	6.49048	6.17334	7.77247	9.82757	7.73995	9.87331	chr4	carcinoembryonic antigen-related cell adhesion molecule 6-like
100027619	LOC100027619	1.14833e-05	8.76444e-07	up	13.3099	13.3099	3.73443	6.01598	6.10506	6.35516	5.55391	6.76191	10.0547	10.198	9.52164	9.79698	chr1	protocadherin gamma-B4-like
100032844	VSTM2L	0.000106988	1.53991e-05	up	13.2897	13.2897	3.73223	6.81211	6.83913	6.35683	5.80917	5.33205	9.32335	10.266	9.9061	10.3529	chr1	V-set and transmembrane domain containing 2 like
107651427	LOC107651427	0.0279773	0.0163027	up	13.257	13.257	3.72868	7.59037	9.13206	4.18732	3.80483	4.63638	10.4073	8.69693	10.1088	9.18242	chr2	endogenous retrovirus group K member 8 Gag polyprotein-like
100015032	LOC100015032	0.0156788	0.00824366	up	13.2341	13.2341	3.72619	3.60755	3.6505	0	3.65861	3.36598	6.40016	4.3808	7.96765	7.58226	chr2	heat shock 70 kDa protein 6-like
103103168	LOC103103168	0.00186334	0.000619259	up	13.149	13.149	3.71688	2.83496	1.76068	3.28511	0.0147498	1.70302	5.93603	5.69081	6.00286	4.91663	chr4	uncharacterized LOC103103168
100022560	INA	0.00112646	0.000329729	up	13.1257	13.1257	3.71432	6.87473	6.16707	5.21147	4.40592	4.17695	9.33225	8.78469	8.65128	9.55798	chr1	internexin neuronal intermediate filament protein alpha
100617760	LRP8	0.000956882	0.000269483	up	13.0917	13.0917	3.71058	6.32289	5.76598	3.70713	6.56934	5.95094	9.11383	9.1042	9.54802	9.7293	chr2	LDL receptor related protein 8
100015273	CDH10	0.00302039	0.00113106	up	13.0577	13.0577	3.70683	7.00177	5.0598	3.60647	3.87273	5.49019	8.67513	8.79971	7.91564	9.46162	chr3	cadherin 10
100020833	SIM1	0.00256995	0.000923669	up	12.9937	12.9937	3.69975	2.25	2.13265	3.57589	0.0147498	2.43998	6.23213	6.10808	4.76264	6.02675	chr2	SIM bHLH transcription factor 1
100014685	BASP1	0.00347911	0.0013517	up	12.9602	12.9602	3.69601	9.92198	9.35343	8.85127	7.28154	6.34687	12.2294	11.8617	11.7317	12.3654	chr3	brain abundant membrane attached signal protein 1
100018975	DAB1	0.0127896	0.0064937	up	12.9142	12.9142	3.69089	5.5299	3.79841	3.09046	3.33668	0.118054	7.28422	6.13331	6.87776	7.16706	chr2	DAB adaptor protein 1
100022528	ALDH1L2	0.0245588	0.0139857	up	12.9103	12.9103	3.69045	9.70515	7.60838	7.88401	4.96895	4.51037	9.21261	11.6344	10.4969	11.1594	chr8	aldehyde dehydrogenase 1 family member L2
100016688	LRFN3	0.00370153	0.00145946	up	12.9101	12.9101	3.69043	3.41992	4.16507	1.76853	6.01475	3.85502	7.56145	7.43389	7.41623	7.72877	chr4	leucine rich repeat and fibronectin type III domain containing 3
100016179	NETO2	0.00079569	0.000214066	up	12.7979	12.7979	3.67784	6.05735	5.41469	5.99092	5.18467	3.81849	10.0117	8.97485	8.21796	8.67978	chr1	neuropilin and tolloid like 2
100022437	LOC100022437	0.000479818	0.000110399	up	12.7458	12.7458	3.67195	3.82491	2.8025	3.22796	3.33668	3.20552	5.6711	6.50449	8.14105	7.48921	chr2	ADAMTS-like protein 2
100012222	NOXO1	0.00108701	0.000314715	up	12.7263	12.7263	3.66974	2.70943	3.48057	2.18357	4.8221	2.43998	6.21715	6.42061	7.54792	7.00181	chr6	NADPH oxidase organizer 1
100011625	HS3ST6	0.0033636	0.00129701	up	12.6578	12.6578	3.66196	5.25	4.8025	2.35349	6.18467	3.92541	8.3372	7.67871	8.08396	8.56082	chr6	heparan sulfate-glucosamine 3-sulfotransferase 6
100025135	REEP2	0.00152328	0.00047999	up	12.6226	12.6226	3.65793	5.32681	5.5312	5.05393	3.36052	3.20552	7.17026	8.39944	8.36076	8.68366	chr1	receptor accessory protein 2
103105463	LOC103105463	0.00113056	0.000331389	up	12.6189	12.6189	3.65752	2.41992	0.673219	0	2.33668	1.70302	4.70615	5.14453	5.94325	4.5424	chr2	uncharacterized LOC103105463
100015509	PROM1	0.000925889	0.000258957	up	12.5676	12.5676	3.65164	7.381	6.4283	7.92044	8.19683	5.64516	10.1593	11.2668	10.6082	11.0297	chr5	prominin 1
100022189	TOX	0.00150765	0.000474144	up	12.5382	12.5382	3.64825	6.85232	4.79087	5.24966	4.0445	3.70302	8.60253	8.92343	8.4977	8.28165	chr3	thymocyte selection associated high mobility group box
100017183	LOC100017183	0.00741904	0.00339932	up	12.534	12.534	3.64777	6.29985	6.30884	5.73816	3.33668	2.70302	8.87924	8.53139	8.67791	8.01176	chr6	gap junction gamma-1 protein-like
100018904	LONRF3	0.0002505	4.6718e-05	up	12.5205	12.5205	3.64623	5.57793	5.41469	5.39302	3.8221	4.11805	8.35529	8.15853	8.9921	8.53962	chrX	LON peptidase N-terminal domain and ring finger 3
107649517	FAM240A	2.10774e-05	1.8689e-06	up	12.486	12.486	3.64224	1.05735	1.25818	1.99092	1.01475	1.11805	4.55969	5.29218	4.53317	5.33533	chr6	family with sequence similarity 240 member A
107652053	SCRT1	0.000696289	0.000179198	up	12.4698	12.4698	3.64037	3.41992	2.25818	1.76853	2.01475	1.11805	6.43599	5.84377	4.6538	6.09147	chr3	scratch family transcriptional repressor 1
100025734	SPP2	0.000543568	0.000130304	up	12.4431	12.4431	3.63728	4.69658	5.53305	4.96088	7.00348	6.28087	9.7322	9.30991	9.56734	8.71956	chr2	secreted phosphoprotein 2
100026986	CAMSAP3	8.24962e-05	1.0848e-05	up	12.3636	12.3636	3.62802	5.96424	5.76833	4.4315	5.8221	4.92541	9.03379	8.61675	9.24204	9.14877	chr3	calmodulin regulated spectrin associated protein family member 3
100018981	LOC100018981	0.0240022	0.0136036	up	12.344	12.344	3.62574	5.9365	3.71761	0	3.71519	5.20552	7.15504	7.55722	7.43888	7.21167	chr7	nucleus accumbens-associated protein 1
100010856	PLPPR2	4.21437e-05	4.55236e-06	up	12.3425	12.3425	3.62557	6.13308	4.83309	4.80318	4.94549	4.94248	8.31452	8.77166	8.86824	9.07371	chr3	phospholipid phosphatase related 2
100022633	SAPCD2	0.0136139	0.00697981	up	12.3181	12.3181	3.62271	6.84246	6.6704	5.99735	4.30015	2.11805	8.51888	8.71649	8.9545	9.04369	chr1	suppressor APC domain containing 2
100011422	ZNF503	0.00130956	0.000396737	up	12.3018	12.3018	3.62079	8.99987	7.52809	6.12608	6.90957	6.34687	11.3737	10.877	10.6086	10.3523	chr1	zinc finger protein 503
100023703	LOC100023703	0.0237273	0.0134269	up	12.2948	12.2948	3.61998	5.67626	2.76068	6.67542	6.87894	2.11805	8.90147	8.59564	8.63567	7.6346	chr6	ribosomal L1 domain-containing protein 1-like
100014029	GDPD2	0.00915737	0.00437737	up	12.2688	12.2688	3.61692	4.92242	3.06554	2.18357	3.71519	0.118054	5.97797	6.77004	6.48476	6.43872	chrX	glycerophosphodiester phosphodiesterase domain containing 2
100017476	LOC100017476	3.89584e-05	4.10256e-06	up	12.2624	12.2624	3.61617	10.6032	10.5391	9.90724	9.61646	9.22255	13.7105	13.3269	13.7618	13.5762	chr3	acidic leucine-rich nuclear phosphoprotein 32 family member B-like
103093321	SLC22A31	0.00280649	0.00103115	up	12.2355	12.2355	3.613	2.47672	0.883829	0	2.92164	0.118054	5.20719	4.54048	4.41816	5.40639	chr1	solute carrier family 22 member 31
100021846	TLE1	0.000558637	0.000135243	up	12.2339	12.2339	3.61281	8.479	7.30325	6.37339	7.79771	6.20198	11.1711	11.2014	10.341	10.6621	chr6	TLE family member 1, transcriptional corepressor
100616977	FOSL1	0.00343879	0.00133265	up	12.204	12.204	3.60928	0.834962	1.48057	0	1.01475	3.81849	4.91946	4.60609	5.15384	5.47675	chr8	FOS like 1, AP-1 transcription factor subunit
100032699	C1H2orf50	0.00160375	0.000512422	up	12.1688	12.1688	3.60512	2.41992	2.31707	3.35349	2.59971	2.92541	4.338	7.44629	6.87687	6.65181	chr1	chromosome 1 open reading frame, human C2orf50
100023167	SPRY4	5.80692e-06	3.74309e-07	up	12.1635	12.1635	3.60449	10.3669	10.0666	9.47991	9.82049	9.83201	13.1717	13.5632	13.3679	13.9678	chr1	sprouty RTK signaling antagonist 4
100020793	B4GALNT3	0.0100053	0.00486486	up	12.134	12.134	3.60099	6.06378	3.62741	2.643	1.01475	2.92541	6.60726	6.78239	6.82032	7.21347	chr8	beta-1,4-N-acetyl-galactosaminyltransferase 3
100030658	EMID1	0.00487863	0.00205365	up	12.1268	12.1268	3.60012	5.7052	4.59208	1.99092	5.81929	4.28798	7.92086	7.60998	8.24056	8.54547	chr3	EMI domain containing 1
103093231	LOC103093231	0.000105074	1.49719e-05	up	12.1241	12.1241	3.59981	4.39703	3.54441	4.56497	3.73357	3.75999	7.90214	7.28306	6.83948	8.37452	chr1	desumoylating isopeptidase 2-like
100011619	NCAN	0.000370419	7.81656e-05	up	12.0974	12.0974	3.59662	3.97603	5.24813	5.15703	5.79611	4.59054	8.38842	8.22385	7.97189	9.6166	chr3	neurocan
100017885	TLCD2	0.000808723	0.000218341	up	12.0925	12.0925	3.59604	4.47309	2.62741	2.5055	3.47418	4.24734	6.15712	7.21876	6.96425	7.90603	chr2	TLC domain containing 2
100019881	RGS2	0.0097079	0.00469125	up	12.0699	12.0699	3.59335	7.60315	5.46112	4.643	7.71519	3.92541	10.0187	8.39325	9.58989	9.84987	chr2	regulator of G protein signaling 2
103101341	LRRTM2	5.44511e-05	6.30762e-06	up	12.0635	12.0635	3.59257	3.37928	2.84314	2.80806	4.18467	3.11805	6.52894	7.38663	6.64665	6.87466	chr1	leucine rich repeat transmembrane neuronal 2
100012657	ARL4A	0.00143951	0.000446363	up	11.9805	11.9805	3.58261	7.03136	6.94934	4.35349	6.64411	5.32751	9.31248	9.71461	9.38283	10.1652	chr8	ADP ribosylation factor like GTPase 4A
100010842	HDAC10	0.000482104	0.000111154	up	11.9731	11.9731	3.58172	7.77445	7.34175	5.29209	7.27265	6.70034	10.172	10.386	10.5433	10.7307	chr8	histone deacetylase 10
100618843	IGFBP3	0.00097363	0.000275217	up	11.9415	11.9415	3.57791	11.793	11.0702	10.3519	10.9141	8.88127	14.3392	13.8517	13.9361	14.5931	chr6	insulin like growth factor binding protein 3
100014655	DUSP6	3.51987e-05	3.58006e-06	up	11.9109	11.9109	3.57421	9.92552	9.51609	8.85935	8.73756	8.65818	12.3688	12.7122	12.7767	12.9966	chr8	dual specificity phosphatase 6
100619627	LOC100619627	0.00337399	0.00130193	up	11.9038	11.9038	3.57335	7.99483	5.65621	5.11431	4.47418	4.81849	8.53715	9.43253	9.51449	9.25566	chr6	laminin subunit beta-2-like
100017766	RASL10B	0.0310735	0.0183958	up	11.834	11.834	3.56487	9.50994	8.66143	7.33077	5.20457	3.70302	10.5484	10.6228	10.2632	10.3528	chr2	RAS like family 10 member B
100019415	CDK15	0.000451405	0.000101617	up	11.7663	11.7663	3.55659	2.25	1.42652	0.183568	1.59971	1.6546	4.36941	5.88833	4.52557	5.13458	chr7	cyclin dependent kinase 15
100020365	EDAR	4.5967e-05	5.06204e-06	up	11.7382	11.7382	3.55314	2.05735	1.99515	1.5055	0.971248	2.11805	5.29244	5.79126	4.69535	5.35135	chr7	ectodysplasin A receptor
100023557	PALD1	0.000794056	0.000213465	up	11.6835	11.6835	3.5464	8.30762	7.87289	6.44096	7.87894	8.9604	10.7543	11.6506	11.1241	12.2253	chr1	phosphatase domain containing paladin 1
100028439	SDK2	0.0106831	0.00526038	up	11.6818	11.6818	3.54619	8.76714	6.42811	6.11925	4.33668	4.25419	9.49597	9.52158	9.39699	9.6945	chr2	sidekick cell adhesion molecule 2
100009986	JUNB	0.00351284	0.00136957	up	11.6811	11.6811	3.54611	6.42991	6.54974	4.54112	8.33668	7.38484	10.1687	9.59344	10.428	10.5881	chr3	JunB proto-oncogene, AP-1 transcription factor subunit
100016391	TMPRSS2	0.00739209	0.00338357	up	11.6588	11.6588	3.54334	4.2042	2.76068	2.643	1.59971	0.118054	5.00239	5.06302	6.61405	6.55442	chr4	transmembrane serine protease 2
100013167	PPP1R3B	0.00228681	0.000797078	up	11.6236	11.6236	3.53898	4.9365	3.90204	2.99092	5.89739	4.70302	6.86154	8.50971	7.91792	8.81066	chr5	protein phosphatase 1 regulatory subunit 3B
100029878	CCDC85B	0.00173093	0.000563979	up	11.5758	11.5758	3.53304	7.45457	7.42811	4.76853	7.83493	6.81849	10.4178	10.2044	10.15	10.8037	chr8	coiled-coil domain containing 85B
100021207	MSANTD1	0.00155052	0.000491195	up	11.5542	11.5542	3.53035	3.89385	2.84314	4.5055	1.59971	3.76191	7.02017	7.53802	6.38821	6.45828	chr5	Myb/SANT DNA binding domain containing 1
100028243	LOC100028243	0.000551718	0.000132745	up	11.544	11.544	3.52907	10.6391	10.9009	9.27066	10.6464	9.02645	13.0033	13.6461	13.5121	14.3416	chr6	histone H1x
103092869	SPATS1	2.48728e-05	2.30534e-06	up	11.5056	11.5056	3.52426	3.86354	2.98307	2.97364	2.5513	2.70302	6.26483	6.66775	6.39386	6.83026	chr2	spermatogenesis associated serine rich 1
100012727	PAK3	0.000512689	0.00011991	up	11.5045	11.5045	3.52412	7.66483	7.33294	7.74007	6.01099	5.71797	10.2054	10.4964	10.232	10.7362	chrX	p21 (RAC1) activated kinase 3
100025808	SEMA4F	0.000422417	9.28067e-05	up	11.457	11.457	3.51816	4.37928	5.13265	4.13776	6.03712	5.561	7.85438	9.24466	8.40861	8.76323	chr5	ssemaphorin 4F
100012615	DOC2A	0.0164501	0.00871774	up	11.4331	11.4331	3.51514	4.78916	2.48057	1.5055	0	0.118054	4.89348	5.056	5.13133	6.09438	chr6	double C2 domain alpha
100019632	RPL21	1.0877e-07	2.02219e-09	up	11.3757	11.3757	3.50788	10.0334	10.0759	10.0934	9.85946	10.2785	13.5373	13.353	13.6708	13.7431	chr4	ribosomal protein L21
103105114	LOC103105114	0.00224006	0.000775921	up	11.3601	11.3601	3.50591	3.49793	4.19678	4.22796	4.33668	3.43998	5.69463	7.01944	8.04796	9.02107	chrX	uncharacterized LOC103105114
100015560	OLFM1	0.00112568	0.000329235	up	11.3466	11.3466	3.50419	8.64568	7.85735	7.38895	7.97011	6.00477	10.916	10.775	10.572	12.0472	chr1	olfactomedin 1
100022815	MEX3A	0.0376069	0.0230393	up	11.3202	11.3202	3.50083	10.3937	9.27034	9.43663	5.92164	4.70302	11.8639	11.3996	11.4729	11.0472	chr2	mex-3 RNA binding family member A
100024987	PLK3	0.000329673	6.67935e-05	up	11.3112	11.3112	3.49968	6.40063	5.40987	4.13776	5.20751	4.63602	8.32068	8.83967	8.50446	8.96734	chr2	polo like kinase 3
100030268	MDFI	0.0276935	0.0161148	up	11.3086	11.3086	3.49935	9.19764	7.93492	6.73816	5.47418	3.28798	10.3607	9.76796	10.299	9.676	chr2	MyoD family inhibitor
100029198	PSD	0.00248748	0.000888119	up	11.3059	11.3059	3.49901	3.44525	1.00502	1.6887	3.77405	3.39565	5.93378	5.82362	5.84226	7.04331	chr1	pleckstrin and Sec7 domain containing
100023638	BCL3	0.00558643	0.00241455	up	11.2759	11.2759	3.49517	3.89386	4.62741	2.5055	6.52254	5.79048	8.1604	8.28718	8.16333	8.04161	chr4	BCL3 transcription coactivator
100012410	GRM3	0.00645763	0.00288573	up	11.2627	11.2627	3.49348	3.77356	3.37366	0.183568	2.01475	3.92541	6.28956	6.41829	5.40451	6.47831	chr8	glutamate metabotropic receptor 3
100031452	GALNT14	0.000380022	8.06044e-05	up	11.2375	11.2375	3.49024	4.14401	2.65811	3.20446	3.59369	4.82679	6.6115	7.13421	7.33173	7.62517	chr1	polypeptide N-acetylgalactosaminyltransferase 14
100025244	URAD	6.43107e-05	7.90247e-06	up	11.2356	11.2356	3.49001	1.95044	1.84314	2.35349	3.01475	1.70302	5.45882	5.92824	6.12011	5.14472	chr4	ureidoimidazoline (2-oxo-4-hydroxy-4-carboxy-5-) decarboxylase
103103427	TMEM92	7.39752e-05	9.38116e-06	up	11.2314	11.2314	3.48947	2.57193	3.5312	2.18357	2.33668	2.11805	5.45665	6.2859	6.1316	6.27686	chr2	transmembrane protein 92
100019199	HOXD9	0.000559741	0.000135663	up	11.2266	11.2266	3.48885	3.00489	2.63515	3.49342	4.49588	3.57749	6.82924	6.11583	8.04112	6.73465	chr4	homeobox D9
103102150	HPDL	0.00300153	0.00112176	up	11.2187	11.2187	3.48784	3.15689	2.48057	0.183568	3.18467	3.36598	5.94993	5.31427	6.25819	6.32631	chr2	4-hydroxyphenylpyruvate dioxygenase like
100025262	FLT3	0.000516198	0.000121108	up	11.1993	11.1993	3.48534	5.82743	4.41469	6.22249	4.92164	3.97603	8.22697	8.88132	8.47375	8.64914	chr4	fms related receptor tyrosine kinase 3
100024068	RAD54L	0.00165644	0.000533977	up	11.1789	11.1789	3.4827	7.76751	7.89148	5.3772	5.95726	5.60895	9.83897	9.89816	10.0402	10.2355	chr2	RAD54 like
100025020	CACNG2	0.000313577	6.25777e-05	up	11.1665	11.1665	3.4811	2.70943	1.76068	2.70713	1.01475	2.11805	5.53544	5.18156	5.06805	6.38738	chr8	calcium voltage-gated channel auxiliary subunit gamma 2
100030517	REEP4	0.000193093	3.2896e-05	up	11.1582	11.1582	3.48004	8.24673	8.32747	7.29731	7.04817	6.73276	10.409	11.2673	11.1474	11.2184	chr1	receptor accessory protein 4
100020547	POU3F2	0.00222637	0.000769969	up	11.156	11.156	3.47975	3.27975	1.92115	3.77851	2.71519	5.14412	6.14794	6.79676	6.99734	7.44792	chr2	POU class 3 homeobox 2
100031838	FGFR4	0.00275256	0.0010076	up	11.1021	11.1021	3.47276	6.43409	5.09948	4.77453	3.59971	3.57749	8.14931	8.93306	7.15869	8.43823	chr1	fibroblast growth factor receptor 4
100021573	LOC100021573	0.000279798	5.40688e-05	up	11.0877	11.0877	3.47089	3.41992	3.49765	3.4315	4.76964	3.81849	6.26994	7.11848	7.85955	7.78536	chr5	probable ATP-dependent RNA helicase DDX60-like
100010445	MAP6	0.000742806	0.000195807	up	11.0757	11.0757	3.46933	4.08289	3.16507	2.18357	3.18467	1.70302	6.48414	6.09621	5.7589	6.99343	chr4	microtubule associated protein 6
100026231	CDT1	0.00225749	0.000783948	up	11.0653	11.0653	3.46797	7.49793	8.03626	5.60983	6.2242	4.97604	10.041	9.81675	10.2204	9.6691	chr1	chromatin licensing and DNA replication factor 1
100031128	SHC4	0.000172086	2.84903e-05	up	11.0619	11.0619	3.46753	5.9032	5.82161	5.68951	5.37899	4.86132	8.70345	9.50524	8.07017	9.71497	chr1	SHC adaptor protein 4
100011824	C4HXorf58	0.000130479	1.9902e-05	up	10.9668	10.9668	3.45508	2.64232	1.99515	1.5055	2.33668	2.92541	4.92024	6.01851	5.8256	6.17999	chr4	chromosome 4 open reading frame, human CXorf58
100011492	ZCCHC3	7.01914e-05	8.79654e-06	up	10.9579	10.9579	3.4539	7.10091	5.77616	5.98231	6.40277	5.76191	9.08583	9.76668	9.83205	9.95029	chr1	zinc finger CCHC-type containing 3
100022232	COL17A1	1.81395e-05	1.55578e-06	up	10.9523	10.9523	3.45316	5.47882	4.57079	4.5055	4.18467	5.00191	8.36452	8.03523	8.1924	8.21384	chr1	collagen type XVII alpha 1 chain
100015712	MSMO1	4.76103e-05	5.3256e-06	up	10.9495	10.9495	3.45279	8.2682	7.42771	7.34091	7.29087	6.98842	10.8598	10.3168	11.2305	11.257	chr5	methylsterol monooxygenase 1
100017587	OPCML	0.00177279	0.000580745	up	10.939	10.939	3.45141	5.32325	4.28793	2.99092	5.19797	2.92541	8.19632	7.07677	7.73976	7.37319	chr4	opioid binding protein/cell adhesion molecule like
100033029	PLAT	0.00919832	0.00439973	up	10.9265	10.9265	3.44976	9.43942	7.58093	6.2816	8.02037	6.34687	9.27454	11.3631	10.8318	12.4649	chr1	plasminogen activator, tissue type
100013759	GNB3	0.00495551	0.00209242	up	10.9217	10.9217	3.44913	6.7176	3.19678	5.80562	3.92164	4.57749	7.45198	8.18101	8.66619	8.87264	chr8	G protein subunit beta 3
107650211	LOC107650211	0.000385256	8.21549e-05	up	10.9159	10.9159	3.44835	5.18074	4.25818	3.4315	3.18467	3.11805	7.16631	7.64827	7.04604	7.2713	chr8	uncharacterized LOC107650211
100022615	PRAG1	0.00773838	0.00357656	up	10.893	10.893	3.44533	8.22441	7.19089	3.88401	6.44101	5.43998	9.92748	9.48058	9.7783	9.5392	chr5	PEAK1 related, kinase-activating pseudokinase 1
100027120	TENM4	0.00516882	0.00220368	up	10.8807	10.8807	3.4437	10.377	8.2914	7.71686	7.64593	6.22492	11.0169	11.762	11.5496	11.6512	chr4	teneurin transmembrane protein 4
100010098	RAB38	0.00897844	0.00427356	up	10.8529	10.8529	3.44	6.42991	5.9861	4.46897	3.33668	2.43998	8.35503	7.47216	8.05392	8.00821	chr4	RAB38, member RAS oncogene family
100028955	CORO1B	0.00388969	0.00155556	up	10.8346	10.8346	3.43757	8.5175	8.27195	5.19657	8.60565	7.27839	10.833	10.9678	10.9422	11.3033	chr8	coronin 1B
100027800	CDH1	0.0132509	0.0067684	up	10.8143	10.8143	3.43487	8.63586	8.28977	7.80195	6.40707	4.11805	9.9787	11.0051	10.3536	10.6043	chr1	cadherin 1
100618113	SALL2	0.00235293	0.000824915	up	10.7957	10.7957	3.43238	8.94523	8.03297	6.73816	6.85185	5.59379	10.7737	10.7336	10.6532	10.4987	chr1	spalt like transcription factor 2
100023764	LRIG3	2.16467e-05	1.93143e-06	up	10.7768	10.7768	3.42986	7.37584	6.82719	7.13096	6.83812	6.10201	10.095	10.5111	10.4986	10.0341	chr8	leucine rich repeats and immunoglobulin like domains 3
100017765	SH3BGRL2	0.00591392	0.00259341	up	10.7124	10.7124	3.42121	7.34803	5.38746	4.60983	4.01475	3.28798	8.34724	8.05557	8.57133	8.42914	chr2	SH3 domain binding glutamate rich protein like 2
100030410	REM2	0.0135746	0.0069586	up	10.7059	10.7059	3.42033	5.28441	3.92836	0.4969	3.28135	2.12601	5.77713	6.24733	6.57668	7.17381	chr1	RRAD and GEM like GTPase 2
100010696	UGT8	9.5106e-05	1.30637e-05	up	10.7045	10.7045	3.42014	5.14482	3.77476	4.00375	4.01475	3.43998	7.092	7.53919	7.77231	7.57953	chr5	UDP glycosyltransferase 8
100016701	ETV5	0.000141519	2.2143e-05	up	10.6909	10.6909	3.41831	9.25192	8.95375	7.98663	8.70762	7.44448	11.9262	11.8053	11.8508	11.9665	chr2	ETS variant transcription factor 5
107651306	LOC107651306	0.000418088	9.13451e-05	up	10.6875	10.6875	3.41785	3.89385	3.06554	1.76853	3.92164	3.11805	6.71673	6.14572	6.83877	6.58429	chr1	coiled-coil domain-containing protein 86-like
100024870	LOC100024870	0.00527023	0.00225623	up	10.6745	10.6745	3.4161	9.55378	8.76664	7.61332	6.5552	6.0007	10.6437	11.2291	10.9344	11.6489	chr6	tumor necrosis factor receptor superfamily member 16-like
107649040	LOC107649040	3.86948e-05	4.05641e-06	up	10.662	10.662	3.4144	4.74185	3.54769	3.643	3.71519	3.43998	7.46759	6.89861	7.08899	7.47258	chr4	uncharacterized LOC107649040
100023867	LOC100023867	0.00304106	0.00114107	up	10.6452	10.6452	3.41213	2.15689	4.22781	4.13776	1.59971	1.92541	6.10674	6.69592	6.5974	5.48655	chr1	cytochrome P450 26A1
100018338	DLX2	0.00515585	0.00219626	up	10.6391	10.6391	3.4113	7.14077	3.98912	4.61486	4.12327	4.94248	9.67901	8.11371	8.28732	7.41357	chr4	distal-less homeobox 2
100014009	FAM169A	0.00849787	0.004001	up	10.635	10.635	3.41074	7.33055	5.08261	4.23885	3.92164	2.92541	7.80328	7.77954	8.46401	8.39539	chr3	family with sequence similarity 169 member A
100017426	RRP7A	0.00806431	0.00375364	up	10.612	10.612	3.40762	6.42863	6.132	2.76853	6.8413	6.37544	9.19204	9.32022	8.95377	9.00118	chr8	ribosomal RNA processing 7 homolog A
100012119	TMCC3	0.000298625	5.87403e-05	up	10.6105	10.6105	3.40742	6.80459	6.6505	6.22796	8.03989	7.08384	9.63233	10.44	10.3112	11.0917	chr8	transmembrane and coiled-coil domain family 3
103103471	LOC103103471	0.00491954	0.0020739	up	10.5784	10.5784	3.40305	4.8746	6.05836	6.08444	7.0646	8.81663	9.65102	10.0893	9.79443	10.3963	chr2	BOLA class I histocompatibility antigen, alpha chain BL3-7-like
100015194	SPTBN2	0.00517695	0.00220841	up	10.5773	10.5773	3.4029	8.11109	6.79206	4.35349	6.18467	4.84597	9.47214	9.28033	9.54321	9.54576	chr8	spectrin beta, non-erythrocytic 2
100014019	PTCH1	0.00185723	0.000616346	up	10.5728	10.5728	3.40229	8.6571	8.14388	8.48506	6.83493	6.19487	10.2262	11.7352	11.3459	10.9545	chr6	patched 1
107649094	LOC107649094	0.00737955	0.00337733	up	10.5241	10.5241	3.39563	4.80459	4.82297	1.18357	4.59971	3.11805	6.74418	6.96515	6.88599	7.8103	chr4	liprin-alpha-3-like
100027718	DBNDD1	5.13017e-05	5.8723e-06	up	10.5165	10.5165	3.39458	6.58985	6.16507	5.33332	6.20457	5.47561	9.28564	9.16623	9.08687	9.85432	chr1	dysbindin domain containing 1
100028091	CALY	0.0389941	0.0240002	up	10.4725	10.4725	3.38853	0.834962	0	0	4.53831	4.57749	4.51697	5.28705	5.57705	6.13367	chr1	calcyon neuron specific vesicular protein
100026219	HOXD11	2.80862e-05	2.68894e-06	up	10.4536	10.4536	3.38593	2.41992	2.13265	2.56439	3.10221	2.57749	6.07224	5.31652	6.47362	5.91868	chr4	homeobox D11
100011315	GPR85	0.00237911	0.000837644	up	10.4058	10.4058	3.37932	5.65939	4.09948	3.4315	2.59971	2.70302	7.2692	7.06418	6.67892	7.29945	chr8	G protein-coupled receptor 85
100017743	PRX	0.000572523	0.000139615	up	10.3795	10.3795	3.37567	3.05735	4.43255	2.18357	2.33668	3.28798	6.27402	5.95097	6.70719	6.80899	chr4	periaxin
100021505	ELAVL4	0.00379303	0.00150892	up	10.365	10.365	3.37364	6.85548	5.34021	4.36348	3.85605	4.22239	9.36586	7.6644	7.62101	8.55338	chr2	ELAV like RNA binding protein 4
100018221	TPBG	0.00282403	0.00103932	up	10.3058	10.3058	3.36538	8.3546	7.92707	7.40031	6.18467	5.16245	10.4007	10.446	10.181	10.4571	chr2	trophoblast glycoprotein
103106634	NRN1	0.00011713	1.73334e-05	up	10.274	10.274	3.36092	4.81985	3.68817	4.24246	5.44101	4.60991	7.88799	8.27149	7.99	7.53534	chr3	neuritin 1
100018839	LOC100018839	0.00366816	0.00144432	up	10.2387	10.2387	3.35596	3.25	3.03077	0.990923	1.59971	0.118054	5.00871	5.61794	4.61434	5.37443	chr2	histone H1.4-like
103105457	HMGA1	0.00190842	0.000638902	up	10.2317	10.2317	3.35498	12.402	11.5646	11.1755	9.72365	9.6365	14.2605	13.9863	14.4917	14.2832	chr2	high mobility group AT-hook 1
100021558	HNRNPK	3.80697e-06	2.19305e-07	up	10.2186	10.2186	3.35313	11.1935	11.077	11.2505	10.5066	10.5363	14.4059	14.0804	14.3045	14.2728	chr6	heterogeneous nuclear ribonucleoprotein K
100012433	LMO3	0.00541114	0.00232676	up	10.202	10.202	3.35078	5.75779	2.76068	3.27103	3.33668	1.70302	6.85686	6.92557	6.3293	6.75474	chr8	LIM domain only 3
100012474	ZBTB3	0.0147459	0.00768411	up	10.1459	10.1459	3.34283	5.55378	5.96554	2.5055	7.22664	6.86289	8.6342	8.98425	9.02552	9.21884	chr5	zinc finger and BTB domain containing 3
100021149	SLC1A5	0.000283742	5.51582e-05	up	10.1116	10.1116	3.33794	9.49943	9.31055	7.74161	8.04817	8.03633	11.6884	12.111	11.855	11.8062	chr4	solute carrier family 1 member 5
100032682	LOC100032682	0.0017588	0.000574968	up	10.1028	10.1028	3.33668	2.05735	1.67322	0	2.59971	0.118054	4.338	4.63889	4.84855	4.67995	chr3	protein kinase C and casein kinase substrate in neurons protein 1 pseudogene
100018588	LOC100018588	0.00205415	0.000698839	up	10.023	10.023	3.32525	2.57193	2.92115	3.92952	2.71519	2.70302	6.11471	5.66847	5.28333	8.10713	chr6	serine protease 30-like
107650772	LOC107650772	0.00764071	0.00352018	up	10.021	10.021	3.32496	3.83496	4.67322	2.5055	4.18467	1.11805	5.98579	6.11852	6.4627	7.78593	chr1	uncharacterized LOC107650772
100028311	SOX11	0.0266756	0.0154283	up	9.9991	9.9991	3.3218	11.0712	10.9011	11.2216	7.80428	6.65463	13.0519	12.8868	12.3821	13.0886	chr1	SRY-box transcription factor 11
100024916	NXT2	0.0209004	0.0115875	up	9.9947	9.9947	3.32116	6.80842	5.78174	4.84178	2.59971	2.11805	8.05812	7.51217	7.68361	7.75052	chrX	nuclear transport factor 2 like export factor 2
100033256	OVOL2	0.00729171	0.00333226	up	9.99359	9.99359	3.321	2.57193	1.48057	1.18357	0	4.02494	4.93056	4.527	5.52429	5.71098	chr1	ovo like zinc finger 2
100021057	PTPRN2	0.00720482	0.00328318	up	9.9838	9.9838	3.31959	7.54615	6.0741	5.72273	5.33292	3.28798	8.36916	9.16816	8.71357	9.39858	chr8	protein tyrosine phosphatase receptor type N2
103098666	DPF1	0.00187629	0.000624583	up	9.96787	9.96787	3.31729	4.39975	4.34564	2.99092	3.18467	1.70302	6.17296	6.46218	6.58743	7.34577	chr4	double PHD fingers 1
100018336	PAK1	0.000987877	0.000280115	up	9.94643	9.94643	3.31418	9.18685	7.62593	6.93846	7.6015	6.39289	10.829	10.9718	10.8612	10.7912	chr4	p21 (RAC1) activated kinase 1
100029601	CADM2	0.010735	0.00529101	up	9.93445	9.93445	3.31244	5.13264	2.92115	2.18357	4.47418	1.11805	6.59728	6.77547	5.56172	6.97897	chr7	cell adhesion molecule 2
100015061	LOC100015061	0.0105178	0.00516329	up	9.92907	9.92907	3.31166	4.13264	0.673219	1.18357	3.92164	1.11805	5.6435	5.32769	5.00768	6.09106	chr3	cadherin-12
103100296	ADM2	0.00512458	0.00217946	up	9.91382	9.91382	3.30944	4.37928	5.46763	3.09046	2.18467	4.20552	6.09389	8.22848	7.16034	7.21711	chr8	adrenomedullin 2
100025433	PYCR1	0.000521729	0.000123264	up	9.90579	9.90579	3.30827	8.98837	9.21657	8.52453	7.80527	7.0827	11.2247	11.9497	11.8559	11.4967	chr2	pyrroline-5-carboxylate reductase 1
100019587	BICRA	0.00332284	0.0012772	up	9.89889	9.89889	3.30727	7.34001	6.38597	3.9899	7.10137	5.87294	9.61188	9.24271	9.46834	9.45828	chr4	BRD4 interacting chromatin remodeling complex associated protein
100011770	TRIB3	0.0014175	0.000436465	up	9.87991	9.87991	3.3045	6.95044	7.09528	6.41239	7.31396	7.11805	8.73483	11.3396	9.83843	11.2172	chr1	tribbles pseudokinase 3
100025978	RCC2	0.000858043	0.000235724	up	9.85976	9.85976	3.30155	10.4846	10.1245	9.67291	8.82153	8.06252	13.0958	12.5211	12.8558	12.4664	chr4	regulator of chromosome condensation 2
100013019	SLC3A2	0.00186386	0.000619685	up	9.85104	9.85104	3.30028	9.97419	9.75112	8.48331	11.0301	10.7626	12.3318	13.9355	13.1254	13.8094	chr5	solute carrier family 3 member 2
103092371	LRRTM3	0.00053033	0.000126051	up	9.83101	9.83101	3.29734	4.97792	3.54358	5.06621	4.26268	3.36598	7.52986	8.3034	7.36795	6.96125	chr1	leucine rich repeat transmembrane neuronal 3
100029782	ARID3B	0.000900217	0.000249823	up	9.82441	9.82441	3.29637	7.07217	5.85809	5.57589	5.95214	4.31445	9.29203	8.81757	9.37443	8.71964	chr1	AT-rich interaction domain 3B
103106337	LOC103106337	0.0027413	0.00100162	up	9.81135	9.81135	3.29445	4.04874	3.85644	2.57589	4.51725	3.64162	5.23419	7.67173	7.25313	7.9307	chr7	uncharacterized LOC103106337
100027961	LOC100027961	0.00104724	0.000300358	up	9.78387	9.78387	3.29041	3.70943	1.67322	1.76853	3.33668	1.70302	5.46807	5.47651	5.67567	6.29407	chr6	transmembrane protein 8B
100029807	TMEM158	0.0238552	0.0135106	up	9.77966	9.77966	3.28979	4.86471	2.76068	0	3.59971	1.11805	6.01028	5.8193	6.63914	4.56495	chr8	transmembrane protein 158
100019990	LIPG	0.000366717	7.70726e-05	up	9.7481	9.7481	3.28512	6.67584	4.89239	6.05105	6.81608	5.33722	9.08498	9.01183	9.46498	9.39676	chr3	lipase G, endothelial type
100022934	ARID3A	0.00481485	0.00202094	up	9.74456	9.74456	3.2846	10.1399	7.03688	7.3614	7.20951	6.72538	11.4537	10.7985	11.2209	10.4437	chr3	AT-rich interaction domain 3A
100014189	TLCD3B	0.00705537	0.0032079	up	9.68599	9.68599	3.2759	4.57193	3.5312	2.35349	1.01475	3.81849	6.16693	5.66922	5.99029	7.50904	chr6	TLC domain containing 3B
100019044	GPC2	0.011553	0.00576158	up	9.6796	9.6796	3.27495	8.28461	7.28732	6.98123	4.40707	4.57749	9.30001	9.57269	9.55365	9.90362	chr2	glypican 2
100029465	AGT	0.00366705	0.00144338	up	9.65642	9.65642	3.27149	5.45945	4.16507	4.93846	4.99203	2.11805	7.5405	7.16533	7.88291	7.83566	chr2	angiotensinogen
100014806	SUV39H2	0.0193777	0.0105987	up	9.65407	9.65407	3.27114	7.81033	8.1787	8.37833	4.8221	4.36598	10.1929	9.93642	10.1769	9.62266	chr8	suppressor of variegation 3-9 homolog 2
103092287	TGIF2	0.00566826	0.00245842	up	9.60657	9.60657	3.26402	8.43239	8.01751	7.55861	6.2242	4.81849	10.2448	10.1692	10.3064	10.3767	chr1	TGFB induced factor homeobox 2
100018486	JPH3	0.000600669	0.000147946	up	9.58537	9.58537	3.26083	4.29439	3.62741	2.88401	3.76964	3.11805	6.81465	6.50417	5.90271	7.97661	chr1	junctophilin 3
100029785	RAD54B	0.0321937	0.0191616	up	9.57001	9.57001	3.25852	7.01972	6.83812	7.27199	3.33668	2.70302	8.83926	8.52776	8.84886	8.55382	chr3	RAD54 homolog B
107649623	LOC107649623	0.00285788	0.00105508	up	9.54678	9.54678	3.25501	3.59577	3.67322	3.35349	5.18467	6.0007	7.26386	6.97937	7.92554	8.29757	chr6	uncharacterized LOC107649623
100025847	PYCR2	0.000385709	8.22818e-05	up	9.54375	9.54375	3.25456	7.50739	6.74958	5.96493	5.95726	6.09533	8.89913	10.3328	9.62902	9.97691	chr2	pyrroline-5-carboxylate reductase 2
103106564	HJURP	0.0329808	0.0197464	up	9.5403	9.5403	3.25404	7.92728	8.2094	7.70581	3.8221	4.02494	9.15234	9.40808	9.77439	10.033	chr2	Holliday junction recognition protein
100027752	LOC100027752	0.0383728	0.0235614	up	9.51833	9.51833	3.25071	6.20073	4.08076	2.30097	2.85937	0.118054	5.87664	5.62941	6.84313	7.10156	chr1	5-hydroxyisourate hydrolase-like
100025302	SCNN1D	0.000264424	5.02904e-05	up	9.50652	9.50652	3.24892	3.52922	2.49765	3.82646	2.47418	4.06759	6.31873	6.24922	6.9214	6.6224	chr4	sodium channel epithelial 1 subunit delta
103104578	LOC103104578	0.00788001	0.00365342	up	9.50068	9.50068	3.24803	2.25	3.55586	3.643	1.01475	0.118054	4.98708	5.17979	5.45347	5.83712	chr1	uncharacterized LOC103104578
100010313	ERRFI1	0.000263428	4.99938e-05	up	9.49153	9.49153	3.24664	8.48887	7.99063	7.42436	7.31853	6.76191	10.4425	10.4198	11.461	11.0507	chr4	ERBB receptor feedback inhibitor 1
100017357	GPR37	0.00095647	0.000269263	up	9.48184	9.48184	3.24517	4.5354	5.22781	3.93846	4.40707	5.70302	7.40292	8.83592	7.13733	8.65389	chr8	G protein-coupled receptor 37
100022650	PTN	0.0349316	0.0211088	up	9.46519	9.46519	3.24263	11.7747	11.1265	11.0125	8.16957	6.65721	12.5592	13.4776	12.493	13.433	chr8	pleiotrophin
103106059	LOC103106059	0.00633048	0.00281935	up	9.46201	9.46201	3.24215	4.86471	1.84314	1.5055	4.05914	3.11805	6.56828	6.9021	6.22264	5.588	chr3	dystonin-like
100029138	GCH1	0.000252087	4.72769e-05	up	9.43516	9.43516	3.23805	4.25	4.69559	3.27103	3.8221	5.24734	7.69922	7.42276	7.62393	7.23513	chr1	GTP cyclohydrolase 1
100025750	KCNK3	0.00206831	0.000705621	up	9.40566	9.40566	3.23353	5.27237	3.88267	2.5055	4.59971	3.70302	6.49577	7.56653	6.8713	7.97112	chr1	potassium two pore domain channel subfamily K member 3
100029787	SATB2	0.00040996	8.90963e-05	up	9.39559	9.39559	3.23198	3.95044	3.19678	4.5055	3.71519	2.70302	7.66555	6.88493	6.43222	6.40197	chr4	SATB homeobox 2
100012921	SHF	0.000521559	0.000123153	up	9.34828	9.34828	3.2247	8.71964	7.86181	7.09845	7.37669	6.35646	10.5723	10.6488	10.5692	11.039	chr1	Src homology 2 domain containing F
100023715	RGS16	0.00262684	0.000949461	up	9.3303	9.3303	3.22192	5.94349	6.54358	6.96493	8.71865	8.25248	10.3575	9.90774	10.6881	11.0729	chr2	regulator of G protein signaling 16
103093676	LOC103093676	0.0003682	7.75509e-05	up	9.32827	9.32827	3.22161	2.70943	3.60396	3.88401	3.59971	4.83687	6.60286	7.26626	6.58729	7.33721	chr1	protocadherin gamma-A1 pseudogene
100028071	LOC100028071	5.5258e-05	6.44738e-06	up	9.29622	9.29622	3.21664	8.19251	7.48379	7.75342	8.36348	8.22658	11.2615	10.4844	11.4304	11.7061	chr8	lanosterol 14-alpha demethylase
100022614	GLB1L2	0.0191413	0.0104421	up	9.28397	9.28397	3.21474	6.35801	6.05115	4.93846	3.18467	2.11805	6.77522	7.84372	8.29301	8.06729	chr4	galactosidase beta 1 like 2
103094115	LOC103094115	0.0265296	0.0153259	up	9.24015	9.24015	3.20792	4.80459	2.99515	0.183568	3.10221	0	5.50489	5.75616	5.08624	5.35278	chr5	uncharacterized LOC103094115
100018527	CDK5R1	0.000443127	9.89505e-05	up	9.21864	9.21864	3.20455	7.45701	6.32247	5.73816	6.33587	5.40346	9.66961	9.38072	8.88794	9.88552	chr2	cyclin dependent kinase 5 regulatory subunit 1
100017554	RBP1	0.00690678	0.00312628	up	9.2004	9.2004	3.2017	8.74885	8.60026	6.56295	6.71519	5.16245	10.3581	10.2396	10.268	10.5728	chr4	retinol binding protein 1
100018288	NMNAT2	0.0010828	0.00031313	up	9.18149	9.18149	3.19873	5.29049	6.12443	4.24966	3.92164	4.07225	7.7641	7.77045	7.55503	8.63212	chr2	nicotinamide nucleotide adenylyltransferase 2
100013010	FOXD1	0.00135515	0.000413128	up	9.17734	9.17734	3.19808	3.63082	3.88916	3.09046	3.65861	5.80455	7.15213	6.88834	7.64812	7.1626	chr3	forkhead box D1
100028069	INKA1	0.00347955	0.00135211	up	9.14272	9.14272	3.19262	6.52146	5.57409	3.57589	6.729	5.34687	9.05815	8.27138	8.48544	9.15337	chr6	inka box actin regulator 1
100016409	SCN2A	0.000141832	2.22304e-05	up	9.13979	9.13979	3.19216	4.67493	3.88267	3.76853	5.14403	3.62055	7.2781	7.40301	7.19871	7.7614	chr4	sodium voltage-gated channel alpha subunit 2
100014726	CDC20	0.0271442	0.0157362	up	9.13851	9.13851	3.19196	9.84991	10.2072	8.20291	6.52254	5.43998	11.1511	10.804	11.4252	11.5656	chr2	cell division cycle 20
100015881	MYBPH	0.0289371	0.0169494	up	9.09004	9.09004	3.18429	4.83496	4.34564	3.82742	1.59971	2.11805	5.85756	6.13459	4.97511	9.15052	chr2	myosin binding protein H
100014686	CDH7	0.00364742	0.00143368	up	9.0419	9.0419	3.17663	5.86471	4.78174	4.88401	5.01475	2.92541	9.04857	7.56897	7.87414	6.99131	chr3	cadherin 7
100619418	LOC100619418	0.0191278	0.0104333	up	9.03777	9.03777	3.17597	11.233	10.1239	9.57803	7.17462	6.88624	12.0904	12.1652	12.0663	12.3786	chr2	uncharacterized LOC100619418
100030412	BAX	9.68703e-05	1.34217e-05	up	9.03175	9.03175	3.17501	8.4896	8.78216	7.30769	7.84764	7.51893	11.1084	10.9955	11.3217	11.2312	chr4	BCL2 associated X, apoptosis regulator
100011259	HMGN1	0.00248772	0.000888374	up	9.00967	9.00967	3.17147	10.4175	10.2938	10.456	7.79355	8.75929	12.7883	12.6158	12.7678	12.6902	chr4	high mobility group nucleosome binding domain 1
100010674	KCTD1	4.55615e-07	1.46534e-08	up	9.00348	9.00348	3.17048	8.67714	8.46739	8.26056	8.41064	8.0159	11.5224	11.5787	11.5648	11.4814	chr3	potassium channel tetramerization domain containing 1
100025547	LOC100025547	0.000842154	0.000230314	up	8.98431	8.98431	3.16741	4.10798	3.77476	2.88401	2.33668	2.43998	6.46735	5.31292	6.67033	6.65375	chr3	coiled-coil domain-containing protein 74B
100619256	NRN1L	0.000113676	1.66697e-05	up	8.97347	8.97347	3.16567	2.57193	2.76068	1.76853	3.18467	2.43998	5.19504	5.42414	6.09836	6.12576	chr1	neuritin 1 like
100018645	NR6A1	0.00307513	0.00115824	up	8.95252	8.95252	3.16229	5.91178	3.37366	4.11431	4.33668	5.47561	8.76884	7.64832	8.02978	6.77184	chr1	nuclear receptor subfamily 6 group A member 1
100025751	DUT	0.0103512	0.00506886	up	8.93281	8.93281	3.15911	9.35545	9.53416	9.22009	6.88511	6.03124	11.4639	11.077	11.5848	11.3316	chr1	deoxyuridine triphosphatase
100022212	UBALD2	0.00161907	0.000518743	up	8.92501	8.92501	3.15785	7.0271	7.22396	4.643	6.14403	5.47561	9.16948	8.91027	9.41946	9.54317	chr2	UBA like domain containing 2
100010938	TMEM9	0.000912297	0.000253689	up	8.91681	8.91681	3.15653	5.88662	4.35972	3.99092	3.33668	4.11805	7.2367	7.94635	7.28121	7.51544	chr2	transmembrane protein 9
100013899	SPINDOC	0.00287641	0.00106407	up	8.91308	8.91308	3.15592	7.13874	6.69003	4.13776	7.04817	6.17334	9.20432	9.56761	9.43828	9.36392	chr5	spindlin interactor and repressor of chromatin binding
100028019	PACSIN1	0.00601475	0.00265028	up	8.90681	8.90681	3.15491	4.90821	3.48057	1.5055	5.05914	4.11805	6.82429	6.78277	6.99909	7.27067	chr2	protein kinase C and casein kinase substrate in neurons 1
100015506	SPRY1	0.000135045	2.07818e-05	up	8.88002	8.88002	3.15056	8.64874	9.34321	7.66436	8.77464	8.25419	11.6801	11.4029	11.5569	12.1104	chr5	sprouty RTK signaling antagonist 1
100013571	ARNT2	0.0045698	0.00189235	up	8.80796	8.80796	3.13881	9.14755	8.75624	8.93156	6.99203	6.12928	11.3779	11.1738	10.8601	11.1087	chr1	aryl hydrocarbon receptor nuclear translocator 2
100011947	VAX2	0.000607792	0.000150319	up	8.79411	8.79411	3.13654	3.35434	2.76068	1.35349	3.38398	3.20552	5.46156	5.93475	6.20031	6.19594	chr1	ventral anterior homeobox 2
103093039	LOC103093039	0.000211281	3.73194e-05	up	8.794	8.794	3.13652	5.95736	5.08261	5.83223	4.33668	5.2678	8.77554	8.39901	8.66331	7.88956	chr2	uncharacterized LOC103093039
100013959	LOC100013959	0.00439081	0.00179946	up	8.78101	8.78101	3.13439	5.13264	3.71761	2.18357	2.33668	3.28798	6.09939	6.13591	6.08275	7.54628	chr2	histone H2B type 1-F/J/L
100010341	PTPRN	0.016562	0.00878855	up	8.75052	8.75052	3.12937	5.10798	4.86304	2.99092	4.18467	1.11805	6.92299	5.58552	6.90351	7.71719	chr7	protein tyrosine phosphatase receptor type N
100014183	LRFN1	0.000990057	0.000281069	up	8.74686	8.74686	3.12877	7.02149	6.81533	5.04155	6.00343	4.87294	9.17773	8.87816	9.16006	9.1029	chr4	leucine rich repeat and fibronectin type III domain containing 1
100022188	LOC100022188	0.00944525	0.0045419	up	8.73081	8.73081	3.12612	8.80266	9.18562	6.98858	6.1645	5.62585	10.6056	10.2219	10.5611	10.5297	chr1	glutathione S-transferase omega-1-like
100617368	TIMELESS	0.0394806	0.0243425	up	8.71612	8.71612	3.12369	7.3473	7.70653	6.13684	5.13954	2.11805	9.04044	8.79595	9.03784	8.37911	chr8	timeless circadian regulator
100011197	DNPH1	0.00945391	0.00454798	up	8.69843	8.69843	3.12075	3.95044	5.19678	3.88401	1.01475	3.57749	6.8681	5.95346	6.91857	6.84166	chr2	2'-deoxynucleoside 5'-phosphate N-hydrolase 1
100617793	LOC100617793	5.85249e-05	6.9334e-06	up	8.67342	8.67342	3.1166	4.72573	4.6505	3.89506	4.44101	3.92541	7.82924	6.74523	7.64199	7.56011	chr4	actin-like protein 6A pseudogene
100020179	GJC1	0.00583028	0.00254605	up	8.63627	8.63627	3.11041	10.0359	8.82138	8.51187	7.44938	6.32751	11.5591	11.3829	11.3975	11.019	chr2	gap junction protein gamma 1
100016408	ONECUT2	0.000130273	1.98498e-05	up	8.58594	8.58594	3.10198	3.23489	3.15435	4.18357	2.8221	3.20552	6.99201	6.52902	5.80893	6.35829	chr3	one cut homeobox 2
100022601	QSOX1	0.00529218	0.00226726	up	8.57714	8.57714	3.1005	9.09372	7.67884	7.4386	9.82532	10.322	11.2918	11.6005	12.4355	12.5609	chr2	quiescin sulfhydryl oxidase 1
100028648	PATZ1	0.0003492	7.21637e-05	up	8.57037	8.57037	3.09936	8.50974	8.20167	6.54112	8.21442	7.44897	10.9913	10.8589	10.8354	10.8446	chr3	POZ/BTB and AT hook containing zinc finger 1
100028385	DEF6	0.00627621	0.00278891	up	8.53962	8.53962	3.09417	4.86383	4.84314	3.99092	7.04817	6.27793	7.41188	8.72369	8.39084	9.46947	chr2	DEF6 guanine nucleotide exchange factor
100026113	THPO	0.00128382	0.000387795	up	8.51861	8.51861	3.09062	1.25	1.25818	1.5055	3.18467	3.11805	5.21896	4.73379	5.43358	5.22926	chr2	thrombopoietin
100030479	NTF4	0.0261648	0.0150672	up	8.49702	8.49702	3.08696	4.89386	1.67322	0	4.01475	3.11805	6.41758	5.12529	6.06321	5.70165	chr4	neurotrophin 4
100032398	TMEM54	0.0123922	0.00625245	up	8.49102	8.49102	3.08594	6.66881	5.60396	2.5055	6.3723	5.49309	8.37771	8.15753	8.68594	8.43751	chr4	transmembrane protein 54
100010164	DCC	0.000320119	6.44452e-05	up	8.48748	8.48748	3.08534	7.0272	5.96001	6.77715	6.05001	7.07516	9.23397	10.135	8.97281	10.3111	chr3	DCC netrin 1 receptor
100032344	MYC	0.00102969	0.000294416	up	8.47108	8.47108	3.08255	9.10928	9.18818	8.25905	7.72785	6.87294	11.5421	11.1778	11.3724	11.1637	chr3	MYC proto-oncogene, bHLH transcription factor
100011430	NDNF	0.000345612	7.11252e-05	up	8.45495	8.45495	3.0798	9.61395	9.72782	9.89265	8.59591	9.22788	11.5028	12.8594	12.5378	13.0658	chr5	neuron derived neurotrophic factor
103093421	LOC103093421	0.000420427	9.20558e-05	up	8.42998	8.42998	3.07553	2.68949	1.67322	1.5055	2.01475	3.36598	5.40091	5.36839	5.66256	4.8694	chr3	basic proline-rich protein-like
107651094	LOC107651094	0.0096662	0.00466782	up	8.41969	8.41969	3.07377	3.28269	0.966	2.73816	3.68529	4.48612	6.12578	5.28246	7.47815	5.53528	chr2	endogenous retrovirus group K member 18 Pol protein-like
100025248	PRTFDC1	7.51282e-05	9.57326e-06	up	8.41379	8.41379	3.07276	8.97399	8.4105	8.45195	8.09143	9.15117	11.345	11.5332	11.5055	12.3705	chr8	phosphoribosyl transferase domain containing 1
100533482	PPAN	1.66666e-05	1.39209e-06	up	8.40031	8.40031	3.07044	7.30399	7.44579	6.40981	7.38544	6.95094	10.3249	10.2047	10.1932	9.95579	chr3	peter pan homolog (Drosophila)
100021053	SH3GL2	0.00445446	0.00183135	up	8.39231	8.39231	3.06907	6.56288	6.19811	5.51448	4.47418	3.57749	7.83899	8.14704	8.22967	9.12229	chr6	SH3 domain containing GRB2 like 2, endophilin A1
100618203	WDR86	0.0203166	0.0112004	up	8.39166	8.39166	3.06896	8.71045	7.75137	6.56727	5.53831	4.02494	9.52714	9.13237	9.69715	9.99304	chr8	WD repeat domain 86
100013005	STARD5	5.13288e-05	5.87888e-06	up	8.33399	8.33399	3.05901	5.34803	4.94934	4.4315	4.96895	5.32751	8.43638	7.69239	8.49749	7.63002	chr1	StAR related lipid transfer domain containing 5
100020151	LOC100020151	0.0110801	0.00548895	up	8.33089	8.33089	3.05847	4.99147	3.31707	4.22796	1.01475	2.92541	5.83157	7.08326	5.77243	6.72795	chr3	piwi-like protein 1
100018413	LRRC8E	0.000520691	0.000122828	up	8.31569	8.31569	3.05584	5.92713	4.61573	4.73303	5.81276	5.49816	7.41083	8.61912	8.42256	9.0403	chr3	leucine rich repeat containing 8 VRAC subunit E
100015482	MIDN	0.00849955	0.00400292	up	8.31058	8.31058	3.05495	9.54347	8.64569	5.97798	9.72376	8.92373	11.7566	11.4825	11.5243	11.708	chr3	midnolin
100011471	LOC100011471	0.00697748	0.00316396	up	8.30913	8.30913	3.0547	5.47882	5.47412	2.35349	3.01475	3.43998	7.06724	6.92652	6.83333	7.20063	chr2	histone H1.4-like
100029889	IGSF9	0.0105334	0.00517378	up	8.30909	8.30909	3.05469	7.86882	6.88171	4.82371	4.26268	4.64162	8.74984	8.79409	8.89322	8.56443	chr2	immunoglobulin superfamily member 9
100027686	LOC100027686	0.000516198	0.000121116	up	8.23373	8.23373	3.04155	1.41992	2.99515	2.09046	2.59971	3.51037	5.67897	5.25587	5.92967	5.39417	chr1	DNA-directed RNA polymerases I, II, and III subunit RPABC2 pseudogene
100012991	ARHGAP15	0.0331022	0.0198258	up	8.21913	8.21913	3.03899	1.83496	4.09948	5.90893	6.35177	6.561	8.90033	8.16339	7.7258	7.17134	chr4	Rho GTPase activating protein 15
100019767	SPAG6	0.00903516	0.00430792	up	8.21101	8.21101	3.03756	3.57193	3.03077	1.99092	0	1.11805	4.96763	4.39047	4.77744	5.78404	chr8	sperm associated antigen 6
100014439	HMGCR	0.000166752	2.72452e-05	up	8.20552	8.20552	3.0366	10.0825	8.98383	9.16941	8.80917	8.37544	11.7152	12.109	12.294	12.3645	chr3	3-hydroxy-3-methylglutaryl-CoA reductase
100618941	LOC100618941	0.00285988	0.00105622	up	8.18585	8.18585	3.03313	10.6755	11.069	9.95223	9.09779	8.16972	12.8299	12.569	12.844	13.061	chr3	tubulin alpha chain-like
100028290	LOC100028290	0.000461462	0.000104923	up	8.17487	8.17487	3.0312	1.57193	3.22781	3.27103	2.33668	2.70302	5.05025	5.56285	5.72924	6.2708	chr5	L-lactate dehydrogenase A chain-like
100020940	DNER	0.0129673	0.00659801	up	8.14756	8.14756	3.02637	5.9365	5.67322	3.99092	3.59971	2.11805	7.27076	6.72945	7.07241	8.08757	chr7	delta/notch like EGF repeat containing
100022266	ARHGAP19	0.0256714	0.0147378	up	8.13578	8.13578	3.02428	8.97792	8.64763	8.68214	5.9214	4.70302	10.3783	10.3892	10.5458	10.3295	chr1	Rho GTPase activating protein 19
100026169	ABAT	0.00242838	0.000860925	up	8.12299	8.12299	3.02201	7.26117	5.69559	6.45035	7.3546	8.7583	10.0683	10.0326	10.2414	10.1618	chr6	4-aminobutyrate aminotransferase
103097394	CCDC177	0.000277329	5.34975e-05	up	8.11708	8.11708	3.02096	2.83496	2.67322	2.18357	1.59971	1.11805	4.96785	5.22717	4.88115	5.33528	chr1	coiled-coil domain containing 177
100025811	RP9	0.00358308	0.00140328	up	8.0952	8.0952	3.01707	7.96253	6.51871	8.43544	9.67445	7.0007	10.8238	11.0171	10.9165	10.9844	chr6	RP9 pre-mRNA splicing factor
100032629	SGK2	1.44063e-05	1.16378e-06	up	8.09003	8.09003	3.01615	3.05429	2.76068	3.57589	3.01475	2.92541	5.97978	6.2663	6.44343	5.63988	chr1	serum/glucocorticoid regulated kinase 2
100019837	SCRN2	5.92607e-05	7.03666e-06	up	8.08686	8.08686	3.01558	6.60755	6.14489	5.21699	6.42131	5.96354	9.13843	8.87305	9.25929	9.07497	chr2	secernin 2
100010482	EIF5A2	0.00157562	0.000501188	up	8.07346	8.07346	3.01319	7.25188	6.25442	6.51	5.84764	4.57749	9.40539	8.77357	9.49331	8.73362	chr7	eukaryotic translation initiation factor 5A2
100022591	NET1	3.25873e-05	3.24146e-06	up	8.06083	8.06083	3.01093	4.57121	3.94	4.46897	4.65861	3.81849	7.42916	6.84501	7.71059	7.22478	chr8	neuroepithelial cell transforming 1
100028847	TMEM134	0.0030491	0.00114574	up	8.05676	8.05676	3.0102	8.52839	8.8705	6.14626	8.41964	7.31037	10.6578	10.7322	10.4866	11.5843	chr8	transmembrane protein 134
100026255	LSS	0.00128382	0.000387811	up	8.05348	8.05348	3.00961	7.98112	7.86754	5.69121	7.40707	6.60991	10.3247	9.62505	10.37	10.1642	chr2	lanosterol synthase
100618642	EPS15	0.00102697	0.000293322	up	8.04768	8.04768	3.00857	9.16541	8.50555	6.78333	8.75509	7.65553	11.3923	11.1113	11.1389	11.0837	chr2	epidermal growth factor receptor pathway substrate 15
100030675	CARMIL3	0.000446165	9.98406e-05	up	8.03998	8.03998	3.00719	5.24463	4.45341	3.18357	4.76964	4.35466	7.13263	7.46101	7.19101	7.84885	chr1	capping protein regulator and myosin 1 linker 3
100021979	SNED1	0.000695165	0.000178767	up	8.02163	8.02163	3.00389	8.33145	6.85224	6.59178	7.64367	6.34057	10.3738	10.5993	9.79227	9.85792	chr7	sushi, nidogen and EGF like domains 1
100016568	STAC2	0.000404298	8.74612e-05	up	8.02057	8.02057	3.0037	3.15689	2.48057	2.18357	2.8221	3.28798	5.26829	5.69775	5.31275	6.88092	chr2	SH3 and cysteine rich domain 2
100023253	GPC3	0.00212135	0.00072746	up	8.00138	8.00138	3.00025	5.91296	5.34564	3.99092	3.8221	3.81849	7.0634	7.6968	7.191	8.3619	chrX	glypican 3
100031508	SCML2	0.00311997	0.00118147	up	7.98935	7.98935	2.99808	8.42635	7.62775	8.24962	5.74254	6.73276	10.8072	10.1475	10.713	9.74787	chr7	Scm polycomb group protein like 2
103095274	LOC103095274	0.0004289	9.47952e-05	up	7.98066	7.98066	2.99651	8.06054	7.66195	7.71495	6.29087	6.47561	10.1299	10.2139	10.2235	10.3819	chr2	uncharacterized LOC103095274
100619266	COL20A1	0.00342121	0.00132433	up	7.96814	7.96814	2.99424	4.97549	4.6505	3.57589	3.01475	5.26518	7.67139	8.10394	7.30932	6.07777	chr1	collagen type XX alpha 1 chain
103100097	HSD11B2	0.0371327	0.0227211	up	7.96505	7.96505	2.99368	2.05735	2.76068	1.18357	6.05914	5.34687	6.29807	6.46523	6.34384	6.79369	chr1	hydroxysteroid 11-beta dehydrogenase 2
100011597	VAT1L	0.00660186	0.00295942	up	7.95667	7.95667	2.99217	5.63874	5.16507	4.76853	4.53831	2.11805	7.963	7.41875	7.10889	7.26098	chr1	vesicle amine transport 1 like
100029767	LOC100029767	0.000476065	0.000109406	up	7.9211	7.9211	2.9857	7.9803	7.55688	7.45129	6.5146	6.07225	10.4099	9.86228	10.188	9.94295	chr1	actin, cytoplasmic type 5
100019612	CDH19	0.0138349	0.00711806	up	7.9154	7.9154	2.98466	4.70943	3.977	4.643	7.78624	6.87294	8.85491	8.58996	8.25722	8.62745	chr3	cadherin 19
100027070	MGAT5B	0.0017041	0.000552586	up	7.90736	7.90736	2.9832	6.16886	5.14082	5.5055	4.05914	4.43998	6.99471	8.12391	8.66034	8.40527	chr2	alpha-1,6-mannosylglycoprotein 6-beta-N-acetylglucosaminyltransferase B
100027860	MNS1	0.0242888	0.0137889	up	7.90695	7.90695	2.98312	6.16289	6.46763	5.94512	2.33668	3.28798	7.7631	7.77736	7.74123	8.01103	chr1	meiosis specific nuclear structural 1
103106712	LOC103106712	0.026585	0.0153633	up	7.88729	7.88729	2.97953	3.57193	4.86304	4.46897	2.33668	0.118054	6.23431	5.57226	6.29626	6.10222	chr1	uncharacterized LOC103106712
100014361	ZFP36	0.0111435	0.00552564	up	7.86052	7.86052	2.97462	7.72776	6.83309	4.82742	8.54613	7.89941	9.6567	9.41562	10.75	10.7432	chr4	ZFP36 ring finger protein
103104810	SRRM4	0.000279848	5.40975e-05	up	7.83256	7.83256	2.96948	4.99797	3.66348	3.63483	4.14179	4.46652	7.59516	6.94043	6.49857	7.56745	chr3	serine/arginine repetitive matrix 4
100015488	ACTN3	0.000302208	5.96501e-05	up	7.7537	7.7537	2.95488	3.95044	3.5763	2.88401	4.65861	3.11805	6.23158	6.54471	6.81808	6.77509	chr8	actinin alpha 3
100012134	NCMAP	0.000289486	5.65497e-05	up	7.73312	7.73312	2.95105	7.78463	6.28178	6.15127	6.28466	6.43439	9.31926	9.62897	9.96472	9.24063	chr4	non-compact myelin associated protein
100016621	MEGF10	0.00179982	0.000592092	up	7.71636	7.71636	2.94792	5.89831	3.92049	4.93587	4.75006	3.4943	7.7209	8.06377	7.64613	6.76012	chr3	multiple EGF like domains 10
100024153	CRELD1	0.00486468	0.00204582	up	7.71397	7.71397	2.94747	8.18316	8.56945	5.83462	8.86322	8.75286	10.5242	11.2106	10.9237	11.294	chr6	cysteine rich with EGF like domains 1
100024681	HCN2	0.000410167	8.91692e-05	up	7.69908	7.69908	2.94469	5.02522	5.42632	3.85599	4.92164	4.09686	7.67799	7.5789	6.99892	8.18377	chr3	hyperpolarization activated cyclic nucleotide gated potassium and sodium channel 2
100018687	NYAP1	0.00245548	0.000873363	up	7.69287	7.69287	2.94352	6.39466	5.43477	4.39302	3.8221	4.07225	7.67825	7.45911	7.61883	8.31134	chr2	neuronal tyrosine phosphorylated phosphoinositide-3-kinase adaptor 1
103095932	PALM3	0.0103187	0.00504521	up	7.68688	7.68688	2.9424	5.21578	2.25818	1.57589	2.01475	3.57749	5.79477	5.64499	5.56199	6.48152	chr3	paralemmin 3
103098000	LOC103098000	0.000420835	9.22023e-05	up	7.66895	7.66895	2.93903	3.64232	2.95862	3.22796	3.59971	2.61466	6.42331	5.99368	5.18905	6.98469	chrX	putative bifunctional UDP-N-acetylglucosamine transferase and deubiquitinase ALG13
100026321	SKIDA1	0.00157168	0.000499827	up	7.66578	7.66578	2.93843	8.96691	7.90332	7.77034	6.54613	6.62585	10.6004	10.7419	10.3616	10.2998	chr8	SKI/DACH domain containing 1
103092400	LOC103092400	0.0039843	0.0016034	up	7.66451	7.66451	2.93819	2.05735	2.71761	0.183568	2.71519	2.92541	5.80604	4.41938	5.15055	4.85611	chr2	diazepam-binding inhibitor-like 5
100029452	CCDC86	0.000169229	2.78513e-05	up	7.66015	7.66015	2.93737	7.17464	7.44801	5.91149	7.46588	7.08384	10.0034	10.1724	9.9033	9.73747	chr5	coiled-coil domain containing 86
100019724	GPR173	0.0284037	0.0165839	up	7.65607	7.65607	2.9366	5.23489	4.16507	2.732	2.87273	0.118054	6.34829	6.10287	5.80231	5.59115	chrX	G protein-coupled receptor 173
100017589	TCF7	0.00240842	0.000851232	up	7.65574	7.65574	2.93654	6.58744	6.19874	6.22162	8.05956	5.66026	10.2391	9.10268	9.9484	8.63807	chr1	transcription factor 7
100025201	SLC6A9	0.0168084	0.00894025	up	7.65095	7.65095	2.93564	9.54059	7.50769	5.20594	8.17714	6.83915	9.57888	11.1678	10.3505	10.4617	chr2	solute carrier family 6 member 9
100020974	ZSWIM4	0.00395931	0.00159065	up	7.63881	7.63881	2.93335	9.97834	8.95167	7.17225	8.10751	7.08384	11.4195	11.067	11.1453	11.1365	chr3	zinc finger SWIM-type containing 4
100016732	CADPS2	0.000201412	3.49717e-05	up	7.63716	7.63716	2.93304	6.50327	5.90099	5.6593	5.14403	4.76191	8.38641	8.53706	8.6335	8.55078	chr8	calcium dependent secretion activator 2
107649021	LOC107649021	5.68762e-05	6.714e-06	up	7.6105	7.6105	2.92799	6.40482	5.487	6.13194	6.1645	5.79048	8.74236	9.08221	9.4716	8.39878	chr4	endogenous retrovirus group K member 8 Gag polyprotein-like
100021566	NLE1	0.00123335	0.00036922	up	7.59674	7.59674	2.92538	6.74185	6.87444	4.57589	6.45654	6.65721	9.14259	9.33111	9.34081	8.93177	chr2	notchless homolog 1
100010891	LOC100010891	2.73608e-05	2.60464e-06	up	7.59511	7.59511	2.92507	7.68842	7.42923	6.65681	7.65116	6.89915	10.2645	10.2484	10.0952	10.1519	chr8	mitogen-activated protein kinase 11
100027408	LOC100027408	0.00213118	0.000731119	up	7.5886	7.5886	2.92383	0	1.84314	1.76853	2.01475	2.92541	4.32432	4.68133	4.6651	4.86604	chr1	protocadherin gamma-A2-like
100021794	RASEF	0.00369968	0.00145848	up	7.58014	7.58014	2.92222	3.05735	2.48057	2.76853	5.18467	2.43998	5.6435	6.31323	5.82685	6.6502	chr6	RAS and EF-hand domain containing
100619516	FBXL19	7.33722e-05	9.27483e-06	up	7.57641	7.57641	2.92151	9.19892	8.48176	7.7629	8.094	8.13022	11.302	11.0493	11.3619	11.3071	chr6	F-box and leucine rich repeat protein 19
100018285	FOS	0.00046908	0.000107483	up	7.57507	7.57507	2.92126	6.79303	6.94001	6.45035	5.18467	6.11805	9.53544	8.56266	9.28553	9.4903	chr1	Fos proto-oncogene, AP-1 transcription factor subunit
103093420	LOC103093420	0.00249157	0.00088992	up	7.56987	7.56987	2.92027	2.70943	3.06554	0.768531	3.01475	1.11805	5.19996	5.0948	5.13225	4.7951	chr1	guanine nucleotide exchange factor VAV2-like
100024020	MYT1	0.00274608	0.00100486	up	7.55573	7.55573	2.91757	5.81224	3.87616	3.54112	4.71519	5.79048	7.96543	7.3	7.19685	8.19616	chr1	myelin transcription factor 1
100022964	RNFT2	0.0398307	0.0246043	up	7.54279	7.54279	2.9151	6.56801	5.9202	5.15166	1.95335	2.43998	7.64497	7.64493	7.05216	6.9449	chr3	ring finger protein, transmembrane 2
100023623	PGF	0.000115751	1.70823e-05	up	7.52499	7.52499	2.91169	7.39348	7.74273	6.91499	7.88111	6.64162	9.9794	10.6878	10.2971	9.94159	chr1	placental growth factor
100018885	MCTP2	0.000277329	5.34813e-05	up	7.51802	7.51802	2.91035	4.08289	3.90204	4.72273	5.2242	3.74254	7.7759	7.21685	7.23246	6.75571	chr1	multiple C2 and transmembrane domain containing 2
100012171	SCRT2	0.0120317	0.00603708	up	7.51681	7.51681	2.91012	3.15689	1.06554	1.99092	3.05914	4.43998	6.37998	4.94212	4.60184	6.68653	chr1	scratch family transcriptional repressor 2
100010415	CBX3	0.000183806	3.09544e-05	up	7.51651	7.51651	2.91006	10.743	10.6331	9.33203	10.9407	10.1179	13.15	13.1339	13.2696	13.5002	chr8	chromobox 3
100013729	MAP7D2	0.0109302	0.0054047	up	7.50684	7.50684	2.90821	7.61996	4.37366	3.66651	5.83067	5.11805	8.18194	8.17995	8.06916	8.48885	chr4	MAP7 domain containing 2
100031938	DBN1	0.00420277	0.00170814	up	7.49136	7.49136	2.90523	11.829	11.4826	10.6968	10.1111	8.83573	13.2414	13.7573	13.0793	13.907	chr1	drebrin 1
100026333	LENG9	0.00313186	0.00118661	up	7.47322	7.47322	2.90173	5.39975	3.67322	3.76853	6.24357	5.51037	7.45033	7.89232	7.96676	7.97386	chr4	leukocyte receptor cluster member 9
100019733	CBFB	0.00241591	0.000855327	up	7.47042	7.47042	2.90119	9.72624	9.25451	9.29644	7.5265	7.40789	11.6963	11.2979	11.542	11.6378	chr1	core-binding factor subunit beta
100030607	CDCA5	0.0459037	0.0290254	up	7.46072	7.46072	2.89932	7.91929	8.31877	7.20517	4.10262	3.70183	9.05329	9.06858	9.26144	9.21208	chr8	cell division cycle associated 5
100024854	JPH4	0.0425364	0.0265816	up	7.44174	7.44174	2.89564	5.35852	4.34564	2.18357	4.10221	0	6.28997	6.342	5.83954	5.90301	chr1	junctophilin 4
100017973	LGI1	0.00149777	0.000470532	up	7.43598	7.43598	2.89452	3.33746	2.25818	1.76853	3.01475	2.70302	4.96763	5.19528	5.02608	6.85466	chr1	leucine rich glioma inactivated 1
100031818	TNFRSF11B	0.00572004	0.0024851	up	7.43316	7.43316	2.89398	4.05735	5.70664	6.02906	6.49048	6.36598	8.68951	9.97964	8.23535	7.59101	chr3	TNF receptor superfamily member 11b
100014128	CLIP3	0.00181741	0.000600418	up	7.43131	7.43131	2.89362	9.01717	8.19713	6.50707	7.44269	6.78339	10.5422	10.3722	10.4054	10.6125	chr4	CAP-Gly domain containing linker protein 3
100022219	SOAT1	0.000454217	0.000102629	up	7.42459	7.42459	2.89231	7.32057	6.44691	6.15894	5.86024	5.30788	9.28656	9.07646	9.36219	8.71966	chr2	sterol O-acyltransferase 1
100011182	LOC100011182	0.0126992	0.0064392	up	7.42264	7.42264	2.89193	3.80459	4.16861	4.10243	1.33668	1.11805	5.6838	5.84148	5.41473	6.25201	chr2	histone H2B type 2-E
100022550	TRMT9B	0.0109658	0.00542561	up	7.40705	7.40705	2.8889	4.89386	3.37366	3.27103	4.53831	2.70302	5.22349	8.19196	5.74824	7.4158	chr5	tRNA methyltransferase 9B (putative)
100616940	SALL4	1.90965e-06	9.27742e-08	up	7.40194	7.40194	2.8879	7.94697	7.85561	8.00055	7.78954	7.64162	11.0203	10.8535	10.7381	10.3271	chr1	spalt like transcription factor 4
100009923	IL17RD	0.00263435	0.000952534	up	7.38625	7.38625	2.88484	7.10567	5.62159	5.3732	7.23315	4.82955	9.11087	9.01992	9.10297	8.43614	chr6	interleukin 17 receptor D
100032007	OSBPL10	0.00516096	0.00219878	up	7.38147	7.38147	2.88391	5.64232	4.78174	3.27103	6.55391	5.97604	8.09242	8.2453	7.92121	8.25673	chr8	oxysterol binding protein like 10
100019791	ALDOC	0.00196417	0.000661699	up	7.37098	7.37098	2.88186	10.7152	8.88262	7.90795	8.95424	9.10088	11.9731	11.6628	11.9247	12.4155	chr2	aldolase, fructose-bisphosphate C
107651296	FAM72A	0.00378668	0.00150537	up	7.34909	7.34909	2.87757	7.24152	6.93766	7.40561	5.1645	5.36598	8.63092	8.94857	9.64053	9.98246	chr2	family with sequence similarity 72 member A
107648897	LOC107648897	0.006178	0.00273407	up	7.34533	7.34533	2.87683	4.72573	3.71761	3.46897	6.64411	5.04879	7.05675	7.86693	7.34417	8.12363	chr2	large neutral amino acids transporter small subunit 2-like
100618121	CADM1	0.0141104	0.00729126	up	7.3248	7.3248	2.87279	11.288	9.25959	8.91816	8.08495	7.01287	11.6651	12.1288	11.6272	11.7209	chr4	cell adhesion molecule 1
100619384	LOC100619384	0.00570213	0.00247484	up	7.29542	7.29542	2.86699	10.1376	10.378	7.46897	10.5136	10.3848	12.5375	12.5471	12.6432	12.8466	chr4	60S ribosomal protein L36a
100014264	RELT	0.00463863	0.00193268	up	7.29329	7.29329	2.86657	7.93289	6.31472	4.76853	6.12327	6.95094	8.83133	9.27818	9.00653	10.0225	chr4	RELT TNF receptor
100023186	GALNT3	0.0479505	0.030619	up	7.28366	7.28366	2.86466	5.72573	2.67322	3.70713	1.01475	1.11805	4.65534	4.90731	6.28125	7.00585	chr4	polypeptide N-acetylgalactosaminyltransferase 3
100027181	IGF2BP2	0.0028096	0.00103287	up	7.26967	7.26967	2.86189	8.38625	8.54895	8.43616	6.8221	6.11805	10.4866	10.6204	10.5062	10.4835	chr2	insulin like growth factor 2 mRNA binding protein 2
100032511	SLC35F2	0.00251102	0.000899763	up	7.26348	7.26348	2.86066	3.49793	3.58011	3.88401	5.53831	5.16245	7.11585	8.09363	6.88664	6.67677	chr4	solute carrier family 35 member F2
100010197	F2RL1	0.000319659	6.42225e-05	up	7.25938	7.25938	2.85985	5.48522	4.09948	3.99092	4.40707	3.73276	6.78	7.33016	7.38081	7.32078	chr3	F2R like trypsin receptor 1
100016293	CDH20	0.00127225	0.000383627	up	7.24813	7.24813	2.85761	2.57193	1.48057	1.5055	3.59971	1.70302	4.8155	4.91277	4.90341	5.48734	chr3	cadherin 20
100027801	FMN2	0.00153914	0.000486452	up	7.24626	7.24626	2.85724	3.41992	1.99515	1.76853	2.33668	0.703016	5.03354	4.7285	4.97229	4.87326	chr2	formin 2
100017323	CSK	0.000489416	0.000113471	up	7.23955	7.23955	2.8559	9.70693	9.62003	7.85776	9.14035	8.49743	11.8527	11.6659	11.86	11.903	chr1	C-terminal Src kinase
100021698	AGR3	0.0189382	0.0103107	up	7.21068	7.21068	2.85013	4.25	0.995147	2.35349	4.53831	1.11805	5.23943	5.9355	5.36883	5.46078	chr8	anterior gradient 3, protein disulphide isomerase family member
100022709	UAP1L1	0.0018493	0.000613071	up	7.1988	7.1988	2.84776	9.67496	8.53353	8.21745	7.61094	7.00477	10.9402	10.8981	11.3415	11.0446	chr1	UDP-N-acetylglucosamine pyrophosphorylase 1 like 1
100021633	SOX8	0.000140336	2.18531e-05	up	7.19691	7.19691	2.84738	7.93007	7.3044	7.40274	6.79392	6.51893	10.479	10.0713	9.80629	9.79293	chr6	SRY-box transcription factor 8
100022768	DVL3	0.00126044	0.000379123	up	7.18117	7.18117	2.84422	9.31283	8.87407	6.95381	8.54808	7.82886	10.9724	11.253	10.9792	11.3863	chr2	dishevelled segment polarity protein 3
100025155	MFSD2A	0.0168764	0.00899128	up	7.17244	7.17244	2.84246	3.95044	2.58011	2.4315	6.40707	4.70302	6.64034	6.77359	6.91167	7.10196	chr4	major facilitator superfamily domain containing 2A
100022570	TLL2	0.000130217	1.98122e-05	up	7.16915	7.16915	2.8418	7.48514	6.82846	7.56027	7.27904	7.76683	9.46839	10.712	10.1163	10.6063	chr1	tolloid like 2
103105237	LOC103105237	0.000850145	0.000232961	up	7.15238	7.15238	2.83842	4.79636	4.36374	3.50262	3.00937	2.91925	6.27748	6.74207	6.30549	6.90172	chr5	uncharacterized LOC103105237
100011441	PPM1E	0.0112896	0.00560802	up	7.15216	7.15216	2.83838	8.42451	7.29497	7.3738	5.89739	4.65721	9.59208	9.43943	9.18086	10.0595	chr2	protein phosphatase, Mg2+/Mn2+ dependent 1E
100031327	CACHD1	0.0128631	0.00653716	up	7.1417	7.1417	2.83627	10.1978	8.54358	8.11431	7.10221	6.11805	10.8198	10.9898	10.9198	10.6765	chr2	cache domain containing 1
100025273	SMOC1	0.00822332	0.00384774	up	7.1136	7.1136	2.83058	4.37928	3.84314	4.57589	2.33668	1.70302	5.6544	5.74273	7.03157	6.36402	chr1	SPARC related modular calcium binding 1
100015069	SLC5A7	0.0365951	0.0223027	up	7.10077	7.10077	2.82798	5.6337	4.16507	4.09046	1.59971	1.70302	7.0736	6.14418	4.71004	7.13766	chr7	solute carrier family 5 member 7
100016812	FKBP4	0.000209671	3.70176e-05	up	7.09479	7.09479	2.82676	10.0258	10.0078	9.3781	10.6033	10.9168	13.3175	12.5614	13.1939	12.9796	chr8	FKBP prolyl isomerase 4
100025525	RUNX1	0.000195521	3.34434e-05	up	7.08966	7.08966	2.82572	3.48585	3.8157	4.06621	3.71519	4.57749	7.35619	6.54166	6.05459	7.07878	chr4	RUNX family transcription factor 1
100018877	LOC100018877	0.0494788	0.0317275	up	7.08768	7.08768	2.82531	4.5354	5.43964	3.60983	0	2.81849	5.5244	5.81553	5.8875	7.19652	chr2	histone H2B type 2-E
100025862	TMTC4	0.00245548	0.000873301	up	7.07911	7.07911	2.82357	9.29436	8.62151	9.0382	7.28621	6.96354	10.9768	10.972	10.8811	11.4274	chr7	transmembrane O-mannosyltransferase targeting cadherins 4
100030503	SLC7A8	0.00394913	0.00158549	up	7.06908	7.06908	2.82152	8.34864	7.82263	7.32653	10.0262	8.57639	10.4389	11.6106	10.913	12.0038	chr1	solute carrier family 7 member 8
100030678	SAC3D1	0.0146498	0.0076251	up	6.97521	6.97521	2.80224	4.33746	4.88267	1.99092	6.10221	5.32751	7.06557	7.4246	7.20663	7.62477	chr8	SAC3 domain containing 1
100027449	ITGA4	0.00554405	0.00239192	up	6.969	6.969	2.80095	9.2949	6.61573	7.04155	7.01475	6.34687	9.99269	10.8261	9.9206	9.51548	chr4	integrin subunit alpha 4
100026060	WWC1	0.00455189	0.00188339	up	6.96594	6.96594	2.80032	6.77139	6.53612	5.86854	7.15941	4.11805	8.69348	8.71163	9.08892	9.07005	chr1	WW and C2 domain containing 1
100016494	MCM5	0.00246545	0.000877745	up	6.96586	6.96586	2.8003	9.31748	10.1924	8.39139	7.89679	7.64553	11.5958	11.5628	11.5622	11.2352	chr8	minichromosome maintenance complex component 5
100618619	ATP1B3	0.00401413	0.00161703	up	6.95796	6.95796	2.79866	8.98726	9.07758	8.83725	7.93063	6.65721	10.4011	11.3094	10.7331	11.943	chr7	ATPase Na+/K+ transporting subunit beta 3
100025693	SLC7A4	0.00126435	0.00038073	up	6.93958	6.93958	2.79485	2.94328	3.22141	2.35349	4.59971	3.10992	5.84134	5.80979	5.73822	6.7723	chr3	solute carrier family 7 member 4
100030232	PRMT1	0.00177145	0.000580188	up	6.91861	6.91861	2.79048	11.5882	11.3054	9.05298	10.6935	10.7115	13.4864	13.2211	13.5701	13.5656	chr4	protein arginine methyltransferase 1
100017210	FAM181A	0.001171	0.000346024	up	6.91592	6.91592	2.78992	5.12876	4.88434	5.46515	6.59971	6.6803	8.93065	8.66085	8.63848	7.93632	chr1	family with sequence similarity 181 member A
100010007	TBX2	0.00490455	0.00206658	up	6.90306	6.90306	2.78724	7.88481	7.16431	6.38324	7.41135	6.71797	11.2329	9.62529	10.427	8.31311	chr2	T-box transcription factor 2
100022860	LOC100022860	3.83661e-05	4.00805e-06	up	6.85477	6.85477	2.77711	11.7729	11.3949	10.8275	11.0921	10.718	13.8049	13.7682	13.9172	14.2625	chr6	thioredoxin domain-containing protein 2-like
100029923	NOTUM	0.00608097	0.00268358	up	6.84473	6.84473	2.77499	4.92242	3.60396	4.09046	3.01475	3.57749	7.49038	7.11828	7.05834	4.80024	chr2	notum, palmitoleoyl-protein carboxylesterase
100012612	HNMT	0.000154014	2.46206e-05	up	6.82927	6.82927	2.77173	5.29501	4.66568	5.41878	5.28777	4.84597	7.24258	7.8222	7.75292	8.6798	chr4	histamine N-methyltransferase
100031115	TMC6	0.000304086	6.02065e-05	up	6.82686	6.82686	2.77122	8.47342	7.04522	6.9158	7.7312	6.86578	10.1025	10.3265	10.1171	10.1639	chr2	transmembrane channel like 6
100012906	GPT2	0.00074539	0.000196943	up	6.82226	6.82226	2.77025	6.82554	7.42922	7.27897	8.6664	8.46361	10.2442	10.8926	10.5221	10.3531	chr1	glutamic--pyruvic transaminase 2
100028166	ARHGEF39	0.0486967	0.0311748	up	6.81193	6.81193	2.76806	7.9127	8.17875	8.05981	5.32181	3.52409	8.74847	9.37196	9.82269	9.52688	chr6	Rho guanine nucleotide exchange factor 39
100015242	PDZD4	0.0375617	0.0230074	up	6.81064	6.81064	2.76779	7.54232	7.2598	5.93329	3.71519	3.70302	8.11042	7.59086	8.47483	9.41794	chrX	PDZ domain containing 4
100023584	MEIOC	0.0403238	0.0249609	up	6.80769	6.80769	2.76716	4.33746	4.58011	4.85599	0	3.28798	6.05501	5.86393	6.4105	6.38845	chr2	meiosis specific with coiled-coil domain
100019418	PAWR	0.00153628	0.000485131	up	6.79412	6.79412	2.76429	8.12443	6.64763	6.40757	6.77297	5.85502	8.98166	9.16631	10.0215	9.93375	chr8	pro-apoptotic WT1 regulator
100023225	ARG2	2.16749e-05	1.93541e-06	up	6.79382	6.79382	2.76422	7.75996	7.05324	6.80185	7.38403	7.32586	10.2886	9.77908	10.2116	9.8376	chr1	arginase 2
103095536	LOC103095536	0.00776579	0.00359151	up	6.77734	6.77734	2.76072	8.60975	7.91043	5.41239	8.72899	7.53591	10.4162	10.5205	10.3944	10.2697	chr3	thyroid adenoma-associated protein homolog
103096478	LOC103096478	0.0326373	0.0194987	up	6.76358	6.76358	2.75779	5.06783	2.92881	2.18357	6.91089	4.81849	7.40459	7.2345	7.24356	6.67619	chr3	atherin-like
100018647	NUAK2	0.00461414	0.00191416	up	6.76245	6.76245	2.75755	6.68463	5.58011	4.67542	5.59971	4.70302	6.78389	8.27459	9.07717	8.68884	chr2	NUAK family kinase 2
100009959	HTATSF1	0.00274608	0.00100473	up	6.76169	6.76169	2.75738	6.12652	5.13265	5.09046	3.92164	3.43998	7.55394	7.43528	7.65312	7.3562	chrX	HIV-1 Tat specific factor 1
100619767	ABRACL	0.000268631	5.13132e-05	up	6.74971	6.74971	2.75482	7.96103	7.96867	7.96984	6.8221	6.73276	10.3824	9.94575	10.3785	10.2762	chr2	ABRA C-terminal like
103102769	LOC103102769	0.000674977	0.000172339	up	6.74092	6.74092	2.75294	3.15689	2.48057	1.72789	3.33668	1.70302	5.65944	4.97197	5.15576	5.14865	chr1	procyclic form-specific polypeptide B1-alpha-like
103094699	TBC1D10A	0.0345692	0.0208616	up	6.72746	6.72746	2.75006	4.33746	4.28793	0.183568	4.92164	3.81849	5.90849	6.16503	6.4529	6.5131	chr3	TBC1 domain family member 10A
107651218	SUMO3	0.00395433	0.00158839	up	6.72248	6.72248	2.74899	8.42632	8.30925	5.94248	8.7579	8.0504	10.4796	10.342	10.6782	11.0853	chr2	small ubiquitin like modifier 3
100011344	LOC100011344	0.0462469	0.0292926	up	6.70518	6.70518	2.74527	4.86471	4.83422	4.36348	0	2.81849	5.93549	6.09217	5.97247	6.48569	chr2	uncharacterized LOC100011344
100012799	TMEM74B	0.00113998	0.000334694	up	6.66853	6.66853	2.73737	3.15689	3.18629	1.88401	1.59971	1.70302	4.41743	4.96329	5.40041	5.39228	chr1	transmembrane protein 74B
100031024	LOC100031024	0.000298074	5.85914e-05	up	6.66515	6.66515	2.73664	6.5354	6.53648	5.51448	6.78202	5.74741	9.11104	8.27458	9.27341	9.18014	chr3	SEC14-like protein 2
100023754	LOC100023754	0.000596113	0.000146338	up	6.66251	6.66251	2.73607	3.5354	3.37366	4.18357	4.76964	4.89064	7.15836	7.32193	6.39331	6.673	chr3	nuclear transport factor 2-like
100016226	PKHD1	0.000758034	0.000200926	up	6.65727	6.65727	2.73493	5.35573	4.46845	5.75772	5.2026	5.66083	8.43067	8.74235	7.03865	7.88431	chr2	PKHD1 ciliary IPT domain containing fibrocystin/polyductin
100018168	NUMBL	0.00606295	0.0026744	up	6.64536	6.64536	2.73235	6.37683	6.30905	3.88401	6.91502	5.20552	8.49412	8.53292	7.93069	8.924	chr4	NUMB like endocytic adaptor protein
100032245	TOX2	0.00171785	0.000558552	up	6.64423	6.64423	2.7321	6.78916	6.68631	6.37202	5.59469	4.53309	8.44667	8.87864	8.59494	8.98839	chr1	TOX high mobility group box family member 2
100030591	EFS	0.00146619	0.000457427	up	6.63854	6.63854	2.73087	7.39593	6.24307	5.24966	6.28154	5.36598	8.98536	8.72532	8.33531	9.30641	chr1	embryonal Fyn-associated substrate
100029298	RRS1	3.64713e-05	3.74166e-06	up	6.63772	6.63772	2.73069	7.79882	7.639	6.7909	7.78954	7.63375	10.3972	10.4671	10.1886	9.99153	chr3	ribosome biogenesis regulator 1 homolog
100027816	PCDH18	0.00529795	0.00227045	up	6.63723	6.63723	2.73058	10.3011	9.06124	8.94012	7.83493	7.2678	11.6646	11.7262	11.354	10.9017	chr5	protocadherin 18
100022076	HES6	0.00164037	0.00052719	up	6.63107	6.63107	2.72924	8.28067	7.84939	6.98447	7.26268	5.87294	10.1725	9.92413	9.57803	10.2424	chr2	hes family bHLH transcription factor 6
100015237	SYN2	0.00555612	0.00239956	up	6.62608	6.62608	2.72816	4.2042	4.22299	2.70713	3.34617	2.22305	6.90625	4.71099	5.9915	6.66672	chr6	synapsin II
100031954	ATP6V1C2	0.03218	0.0191512	up	6.60979	6.60979	2.7246	4.81985	3.92115	3.82742	0.0147498	3.11805	5.78163	5.69555	5.75746	6.22477	chr1	ATPase H+ transporting V1 subunit C2
100030226	RASSF10	0.00165343	0.000532893	up	6.57954	6.57954	2.71799	5.7067	7.97357	6.67542	6.3546	6.18414	8.99393	9.769	8.76998	9.65458	chr5	Ras association domain family member 10
100617435	ADORA2B	0.000366717	7.69976e-05	up	6.56471	6.56471	2.71473	6.37928	7.02195	6.21699	6.5066	5.81849	8.33985	9.17921	8.99621	9.89831	chr2	adenosine A2b receptor
100019579	S100A14	0.000425904	9.39198e-05	up	6.55383	6.55383	2.71234	5.81985	5.50611	5.31285	5.94549	4.87294	7.84743	7.89127	7.85145	9.225	chr2	S100 calcium binding protein A14
100011403	GLI2	0.0102222	0.00498972	up	6.54728	6.54728	2.7109	8.24718	6.73661	5.761	6.04266	4.54432	9.23475	9.3737	8.62717	8.67337	chr4	GLI family zinc finger 2
103092242	ACAP3	0.00026974	5.16126e-05	up	6.54218	6.54218	2.70977	7.59059	7.78218	6.12009	7.28154	7.10606	9.81739	10.0078	9.6587	10.0596	chr4	ArfGAP with coiled-coil, ankyrin repeat and PH domains 3
100015505	NCKAP5	0.000927007	0.000259494	up	6.53333	6.53333	2.70782	6.87936	6.00861	6.41239	6.243	5.07225	8.5451	9.68603	8.30343	8.78919	chr4	NCK associated protein 5
100016648	LOC100016648	0.0124586	0.00629272	up	6.52872	6.52872	2.7068	4.43047	4.62741	4.03323	3.71519	1.11805	6.08765	6.18235	6.02798	6.86871	chr4	sodium channel protein type 9 subunit alpha
100029580	ZDHHC24	0.0154945	0.00812995	up	6.52815	6.52815	2.70668	7.81224	7.79346	4.76853	8.67117	7.97914	9.75034	10.254	9.99909	10.4429	chr8	zinc finger DHHC-type containing 24
100617555	CENPV	0.000303587	5.99666e-05	up	6.52647	6.52647	2.7063	10.7275	11.2985	10.4408	9.90767	9.61682	13.1162	12.8991	13.1182	13.2848	chr2	centromere protein V
100010552	LOC100010552	0.00457279	0.0018939	up	6.52416	6.52416	2.70579	5.22548	6.153	6.94024	4.5066	6.66311	8.10158	8.44921	8.26414	9.59899	chr4	sugar phosphate exchanger 2-like
100015064	TIAM1	0.000621278	0.000154746	up	6.51147	6.51147	2.70298	7.75732	6.70105	6.88675	6.55843	5.61956	9.66238	9.23575	9.4381	9.29419	chr4	TIAM Rac1 associated GEF 1
103094973	LOC103094973	0.00445724	0.00183425	up	6.48401	6.48401	2.69689	4.5354	3.95862	1.76853	4.47418	3.81849	6.51821	6.79373	6.25475	6.06503	chr6	protein PTHB1-like
100030767	CCDC34	0.0132117	0.00674391	up	6.47701	6.47701	2.69533	7.30528	7.70526	7.61402	4.87273	4.87294	9.10816	8.95495	9.31322	9.30117	chr5	coiled-coil domain containing 34
103106025	IER5	0.000132254	2.02445e-05	up	6.46669	6.46669	2.69303	7.92066	8.44058	7.41719	8.79775	7.95221	10.7519	10.74	10.5368	11.1662	chr2	immediate early response 5
100029852	FGFR1	3.72309e-05	3.84737e-06	up	6.45346	6.45346	2.69007	11.0597	11.0477	10.9453	10.5996	10.1266	13.0988	13.7093	13.4587	13.5166	chr1	fibroblast growth factor receptor 1
103098208	LOC103098208	0.00461926	0.00191753	up	6.43871	6.43871	2.68677	2.89385	1.25818	2.4315	4.33668	2.70302	5.97512	5.11956	5.00249	5.54851	chr3	uncharacterized LOC103098208
100019222	PRSS53	0.0016473	0.00053047	up	6.42762	6.42762	2.68429	4.34803	3.27907	3.66738	3.01475	5.07662	5.99651	6.42142	6.63697	7.19092	chr6	serine protease 53
100021638	LOC100021638	4.58325e-05	5.03217e-06	up	6.38094	6.38094	2.67377	7.69087	7.93414	8.01962	7.38979	7.34687	10.5767	9.73584	10.4977	10.5899	chr8	isopentenyl-diphosphate Delta-isomerase 1
100017714	DHCR7	0.0046957	0.0019636	up	6.37794	6.37794	2.67309	5.9365	5.28793	3.4315	6.47418	5.16202	8.09098	7.60771	7.93267	8.0947	chr5	7-dehydrocholesterol reductase
100013164	ADCY2	0.0122078	0.00614607	up	6.36789	6.36789	2.67082	6.64626	4.31707	3.82454	3.8221	3.81849	7.33682	6.09375	7.01102	8.18445	chr3	adenylate cyclase 2
503513	LDHA	0.00214805	0.000738073	up	6.36269	6.36269	2.66964	12.4187	11.3133	10.7784	11.0533	9.74832	13.841	13.4241	13.6482	14.0149	chr5	lactate dehydrogenase A
100013603	KIF21B	0.024355	0.013835	up	6.34912	6.34912	2.66656	9.02096	6.45458	6.16656	6.05914	4.40346	9.45456	9.35357	8.62203	8.91983	chr2	kinesin family member 21B
100014751	FBL	4.64963e-05	5.16765e-06	up	6.34237	6.34237	2.66502	10.2362	10.0628	9.43327	9.3951	9.29298	12.5354	12.1436	12.5307	12.1866	chr4	fibrillarin
100018150	CDC25A	0.0235679	0.0133175	up	6.32249	6.32249	2.66049	8.80746	9.16119	9.4563	5.96895	6.47561	11.1128	10.5971	10.8288	9.99895	chr6	cell division cycle 25A
100016361	PTPRZ1	0.00624093	0.00276984	up	6.32031	6.32031	2.65999	6.40847	6.52939	4.68978	5.19466	3.58837	7.88781	7.9068	8.10223	7.87168	chr8	protein tyrosine phosphatase receptor type Z1
100028517	LENG1	0.00814355	0.00379992	up	6.31673	6.31673	2.65918	5.22728	5.22781	2.643	5.74267	5.73276	7.40531	7.45984	7.58884	7.84155	chr4	leukocyte receptor cluster member 1
100023596	SLC9A3R1	0.000119157	1.77224e-05	up	6.30387	6.30387	2.65624	8.12036	7.8217	7.09346	8.33668	7.34687	10.0858	10.4974	10.3749	10.6421	chr2	SLC9A3 regulator 1
100027003	NR5A2	0.00309663	0.0011699	up	6.2853	6.2853	2.65198	3.82491	5.25818	5.82019	6.25315	5.51037	7.17912	8.11386	8.01144	8.63695	chr2	nuclear receptor subfamily 5 group A member 2
100014921	CLDN9	0.00462909	0.00192686	up	6.26328	6.26328	2.64692	5.01818	2.99515	3.70713	2.71519	3.55546	4.98512	6.6092	6.63607	6.75017	chr6	claudin 9
100617535	L3MBTL2	0.00559544	0.00242025	up	6.25219	6.25219	2.64436	8.9164	8.89714	6.17225	8.82775	8.67427	10.8236	11.0922	11.0066	10.8452	chr8	L3MBTL histone methyl-lysine binding protein 2
100018889	PPP1R35	0.00051803	0.000121793	up	6.24616	6.24616	2.64297	5.27237	5.82297	5.51448	5.14403	4.64162	7.14963	7.76928	7.96455	8.80479	chr2	protein phosphatase 1 regulatory subunit 35
103096631	LOC103096631	0.00577833	0.00251474	up	6.24587	6.24587	2.6429	4.13264	2.37366	2.5055	5.11629	3.64162	6.7565	6.06466	5.75209	6.21412	chr2	collagen alpha-1(III) chain-like
103105821	CCER2	0.000918296	0.000255876	up	6.23858	6.23858	2.64122	4.08471	3.45691	3.99049	2.3311	3.50637	5.97929	5.77075	5.84109	6.86941	chr4	coiled-coil glutamate rich protein 2
100012810	KCNK6	0.00211301	0.000724169	up	6.2343	6.2343	2.64023	5.84991	5.90684	4.27103	6.14403	4.28798	7.90409	7.48991	8.27209	8.06266	chr4	potassium two pore domain channel subfamily K member 6
100029459	CDC45	0.0417111	0.025998	up	6.23315	6.23315	2.63996	7.37965	7.39774	6.86636	4.01475	3.43998	8.58022	8.246	8.57727	8.43514	chr3	cell division cycle 45
103099791	LOC103099791	0.0113432	0.0056398	up	6.21419	6.21419	2.63557	4.10798	3.977	1.76853	1.01475	3.11805	5.84848	5.2505	5.53735	5.09499	chr6	uncharacterized LOC103099791
100030847	SOGA3	0.00977599	0.0047288	up	6.20349	6.20349	2.63308	5.80459	3.60396	2.35349	4.40707	4.73276	7.47616	6.67326	6.53349	6.5709	chr2	SOGA family member 3
100013103	GREB1L	0.000412311	8.97472e-05	up	6.20282	6.20282	2.63293	8.0487	7.64189	7.97961	7.41563	6.85952	10.6171	10.3526	10.5636	9.35469	chr3	GREB1 like retinoic acid receptor coactivator
100029827	NT5DC1	0.0484407	0.0309977	up	6.19673	6.19673	2.63151	7.97451	7.35214	7.18919	4.65861	3.28798	8.74156	8.72	8.61784	8.81658	chr2	5'-nucleotidase domain containing 1
100027111	SIX4	0.00611954	0.00270476	up	6.19351	6.19351	2.63076	8.45538	7.4513	7.30251	5.40707	6.09533	9.39303	9.37481	9.703	9.82147	chr1	SIX homeobox 4
100023864	CDC42EP4	3.92938e-05	4.14588e-06	up	6.19081	6.19081	2.63013	9.68914	9.35797	9.02487	9.35051	8.61724	11.7072	11.945	11.6016	12.0984	chr2	CDC42 effector protein 4
100032318	LRATD2	0.00330586	0.00126798	up	6.18224	6.18224	2.62813	8.85548	7.53431	7.24696	9.01602	6.74741	9.9752	10.4265	10.7749	10.8561	chr3	LRAT domain containing 2
100011924	SKAP2	0.000233361	4.2736e-05	up	6.17163	6.17163	2.62565	7.62278	8.05476	7.82005	9.00581	8.36123	10.2735	11.0909	10.8281	11.0018	chr8	src kinase associated phosphoprotein 2
100020398	RAP2B	3.9719e-05	4.20421e-06	up	6.16967	6.16967	2.62519	9.40334	9.489	9.03375	9.14145	8.48947	12.0773	11.661	11.7281	11.48	chr7	RAP2B, member of RAS oncogene family
100025832	AMER3	0.00236039	0.000828973	up	6.16886	6.16886	2.625	5.10383	4.31707	4.76853	5.70125	6.35327	7.92182	8.02842	6.95709	8.58785	chr4	APC membrane recruitment protein 3
100010853	MEX3B	0.0267826	0.0154938	up	6.15554	6.15554	2.62189	8.89596	8.16707	7.89093	6.14403	4.81849	10.3935	9.68706	9.80959	9.33058	chr1	mex-3 RNA binding family member B
100011266	SYNGR3	0.0136139	0.00698063	up	6.11549	6.11549	2.61247	4.37928	4.34564	2.35349	3.59971	1.11805	5.33277	5.70068	5.83633	6.21704	chr6	synaptogyrin 3
100012870	TMEM267	1.21778e-05	9.39487e-07	up	6.10287	6.10287	2.60949	6.86059	6.38402	6.8382	6.48042	6.77765	8.8771	9.60473	9.13807	9.49076	chr3	transmembrane protein 267
100618166	ZNF710	0.000451255	0.000101322	up	6.08596	6.08596	2.60549	9.0509	8.31888	7.36348	8.85395	7.88624	10.9922	10.7385	10.7845	11.0855	chr1	zinc finger protein 710
100022751	DHX33	0.0089915	0.00428222	up	6.08145	6.08145	2.60442	8.474	8.27592	5.47819	8.67949	7.66495	10.3253	10.2125	10.3791	10.3588	chr7	DEAH-box helicase 33
100028056	AGPAT4	0.000566542	0.000137542	up	6.07967	6.07967	2.60399	8.5708	8.17306	8.29405	7.80265	6.76911	10.367	10.7233	10.2225	10.791	chr2	1-acylglycerol-3-phosphate O-acyltransferase 4
100033068	AMPD2	0.00193932	0.000651542	up	6.07492	6.07492	2.60286	9.13295	9.35458	7.64018	7.98821	7.37544	10.5744	10.834	10.7972	11.399	chr2	adenosine monophosphate deaminase 2
100009975	SOX5	0.00462592	0.00192392	up	6.07167	6.07167	2.60209	6.05815	4.44186	5.03563	5.00579	3.62977	8.35028	7.55748	7.44906	6.38851	chr8	SRY-box transcription factor 5
100016110	ANKLE1	0.0222051	0.0124465	up	6.07035	6.07035	2.60178	6.15689	6.55586	6.6593	3.71519	3.43998	7.53567	8.1247	8.22221	7.74632	chr3	ankyrin repeat and LEM domain containing 1
100031227	SEPTIN9	0.000673517	0.000171875	up	6.06984	6.06984	2.60166	10.7399	10.0698	9.85909	9.47008	8.6803	12.4424	12.3585	12.2361	12.425	chr2	septin 9
100029377	SNRPG	0.000752405	0.000199001	up	6.06927	6.06927	2.60152	8.46769	8.58611	8.51896	7.31853	7.35561	11.0474	10.0003	11.0401	10.5158	chr1	small nuclear ribonucleoprotein polypeptide G
100018914	MKX	0.00512489	0.00217994	up	6.06119	6.06119	2.5996	5.12036	4.90204	3.82742	5.2242	2.92541	7.10145	6.01575	7.34088	7.53988	chr8	mohawk homeobox
100026774	NSG2	0.000111622	1.6223e-05	up	6.05275	6.05275	2.59759	6.30907	5.84781	6.03657	5.73813	6.12068	8.51745	8.30921	8.17549	9.43003	chr1	neuronal vesicle trafficking associated 2
100616962	LOC100616962	0.0114394	0.00569566	up	6.05272	6.05272	2.59758	8.70492	9.14052	7.20879	6.09611	6.41277	10.2878	9.74888	10.317	10.0872	chr4	DNA ligase 1-like
100025484	RCN2	4.4623e-05	4.87297e-06	up	6.05124	6.05124	2.59723	9.45884	9.05253	8.88915	8.28621	8.56926	11.3528	11.4631	11.449	11.5288	chr1	reticulocalbin 2
100014436	SHISA4	0.000353022	7.32028e-05	up	6.04273	6.04273	2.5952	5.69294	7.01307	6.24966	6.92164	6.91247	8.62186	9.54608	9.06843	9.37626	chr2	shisa family member 4
100026944	TRIM62	0.00249875	0.00089316	up	6.04222	6.04222	2.59508	6.73381	5.51871	4.643	5.2242	4.20552	7.58217	8.14554	7.72286	7.98994	chr4	tripartite motif containing 62
100022100	PLTP	0.0011393	0.000334416	up	6.04029	6.04029	2.59462	7.68794	6.87537	6.46467	7.73162	7.8518	8.92465	10.1293	10.3833	10.2304	chr1	phospholipid transfer protein
100018705	LOC100018705	0.000319369	6.41209e-05	up	6.03444	6.03444	2.59322	3.05735	3.42811	2.88401	1.92164	2.57749	5.44578	5.04261	5.10048	5.87888	chr2	histone H1.4-like
100013473	LOC100013473	0.000373188	7.87752e-05	up	6.03284	6.03284	2.59284	9.3595	8.45853	8.01988	8.40993	8.05861	11.0983	10.4143	11.1478	11.5561	chr3	glyceraldehyde-3-phosphate dehydrogenase-like
100017417	CMSS1	0.000652902	0.00016502	up	6.01755	6.01755	2.58918	5.77139	5.68445	5.21332	6.61127	6.84597	8.6338	8.78081	8.96251	8.08071	chr4	cms1 ribosomal small subunit homolog
100031888	PRELID1	0.000192873	3.28217e-05	up	6.00106	6.00106	2.58522	9.49337	8.78544	8.12755	8.50058	8.14042	11.0335	11.0623	11.1846	11.4984	chr1	PRELI domain containing 1
100019017	STAG3	0.00579723	0.00252664	up	5.9976	5.9976	2.58438	4.7176	4.28793	4.57589	2.59971	2.43998	6.66944	6.23572	6.63317	5.6961	chr2	stromal antigen 3
100009741	LRRC75A	0.0320881	0.0190878	up	5.97717	5.97717	2.57946	4.70943	4.55586	1.5055	5.33668	2.43998	6.01486	5.47769	6.48636	7.1769	chr2	leucine rich repeat containing 75A
100618049	SNRNP70	1.30884e-05	1.02439e-06	up	5.97545	5.97545	2.57905	10.3578	10.0308	9.54701	10.267	10.4447	12.6405	12.7165	12.7219	12.7552	chr4	small nuclear ribonucleoprotein U1 subunit 70
100011432	SPRY2	7.75121e-05	9.998e-06	up	5.96548	5.96548	2.57664	9.21939	9.22204	8.22796	8.96458	8.33722	11.4331	11.5018	11.1434	11.4052	chr7	sprouty RTK signaling antagonist 2
100012239	TPT1	0.000105342	1.50173e-05	up	5.94062	5.94062	2.57061	9.86747	10.1345	10.1111	8.95237	9.5826	12.1725	12.1103	12.2904	12.6276	chr7	tumor protein, translationally-controlled 1
100029617	ANKRD44	7.66001e-05	9.818e-06	up	5.91938	5.91938	2.56545	7.32838	6.8428	6.8689	7.12844	6.11783	9.67346	9.44066	9.43089	9.14586	chr4	ankyrin repeat domain 44
100033099	KCNA3	0.00105283	0.00030246	up	5.90931	5.90931	2.56299	2.70943	2.37366	3.35349	3.71519	1.70302	5.49443	5.46762	4.97886	5.39488	chr2	potassium voltage-gated channel subfamily A member 3
107650212	LOC107650212	0.000187635	3.17304e-05	up	5.90742	5.90742	2.56253	6.34046	5.86715	5.45098	5.01475	5.71648	7.70173	8.52298	8.41033	8.32692	chr8	uncharacterized LOC107650212
100618579	FAM183A	4.7535e-05	5.3089e-06	up	5.90319	5.90319	2.56149	4.21297	3.46499	3.99951	3.25967	4.23878	6.28899	6.45898	6.36739	6.47135	chr2	family with sequence similarity 183 member A
100029873	RAC3	0.00299092	0.00111616	up	5.89908	5.89908	2.56049	6.92634	6.83262	5.87705	5.18467	4.75216	8.38328	8.02848	8.66413	8.82435	chr2	Rac family small GTPase 3
100032601	TRIL	0.000275177	5.29143e-05	up	5.89862	5.89862	2.56038	8.88798	8.60659	7.73553	8.81565	7.61084	10.817	11.1513	10.866	10.7324	chr8	TLR4 interactor with leucine rich repeats
100012345	MGAT3	0.00309802	0.00117064	up	5.89623	5.89623	2.55979	9.27664	7.17605	6.59296	7.89127	7.56376	10.2935	10.2485	9.98518	10.5125	chr8	beta-1,4-mannosyl-glycoprotein 4-beta-N-acetylglucosaminyltransferase
103102560	GCFC2	0.00143817	0.000445643	up	5.89536	5.89536	2.55958	7.08614	7.01835	5.20506	7.3546	6.36598	8.99964	9.28798	9.30003	9.07477	chr1	GC-rich sequence DNA-binding factor 2
100022863	FAIM2	0.0460247	0.0291144	up	5.88641	5.88641	2.55739	4.25	4.22781	1.99092	5.62946	1.11805	6.69488	5.82073	5.1575	6.32942	chr8	Fas apoptotic inhibitory molecule 2
103104056	TOMM7	0.00461798	0.00191638	up	5.88555	5.88555	2.55718	7.18074	7.57409	5.22796	8.12849	7.16245	9.50046	9.39435	9.63942	9.91346	chr8	translocase of outer mitochondrial membrane 7
100013702	SLC7A3	0.00988019	0.00478858	up	5.88462	5.88462	2.55695	6.75779	5.95862	5.89781	4.10221	4.51037	7.2501	7.96419	7.64557	9.14938	chrX	solute carrier family 7 member 3
100023896	CACNA1B	0.000280023	5.41582e-05	up	5.86284	5.86284	2.5516	4.9248	3.89239	4.35349	4.18467	4.99252	7.07805	6.89161	6.48216	7.63288	chr1	calcium voltage-gated channel subunit alpha1 B
100010878	ME2	7.79604e-05	1.00664e-05	up	5.85905	5.85905	2.55067	8.36766	7.57469	7.54112	7.31853	7.237	10.4317	10.0564	10.2657	9.88008	chr3	malic enzyme 2
100018752	SRCIN1	0.000528952	0.000125552	up	5.8493	5.8493	2.54826	5.67626	4.69559	3.96493	4.87273	4.54432	6.78127	7.48185	7.19256	7.74043	chr2	SRC kinase signaling inhibitor 1
100012106	LOC100012106	0.0178097	0.00958516	up	5.84622	5.84622	2.5475	5.36548	4.71761	2.88401	2.01475	2.70302	6.31684	5.88804	5.47344	6.65959	chr2	histone H2B type 2-E-like
100015841	DRP2	0.00462036	0.00191908	up	5.84067	5.84067	2.54613	3.37928	2.42811	1.643	3.18467	4.11805	5.4018	5.29418	4.86454	6.42651	chrX	dystrophin related protein 2
100029173	ELFN1	0.00157094	0.000499485	up	5.82737	5.82737	2.54285	6.99819	5.55688	5.52342	5.47418	5.86848	8.4745	8.46719	7.52671	9.23991	chr6	extracellular leucine rich repeat and fibronectin type III domain containing 1
103104323	LOC103104323	0.000850145	0.000232981	up	5.81469	5.81469	2.5397	3.57193	2.58011	3.18357	2.8221	1.70302	5.79726	5.10595	5.43859	4.9056	chr3	uncharacterized LOC103104323
100023797	PIF1	0.0100184	0.0048746	up	5.8069	5.8069	2.53777	8.28227	7.23377	7.42635	4.98438	6.59783	8.86596	9.18428	9.94426	9.77625	chr1	PIF1 5'-to-3' DNA helicase
100619220	INCENP	0.0197456	0.0108267	up	5.80202	5.80202	2.53656	10.189	10.2632	8.45701	7.49301	6.98622	11.4162	10.7907	11.3425	11.3076	chr5	inner centromere protein
100030686	GAS2L1	0.000967638	0.000272998	up	5.80068	5.80068	2.53622	6.0934	5.5312	5.16466	7.1074	6.22658	8.12659	8.50723	8.63835	8.97131	chr3	growth arrest specific 2 like 1
100030565	VPS51	0.0137406	0.00705625	up	5.79487	5.79487	2.53478	8.46067	7.98496	5.37339	8.85149	8.32475	10.1738	10.3989	10.1837	10.579	chr8	VPS51 subunit of GARP complex
103093177	LOC103093177	0.00203849	0.000691437	up	5.78154	5.78154	2.53145	5.90821	4.34564	3.70713	4.40707	3.92541	6.61645	6.93323	6.86282	7.54808	chr3	uncharacterized LOC103093177
100030726	UBASH3B	0.0208167	0.0115326	up	5.77745	5.77745	2.53043	9.3046	7.16907	6.14935	6.33668	5.24734	9.49427	9.09712	9.37669	9.5193	chr4	ubiquitin associated and SH3 domain containing B
100026035	DNAJC1	0.000451405	0.000101654	up	5.76541	5.76541	2.52742	7.72776	7.2424	6.59883	8.17679	7.94142	9.7978	10.5085	9.86426	10.0889	chr8	DnaJ heat shock protein family (Hsp40) member C1
100020293	LOC100020293	0.00199925	0.000676092	up	5.76285	5.76285	2.52678	6.21	5.98156	4.79828	7.18467	6.81154	8.64148	8.87659	8.61862	8.75929	chr2	arf-GAP with GTPase, ANK repeat and PH domain-containing protein 1
100020461	AACS	4.57343e-05	5.01781e-06	up	5.75138	5.75138	2.52391	8.83634	8.18062	8.19879	8.2315	8.42639	11.2106	10.3111	11.0171	11.0557	chr3	acetoacetyl-CoA synthetase
100029715	TKTL1	0.00436853	0.00178885	up	5.7473	5.7473	2.52288	9.40079	8.4782	8.22115	7.21851	6.77864	10.8886	10.0725	10.6538	10.5544	chrX	transketolase like 1
100014822	HS1BP3	0.00500518	0.00212155	up	5.74628	5.74628	2.52263	7.46229	6.58011	4.95836	7.63863	7.29796	9.55489	9.02249	9.39201	9.27101	chr1	HCLS1 binding protein 3
100017761	HSP90AA1	0.000204135	3.56247e-05	up	5.74124	5.74124	2.52136	10.6728	10.3858	10.555	10.2025	10.1112	13.5968	12.247	13.241	12.5425	chr1	heat shock protein 90 alpha family class A member 1
100617174	ST6GAL1	6.82605e-05	8.48279e-06	up	5.73988	5.73988	2.52102	7.83183	7.07836	7.01329	7.667	7.19487	10.2214	9.90784	9.98999	9.39311	chr2	ST6 beta-galactoside alpha-2,6-sialyltransferase 1
100618839	PGD	0.000341895	7.00846e-05	up	5.73405	5.73405	2.51955	9.96619	9.07281	8.23935	9.25204	8.82151	11.7587	11.4299	11.7168	11.4543	chr4	phosphogluconate dehydrogenase
100018387	KATNAL2	0.00090289	0.00025074	up	5.72856	5.72856	2.51817	3.63082	2.92115	2.88401	2.33668	3.70302	4.80043	5.58567	6.30108	5.76605	chr3	katanin catalytic subunit A1 like 2
100031606	SCG5	0.00130956	0.000396741	up	5.72249	5.72249	2.51664	4.2042	4.76068	4.29126	5.64411	3.70302	6.96231	6.45044	7.11156	7.62487	chr1	secretogranin V
100012956	HMGCS1	0.00054343	0.000130195	up	5.71605	5.71605	2.51502	9.48492	8.86797	9.19106	8.96248	8.76911	12.13	10.4728	11.9403	11.7374	chr3	3-hydroxy-3-methylglutaryl-CoA synthase 1
100010294	GPR157	0.00763263	0.00351594	up	5.71569	5.71569	2.51493	3.41992	3.06554	1.18357	4.33668	3.81849	5.93844	5.74036	5.45059	5.58968	chr4	G protein-coupled receptor 157
100011167	MOGAT2	0.000559741	0.000135628	up	5.70217	5.70217	2.51151	4.77356	4.37366	4.13776	3.59971	3.28798	5.96656	7.02116	6.74901	6.44745	chr4	monoacylglycerol O-acyltransferase 2
100012547	CILP2	0.0054451	0.00234496	up	5.69104	5.69104	2.50869	4.67066	3.84314	4.22796	2.59971	3.28798	4.93525	6.87658	6.27431	6.85219	chr3	cartilage intermediate layer protein 2
100014151	LOC100014151	0.000242661	4.49329e-05	up	5.6906	5.6906	2.50858	3.69573	3.8025	4.22796	4.47418	2.92541	6.32921	6.33896	6.17964	6.48714	chr5	mitochondrial sodium/hydrogen exchanger 9B2
100015790	APBA2	0.00113486	0.000332957	up	5.68603	5.68603	2.50742	6.39728	5.18783	4.39186	6.07003	5.20552	8.11724	7.8437	7.71166	8.15909	chr1	amyloid beta precursor protein binding family A member 2
100017398	LOC100017398	0.0115683	0.00577393	up	5.67976	5.67976	2.50583	3.15689	5.01307	3.643	5.3723	5.4579	6.07454	7.09554	6.68042	8.28735	chr6	histone H2A type 2-B-like
100031328	LOC100031328	0.00625086	0.0027755	up	5.6745	5.6745	2.50449	6.69476	5.12443	5.5323	4.89739	3.70302	7.14483	7.4226	8.07264	8.13941	chr6	dedicator of cytokinesis protein 3-like
100017040	SCYL1	0.0134385	0.00688066	up	5.66616	5.66616	2.50237	8.73314	8.21581	5.69136	9.01249	8.77581	10.4579	10.49	10.6008	10.8037	chr8	SCY1 like pseudokinase 1
103100348	LOC103100348	0.000742582	0.000195597	up	5.64723	5.64723	2.49754	3.15689	2.25818	2.76853	2.01475	1.70302	5.48515	4.32733	5.17409	4.52469	chr3	uncharacterized LOC103100348
100012526	LOC100012526	0.00813409	0.0037933	up	5.64613	5.64613	2.49726	9.59666	7.41165	7.61667	6.60471	7.26033	10.7279	10.6255	9.68235	9.74532	chrX	neuronal migration protein doublecortin-like
100018836	PORCN	0.00121249	0.00036141	up	5.6283	5.6283	2.4927	7.51105	6.91767	5.49303	6.2184	6.17677	8.50289	8.93465	9.17198	9.21481	chrX	porcupine O-acyltransferase
100017236	LOC100017236	0.00660855	0.00296349	up	5.6209	5.6209	2.4908	4.97792	5.36671	3.09046	3.33668	5.47561	6.66094	6.85119	7.29102	6.95795	chr8	poly(U)-specific endoribonuclease-like
100016051	GRB7	0.01457	0.00757918	up	5.62077	5.62077	2.49077	4.00489	1.84314	2.55809	1.59971	4.20552	4.73757	4.55008	5.86461	6.17989	chr2	growth factor receptor bound protein 7
103101060	LOC103101060	0.00144827	0.000450166	up	5.61178	5.61178	2.48846	8.76579	8.96667	6.94525	8.79838	8.59421	10.8586	10.7495	10.8	11.202	chr1	uncharacterized LOC103101060
100018367	MBD1	0.00124401	0.00037283	up	5.6068	5.6068	2.48718	8.52368	8.3355	6.56911	8.20704	8.44369	10.3354	10.5702	10.4779	10.6285	chrX	methyl-CpG binding domain protein 1
103093345	LOC103093345	0.00152388	0.000480283	up	5.59572	5.59572	2.48432	4.10798	2.71761	2.5055	2.59971	4.16245	5.68332	5.42929	5.84898	5.85029	chr2	DNA (cytosine-5)-methyltransferase 3A-like
100009858	CASP6	0.000304509	6.03406e-05	up	5.58353	5.58353	2.48118	7.94473	7.60174	8.16513	7.84024	6.62553	9.87539	10.1755	10.0704	10.3454	chr5	caspase 6
100019032	APRT	0.00261156	0.000943231	up	5.58129	5.58129	2.4806	7.50011	7.94655	5.55637	7.60721	6.7888	9.5214	9.73193	9.45975	9.52853	chr1	adenine phosphoribosyltransferase
100027681	NPTX2	0.0407996	0.0253058	up	5.57302	5.57302	2.47846	8.75581	7.2007	6.1948	5.76964	4.11805	8.78466	9.14645	8.05392	9.56	chr6	neuronal pentraxin 2
100017339	OTUB2	0.00915359	0.00437494	up	5.55301	5.55301	2.47327	5.45945	4.45458	4.76853	3.47418	2.43998	7.09776	6.26502	6.87576	6.13192	chr1	OTU deubiquitinase, ubiquitin aldehyde binding 2
100025749	GABRB2	0.0164501	0.00871842	up	5.55251	5.55251	2.47314	7.58392	6.01337	5.37997	5.64265	3.99907	8.28607	8.14874	7.31585	9.03707	chr1	gamma-aminobutyric acid type A receptor subunit beta2
100024367	IER3	0.000243722	4.51523e-05	up	5.5509	5.5509	2.47272	7.16886	7.06124	6.46897	7.60721	7.74011	9.16721	9.66531	9.95081	9.94466	chr2	immediate early response 3
100018457	LOC100018457	0.00295569	0.00109963	up	5.54711	5.54711	2.47174	2.05735	1.67322	3.09046	1.88922	3.92541	4.78	5.35416	4.88049	4.98081	chr4	RNA-binding motif protein, X chromosome-like
100030374	ALDH16A1	0.00399412	0.00160816	up	5.53337	5.53337	2.46816	8.51092	8.29069	6.02906	8.36126	7.72538	10.0347	10.4245	10.1145	10.4327	chr4	aldehyde dehydrogenase 16 family member A1
100032190	ADGRB2	0.00298602	0.00111332	up	5.53322	5.53322	2.46812	5.22387	6.07663	4.8171	6.63484	6.79663	8.42203	8.44732	7.68686	8.95553	chr4	adhesion G protein-coupled receptor B2
100025475	IGSF21	0.0136158	0.00698322	up	5.53121	5.53121	2.46759	4.52302	3.58011	1.5055	3.40707	3.08768	4.73753	6.9433	5.35386	5.71839	chr4	immunoglobin superfamily member 21
100032301	HDAC1	0.000108274	1.56335e-05	up	5.52219	5.52219	2.46524	11.0974	10.5735	10.3136	10.246	9.85276	13.1591	12.6118	13.021	12.7356	chr4	histone deacetylase 1
100619202	TTLL6	0.00466432	0.00194763	up	5.52106	5.52106	2.46495	4.45945	4.27622	4.88401	4.53831	3.57749	5.75034	5.97041	7.6351	7.89232	chr2	tubulin tyrosine ligase like 6
103099164	LOC103099164	0.00145722	0.000453936	up	5.51347	5.51347	2.46296	7.83684	7.13261	7.62846	6.03602	6.51037	9.03833	9.67086	10.0083	9.24979	chr6	uncharacterized LOC103099164
100015110	CHST11	0.00339327	0.00131121	up	5.51019	5.51019	2.4621	6.98809	5.5312	5.06621	6.47418	5.24734	7.7964	8.57804	7.79795	9.12164	chr8	carbohydrate sulfotransferase 11
100011446	SLF1	0.0402386	0.0249	up	5.50579	5.50579	2.46095	7.65626	7.80508	7.70919	5.26268	3.92541	8.69196	8.90753	9.18099	8.9502	chr3	SMC5-SMC6 complex localization factor 1
103094180	LOC103094180	0.000132934	2.03938e-05	up	5.50517	5.50517	2.46079	3.41992	2.37366	3.22796	3.26268	3.11805	5.88961	5.85051	5.14104	5.28381	chr4	uncharacterized LOC103094180
100016144	NLGN2	0.000503454	0.000117333	up	5.50391	5.50391	2.46046	8.06998	7.66	7.15387	6.95932	6.3558	9.93604	9.81321	9.56439	9.48737	chr2	neuroligin 2
100009954	CCDC71L	6.25838e-05	7.62187e-06	up	5.50386	5.50386	2.46044	4.74185	4.62741	4.93846	4.92164	5.32751	7.99423	7.23361	7.25975	6.99968	chr8	coiled-coil domain containing 71 like
100617891	LOC100617891	0.0048487	0.00203713	up	5.50375	5.50375	2.46041	4.27237	3.78174	3.88401	2.59971	3.02494	4.89313	6.02503	5.74028	7.23343	chr1	zinc finger protein ZFP69-like
100023065	CEBPB	0.0364971	0.022238	up	5.50149	5.50149	2.45982	7.00822	6.46763	5.17225	9.36348	8.77627	9.40831	10.2268	9.68057	9.95393	chr1	CCAAT enhancer binding protein beta
100011843	SYT2	0.00299896	0.00112018	up	5.5002	5.5002	2.45948	3.43982	3.10951	4.48552	4.77408	5.0007	7.1608	6.78712	5.80812	6.72961	chr2	synaptotagmin 2
103092914	NFE2L3	0.0320362	0.0190526	up	5.48374	5.48374	2.45516	3.27237	3.88267	0	4.08084	2.70302	5.40882	4.74259	5.39717	5.42317	chr8	nuclear factor, erythroid 2 like 3
100016607	LPAR1	0.000765021	0.000203156	up	5.47943	5.47943	2.45403	9.88889	9.39132	9.0361	8.90501	8.15697	10.9164	11.7005	11.586	11.9158	chr6	lysophosphatidic acid receptor 1
100616798	LOC100616798	0.0158941	0.0083838	up	5.47622	5.47622	2.45318	4.88065	5.01307	1.95998	5.45819	4.74119	6.69893	7.09231	6.80344	6.86051	chr2	uncharacterized LOC100616798
100029497	RPIA	9.06851e-05	1.22571e-05	up	5.4744	5.4744	2.4527	9.64357	9.6194	8.58771	9.46099	9.14118	11.9318	11.4949	11.9726	11.5738	chr1	ribose 5-phosphate isomerase A
100021284	TARS1	3.18563e-07	8.97025e-09	up	5.45081	5.45081	2.44647	10.0429	9.73782	9.74727	9.80169	9.72353	12.1758	12.3421	12.4045	12.1061	chr3	threonyl-tRNA synthetase 1
100013921	SLC6A15	0.043721	0.0274317	up	5.44906	5.44906	2.44601	5.67962	4.69559	6.32312	3.18467	2.11805	6.96617	6.37033	7.66437	6.38401	chr8	solute carrier family 6 member 15
100028759	SFI1	0.0022315	0.000771897	up	5.44861	5.44861	2.44589	6.34782	6.27879	4.39302	6.00343	5.02494	7.576	8.32189	8.28811	8.03597	chr3	SFI1 centrin binding protein
100024465	LOC100024465	8.94307e-05	1.2039e-05	up	5.44677	5.44677	2.4454	9.65461	9.3612	8.52604	9.01417	8.6688	11.5054	11.2846	11.5544	11.6171	chrX	factor VIII intron 22 protein-like
100025920	LOC100025920	0.000150901	2.40409e-05	up	5.44458	5.44458	2.44482	1.83496	2.62741	2.88401	2.71519	2.43998	4.83221	4.45545	5.06786	5.425	chr1	barrier-to-autointegration factor pseudogene
100017301	MEX3D	0.00598553	0.00263369	up	5.43133	5.43133	2.44131	8.10591	7.77257	5.64845	8.3745	6.88624	10.0913	9.6431	9.78659	9.67437	chr3	mex-3 RNA binding family member D
100017542	SNRPF	0.000496465	0.000115332	up	5.42948	5.42948	2.44082	8.49579	8.77242	8.41924	7.60647	7.43998	10.9331	10.0949	10.8539	10.4685	chr8	small nuclear ribonucleoprotein polypeptide F
103095503	LOC103095503	0.00285441	0.00105358	up	5.4208	5.4208	2.4385	4.65088	4.12718	6.15127	5.84342	6.19487	7.6572	8.06666	7.77256	7.83169	chr4	nascent polypeptide-associated complex subunit alpha pseudogene
100013673	RANGAP1	0.00163998	0.000526555	up	5.41255	5.41255	2.43631	9.99658	10.0842	8.5742	8.60504	8.31562	11.5459	11.5641	11.4923	11.6035	chr8	Ran GTPase activating protein 1
497248	TP53	3.03932e-05	2.99024e-06	up	5.40948	5.40948	2.43549	8.15515	8.07794	8.28686	8.85867	8.87433	10.9143	10.9055	10.9878	10.7367	chr2	tumor protein p53
100013257	CCND1	0.00269681	0.000980609	up	5.36175	5.36175	2.4227	9.60645	9.42811	8.41619	10.638	10.5841	12.2419	11.9803	12.4284	11.9786	chr5	cyclin D1
100618965	LOC100618965	0.0020416	0.000693047	up	5.35638	5.35638	2.42126	6.21963	5.70112	4.96493	5.1645	4.07225	7.87344	7.11784	8.07349	7.5182	chr8	nucleosome assembly protein 1-like 1 pseudogene
100019660	LRRTM1	0.000890569	0.00024636	up	5.35577	5.35577	2.42109	4.07018	3.26817	2.33737	2.73357	2.70302	5.52496	4.93036	5.44788	5.87102	chr1	leucine rich repeat transmembrane neuronal 1
100012504	COMTD1	2.60936e-05	2.44539e-06	up	5.35474	5.35474	2.42082	6.14871	5.85478	5.99092	6.44682	6.23669	8.88566	8.76257	8.5005	8.07688	chr1	catechol-O-methyltransferase domain containing 1
100031064	RNF138	5.24902e-06	3.30868e-07	up	5.35346	5.35346	2.42047	8.76326	8.10744	8.29636	8.06177	8.29335	10.7235	10.612	10.8583	10.7058	chr3	ring finger protein 138
100012142	LOC100012142	0.0165653	0.0087918	up	5.35117	5.35117	2.41985	5.48765	5.76068	4.18357	4.53831	2.43998	6.26867	6.95224	7.60181	6.78485	chr7	radial spoke head 1 homolog
100019281	FZD7	0.000474065	0.00010885	up	5.34779	5.34779	2.41894	9.47942	8.98893	8.48621	8.64775	7.79753	11.0583	11.481	10.9777	10.8787	chr7	frizzled class receptor 7
100015979	RAB6B	0.00563026	0.0024396	up	5.34757	5.34757	2.41888	6.2042	6.04608	4.59296	5.38979	3.70302	7.9047	7.33639	7.21826	7.96503	chr4	RAB6B, member RAS oncogene family
100027130	STMN2	0.0265963	0.0153734	up	5.34547	5.34547	2.41832	10.2433	8.10472	7.93176	6.5146	6.72538	10.5989	10.1643	9.57606	10.9498	chr3	stathmin 2
100019908	RNF113A	0.00577821	0.0025143	up	5.34216	5.34216	2.41742	7.35329	7.06339	5.13776	7.86024	7.60187	9.22672	9.69174	9.23558	9.52889	chrX	ring finger protein 113A
100013664	NUDT5	0.000451571	0.000101786	up	5.33611	5.33611	2.41579	8.2707	8.10363	7.93087	6.91763	6.97745	10.1678	10.0761	10.1366	9.84284	chr8	nudix hydrolase 5
100010009	GALE	0.0103366	0.00505611	up	5.32078	5.32078	2.41164	9.57714	8.74997	7.37566	7.03156	6.6179	10.1078	10.3089	10.3319	10.3798	chr4	UDP-galactose-4-epimerase
100016329	NARS1	2.21976e-05	1.99414e-06	up	5.32017	5.32017	2.41147	10.5122	10.0247	10.0954	9.79761	9.99498	12.1625	12.8548	12.62	12.3485	chr3	asparaginyl-tRNA synthetase 1
100028823	SULF1	0.00251032	0.00089934	up	5.30072	5.30072	2.40619	11.3322	9.54372	9.42033	10.3211	9.09023	12.0294	12.3502	12.4985	12.5127	chr3	sulfatase 1
100031920	MTBP	0.0352492	0.0213365	up	5.29254	5.29254	2.40396	6.9867	6.58593	6.87706	3.8221	3.81849	8.21669	7.85183	8.4609	7.55865	chr3	MDM2 binding protein
100013218	RPE	0.000732505	0.00019165	up	5.24981	5.24981	2.39226	7.21886	6.5312	6.49645	5.75622	5.71797	9.13537	8.47327	9.02098	8.31599	chr7	ribulose-5-phosphate-3-epimerase
100013499	GRAMD1C	0.0250736	0.0143419	up	5.24688	5.24688	2.39146	5.81702	2.99515	2.99092	3.01475	1.79613	5.29527	5.83145	6.23779	5.49251	chr4	GRAM domain containing 1C
100021093	LOC100021093	0.0158326	0.00834492	up	5.23863	5.23863	2.38919	3.6676	3.25818	1.35349	3.53458	3.52405	5.48966	4.37655	4.9849	6.97597	chr1	F-actin-uncapping protein RLTPR
103097228	MAST1	0.000186874	3.15852e-05	up	5.23555	5.23555	2.38834	7.13009	6.26193	6.22924	6.33065	6.06642	8.72656	8.2697	9.23544	8.93634	chr3	microtubule associated serine/threonine kinase 1
100011390	FSCN1	0.0228464	0.0128602	up	5.23127	5.23127	2.38716	12.1142	11.2081	10.8141	10.1978	8.18414	13.2672	12.8262	12.5641	12.9057	chr6	fascin actin-bundling protein 1
103105016	LOC103105016	0.0018479	0.000612248	up	5.22682	5.22682	2.38593	2.95044	3.31707	3.12217	3.10221	3.81849	5.34726	4.62389	5.82955	6.79135	chr4	translation initiation factor IF-2-like
100027186	ACBD7	0.00394867	0.00158504	up	5.22082	5.22082	2.38428	5.74929	6.30113	6.10149	4.10221	4.57749	7.51854	7.523	7.86159	8.09927	chr8	acyl-CoA binding domain containing 7
103102093	LPAR6	2.7628e-05	2.6357e-06	up	5.21522	5.21522	2.38273	6.90821	6.26568	6.97473	7.02598	6.92541	8.97848	9.55787	9.07741	9.19716	chr4	lysophosphatidic acid receptor 6
100014160	LHX6	0.000650251	0.000163922	up	5.21324	5.21324	2.38218	6.73381	6.12443	6.97798	7.4316	6.96354	8.5516	9.46354	8.99281	9.90586	chr1	LIM homeobox 6
100020049	C6H9orf40	0.00298788	0.00111422	up	5.21087	5.21087	2.38152	5.99147	6.9861	6.98447	4.87273	5.43998	8.60352	8.34126	8.469	8.33211	chr6	chromosome 6 open reading frame, human C9orf40
107651226	LOC107651226	0.00110563	0.000322192	up	5.20889	5.20889	2.38098	4.00489	3.42811	2.76853	4.59971	2.92541	5.9609	5.74256	6.07782	5.92395	chr2	low-density lipoprotein receptor-related protein 8-like
100032003	HNRNPAB	0.000607432	0.000150189	up	5.20643	5.20643	2.38029	11.8415	11.3647	11.3594	10.8673	10.2589	13.9963	13.2363	13.6587	13.1835	chr1	heterogeneous nuclear ribonucleoprotein A/B
100019043	SLC45A3	0.000659071	0.000166937	up	5.19127	5.19127	2.37609	5.29439	5.73931	4.99092	6.53831	5.47561	7.63798	7.91935	7.77132	8.60653	chr2	solute carrier family 45 member 3
100021731	CECR2	0.00272829	0.000995758	up	5.18712	5.18712	2.37493	8.36504	6.17306	7.40031	7.79611	8.31527	10.3447	9.87175	9.97614	9.747	chr8	cat eye syndrome chromosome region, candidate 2
100024631	PABPN1	1.37899e-06	6.15672e-08	up	5.18698	5.18698	2.37489	9.92663	9.47093	9.50548	9.36189	9.45631	11.8368	11.9078	11.9831	11.9489	chr1	poly(A) binding protein nuclear 1
100031729	NMBR	0.00300943	0.00112573	up	5.18079	5.18079	2.37317	2.41992	0.995147	2.82742	2.01475	3.28798	4.61996	5.26926	4.35414	4.48551	chr2	neuromedin B receptor
100026870	RAB39A	0.00969886	0.00468557	up	5.17342	5.17342	2.37112	4.22728	3.06554	3.04155	1.01475	3.43998	5.73936	5.24523	5.17478	5.15639	chr4	RAB39A, member RAS oncogene family
100016421	FANCI	0.0419425	0.026165	up	5.16316	5.16316	2.36825	8.10652	8.38896	8.56184	5.45268	5.0601	9.23913	9.48674	10.0185	9.18472	chr1	FA complementation group I
100015675	CA10	0.0163091	0.00862708	up	5.15918	5.15918	2.36714	3.05735	2.99515	2.18357	3.18467	0	4.41095	4.39547	4.77	5.02874	chr2	carbonic anhydrase 10
100010141	ARL4C	0.046133	0.0291954	up	5.15581	5.15581	2.3662	10.0248	9.83781	7.96329	8.13887	6.0007	11.8759	10.8162	10.4044	9.94064	chr2	ADP ribosylation factor like GTPase 4C
100031382	BOD1	1.82709e-05	1.56948e-06	up	5.15531	5.15531	2.36606	8.58204	8.8166	8.41719	7.90349	8.29547	10.7122	10.8766	10.6478	10.8395	chr1	biorientation of chromosomes in cell division 1
100019356	NLK	4.23287e-06	2.48148e-07	up	5.14197	5.14197	2.36232	9.78844	9.40376	9.39025	9.61249	9.50032	11.8162	12.2747	11.7788	11.7358	chr2	nemo like kinase
107648919	LOC107648919	0.000195521	3.34206e-05	up	5.14152	5.14152	2.36219	7.06845	7.03549	6.49907	7.5146	7.04754	9.00933	9.77228	9.833	8.96628	chr6	zinc finger protein 398-like
100028470	TSEN34	0.0188304	0.0102387	up	5.14136	5.14136	2.36215	6.70943	6.88754	4.27103	7.73585	7.64944	9.11199	9.08102	8.89953	8.95869	chr4	tRNA splicing endonuclease subunit 34
103092762	LOC103092762	0.00741904	0.00339943	up	5.13259	5.13259	2.35969	5.08289	3.58011	2.5055	5.26268	4.11805	6.54022	6.54656	6.34119	6.45016	chr2	collagen alpha-2(I) chain-like
100011056	LRRC73	0.036911	0.0225517	up	5.12903	5.12903	2.35869	4.45945	6.22781	2.99092	6.68718	6.32751	7.05501	7.56693	7.53684	8.63026	chr2	leucine rich repeat containing 73
107651216	LOC107651216	0.000989596	0.000280804	up	5.12818	5.12818	2.35845	7.3293	7.05649	6.35933	6.7175	7.01892	9.66644	8.4595	10.085	8.80812	chr1	endogenous retrovirus group K member 8 Pol protein-like
103098327	LOC103098327	0.000389779	8.34409e-05	up	5.12296	5.12296	2.35698	6.92375	6.81439	6.61025	6.07636	5.98952	8.13654	9.29137	8.75833	9.17307	chr4	uncharacterized LOC103098327
100010265	XKR7	0.00219647	0.000758286	up	5.12143	5.12143	2.35655	5.52612	3.50611	3.92952	4.33668	4.11805	6.97294	6.31593	6.1114	7.1591	chr1	XK related 7
100026122	INO80B	0.000437666	9.73746e-05	up	5.11545	5.11545	2.35486	9.18641	8.92507	7.69674	8.48738	7.96288	10.8891	10.9215	10.7388	10.6768	chr5	INO80 complex subunit B
103103617	LOC103103617	0.00563661	0.00244274	up	5.11545	5.11545	2.35486	5.13264	5.28793	2.76853	4.26268	3.57749	6.35491	6.59517	6.71292	6.57985	chr8	uncharacterized LOC103103617
100011729	TOR2A	0.00150211	0.000471994	up	5.11279	5.11279	2.35411	7.93958	7.62305	6.38814	6.70824	6.22658	8.94786	9.56825	9.19502	9.61377	chr1	torsin family 2 member A
100027388	LOC100027388	0.0356039	0.0215827	up	5.10936	5.10936	2.35314	7.87552	6.48057	6.85779	6.26899	8.0068	8.46778	9.41576	8.10649	11.8143	chr2	myosin-3
103104016	LOC103104016	0.000607846	0.000150374	up	5.10837	5.10837	2.35286	6.00489	5.58011	6.09046	5.01475	4.57749	7.74278	7.82796	7.55556	8.0993	chr2	uncharacterized LOC103104016
100021940	ITM2C	0.00887889	0.00421714	up	5.10091	5.10091	2.35075	8.92066	8.62499	7.0794	9.85893	8.84541	10.5337	11.1774	10.4053	11.9501	chr2	integral membrane protein 2C
100032776	MPZ	0.0293037	0.0171849	up	5.09671	5.09671	2.34957	5.60755	5.40114	3.09046	6.5846	4.70302	6.21775	8.02904	7.00569	8.45521	chr2	myelin protein zero
100033148	SLC16A1	0.0139741	0.00720879	up	5.09267	5.09267	2.34842	12.8357	12.5271	12.2048	10.5925	10.0294	13.9468	14.5699	13.9153	13.5133	chr2	solute carrier family 16 member 1
100026067	CORO2B	1.87443e-06	9.05548e-08	up	5.07329	5.07329	2.34292	8.16034	7.9129	7.72143	8.22095	7.99457	10.2023	10.337	10.2952	10.5453	chr1	coronin 2B
103098772	LOC103098772	0.000227078	4.11846e-05	up	5.06665	5.06665	2.34103	3.71815	3.59129	4.55106	3.7996	4.46383	6.03634	6.90207	6.35586	6.169	chr3	zinc finger protein 260
100028312	RPS6KA2	0.02042	0.0112672	up	5.06612	5.06612	2.34088	7.40947	6.85795	7.02906	6.50613	4.43998	8.5806	8.70218	7.80996	10.0648	chr2	ribosomal protein S6 kinase A2
100019189	CHST2	0.000562305	0.000136398	up	5.06352	5.06352	2.34014	8.51209	8.18299	7.34847	8.69774	7.60187	10.5849	9.9714	10.25	10.8288	chr7	carbohydrate sulfotransferase 2
100027432	FARSA	9.24718e-05	1.26052e-05	up	5.05889	5.05889	2.33882	9.86504	9.50181	9.14314	9.14864	9.32248	11.2071	12.2203	11.7563	11.7565	chr3	phenylalanyl-tRNA synthetase subunit alpha
100030111	MAP3K11	0.0188853	0.0102739	up	5.05848	5.05848	2.3387	8.70738	8.44223	5.87705	9.58555	8.46899	10.5233	10.3809	10.5424	10.7732	chr8	mitogen-activated protein kinase kinase kinase 11
100012518	LFNG	0.0015948	0.000509238	up	5.05539	5.05539	2.33782	6.00489	6.639	6.00286	7.80865	6.18414	8.9602	9.21251	8.41225	8.87796	chr6	LFNG O-fucosylpeptide 3-beta-N-acetylglucosaminyltransferase
100030547	ZNHIT2	0.020889	0.0115784	up	5.05357	5.05357	2.3373	5.57193	5.09948	2.5055	6.20457	5.20552	7.54824	7.31425	7.0599	7.09642	chr8	zinc finger HIT-type containing 2
100025569	SLC7A1	0.00296549	0.00110386	up	5.04854	5.04854	2.33587	8.53728	8.34653	8.1801	7.74267	6.38484	9.98641	10.5659	10.403	9.74124	chr4	solute carrier family 7 member 1
100033320	AHSA2	0.000883594	0.00024395	up	5.04417	5.04417	2.33462	6.12036	5.98511	5.45035	6.76294	6.24468	8.76144	7.54172	8.97896	8.50712	chr1	activator of HSP90 ATPase homolog 2
103102878	LOC103102878	1.75627e-07	3.81332e-09	up	5.04069	5.04069	2.33362	3.33746	3.31707	3.22796	3.33668	3.02494	5.51637	5.70565	5.52936	5.5784	chr1	uncharacterized LOC103102878
100028822	LRWD1	0.000288126	5.62058e-05	up	5.03741	5.03741	2.33268	8.11698	7.72825	6.71055	7.89602	7.42902	9.71403	10.1934	9.99496	9.73297	chr2	leucine rich repeats and WD repeat domain containing 1
100014732	NR4A2	0.0237845	0.0134657	up	5.03706	5.03706	2.33258	6.12036	4.75003	3.82742	7.40277	4.43998	7.18203	7.61908	8.03746	7.72422	chr4	nuclear receptor subfamily 4 group A member 2
100017639	MMP25	0.000212952	3.77413e-05	up	5.01617	5.01617	2.32659	3.41992	2.76068	2.643	2.01475	2.70302	4.76307	4.90426	5.12441	5.3477	chr6	matrix metallopeptidase 25
100020634	EMX2	0.0179522	0.00967406	up	5.00441	5.00441	2.3232	4.67234	3.73211	4.57359	4.25252	6.15661	8.4733	6.73585	7.18709	5.60629	chr1	empty spiracles homeobox 2
100033279	PAK5	7.13529e-05	8.98084e-06	up	4.9817	4.9817	2.31664	4.35852	3.38746	3.45659	3.47418	3.76191	6.01431	5.70153	6.17945	6.1222	chr1	p21 (RAC1) activated kinase 5
100023969	WSB1	0.00582437	0.00254268	up	4.9666	4.9666	2.31226	12.3502	11.2525	11.0719	9.95946	9.84001	12.8705	13.3395	13.1609	13.4573	chr2	WD repeat and SOCS box containing 1
100031963	RGS14	0.00720201	0.00328142	up	4.95271	4.95271	2.30822	4.83496	4.86304	3.99092	6.80917	5.89941	7.51114	7.39664	7.58265	7.86045	chr1	regulator of G protein signaling 14
100027928	HES5	0.00325647	0.00124598	up	4.95173	4.95173	2.30793	3.41992	3.18629	3.04155	5.08084	3.95936	5.46191	6.59428	5.85557	6.27033	chr4	hes family bHLH transcription factor 5
100022309	GAS2	1.41591e-05	1.13461e-06	up	4.94709	4.94709	2.30658	5.50424	5.86551	5.85599	5.93314	5.44897	8.02614	7.6718	8.07163	8.34304	chr5	growth arrest specific 2
100030824	CCDC40	0.0224359	0.0125972	up	4.90104	4.90104	2.29309	5.04441	3.31707	3.70713	3.18467	1.11805	5.24921	5.71862	5.78103	5.52057	chr2	coiled-coil domain containing 40
100017972	GINS2	0.0416002	0.0259148	up	4.88664	4.88664	2.28884	8.02588	8.94468	8.81626	5.94154	5.33075	9.56702	9.90191	9.75699	9.57674	chr1	GINS complex subunit 2
100027129	LIPH	0.0163767	0.00866619	up	4.88161	4.88161	2.28736	3.25	3.06554	2.99092	2.59971	0.118054	4.4754	4.54611	5.02613	4.72117	chr2	lipase H
100014780	BICDL2	0.00113389	0.00033252	up	4.88076	4.88076	2.2871	3.70943	2.92115	2.88401	2.01475	2.11805	4.80687	4.7988	5.48683	4.97384	chr6	BICD family like cargo adaptor 2
100022095	CHD7	0.00479308	0.00201148	up	4.87978	4.87978	2.28682	9.77282	9.31422	9.91892	8.24989	7.63329	11.4115	11.2265	11.3085	11.1121	chr3	chromodomain helicase DNA binding protein 7
100019062	STYK1	0.0168084	0.00893964	up	4.87706	4.87706	2.28601	4.25	3.42999	3.70713	4.01475	1.11805	4.8926	5.72248	5.84113	5.90378	chr8	serine/threonine/tyrosine kinase 1
100029471	ISLR2	0.00510997	0.00217186	up	4.87324	4.87324	2.28488	6.3972	5.4685	5.00375	4.49588	4.35327	7.6383	6.8578	6.92235	8.29596	chr1	immunoglobulin superfamily containing leucine rich repeat 2
100012400	NTN1	5.0387e-05	5.73683e-06	up	4.87175	4.87175	2.28444	8.61192	9.21147	9.1132	9.63626	9.34788	11.2614	11.4419	11.4563	11.7147	chr2	netrin 1
107649947	BRMS1	0.00214538	0.000736866	up	4.86616	4.86616	2.28278	6.2027	6.09049	4.18357	5.5066	5.24693	8.08352	7.42877	7.62941	7.77366	chr8	BRMS1 transcriptional repressor and anoikis regulator
100028468	PUS1	2.70492e-05	2.56213e-06	up	4.85266	4.85266	2.27878	7.40735	7.45294	6.71495	7.59218	7.37544	9.42327	9.61596	9.76845	9.54171	chr3	pseudouridine synthase 1
100011977	ACLY	0.00298924	0.00111513	up	4.85017	4.85017	2.27804	11.8654	10.6774	10.4108	10.1116	9.54474	13.1494	12.4344	12.9452	12.6712	chr2	ATP citrate lyase
100021603	ST14	0.0259285	0.0149135	up	4.849	4.849	2.27769	7.23299	5.84814	5.41239	4.40707	3.43998	7.0995	7.92926	7.54015	7.61431	chr4	ST14 transmembrane serine protease matriptase
100010744	TAF6L	0.00114663	0.000337266	up	4.84513	4.84513	2.27654	7.13599	7.15605	5.45035	6.807	6.40071	9.13933	9.02749	8.73548	8.56393	chr5	TATA-box binding protein associated factor 6 like
100618219	PBX2	0.00228993	0.000798476	up	4.83951	4.83951	2.27486	12.0835	11.0937	10.688	10.5633	9.79489	13.1608	12.8431	13.2282	13.2461	chr2	PBX homeobox 2
100011224	NONO	0.00377088	0.00149628	up	4.83352	4.83352	2.27307	12.6442	12.5286	12.3269	10.9982	10.6149	14.0962	14.193	14.0834	14.0098	chrX	non-POU domain containing octamer binding
100011908	GGT5	0.00258011	0.000928196	up	4.83081	4.83081	2.27227	8.29985	8.67674	6.77603	8.80917	7.89941	10.5098	10.7698	9.94072	10.2377	chr3	gamma-glutamyltransferase 5
103095994	TOR4A	0.00188686	0.000629618	up	4.82364	4.82364	2.27012	6.49317	6.62638	5.46897	7.20457	6.22658	7.94231	9.23763	8.43474	9.08156	chr1	torsin family 4 member A
100030648	TPD52L1	0.000192213	3.26832e-05	up	4.81994	4.81994	2.26901	6.15087	5.19416	5.4315	5.26268	5.80455	7.36819	7.84421	7.8334	8.30527	chr2	TPD52 like 1
100030083	PCNX3	0.00441055	0.00180935	up	4.8179	4.8179	2.26841	10.9141	10.3447	8.49038	10.517	10.051	12.1061	12.8212	12.2249	12.1752	chr8	pecanex 3
100028531	CNOT3	0.000336668	6.87362e-05	up	4.81757	4.81757	2.26831	9.4988	9.28631	8.04708	9.2429	8.78652	11.2115	11.2281	11.1925	11.3305	chr4	CCR4-NOT transcription complex subunit 3
100019984	GPRIN2	0.0101262	0.00493529	up	4.81524	4.81524	2.26761	7.89295	6.97243	6.44566	5.31853	5.28798	8.76968	8.57102	8.13804	9.12573	chr1	G protein regulated inducer of neurite outgrowth 2
100012719	PSAT1	0.00123128	0.000368265	up	4.81253	4.81253	2.26679	10.4348	10.61	10.8415	9.69774	9.41153	11.7527	12.906	12.6448	12.5602	chr6	phosphoserine aminotransferase 1
100011783	LEF1	0.0327937	0.0196166	up	4.80311	4.80311	2.26397	6.15427	3.977	2.75778	3.59971	2.70302	6.67088	6.47347	6.2916	4.97333	chr5	lymphoid enhancer binding factor 1
100020768	LOC100020768	7.5782e-05	9.67199e-06	up	4.80228	4.80228	2.26372	4.75779	4.14354	4.11431	4.45216	4.24734	6.86125	6.52409	6.96243	6.07922	chr8	histone-arginine methyltransferase CARM1 pseudogene
103099387	LOC103099387	0.00895411	0.00426016	up	4.80018	4.80018	2.26309	7.01244	6.72025	6.02277	4.80917	4.51037	8.20975	8.20719	7.74922	8.14619	chr8	ETS translocation variant 1
100025131	MYCL	0.036366	0.0221335	up	4.7945	4.7945	2.26138	9.21867	9.51039	8.96534	7.31396	5.74741	10.5051	10.4306	10.1863	10.5281	chr4	MYCL proto-oncogene, bHLH transcription factor
100016606	SCN1A	0.01457	0.00757959	up	4.78893	4.78893	2.2597	8.37935	8.43679	9.37818	7.64267	6.75226	9.08627	11.2808	10.4923	10.6508	chr4	sodium voltage-gated channel alpha subunit 1
100021301	MANF	0.00138427	0.000423697	up	4.78417	4.78417	2.25827	9.51209	9.46845	9.06468	8.24357	7.8323	10.9179	11.0811	11.0464	11.2846	chr6	mesencephalic astrocyte derived neurotrophic factor
100012063	KLHL10	0.00346099	0.00134302	up	4.77944	4.77944	2.25684	4.08289	4.4934	3.4315	3.01475	3.11805	5.07996	5.49851	6.11547	6.84589	chr2	kelch like family member 10
100019594	PLS1	0.0440663	0.0276902	up	4.7743	4.7743	2.25529	4.92242	3.5312	4.643	6.08084	6.07225	5.491	6.97365	7.67093	9.08535	chr7	plastin 1
100010481	LOC100010481	0.00840782	0.00395347	up	4.76851	4.76851	2.25354	8.21963	8.52236	6.86305	8.93956	9.74315	10.9705	10.1115	10.8683	10.894	chr7	tubulin alpha-1D chain
103094163	C1H15orf39	0.0191278	0.0104335	up	4.76365	4.76365	2.25207	9.00906	7.38058	5.45035	8.05641	7.07225	9.35906	10.128	9.54702	9.54908	chr1	chromosome 1 open reading frame, human C15orf39
100013756	TFAP4	6.21046e-05	7.52182e-06	up	4.76197	4.76197	2.25156	7.17116	7.01479	7.02584	6.54353	6.28798	9.22854	9.02011	9.22066	8.77156	chr6	transcription factor AP-4
100015070	LRFN4	0.0367702	0.0224443	up	4.75867	4.75867	2.25056	6.30528	6.60593	3.09046	7.09157	5.24734	7.7517	8.00192	7.96539	7.95567	chr8	leucine rich repeat and fibronectin type III domain containing 4
100020579	FAM204A	2.11038e-05	1.87583e-06	up	4.73234	4.73234	2.24255	7.32698	7.50349	7.67338	7.43351	8.15142	9.85758	9.71253	10.0311	9.84	chr1	family with sequence similarity 204 member A
100030700	PCK2	0.021824	0.0121933	up	4.72668	4.72668	2.24083	8.15689	7.39773	6.49645	9.35683	9.35407	9.39329	11.013	10.498	10.6686	chr1	phosphoenolpyruvate carboxykinase 2, mitochondrial
100030515	PPFIA3	0.00807695	0.00376062	up	4.72605	4.72605	2.24063	4.92004	4.64558	2.5055	5.21976	4.20552	6.69444	6.35412	6.24845	6.86263	chr4	PTPRF interacting protein alpha 3
100029575	C2H17orf58	0.0082203	0.00384484	up	4.72299	4.72299	2.2397	2.70943	2.76068	1.76853	4.59971	2.11805	4.86596	5.26369	4.97388	5.02041	chr2	chromosome 2 open reading frame, human C17orf58
100015947	KDM2B	0.000105421	1.50643e-05	up	4.7161	4.7161	2.2376	8.44057	8.35832	7.69073	8.10195	7.62585	10.5782	10.1009	10.5037	9.94161	chr3	lysine demethylase 2B
100024501	NUDCD1	0.000433316	9.60539e-05	up	4.71325	4.71325	2.23672	8.25281	7.84064	7.80562	7.11278	6.80455	9.87372	9.75421	9.95009	9.622	chr3	NudC domain containing 1
100021588	LOC100021588	0.00942687	0.00453114	up	4.70784	4.70784	2.23507	9.14482	9.13981	6.8489	9.30015	9.55892	11.2233	10.6514	11.3297	10.9299	chr5	NHP2-like protein 1
100010455	KLF5	0.0117326	0.00586716	up	4.69916	4.69916	2.2324	7.2071	6.89963	6.44096	5.89473	4.64162	8.23273	7.56881	8.71368	9.28163	chr7	Kruppel like factor 5
100023658	RPS6KL1	0.0103065	0.00503784	up	4.69663	4.69663	2.23163	5.74505	4.63708	4.643	3.18467	3.51037	6.6621	6.21107	6.01282	7.41665	chr1	ribosomal protein S6 kinase like 1
100028187	ADAP1	0.0220269	0.0123287	up	4.6922	4.6922	2.23026	6.95118	5.8758	4.95829	5.44101	3.70302	6.77138	7.31449	7.70404	8.67459	chr6	ArfGAP with dual PH domains 1
100014177	PHLDA3	0.00188553	0.000628938	up	4.68039	4.68039	2.22663	9.80794	9.38101	8.37216	8.39413	8.04879	10.8085	10.7735	11.054	11.4737	chr2	pleckstrin homology like domain family A member 3
100023583	HDGF	1.95998e-05	1.71422e-06	up	4.67882	4.67882	2.22614	11.5693	11.2134	10.9793	10.9415	10.6958	13.3348	13.1949	13.3174	13.3771	chr2	heparin binding growth factor
100617336	LOC100617336	0.000708164	0.000183552	up	4.67738	4.67738	2.2257	6.07866	6.24307	4.76351	6.45216	5.84143	8.09904	8.13588	8.09954	8.07142	chr2	ZZ-type zinc finger-containing protein 3-like
100018431	EGLN2	0.0249349	0.0142473	up	4.6773	4.6773	2.22568	8.64838	7.78174	5.41239	8.73565	8.65915	9.99101	9.94978	10.049	10.3027	chr4	egl-9 family hypoxia inducible factor 2
103093516	LOC103093516	0.00022452	4.04511e-05	up	4.67025	4.67025	2.2235	4.15689	3.37366	2.88401	3.18467	3.11805	5.41743	5.75768	5.32162	5.7711	chr4	ADP-ribosylation factor 1 pseudogene
100029404	PREX1	0.00107351	0.000309788	up	4.66918	4.66918	2.22317	9.34181	8.45287	8.45499	8.62946	7.41267	10.4531	10.8205	10.5355	10.917	chr1	phosphatidylinositol-3,4,5-trisphosphate dependent Rac exchange factor 1
100025905	RBBP4	0.00662688	0.00297495	up	4.6688	4.6688	2.22305	10.8156	10.8905	11.1046	9.21777	8.93059	12.5731	12.1492	12.5406	12.3965	chr4	RB binding protein 4, chromatin remodeling factor
103094721	LOC103094721	0.0293745	0.0172404	up	4.65769	4.65769	2.21962	2.41992	1.84314	0.768531	4.26268	3.92541	4.85695	4.75883	4.54856	5.28988	chr4	uncharacterized LOC103094721
100027282	IER2	0.000824409	0.000224086	up	4.65598	4.65598	2.21908	9.62178	9.56196	8.70419	9.00343	8.61191	11.1382	10.6368	11.5453	11.9586	chr3	immediate early response 2
100024131	MRPS33	0.000197747	3.40536e-05	up	4.65438	4.65438	2.21859	4.87449	5.202	4.99092	5.5066	4.16245	7.24679	6.98227	7.26588	7.16859	chr8	mitochondrial ribosomal protein S33
100015104	SH3RF1	0.00190704	0.000638308	up	4.65159	4.65159	2.21773	8.04279	6.85188	6.55861	7.31853	5.92541	9.18866	9.12262	9.27114	9.04625	chr5	SH3 domain containing ring finger 1
100027541	SPIRE2	0.00445724	0.00183414	up	4.64569	4.64569	2.21589	3.77356	3.06554	1.99092	2.59971	1.70302	4.39144	4.35416	5.35232	5.27186	chr1	spire type actin nucleation factor 2
100032922	ZNF703	0.00362061	0.00142166	up	4.64449	4.64449	2.21552	8.06025	7.06052	6.0529	7.98457	6.67775	9.85951	9.42248	9.23493	9.01395	chr1	zinc finger protein 703
100026788	CHST13	0.0282263	0.0164631	up	4.63865	4.63865	2.2137	6.40877	5.66757	3.31285	7.05367	4.87294	7.54819	7.93584	7.5472	7.67623	chr6	carbohydrate sulfotransferase 13
100018794	JAKMIP1	0.002188	0.000754204	up	4.62983	4.62983	2.21096	4.1305	3.58011	2.76853	4.10221	2.43998	5.82695	5.24344	5.44922	5.9413	chr5	janus kinase and microtubule interacting protein 1
100019011	NALCN	0.00478904	0.00200881	up	4.61426	4.61426	2.2061	5.99147	5.58011	5.2816	5.10221	3.57749	7.39722	6.81318	7.42617	7.61412	chr7	sodium leak channel, non-selective
100025073	CRELD2	0.00318864	0.00121354	up	4.61343	4.61343	2.20584	9.26885	9.04317	7.23858	8.08047	7.64882	10.301	10.468	10.4279	10.6504	chr8	cysteine rich with EGF like domains 2
100028028	L1CAM	0.00334061	0.00128497	up	4.60768	4.60768	2.20404	7.65474	6.92426	5.95744	8.19577	7.14968	9.24623	9.16091	9.20232	9.91221	chrX	L1 cell adhesion molecule
100016658	LOC100016658	0.0387572	0.0238176	up	4.5994	4.5994	2.20145	8.09235	5.84814	4.67542	5.87273	4.02494	7.37163	8.08324	8.05509	8.1067	chr3	protein FAM83H
100020241	FREM1	0.0432541	0.0270947	up	4.59392	4.59392	2.19973	10.7616	8.12536	8.0212	7.42414	10.5958	10.4314	11.3267	11.5419	11.4414	chr6	FRAS1 related extracellular matrix 1
100616764	NCAPH2	0.0151479	0.00792441	up	4.59329	4.59329	2.19953	8.57656	8.99263	7.93233	6.62479	6.10629	9.84039	9.74235	9.91306	9.88839	chr8	non-SMC condensin II complex subunit H2
100021206	NSUN7	0.000556863	0.000134624	up	4.57974	4.57974	2.19526	4.5354	4.28793	4.22796	3.59971	3.11805	5.87976	6.11405	6.10266	6.49983	chr5	NOP2/Sun RNA methyltransferase family member 7
100619048	FOXQ1	0.0125705	0.00636456	up	4.57585	4.57585	2.19404	4.68184	4.14625	5.33568	4.55907	4.46619	5.25071	6.37499	7.62954	8.07214	chr3	forkhead box Q1
100018046	UGCG	0.00168738	0.000545553	up	4.56708	4.56708	2.19127	8.63262	8.41366	8.83103	7.96312	6.98842	10.119	10.4744	10.1366	10.6982	chr6	UDP-glucose ceramide glucosyltransferase
103092979	FDPS	0.000152705	2.43388e-05	up	4.56147	4.56147	2.1895	7.7176	6.92352	6.6593	7.07003	6.92541	9.57003	8.979	9.46919	8.97648	chr2	farnesyl diphosphate synthase
103102895	LOC103102895	0.00555014	0.0023966	up	4.55857	4.55857	2.18858	2.70943	2.25818	2.18357	3.92164	4.02494	5.81635	4.93387	5.36726	4.71506	chr1	uncharacterized LOC103102895
100021459	ZBTB7B	0.0404356	0.0250356	up	4.55777	4.55777	2.18833	7.21	6.11616	4.27103	8.07269	7.79753	8.40114	8.80224	8.8913	9.43256	chr2	zinc finger and BTB domain containing 7B
100018670	SUV39H1	0.0372804	0.022825	up	4.55664	4.55664	2.18797	5.81985	5.9861	5.45035	2.8221	3.11805	6.5184	6.74921	7.14723	6.89423	chrX	suppressor of variegation 3-9 homolog 1
107650858	GCHFR	0.0213606	0.0118789	up	4.55309	4.55309	2.18684	4.57193	4.71761	3.27103	6.44101	6.0007	7.24331	6.40701	7.66463	7.43425	chr1	GTP cyclohydrolase I feedback regulator
100024789	FHDC1	0.00757821	0.00348213	up	4.55117	4.55117	2.18624	5.87075	7.12612	8.16635	8.12527	6.28669	9.50149	9.37582	9.27128	9.0565	chr5	FH2 domain containing 1
100010551	LOC100010551	1.11449e-05	8.42409e-07	up	4.54397	4.54397	2.18395	4.39296	4.39887	4.72376	4.31853	3.97603	6.58154	6.47367	6.38237	6.74635	chr3	zinc finger protein 345-like
100030450	CDH24	0.039455	0.0243214	up	4.5435	4.5435	2.1838	5.65088	5.35972	2.18357	5.33668	4.64162	5.89307	6.71333	6.83719	7.8296	chr1	cadherin 24
100024246	CCDC92	0.00898051	0.00427576	up	4.53831	4.53831	2.18216	4.70943	4.84314	2.88401	5.56934	4.28798	6.39852	6.16002	6.61746	7.38774	chr3	coiled-coil domain containing 92
100018202	COQ8B	0.00120845	0.00035955	up	4.53736	4.53736	2.18185	8.15193	8.05509	6.55374	8.00343	7.99942	9.58949	10.2091	9.79446	10.1452	chr4	coenzyme Q8B
100013478	KIF5C	0.0157619	0.00829697	up	4.53599	4.53599	2.18142	9.8681	8.28422	7.08554	7.03572	8.20016	10.1564	10.1657	9.75133	11.0312	chr4	kinesin family member 5C
100026353	NOP56	0.000618309	0.000153633	up	4.53145	4.53145	2.17997	10.226	10.3772	10.4318	8.99774	9.63572	12.1508	12.1805	12.2649	11.8585	chr5	NOP56 ribonucleoprotein
100012122	GDI1	0.000381478	8.10428e-05	up	4.52888	4.52888	2.17915	10.3688	9.69263	9.13429	9.20704	9.04498	11.5865	11.7048	11.4889	11.8946	chrX	GDP dissociation inhibitor 1
100026854	DRD1	0.0129839	0.00660824	up	4.52511	4.52511	2.17795	6.10175	4.37366	4.67542	5.2242	4.81849	6.39144	6.39935	7.27493	8.80092	chr1	dopamine receptor D1
100619194	PRDM1	2.773e-05	2.64732e-06	up	4.52085	4.52085	2.17659	5.43982	5.77388	6.24966	6.02224	5.58837	8.20253	7.90596	7.96684	7.89022	chr2	PR/SET domain 1
100022530	PLXNA3	0.00156776	0.000497943	up	4.51737	4.51737	2.17548	10.1968	8.78956	8.33205	8.42414	8.80455	11.1625	11.0771	11.1558	10.9442	chrX	plexin A3
100029990	SARS1	0.00010686	1.53642e-05	up	4.51418	4.51418	2.17446	10.3297	10.1874	9.83772	10.3521	10.5307	11.8322	12.812	12.4423	12.6014	chr2	seryl-tRNA synthetase 1
100017749	DCTPP1	0.00334734	0.00128938	up	4.4964	4.4964	2.16877	8.25422	8.98383	7.48735	7.20457	6.98842	10.2772	9.79246	10.2156	9.52455	chr6	dCTP pyrophosphatase 1
100617062	ECE2	0.00396261	0.00159279	up	4.49359	4.49359	2.16787	6.43827	6.04826	4.29209	4.98289	4.95094	7.17127	7.86986	7.48892	7.5114	chr2	endothelin converting enzyme 2
103098920	LOC103098920	0.020386	0.0112442	up	4.48639	4.48639	2.16556	4.15689	3.06554	3.76853	2.01475	1.11805	5.12275	5.53367	4.4342	4.87061	chrX	uncharacterized LOC103098920
100021656	MTMR7	0.000580405	0.000141659	up	4.48372	4.48372	2.1647	3.54574	2.58011	3.2353	3.67055	4.02494	5.6131	5.38204	6.03753	5.27144	chr5	myotubularin related protein 7
100022922	PARD6B	0.00260372	0.000939163	up	4.48155	4.48155	2.164	6.65088	6.49659	6.39302	5.01475	5.07225	8.03627	7.84527	8.38199	8.09444	chr1	par-6 family cell polarity regulator beta
100031767	THBS1	0.0347382	0.0209777	up	4.48028	4.48028	2.16359	11.8932	10.381	10.2303	9.43681	8.18952	11.4342	11.6611	12.6603	13.0034	chr1	thrombospondin 1
103101055	RANBP1	0.0027698	0.00101636	up	4.47874	4.47874	2.16309	11.7664	11.8839	11.535	10.2626	10.2462	13.5259	13.106	13.498	13.0777	chr3	RAN binding protein 1
100029701	MARCKS	0.024741	0.014118	up	4.47589	4.47589	2.16217	12.4336	12.3086	12.1594	10.4608	9.36835	13.7372	13.4485	13.2281	13.6195	chr2	myristoylated alanine rich protein kinase C substrate
100617718	B4GALT2	0.0175985	0.00944405	up	4.47034	4.47034	2.16039	8.47239	8.66459	6.09046	9.33173	8.72723	10.4107	10.3868	10.1821	10.6911	chr2	beta-1,4-galactosyltransferase 2
100019463	CDK8	0.00143633	0.000444895	up	4.46965	4.46965	2.16016	9.66244	8.7899	8.72978	8.0293	7.82093	10.599	10.7218	10.9191	10.8266	chr4	cyclin dependent kinase 8
100012354	DHFR	0.0439222	0.0275669	up	4.4634	4.4634	2.15814	9.18612	9.81828	9.86627	6.53831	7.03094	10.7614	10.2367	10.8929	10.6935	chr3	dihydrofolate reductase
100017399	FBXL14	1.96904e-05	1.72481e-06	up	4.46159	4.46159	2.15756	8.45823	8.37192	7.81656	8.0091	7.85276	10.4727	10.2475	10.2208	10.0961	chr8	F-box and leucine rich repeat protein 14
100032824	ADGRB1	0.00406224	0.00164	up	4.44037	4.44037	2.15068	5.96698	5.26144	5.64284	4.3723	4.32751	6.79333	6.88338	7.25526	8.1276	chr3	adhesion G protein-coupled receptor B1
103097609	LOC103097609	0.0087996	0.00417471	up	4.4358	4.4358	2.14919	4.15689	3.47444	2.18357	5.09716	3.43998	5.88598	5.83909	5.9051	5.64824	chr5	uncharacterized LOC103097609
100616904	INTU	0.00303073	0.00113596	up	4.43505	4.43505	2.14895	7.37133	6.95167	6.63889	7.41563	5.40346	8.56481	9.20635	8.83875	9.01067	chr5	inturned planar cell polarity protein
100027885	FAM20C	0.00200455	0.000678159	up	4.4349	4.4349	2.1489	6.62504	6.96301	6.44096	8.10646	7.51893	9.52949	9.66433	8.65719	9.26811	chr6	FAM20C golgi associated secretory pathway kinase
103096095	FGF11	0.00147852	0.000462475	up	4.43456	4.43456	2.14879	8.02314	7.52887	7.6694	7.23392	7.237	9.27477	9.54062	9.13278	10.8009	chr2	fibroblast growth factor 11
103092995	LOC103092995	7.94355e-05	1.03108e-05	up	4.4309	4.4309	2.1476	5.89866	4.98307	5.54405	5.3723	5.69044	7.55994	7.98135	7.70131	7.33863	chr3	uncharacterized LOC103092995
100010675	TBXA2R	0.00390037	0.00156115	up	4.43025	4.43025	2.14739	7.07866	7.22268	6.2816	7.52254	5.68791	8.46239	8.45317	9.06692	9.64179	chr3	thromboxane A2 receptor
100012785	LOC100012785	0.0184902	0.0100196	up	4.42508	4.42508	2.1457	11.6609	12.0879	11.9107	9.54611	9.68599	13.288	12.7612	13.3155	13.1313	chr5	histone H2A.Z
100018352	SNRPA	0.000699068	0.000180435	up	4.41972	4.41972	2.14395	9.0239	9.06123	8.33332	8.13587	7.57749	10.6125	10.4117	10.6859	10.5712	chr4	small nuclear ribonucleoprotein polypeptide A
100013306	MAP2	0.00307812	0.00115957	up	4.41806	4.41806	2.14341	8.20204	7.31828	7.51762	8.2553	6.62585	10.3374	9.07484	9.36247	10.1342	chr7	microtubule associated protein 2
100029354	LMO1	0.00237337	0.000834979	up	4.41303	4.41303	2.14177	4.83496	5.14489	5.62651	6.38979	5.98224	7.09747	7.56978	7.76087	8.52168	chr5	LIM domain only 1
100009765	ID3	0.00189689	0.000633499	up	4.40908	4.40908	2.14048	9.75922	8.96922	7.89438	9.09405	9.19182	11.0044	10.5825	11.3446	11.5574	chr4	inhibitor of DNA binding 3, HLH protein
100032496	SPAG4	1.6227e-05	1.34216e-06	up	4.40886	4.40886	2.1404	7.11839	6.59164	6.69034	6.75415	6.31802	8.66391	8.94295	8.94464	8.78814	chr1	sperm associated antigen 4
100013568	HNRNPA0	0.00241974	0.000857039	up	4.39997	4.39997	2.13749	12.025	11.9115	11.7961	10.6694	10.4394	13.9357	13.1489	13.6316	13.3069	chr1	heterogeneous nuclear ribonucleoprotein A0
103098888	LOC103098888	0.00476795	0.00199867	up	4.39579	4.39579	2.13612	4.37928	2.99515	5.12608	4.10221	5.20552	6.2181	6.30097	6.8684	6.60362	chr1	sequestosome-1-like
100024859	PLA2G4A	0.00367206	0.0014461	up	4.39211	4.39211	2.13492	7.54857	7.4902	7.32312	7.93361	6.54432	10.4913	9.25305	9.7517	8.51551	chr2	phospholipase A2 group IVA
100024555	MYO3B	0.00685173	0.00309578	up	4.39183	4.39183	2.13482	3.41992	2.37366	3.09046	1.59971	3.92541	4.8857	4.50015	4.97787	5.7029	chr4	myosin IIIB
100015092	NCAPD2	0.0456817	0.0288613	up	4.37362	4.37362	2.12883	10.2753	10.3118	10.0818	7.65728	7.04604	11.076	10.9385	11.4361	11.3624	chr8	non-SMC condensin I complex subunit D2
100019183	TGFB1	0.0306348	0.0180882	up	4.37189	4.37189	2.12826	8.69452	8.60986	5.96493	9.48031	8.29298	9.99817	9.73647	10.4446	11.1679	chr4	transforming growth factor beta 1
100026670	SMARCA5	0.000384549	8.1904e-05	up	4.37173	4.37173	2.1282	10.5965	10.2888	10.3756	9.73489	9.35646	12.5241	12.1335	12.254	11.8829	chr5	SWI/SNF related, matrix associated, actin dependent regulator of chromatin, subfamily a, member 5
100029812	IGSF8	0.00363793	0.0014292	up	4.37048	4.37048	2.12779	8.08605	7.48057	6.33839	8.09156	6.39418	9.22659	9.42313	9.37448	9.59957	chr2	immunoglobulin superfamily member 8
100032139	RIMS3	0.00178999	0.000588201	up	4.36803	4.36803	2.12698	5.03877	5.13265	5.04155	6.71056	5.98842	7.73023	7.60068	7.58325	7.92333	chr4	regulating synaptic membrane exocytosis 3
100020978	KLHDC8B	0.0118363	0.0059262	up	4.36139	4.36139	2.12479	9.47159	9.62232	8.75627	7.77962	7.01287	10.5177	10.6049	10.5001	10.9906	chr6	kelch domain containing 8B
107648887	LOC107648887	0.00276091	0.00101122	up	4.36018	4.36018	2.12439	2.64232	1.89561	3.63972	2.95961	3.28798	5.28326	4.44662	5.67036	4.63751	chr3	zinc finger protein OZF-like
100030698	LOC100030698	0.000712351	0.000185169	up	4.35219	4.35219	2.12174	4.69846	3.92115	4.69664	4.34865	3.34045	6.46183	5.88569	6.52055	6.42317	chr7	WD repeat-containing protein 5
100011984	RPS16	0.000101287	1.4288e-05	up	4.3496	4.3496	2.12088	11.4285	11.5219	10.6927	11.6232	10.9823	13.2173	13.2058	13.4326	13.6266	chr4	ribosomal protein S16
100025587	DCLK2	0.00358891	0.00140605	up	4.34926	4.34926	2.12077	10.3921	9.26866	9.72022	9.56201	9.24605	10.6158	12.5843	11.6485	12.1857	chr5	doublecortin like kinase 2
100619498	DOK1	0.0477938	0.0304682	up	4.34306	4.34306	2.11871	7.05413	7.22781	4.57589	8.94844	7.79048	8.97947	9.52206	9.10579	9.34493	chr5	docking protein 1
100030694	NPTX1	0.00503021	0.00213318	up	4.33556	4.33556	2.11622	5.55378	5.54543	4.74886	6.01663	6.48292	8.1243	7.18722	7.09534	8.73611	chr2	neuronal pentraxin 1
100024408	EVA1B	0.000217157	3.87518e-05	up	4.32827	4.32827	2.11379	8.86287	8.80636	7.93511	8.89892	8.02193	10.5063	10.7885	10.502	10.6785	chr4	eva-1 homolog B
100011166	KCNN1	0.00680951	0.00307301	up	4.32463	4.32463	2.11258	7.06231	7.57308	6.87822	8.63662	8.33399	8.82064	9.995	9.84133	10.5807	chr3	potassium calcium-activated channel subfamily N member 1
100618521	UFM1	0.00152913	0.000482251	up	4.31852	4.31852	2.11054	5.51679	6.69095	7.47666	6.19466	6.44598	8.46979	8.58545	8.44531	8.80163	chr4	ubiquitin fold modifier 1
100014105	LPAR2	0.000788088	0.000211433	up	4.3106	4.3106	2.10789	4.5354	3.84316	3.82848	3.47418	2.81849	5.87672	5.78567	5.96989	5.59905	chr3	lysophosphatidic acid receptor 2
103097997	CD80	0.0197427	0.0108238	up	4.3069	4.3069	2.10665	8.17407	8.16035	7.21699	5.80265	6.39263	9.88329	8.16526	9.87456	9.10085	chr4	CD80 molecule
100029383	FKBP6	0.00958731	0.00462257	up	4.29884	4.29884	2.10395	2.64232	3.09948	2.643	4.40707	4.81849	5.21337	5.91411	5.41855	5.95804	chr2	FKBP prolyl isomerase family member 6 (inactive)
100025330	TMPRSS6	9.18038e-05	1.24893e-05	up	4.29745	4.29745	2.10348	2.70943	2.84314	3.27103	3.33668	3.11805	4.86567	5.03976	5.02839	5.70277	chr8	transmembrane serine protease 6
100025507	MED15	0.00705537	0.00320742	up	4.29049	4.29049	2.10114	8.92839	8.77138	6.65155	9.09557	8.45561	10.3715	10.4783	10.424	10.6528	chr3	mediator complex subunit 15
100010885	SYMPK	0.0027698	0.0010163	up	4.2895	4.2895	2.10081	9.15638	8.99288	7.29679	9.04997	9.2158	10.6828	10.9696	10.8352	10.8852	chr4	symplekin
103093229	HEPACAM2	0.00724396	0.00330495	up	4.28569	4.28569	2.09953	3.31178	3.98973	3.09046	5.35389	4.09075	5.81277	6.71377	5.45543	6.28541	chr6	HEPACAM family member 2
100016686	CERS1	0.000146003	2.30823e-05	up	4.28365	4.28365	2.09884	5.72573	6.18062	5.70713	6.79559	6.18414	8.06727	8.38303	8.21271	8.20691	chr3	ceramide synthase 1
100018659	HPGD	0.0113774	0.00566148	up	4.28208	4.28208	2.09831	8.87135	9.26705	8.1141	7.34291	6.62561	9.9973	10.2393	10.4968	9.83672	chr5	15-hydroxyprostaglandin dehydrogenase
100010278	MZT1	0.0058577	0.00256081	up	4.2807	4.2807	2.09785	8.12344	8.83624	8.55643	6.38107	7.81502	9.9957	9.95442	10.096	10.115	chr7	mitotic spindle organizing protein 1
103092717	LOC103092717	0.00173908	0.000567293	up	4.27878	4.27878	2.0972	3.89385	2.67322	3.18357	4.18467	3.11805	6.04748	5.12175	5.78201	5.08025	chr6	CLIP-associating protein 1-like
103092421	SIPA1	0.0066335	0.00297873	up	4.27596	4.27596	2.09625	6.62293	6.26193	4.85599	7.45239	6.93823	8.49069	8.61152	8.60099	8.38697	chr8	signal-induced proliferation-associated 1
100022181	ANO7	0.00051625	0.000121164	up	4.26902	4.26902	2.0939	4.25	3.37366	2.96934	3.59971	4.20552	5.49664	5.67411	5.95118	5.97226	chr7	anoctamin 7
100019501	WASF3	0.00334372	0.0012873	up	4.26426	4.26426	2.0923	6.9711	5.72307	6.15511	7.68482	7.49743	8.84712	8.88451	8.87989	8.98288	chr4	WASP family member 3
100023914	DLGAP3	0.0428592	0.0268037	up	4.26285	4.26285	2.09182	4.33746	3.88267	1.18357	3.8221	3.11805	4.79606	4.85821	4.83774	6.95035	chr4	DLG associated protein 3
103102711	LOC103102711	0.000373359	7.88367e-05	up	4.25801	4.25801	2.09018	7.20855	7.21464	6.24426	7.70417	7.11993	9.3165	9.22957	9.24501	8.96287	chr1	cellular tumor antigen p53-like
100017692	EBF4	0.020652	0.011419	up	4.25463	4.25463	2.08903	8.61987	8.67257	6.94327	7.12307	5.68791	9.36536	9.37495	9.40291	9.85027	chr5	EBF family member 4
100028441	EYA1	0.00816996	0.00381501	up	4.25357	4.25357	2.08868	7.12958	7.49088	6.3533	5.3723	5.97604	9.07309	8.66494	8.86728	7.60707	chr3	EYA transcriptional coactivator and phosphatase 1
100026228	ARMH4	0.0190075	0.010357	up	4.25154	4.25154	2.08799	8.93735	8.10513	8.02461	6.19034	6.43245	10.0297	9.78802	9.74266	8.9435	chr1	armadillo like helical domain containing 4
100617378	MRTFA	0.00305905	0.00114989	up	4.24782	4.24782	2.08672	7.53088	7.03954	5.41239	7.17462	6.87294	8.72818	8.75036	9.09581	8.99685	chr8	myocardin related transcription factor A
100029220	MAFB	0.00566649	0.00245722	up	4.24293	4.24293	2.08506	7.99147	7.4491	6.45969	8.41563	6.56376	9.89194	9.81035	9.01386	9.1278	chr1	MAF bZIP transcription factor B
100015960	NR2F6	0.0101645	0.00495812	up	4.24132	4.24132	2.08451	9.41673	9.11811	7.01614	9.75031	8.92219	11.112	10.7681	10.8952	10.9415	chr3	nuclear receptor subfamily 2 group F member 6
100027357	MAML3	0.0101509	0.00495007	up	4.23818	4.23818	2.08345	7.69432	6.58611	6.01646	7.20951	5.02494	8.35317	8.68282	8.34263	8.98024	chr5	mastermind like transcriptional coactivator 3
100028188	ID2	0.000443419	9.90903e-05	up	4.23618	4.23618	2.08276	9.92239	9.62979	9.21377	8.94543	8.63703	11.4279	11.6905	11.1286	11.1628	chr1	inhibitor of DNA binding 2
100014958	SEMA6A	0.00463863	0.00193307	up	4.23526	4.23526	2.08245	10.159	9.34103	9.25403	9.95885	8.12928	10.7639	11.9514	11.6497	11.4386	chr6	semaphorin 6A
100012788	TBX6	0.0043456	0.00177622	up	4.23254	4.23254	2.08152	4.49793	4.45458	3.27103	2.8221	3.11805	5.1775	5.83537	5.52147	6.32271	chr6	T-box transcription factor 6
100031038	NECTIN1	0.0107055	0.00527284	up	4.22964	4.22964	2.08054	6.92242	5.67322	5.29209	5.59971	3.92541	7.69145	7.72847	7.57892	7.25358	chr4	nectin cell adhesion molecule 1
100028790	PISD	0.0107188	0.00528013	up	4.22481	4.22481	2.07889	9.46912	8.91699	6.69532	8.80265	8.20286	10.3453	10.7465	10.2088	10.6845	chr3	phosphatidylserine decarboxylase
100013874	CKS2	0.000921756	0.000256988	up	4.22469	4.22469	2.07885	9.32815	9.565	9.25637	8.28154	8.55268	10.9368	10.6273	11.1559	11.5823	chr6	CDC28 protein kinase regulatory subunit 2
100022083	CHAF1B	0.0380919	0.0233726	up	4.21846	4.21846	2.07672	8.46546	9.08025	8.67237	6.5146	5.73276	10.0185	9.75822	9.76685	9.53567	chr4	chromatin assembly factor 1 subunit B
103097873	COL22A1	0.00190296	0.000636298	up	4.20383	4.20383	2.0717	6.86087	5.13161	5.53081	6.3546	5.87587	8.32682	7.60344	8.32553	7.83403	chr3	collagen type XXII alpha 1 chain
100016058	UGDH	0.000621235	0.000154613	up	4.20076	4.20076	2.07065	8.46646	8.34829	8.34344	7.76964	7.17875	10.4508	9.74104	10.1206	10.0554	chr5	UDP-glucose 6-dehydrogenase
100014809	PPP4R4	0.0070285	0.00319044	up	4.1912	4.1912	2.06736	7.05091	6.30261	6.79459	5.33668	4.87082	7.89112	7.8058	8.50448	8.35255	chr1	protein phosphatase 4 regulatory subunit 4
100618308	SFR1	0.0102966	0.00503232	up	4.18996	4.18996	2.06693	5.39975	6.14218	5.93623	3.92164	4.11805	6.9512	6.82912	7.32717	7.57453	chr1	SWI5 dependent homologous recombination repair protein 1
100012186	TBL3	0.000330063	6.69175e-05	up	4.18331	4.18331	2.06464	8.90166	8.87789	7.94844	8.44909	8.00984	10.6163	10.6599	10.685	10.0468	chr6	transducin beta like 3
100619759	EPHA2	0.000856136	0.000235087	up	4.18318	4.18318	2.0646	8.61394	8.24781	7.79983	9.03431	8.2318	9.71167	10.561	10.6919	10.836	chr4	EPH receptor A2
100017066	NTN3	0.0171284	0.00914412	up	4.18162	4.18162	2.06406	7.39679	7.16687	5.81292	6.11658	4.47561	7.84492	8.2072	8.49533	8.48381	chr6	netrin 3
100029439	XYLB	9.28548e-05	1.267e-05	up	4.17869	4.17869	2.06305	6.94321	6.70255	6.35081	6.46849	6.73448	8.18156	9.02968	8.61621	8.98438	chr6	xylulokinase
100033292	TRMT6	0.000342471	7.0316e-05	up	4.16912	4.16912	2.05974	7.29331	7.09305	7.07839	6.3723	6.71797	9.44217	9.14306	8.90134	8.3964	chr1	tRNA methyltransferase 6 non-catalytic subunit
100027395	GADD45GIP1	0.0429477	0.0268623	up	4.16164	4.16164	2.05715	8.15689	7.76333	5.18357	9.13887	8.47561	9.75695	9.62906	9.92911	9.88809	chr3	GADD45G interacting protein 1
103103073	LOC103103073	0.00462592	0.00192406	up	4.16063	4.16063	2.0568	4.89386	3.78174	3.76853	5.10221	5.80455	6.89506	6.60032	6.82535	6.58719	chr8	uncharacterized LOC103103073
100024505	NASP	0.0233758	0.0131899	up	4.15973	4.15973	2.05649	11.4288	11.5004	11.1041	9.24155	8.84713	12.7014	12.2695	12.6738	12.2788	chr2	nuclear autoantigenic sperm protein
100017034	PCGF2	0.00161596	0.000517462	up	4.1596	4.1596	2.05645	9.34648	9.19172	8.41736	8.21133	7.63701	10.4223	10.6607	10.6612	10.7247	chr2	polycomb group ring finger 2
100032393	FNDC5	0.0263843	0.0152223	up	4.15403	4.15403	2.05451	5.12324	5.03136	5.57646	5.33186	5.59108	6.98781	7.09992	5.9421	9.51141	chr4	fibronectin type III domain containing 5
100016436	LOC100016436	0.00197449	0.000665843	up	4.15299	4.15299	2.05415	8.44537	8.61439	8.68341	7.37669	7.12928	10.2373	10.2087	9.96753	10.0024	chr7	tripartite motif-containing protein 59-like
103101094	LOC103101094	0.00168901	0.000546195	up	4.15236	4.15236	2.05393	5.96234	5.6154	4.41486	5.13913	4.60768	6.76994	7.30744	7.1063	7.62358	chr2	lisH domain-containing protein ARMC9-like
100010855	CASTOR2	0.00948748	0.00456606	up	4.13294	4.13294	2.04717	10.0003	9.29667	8.83193	8.55778	7.31035	10.9746	10.4322	10.7292	11.2503	chr2	cytosolic arginine sensor for mTORC1 subunit 2
100026983	THAP10	0.000248014	4.62102e-05	up	4.1302	4.1302	2.04621	6.25	6.93531	6.13776	5.68718	5.80455	8.21825	8.11333	8.30279	8.20232	chr1	THAP domain containing 10
100030306	PRR12	0.00238416	0.000840232	up	4.12182	4.12182	2.04328	9.54255	9.15616	7.6593	9.45614	9.1556	10.9323	10.9629	11.0766	11.177	chr4	proline rich 12
100010961	CCDC159	0.000284031	5.52336e-05	up	4.12143	4.12143	2.04315	6.61988	6.59451	6.18314	5.70693	5.74741	7.8292	8.19065	8.31624	8.51799	chr3	coiled-coil domain containing 159
100010408	PGR	0.00300622	0.0011241	up	4.12101	4.12101	2.043	6.521	6.50979	6.67676	8.19962	6.58566	8.34299	9.05114	9.23028	9.14185	chr4	progesterone receptor
100021442	TFDP1	0.00139773	0.000429238	up	4.11904	4.11904	2.04231	9.40078	9.79141	9.81365	8.49453	8.4734	11.4215	11.0156	11.4017	11.1094	chr7	transcription factor Dp-1
100032887	RNF122	0.00274375	0.00100326	up	4.11753	4.11753	2.04178	8.66431	8.62721	8.69798	7.95726	7.04879	10.1589	10.1733	9.82903	10.8023	chr1	ring finger protein 122
107650544	LOC107650544	0.0147809	0.00770333	up	4.1158	4.1158	2.04117	3.95044	3.88267	3.99092	1.59971	2.92541	4.72361	5.63373	4.9327	5.95398	chr1	uncharacterized LOC107650544
100617347	SGSM3	0.047823	0.0304953	up	4.11143	4.11143	2.03964	7.96081	7.90519	4.9374	8.82831	8.40346	9.28677	9.88903	9.57517	9.83573	chr8	small G protein signaling modulator 3
780949	TES	0.00308363	0.00116311	up	4.10638	4.10638	2.03787	7.07655	6.72307	7.47336	6.729	5.59379	9.41557	8.54378	8.76109	8.30763	chr8	testin LIM domain protein
100019603	RPS9	0.0187504	0.0101805	up	4.09799	4.09799	2.03492	12.0872	12.3415	9.43722	12.1008	11.8176	13.4666	13.4162	13.6329	13.8514	chr4	ribosomal protein S9
100016228	TRIM36	0.0424761	0.026538	up	4.09659	4.09659	2.03442	7.13264	5.84314	6.12608	4.10221	3.51037	7.32604	7.40957	7.24916	7.5245	chr3	tripartite motif containing 36
100024603	SHC3	0.0201054	0.011069	up	4.09552	4.09552	2.03405	5.05735	2.99515	2.35349	3.96895	2.43998	5.9206	5.13443	4.79175	5.74135	chr6	SHC adaptor protein 3
107652365	LOC107652365	0.00528404	0.00226341	up	4.09443	4.09443	2.03366	3.59577	3.77476	3.99092	2.18467	2.28798	4.817	5.63931	5.17458	5.17105	chr4	uncharacterized LOC107652365
100013191	RASGRP4	0.0407873	0.0252893	up	4.08727	4.08727	2.03114	3.33746	3.34564	1.76853	5.50024	4.87294	5.67327	5.66151	6.16996	5.67967	chr4	RAS guanyl releasing protein 4
100009859	PCDH10	0.0069369	0.0031418	up	4.08444	4.08444	2.03014	6.83996	5.86798	5.57589	5.05914	4.84597	8.13582	6.71447	7.92025	7.90116	chr5	protocadherin 10
100020539	EXOG	0.00247237	0.000881217	up	4.0794	4.0794	2.02836	7.1357	7.18497	5.70713	6.61466	5.95094	8.95676	8.6604	8.64331	7.92768	chr6	exo/endonuclease G
100032721	TSTD1	0.00497238	0.00210157	up	4.07867	4.07867	2.0281	5.32681	4.37366	3.5055	3.92164	3.11805	6.43342	5.67404	6.07878	6.12268	chr2	thiosulfate sulfurtransferase like domain containing 1
100015955	CHRNB1	0.0322808	0.0192266	up	4.06917	4.06917	2.02473	7.7087	6.70885	6.7909	5.3723	4.51037	7.60598	8.44359	7.87047	9.05179	chr2	cholinergic receptor nicotinic beta 1 subunit
100021537	ASTN1	0.00218399	0.000752647	up	4.0665	4.0665	2.02379	6.04441	5.73931	5.70582	5.21442	5.80455	7.3734	8.34308	6.77114	8.41434	chr2	astrotactin 1
100031458	UBE2E1	0.000228314	4.14399e-05	up	4.06509	4.06509	2.02329	10.5201	10.7099	9.73995	10.3195	10.0603	11.9976	12.1566	12.2422	12.7766	chr8	ubiquitin conjugating enzyme E2 E1
100013955	TIPRL	8.63052e-06	6.1312e-07	up	4.05458	4.05458	2.01955	7.88964	8.25943	8.25548	8.39051	8.54362	10.2713	10.2008	10.211	10.466	chr2	TOR signaling pathway regulator
100018325	FSCN3	0.000604099	0.000149037	up	4.05428	4.05428	2.01945	3.64232	2.67322	3.35349	3.01475	2.43998	4.71944	5.37789	4.74066	5.3388	chr8	fascin actin-bundling protein 3
100024267	COLGALT2	0.000914883	0.000254824	up	4.05157	4.05157	2.01848	6.38443	5.44801	5.46588	6.729	5.68284	8.11675	7.6386	7.82373	8.26295	chr2	collagen beta(1-O)galactosyltransferase 2
100028063	PPM1F	0.0115546	0.00576321	up	4.05096	4.05096	2.01826	8.93912	9.15098	7.35349	10.3429	9.05174	11.1476	10.9854	11.0117	10.799	chr3	protein phosphatase, Mg2+/Mn2+ dependent 1F
100017570	NEIL3	0.0139315	0.00717938	up	4.04638	4.04638	2.01663	6.50739	6.26193	7.39302	4.8221	4.97604	7.88046	8.34454	8.18001	7.62991	chr5	nei like DNA glycosylase 3
100023420	LOC100023420	0.000396274	8.53153e-05	up	4.03843	4.03843	2.0138	2.70943	3.60396	3.643	3.33668	2.81849	5.40379	5.36071	5.46896	4.71098	chr4	protein SREK1IP1-like
100013737	TMEM169	0.0234281	0.0132258	up	4.03595	4.03595	2.01291	4.57193	4.70664	4.91149	3.26268	2.11805	6.35154	5.68133	5.3625	6.31289	chr7	transmembrane protein 169
100012338	SEL1L3	0.000482104	0.000111154	up	4.03577	4.03577	2.01284	5.69874	5.61417	5.16085	6.21349	5.27118	7.50067	7.14076	7.61074	8.16595	chr5	SEL1L family member 3
103099808	LOC103099808	0.00378918	0.00150713	up	4.03461	4.03461	2.01243	5.86701	4.06466	4.20371	4.93475	4.95312	6.62186	7.04401	6.23165	7.37079	chr3	uncharacterized LOC103099808
100015870	B9D2	0.00617859	0.00273505	up	4.0283	4.0283	2.01017	7.57418	8.1899	5.99092	6.40707	6.62585	8.69578	8.81826	9.05922	9.29776	chr4	B9 domain containing 2
100031636	SNAP25	0.0284824	0.0166395	up	4.02055	4.02055	2.00739	4.99147	4.03824	2.60484	6.00343	4.28798	6.15405	6.03585	6.23896	7.14147	chr1	synaptosome associated protein 25
100018216	JDP2	0.00304764	0.00114481	up	4.01612	4.01612	2.0058	7.18074	7.88389	7.13776	7.47418	7.02494	8.22264	9.33281	9.63144	10.1975	chr1	Jun dimerization protein 2
100017730	SNN	0.00139801	0.000429435	up	4.01504	4.01504	2.00542	9.29712	8.29619	7.70713	8.64411	7.76911	10.311	10.5775	10.1091	10.3949	chr6	stannin
100013475	SPRING1	0.00960561	0.0046327	up	4.01252	4.01252	2.00451	6.81985	6.55586	5.29209	6.42414	4.51037	8.36716	7.67146	7.98542	7.67586	chr3	SREBF pathway regulator in golgi 1
100014545	RNPEP	8.38233e-05	1.10964e-05	up	4.01145	4.01145	2.00412	7.81415	7.90204	7.5055	8.30015	7.92541	9.4835	9.97686	9.87128	10.2426	chr2	arginyl aminopeptidase
100010429	LOC100010429	0.0224848	0.0126277	up	4.00954	4.00954	2.00344	9.31831	8.90031	8.79312	6.97822	6.62188	10.4035	9.83196	10.0356	10.2322	chr5	uncharacterized LOC100010429
100015832	ADGRB3	0.0429909	0.0269036	up	4.00882	4.00882	2.00318	5.03136	3.70806	3.93846	4.18467	1.11805	5.46607	5.47937	5.56949	5.88225	chr2	adhesion G protein-coupled receptor B3
100019273	EXOSC5	0.0141988	0.00734413	up	4.00255	4.00255	2.00092	6.74984	6.77125	4.643	7.21442	7.36598	8.68247	8.5017	8.7471	8.26801	chr4	exosome component 5
100017982	PRPS2	0.0014728	0.000460087	up	4.00227	4.00227	2.00082	7.54002	7.58461	7.72982	7.44938	6.50176	10.027	9.02237	9.59153	8.80687	chr7	phosphoribosyl pyrophosphate synthetase 2
100016172	LOC100016172	0.000818496	0.00022209	up	3.99238	3.99238	1.99725	8.36634	8.09107	6.86656	7.90957	7.34206	9.62689	9.65999	9.70721	9.85539	chr6	ubiquitin thioesterase OTUB1
100017653	MID1IP1	0.00695061	0.00314962	up	3.98948	3.98948	1.9962	9.58539	9.30621	8.17792	10.303	10.3553	11.2428	11.7193	11.2131	11.9918	chr4	MID1 interacting protein 1
100021660	MTAP	0.000364446	7.64104e-05	up	3.98028	3.98028	1.99287	8.64419	8.2046	7.85245	7.59971	7.42183	10.1379	9.92736	10.0151	9.66926	chr6	methylthioadenosine phosphorylase
100027927	TSKU	0.0396739	0.0244886	up	3.97704	3.97704	1.9917	7.69294	6.82297	4.04155	6.85395	5.60991	8.48001	8.3454	8.14397	7.81446	chr4	tsukushi, small leucine rich proteoglycan
100016083	PDAP1	2.32637e-06	1.20122e-07	up	3.97648	3.97648	1.99149	10.529	10.5575	10.3253	10.7069	10.4624	12.3003	12.4412	12.5699	12.7195	chr6	PDGFA associated protein 1
103101148	LOC103101148	0.0138928	0.00715188	up	3.97554	3.97554	1.99115	6.86471	6.52497	6.04155	4.47418	4.70302	7.37279	8.02251	7.65339	7.80265	chr6	uncharacterized LOC103101148
100011347	SNRPD1	0.00392307	0.00157237	up	3.97545	3.97545	1.99112	9.48032	9.82781	9.37542	8.10751	8.10674	11.12	10.661	11.1398	10.9619	chr3	small nuclear ribonucleoprotein D1 polypeptide
100029730	SREBF1	0.0246811	0.0140755	up	3.97275	3.97275	1.99014	8.47363	7.59756	5.72273	8.91068	8.40689	9.70546	9.75592	9.93614	9.85221	chr6	sterol regulatory element binding transcription factor 1
100017030	TRMT61A	0.00142822	0.000441062	up	3.97256	3.97256	1.99007	6.25562	6.48057	4.76853	6.03712	6.02494	7.77399	8.07304	7.96668	7.79999	chr1	tRNA methyltransferase 61A
103100576	LOC103100576	0.000831988	0.000226625	up	3.96831	3.96831	1.98852	7.19544	7.28424	6.12608	6.08084	6.28798	8.67103	8.55508	8.734	8.37366	chr3	uncharacterized LOC103100576
100013390	EZH2	0.0314179	0.0186252	up	3.96559	3.96559	1.98754	9.85811	10.0061	10.41	7.81325	7.52565	11.2165	11.1206	11.1365	10.967	chr8	enhancer of zeste 2 polycomb repressive complex 2 subunit
103095854	LOC103095854	0.00210458	0.000720279	up	3.96393	3.96393	1.98693	5.78916	4.89239	4.27103	5.56934	4.36598	6.58246	7.29289	7.0066	6.97608	chr5	uncharacterized LOC103095854
103101813	LOC103101813	0.0024838	0.000886013	up	3.95986	3.95986	1.98545	4.17442	2.59922	2.90603	3.61367	2.98265	5.96129	4.99258	5.00444	5.00427	chr3	putative uncharacterized protein DDB_G0271974
100022914	NSD2	0.0488916	0.0313294	up	3.95933	3.95933	1.98526	10.0242	9.96752	10.2558	8.01306	6.84597	11.0742	10.993	11.2356	10.7235	chr5	nuclear receptor binding SET domain protein 2
100020094	SYT15	0.00409512	0.00165633	up	3.95831	3.95831	1.98489	3.25	2.99515	2.5055	4.59971	3.70302	5.01591	5.58527	5.72882	5.25224	chr1	synaptotagmin 15
103092168	TROAP	0.0132938	0.00679663	up	3.95223	3.95223	1.98267	7.26482	7.65269	7.20594	5.89739	5.16245	8.19652	8.65259	8.87367	8.75452	chr8	trophinin associated protein
107649852	LOC107649852	0.00331972	0.00127531	up	3.94917	3.94917	1.98155	4.45945	4.28793	3.84653	2.59971	3.43998	5.85759	5.92801	5.19087	5.85661	chr7	uncharacterized LOC107649852
100027533	LOC100027533	0.00174391	0.000569154	up	3.94553	3.94553	1.98022	7.06815	6.95748	7.03532	8.48642	7.99305	9.39638	9.58674	9.63218	9.33791	chr5	NADH-cytochrome b5 reductase 2
100018949	PTH1R	0.00892404	0.00424343	up	3.93718	3.93718	1.97716	7.40862	6.10367	5.3879	5.65861	5.0572	7.58984	7.57777	7.9137	8.52013	chr6	parathyroid hormone 1 receptor
100014740	SFXN5	0.0018724	0.000623031	up	3.93613	3.93613	1.97678	8.47425	7.28973	6.69136	7.56401	7.95763	9.77587	9.82202	9.30419	9.38661	chr1	sideroflexin 5
103106809	LOC103106809	0.00464467	0.00193596	up	3.9305	3.9305	1.97471	8.77943	8.51085	6.60142	8.29552	7.85276	9.93481	10.1089	9.96389	9.92322	chr3	uncharacterized LOC103106809
100015350	LOC100015350	0.00238735	0.000841681	up	3.92849	3.92849	1.97397	7.28353	6.53517	6.6818	6.36234	5.29135	8.66756	8.42311	8.35115	8.17741	chr1	guanine nucleotide exchange factor VAV2
100015146	AP3S1	0.00190487	0.000637075	up	3.92388	3.92388	1.97228	7.73583	7.41408	7.13776	6.28154	6.14042	9.03097	8.74001	9.02992	8.85594	chr6	adaptor related protein complex 3 subunit sigma 1
100014003	IER5L	0.000451255	0.000101408	up	3.92307	3.92307	1.97198	9.75878	9.00245	8.77228	9.7763	8.74741	11.1494	11.1027	11.0649	11.4166	chr1	immediate early response 5 like
100030057	GGCX	0.00626217	0.00278224	up	3.91729	3.91729	1.96986	10.2675	9.28178	8.63031	8.95873	8.04287	10.3596	11.379	11.2285	11.0572	chr1	gamma-glutamyl carboxylase
100019493	SYP	0.0072763	0.00332267	up	3.91393	3.91393	1.96862	6.97792	7.18892	5.20594	6.93361	6.93823	8.39469	8.79126	7.99699	9.28722	chrX	synaptophysin
100029736	KAZALD1	0.00553602	0.00238787	up	3.91303	3.91303	1.96829	7.68671	7.15502	6.65117	6.1645	5.98842	7.95345	8.51938	8.85982	9.45715	chr1	Kazal type serine peptidase inhibitor domain 1
100617189	MED25	0.0433398	0.0271543	up	3.9093	3.9093	1.96691	8.85181	8.79702	6.2791	10.0788	9.43953	10.3161	10.8228	10.6593	10.8265	chr4	mediator complex subunit 25
100015539	LPCAT1	0.00107285	0.000309379	up	3.90495	3.90495	1.9653	9.03261	8.29308	8.58971	8.06591	7.35091	10.1077	10.3595	10.2361	10.2236	chr3	lysophosphatidylcholine acyltransferase 1
100026455	PTGER1	0.00728835	0.00332966	up	3.90343	3.90343	1.96474	4.77356	4.30258	3.46897	5.34865	5.24734	6.4492	6.81775	5.81047	7.29443	chr3	prostaglandin E receptor 1
100013836	PSMC2	6.4733e-06	4.28684e-07	up	3.89862	3.89862	1.96296	8.70122	8.58236	8.67431	9.0031	8.50392	10.6934	10.8006	10.7322	10.3976	chr8	proteasome 26S subunit, ATPase 2
100030423	FTL	0.0387956	0.0238518	up	3.89098	3.89098	1.96013	11.8362	11.8362	9.19898	9.91562	9.0159	12.2181	12.0304	12.3455	12.6888	chr4	ferritin light chain
100023303	HELLS	0.0367355	0.0224132	up	3.88988	3.88988	1.95973	9.4452	9.7813	10.2104	7.53761	7.29298	11.1655	10.6712	11.1094	10.3067	chr1	helicase, lymphoid specific
100014832	CXADR	0.00133757	0.000406951	up	3.88691	3.88691	1.95862	10.3693	9.682	9.86919	9.88512	8.70677	11.5075	12.0653	11.4384	11.6331	chr4	CXADR Ig-like cell adhesion molecule
100013735	KIF22	0.0289829	0.0169792	up	3.88543	3.88543	1.95807	9.63609	9.90803	9.30764	7.45297	7.13475	10.6653	10.4477	10.7987	10.6722	chr6	kinesin family member 22
100018071	RGS8	0.0240427	0.0136317	up	3.88446	3.88446	1.95771	7.36374	4.91162	4.79828	5.61466	4.40346	7.23466	7.0961	7.1045	8.069	chr2	regulator of G protein signaling 8
103097515	HELB	0.00074193	0.000195324	up	3.87914	3.87914	1.95574	4.15689	3.31707	3.643	3.47418	2.70302	5.78594	5.06514	5.44246	5.36473	chr8	DNA helicase B
103094989	LOC103094989	0.0421587	0.0263142	up	3.87432	3.87432	1.95394	6.28304	5.96086	8.25478	6.5846	4.32751	7.93975	8.09111	8.1735	8.74005	chr8	glutamate receptor-interacting protein 1
100025058	IFT27	0.0260285	0.0149799	up	3.86614	3.86614	1.95089	6.99536	7.31545	6.25232	5.30079	4.28818	7.85618	7.72443	8.22659	8.11807	chr8	intraflagellar transport 27
100025987	YARS1	1.97827e-05	1.73424e-06	up	3.86441	3.86441	1.95025	9.92656	9.83511	9.5099	9.75115	9.83986	11.3316	11.9619	11.6871	11.9104	chr4	tyrosyl-tRNA synthetase 1
100012125	SRXN1	0.000897884	0.00024881	up	3.86384	3.86384	1.95003	6.87936	6.29527	5.39302	6.28154	5.87294	7.78636	8.39271	7.91203	8.28674	chr1	sulfiredoxin 1
100030584	CHEK2	0.00164399	0.000528626	up	3.85952	3.85952	1.94842	7.12494	7.153	7.22677	6.40707	5.76077	8.86027	8.73462	8.86894	8.2679	chr3	checkpoint kinase 2
100011645	DLG3	7.75098e-05	9.97666e-06	up	3.85921	3.85921	1.9483	8.23686	7.45357	7.66156	7.55579	7.37501	9.35813	9.60968	9.65015	9.80148	chrX	discs large MAGUK scaffold protein 3
100023256	KCNJ10	0.000217097	3.87262e-05	up	3.85676	3.85676	1.94739	5.32146	5.52122	5.67409	5.28465	6.11241	7.04436	7.59656	7.56295	7.91675	chr2	potassium inwardly rectifying channel subfamily J member 10
103103839	LOC103103839	0.00997158	0.00484371	up	3.8566	3.8566	1.94733	3.99147	4.09612	2.92053	5.2242	5.07225	5.8589	6.62726	5.83842	6.50842	chr6	uncharacterized LOC103103839
677869	LOC677869	0.00126351	0.000380306	up	3.85454	3.85454	1.94656	5.74984	6.23546	5.96493	5.62946	4.60991	7.91299	7.4787	7.47761	7.46861	chr8	caspase-15
100024612	RPL15	3.2489e-05	3.2273e-06	up	3.85193	3.85193	1.94558	12.1095	12.2488	11.6158	11.8608	11.6578	13.7555	13.6416	13.9042	14.0753	chr8	ribosomal protein L15
100016020	AIF1L	0.0133997	0.00685895	up	3.8519	3.8519	1.94557	7.58327	6.31536	5.68326	6.28154	4.81849	8.40648	8.29527	8.12152	7.50453	chr1	allograft inflammatory factor 1 like
100029043	ZC4H2	0.0122144	0.00615031	up	3.84845	3.84845	1.94428	8.48002	7.66332	7.01012	6.65861	5.73276	9.26475	8.87206	9.09296	8.9832	chrX	zinc finger C4H2-type containing
100010678	HNRNPD	0.00149187	0.00046817	up	3.84639	3.84639	1.9435	11.893	11.7846	11.9827	10.7117	10.7408	13.5439	13.1663	13.5747	13.1794	chr5	heterogeneous nuclear ribonucleoprotein D
103103993	PIH1D1	0.0145105	0.00754373	up	3.84213	3.84213	1.9419	7.39535	7.40143	5.29209	7.80265	7.92218	8.91667	8.99472	9.10545	9.40173	chr4	PIH1 domain containing 1
100031896	GPM6B	0.000368196	7.75215e-05	up	3.83549	3.83549	1.93941	9.87483	9.51347	9.37566	9.91511	9.0394	11.0377	11.884	11.2482	11.7625	chr7	glycoprotein M6B
100014238	LOC100014238	7.38996e-06	5.06436e-07	up	3.82469	3.82469	1.93534	9.8002	9.6276	9.90055	9.67265	9.43094	11.8294	11.4024	11.7386	11.5165	chr1	core histone macro-H2A.1
100026163	TRMT2A	0.000924803	0.000258466	up	3.82435	3.82435	1.93521	8.71222	8.70563	7.33326	8.14059	7.81502	9.8933	10.2491	10.1123	10.0515	chr3	tRNA methyltransferase 2 homolog A
100616727	ZNF467	0.00894533	0.00425537	up	3.82367	3.82367	1.93496	7.29166	6.39773	5.49645	7.83493	7.17334	8.49335	8.4892	8.7886	9.32398	chr8	zinc finger protein 467
100012363	METAP2	0.000225867	4.08018e-05	up	3.82238	3.82238	1.93447	9.81603	8.99866	9.06831	9.77748	8.91974	11.4223	11.2001	11.2921	11.0875	chr8	methionyl aminopeptidase 2
100026592	GPR153	0.0308292	0.0182292	up	3.82136	3.82136	1.93408	8.93606	7.91282	6.61402	6.5066	5.67264	9.32447	9.11325	8.74872	9.06362	chr4	G protein-coupled receptor 153
107650474	LOC107650474	0.00034364	7.0626e-05	up	3.82111	3.82111	1.93399	6.88634	7.23908	6.97798	6.42414	6.28798	8.1949	8.97978	8.75628	8.85743	chr1	uncharacterized LOC107650474
100020613	N4BP2L1	0.000201412	3.49614e-05	up	3.82102	3.82102	1.93396	5.40987	5.67322	5.78348	6.0369	5.59379	7.15849	7.37833	8.12302	7.8738	chr4	NEDD4 binding protein 2 like 1
100015397	LOC100015397	0.0106376	0.00523327	up	3.82082	3.82082	1.93388	2.70943	2.76068	3.56439	4.67296	4.24734	6.37254	5.08229	5.27431	5.37023	chr1	solute carrier family 22 member 4
100019889	PBX3	0.014715	0.00766402	up	3.81926	3.81926	1.93329	8.63641	8.64788	8.65134	6.66452	6.79821	9.73397	10.1704	9.40643	9.94103	chr1	PBX homeobox 3
100019239	COPS6	6.3753e-05	7.79501e-06	up	3.81737	3.81737	1.93258	6.81224	6.72307	6.80195	7.40277	7.34687	8.81565	9.1985	8.85182	8.93387	chr2	COP9 signalosome subunit 6
100025297	DPH2	0.000980753	0.000277629	up	3.81716	3.81716	1.9325	6.38955	6.79475	5.5055	6.92164	6.57749	8.54481	8.61568	8.34264	7.97801	chr2	diphthamide biosynthesis 2
103095382	LOC103095382	0.000204201	3.56549e-05	up	3.81422	3.81422	1.93139	6.30431	5.90194	5.85245	5.2242	6.22658	7.60026	7.93426	7.84957	7.94904	chr1	uncharacterized LOC103095382
100021534	LOC100021534	0.00595812	0.00261764	up	3.813	3.813	1.93093	4.35154	4.24813	3.54112	5.81349	4.49888	6.07224	6.12952	6.74647	6.73801	chr1	zinc finger protein 79-like
103095246	DDX51	0.000179579	3.00842e-05	up	3.81247	3.81247	1.93073	6.84893	6.99713	6.38178	6.20457	6.02446	8.20295	8.46935	8.44986	8.56625	chr3	DEAD-box helicase 51
100618115	HOXB7	0.0027378	0.000999598	up	3.80723	3.80723	1.92874	6.61574	5.82787	6.94667	5.72303	7.48437	8.54771	8.45494	8.41273	8.37773	chr2	homeobox B7
100024116	AGER	0.0332539	0.019928	up	3.80189	3.80189	1.92672	5.1633	5.03025	4.73954	4.46963	2.01059	5.83656	6.22679	6.62148	6.15269	chr2	advanced glycosylation end-product specific receptor
100012856	WDR74	5.57928e-05	6.52267e-06	up	3.79469	3.79469	1.92398	7.07376	7.38718	6.4703	7.14339	6.9473	8.82877	8.91323	9.0748	8.89668	chr5	WD repeat domain 74
100011421	MAF	0.00094367	0.000265019	up	3.79435	3.79435	1.92385	7.73314	7.90804	8.03318	8.58419	7.25046	9.61232	10.0392	9.35841	10.2926	chr1	MAF bZIP transcription factor
100032196	DEPDC1B	0.000784895	0.000210097	up	3.79424	3.79424	1.92381	6.42742	5.91162	6.14067	5.20457	5.29796	7.68875	7.33876	7.90255	7.95099	chr3	DEP domain containing 1B
100011411	PIBF1	0.0129151	0.00656621	up	3.78574	3.78574	1.92057	6.94116	6.73834	6.8214	5.14403	4.84597	8.37232	7.94108	8.09416	7.66745	chr7	progesterone immunomodulatory binding factor 1
100030631	ZNRF3	0.000776609	0.00020722	up	3.78429	3.78429	1.92002	7.34632	7.07907	5.92236	7.22095	7.10674	8.91285	8.90542	8.87931	8.72286	chr3	zinc and ring finger 3
100023627	ADAMTS14	0.0447047	0.028152	up	3.78078	3.78078	1.91868	7.31743	5.92115	5.84535	4.47418	4.22658	6.34899	7.69371	7.57033	8.28945	chr1	ADAM metallopeptidase with thrombospondin type 1 motif 14
100020734	NCL	5.83067e-05	6.90359e-06	up	3.7704	3.7704	1.91472	12.9038	12.8836	12.6045	12.7262	12.8054	15.0968	14.5829	14.8934	14.2245	chr2	nucleolin
103103176	LOC103103176	0.00109901	0.00031953	up	3.76984	3.76984	1.9145	6.46562	6.40238	6.16887	5.05914	5.67051	7.82628	7.89496	8.14277	7.60722	chr6	uncharacterized LOC103103176
100019029	LOC100019029	0.0019707	0.000664433	up	3.76979	3.76979	1.91448	11.2733	11.9736	11.3898	12.3612	11.5134	13.0099	13.4672	13.527	14.4629	chr8	Y-box-binding protein 3
100026484	LOC100026484	0.00469358	0.0019624	up	3.7687	3.7687	1.91407	2.57193	2.99515	4.31285	2.18467	3.28798	5.17993	4.91265	4.68935	5.15639	chr1	prolactin-releasing peptide receptor
100014789	TNFRSF21	0.000361664	7.56555e-05	up	3.76543	3.76543	1.91281	7.72573	7.2787	7.09646	7.55391	6.71797	9.0251	9.00786	9.00595	9.71056	chr2	TNF receptor superfamily member 21
100025169	PIM3	0.0220637	0.0123553	up	3.76098	3.76098	1.91111	8.16508	7.68821	6.31387	9.40364	8.77658	9.81059	9.87008	10.0252	10.2165	chr8	Pim-3 proto-oncogene, serine/threonine kinase
100013038	UCK2	0.00925311	0.00443004	up	3.75496	3.75496	1.9088	10.0416	9.74584	9.39546	8.42626	7.82196	11.3358	10.912	11.0773	10.655	chr2	uridine-cytidine kinase 2
100011012	UBA2	0.000856136	0.000235055	up	3.75027	3.75027	1.90699	10.7685	10.6837	10.8438	9.66577	9.77957	12.2478	12.2494	12.4366	12.0872	chr1	ubiquitin like modifier activating enzyme 2
103106368	KNSTRN	0.035401	0.021438	up	3.74668	3.74668	1.90561	9.24812	9.67849	9.63542	7.31844	6.98842	10.429	10.1151	10.5766	10.7969	chr1	kinetochore localized astrin (SPAG5) binding protein
100019193	POLR1F	6.01354e-05	7.21396e-06	up	3.74641	3.74641	1.90551	8.33746	8.15401	7.44566	8.14661	7.90596	10.0172	9.91639	9.83807	9.84216	chr8	RNA polymerase I subunit F
100011313	LOC100011313	0.0218169	0.0121874	up	3.74323	3.74323	1.90428	9.26704	10.1059	10.3016	8.26994	7.90922	11.3738	10.2191	11.3606	11.3467	chr7	actin, cytoplasmic 1
100027833	AMT	0.00137057	0.00041913	up	3.74064	3.74064	1.90329	7.50724	7.02195	6.64368	6.89127	5.79048	8.47854	8.71638	8.70239	8.79953	chr6	aminomethyltransferase
100025178	CSMD3	0.00116127	0.00034236	up	3.7403	3.7403	1.90315	3.15689	3.58011	3.643	3.18467	2.43998	4.68347	4.88545	5.10619	5.74124	chr3	CUB and Sushi multiple domains 3
554228	MODO-DAB1	0.0274993	0.0159775	up	3.7399	3.7399	1.903	7.92419	6.70093	7.09646	9.6222	8.52355	9.2208	9.80782	9.99638	10.4809	chr2	MHC class II beta chain
100030234	C6H7orf57	0.00288254	0.00106692	up	3.72582	3.72582	1.89756	3.89385	4.33143	3.79828	3.85605	4.43998	4.98211	5.70394	6.37855	6.78131	chr6	chromosome 6 open reading frame, human C7orf57
100619732	BBS1	0.0104407	0.00512187	up	3.72512	3.72512	1.89729	7.08639	7.29712	5.09806	7.21442	7.16806	8.16196	8.805	8.78635	8.92707	chr8	Bardet-Biedl syndrome 1
100018274	CASR	0.00427572	0.00174272	up	3.72158	3.72158	1.89592	4.7525	3.28793	4.24966	3.84257	4.51037	6.66345	6.51491	5.42873	5.49099	chr4	calcium sensing receptor
554245	SNRPB	0.00208129	0.000711321	up	3.72015	3.72015	1.89536	9.76878	10.1181	8.93238	8.84024	8.49305	11.2296	11.0031	11.3017	10.969	chr1	small nuclear ribonucleoprotein polypeptides B and B1
100028220	TSHZ2	0.00364003	0.00143027	up	3.71459	3.71459	1.8932	7.52146	7.18101	6.82019	6.71519	5.70302	8.75649	8.71519	8.09838	9.15546	chr1	teashirt zinc finger homeobox 2
103105183	LOC103105183	0.000698492	0.000180192	up	3.70675	3.70675	1.89015	7.82592	7.65621	7.6465	6.93361	6.63366	9.11401	9.4865	8.97095	9.34588	chr5	tigger transposable element-derived protein 1-like
100013018	PI4K2B	7.09737e-05	8.90904e-06	up	3.70407	3.70407	1.88911	7.57382	6.96554	7.15511	6.76964	6.89941	9.16673	8.67642	9.00018	9.00393	chr5	phosphatidylinositol 4-kinase type 2 beta
100013639	LOC100013639	0.00758662	0.00348702	up	3.70158	3.70158	1.88814	5.74185	5.4414	5.70713	3.59971	4.92541	6.97884	6.80121	7.2913	6.81361	chrX	mortality factor 4-like protein 1 pseudogene
100617113	SRSF9	9.1944e-05	1.25176e-05	up	3.70054	3.70054	1.88774	9.87844	9.62705	9.20455	9.09423	9.08624	11.4334	11.0926	11.3112	11.2262	chr3	serine and arginine rich splicing factor 9
100011400	SERPINH1	0.00637946	0.00284387	up	3.69116	3.69116	1.88407	14.2031	13.9101	12.6031	13.6967	12.2436	14.9307	15.2909	15.1939	15.4462	chr4	serpin family H member 1
100020548	DDX39A	0.00263816	0.000954092	up	3.68991	3.68991	1.88359	10.0553	9.72715	9.82742	8.72899	8.80805	11.6507	11.3356	11.5907	10.6749	chr3	DExD-box helicase 39A
100013223	SET	0.000251038	4.68418e-05	up	3.68823	3.68823	1.88293	12.6793	12.7627	12.8741	12.0132	12.0712	14.6354	14.1417	14.4903	14.1846	chr1	SET nuclear proto-oncogene
100011965	TUT1	0.000618873	0.000153815	up	3.68674	3.68674	1.88235	7.70121	7.93049	6.58445	7.17462	7.43094	9.21941	9.38063	9.39064	8.99606	chr5	terminal uridylyl transferase 1, U6 snRNA-specific
100020794	NOM1	0.000212701	3.76811e-05	up	3.68525	3.68525	1.88176	8.37799	7.99965	8.04775	7.90957	7.2576	10.0463	9.78248	9.78758	9.58476	chr8	nucleolar protein with MIF4G domain 1
100025857	LOXL3	0.0127543	0.00647061	up	3.68276	3.68276	1.88079	8.52398	7.74997	6.36188	8.7569	8.13932	9.23962	10.2735	9.62935	10.0063	chr5	lysyl oxidase like 3
103093120	LOC103093120	2.82396e-05	2.70938e-06	up	3.68069	3.68069	1.87998	5.2042	5.09107	4.48735	4.89739	4.67264	6.76742	6.68353	6.69223	6.85885	chr6	uncharacterized LOC103093120
103104669	LOC103104669	0.00334235	0.00128587	up	3.67938	3.67938	1.87946	3.04609	2.48057	2.82742	3.33668	4.47561	5.1393	5.16167	5.06934	5.08064	chr3	tetraspanin-33-like
100020329	SLC8A2	0.00933524	0.0044757	up	3.6793	3.6793	1.87943	5.08289	4.62741	3.35349	5.18467	4.87294	6.55319	5.7487	6.30857	7.40439	chr4	solute carrier family 8 member A2
100016939	WDR62	0.00904601	0.00431554	up	3.66872	3.66872	1.87528	8.33154	8.63839	8.23037	7.19466	6.40309	9.43854	9.6579	9.83014	9.61297	chr4	WD repeat domain 62
100020258	FAM216A	0.000723638	0.000188643	up	3.6683	3.6683	1.87511	4.41992	3.45458	3.09046	3.47418	4.11805	5.59838	5.40257	5.5554	5.78985	chr3	family with sequence similarity 216 member A
100012184	ROM1	0.00941864	0.00452463	up	3.66773	3.66773	1.87489	5.18074	5.22781	3.18357	5.3723	4.28798	6.24606	6.38401	6.64924	6.82217	chr5	retinal outer segment membrane protein 1
100027936	ODC1	0.00188686	0.000629766	up	3.66075	3.66075	1.87214	10.0469	10.2686	10.0157	9.06822	8.75659	11.5697	11.4277	11.463	11.5529	chr1	ornithine decarboxylase 1
100032162	PLK2	0.000664514	0.000168631	up	3.65602	3.65602	1.87027	10.1569	9.35445	9.5444	9.90401	9.13486	11.1756	12.1045	11.3457	11.331	chr3	polo like kinase 2
107652037	LOC107652037	0.0161967	0.00856102	up	3.6497	3.6497	1.86778	6.60755	6.31707	4.18357	6.71519	6.51037	7.77735	7.93383	7.85526	8.17167	chr3	OTU domain-containing protein 5 pseudogene
100012795	LOC100012795	0.00797294	0.00370354	up	3.64578	3.64578	1.86623	7.15554	6.7175	6.39299	5.64653	4.95094	8.29219	8.26885	7.71164	7.88304	chr8	ETS translocation variant 1-like
100026961	NUP43	0.00780266	0.00361174	up	3.64447	3.64447	1.86571	8.77411	8.82038	8.78905	6.87273	7.72168	10.2844	9.84154	10.3307	9.78856	chr2	nucleoporin 43
100013458	LOC100013458	0.00773838	0.00357673	up	3.64045	3.64045	1.86412	4.08289	4.33143	3.27103	4.59971	5.70302	6.02503	6.19089	6.25188	6.57913	chr7	inosine-uridine preferring nucleoside hydrolase-like
103095671	LOC103095671	0.00182689	0.000604417	up	3.63583	3.63583	1.86229	7.7914	7.98271	7.36972	6.57888	6.55886	9.13332	9.05415	9.17678	9.11015	chrX	non-structural maintenance of chromosomes element 3 homolog
100030619	XBP1	0.011453	0.00570395	up	3.63379	3.63379	1.86148	8.90817	9.34562	7.75342	9.78287	8.6917	9.82668	11.2082	10.5647	11.4318	chr3	X-box binding protein 1
100024877	NME5	0.00189971	0.000634715	up	3.6333	3.6333	1.86128	4.69294	5.01307	4.5055	4.47418	3.92541	6.23349	6.79283	6.94445	5.56321	chr1	NME/NM23 family member 5
100025629	PHF14	0.00377536	0.00149882	up	3.6275	3.6275	1.85897	9.0915	9.09432	7.24357	8.72859	8.41199	10.5179	10.4503	10.3131	10.2106	chr8	PHD finger protein 14
100618332	CC2D1B	0.00412812	0.00167201	up	3.62575	3.62575	1.85828	8.50217	8.59982	7.34861	9.01433	9.3699	10.1266	10.4628	10.6746	10.437	chr2	coiled-coil and C2 domain containing 1B
100015062	DNAJC21	0.000251748	4.71153e-05	up	3.62452	3.62452	1.85779	8.13182	8.57039	8.37934	9.13556	9.09499	10.5145	10.4175	10.6544	10.4944	chr3	DnaJ heat shock protein family (Hsp40) member C21
100026365	STUM	0.0155274	0.00814928	up	3.62408	3.62408	1.85761	3.49793	3.48057	4.27103	5.47418	3.11805	6.3095	5.91899	5.02963	6.04575	chr2	stum, mechanosensory transduction mediator homolog
100024091	RIMS2	0.0141975	0.00734247	up	3.62325	3.62325	1.85728	5.48442	4.61573	4.27103	3.01475	3.28798	5.82439	5.72086	6.06731	6.35571	chr3	regulating synaptic membrane exocytosis 2
100010665	DUSP15	0.00511966	0.00217667	up	3.6219	3.6219	1.85675	6.79998	5.38288	5.12608	4.96895	4.92541	7.33674	7.7009	6.97203	7.17997	chr1	dual specificity phosphatase 15
100016369	SCN3A	0.0275168	0.0159933	up	3.62011	3.62011	1.85603	6.16213	4.20979	3.97063	3.38398	4.78102	6.35428	5.81591	5.91174	7.34823	chr4	sodium voltage-gated channel alpha subunit 3
100012739	PPP4C	0.00084209	0.000230206	up	3.61777	3.61777	1.8551	9.92201	9.82299	8.72908	8.93659	8.88357	11.2052	11.0419	11.0532	11.1555	chr6	protein phosphatase 4 catalytic subunit
100016093	TDRKH	0.000479355	0.00011026	up	3.6149	3.6149	1.85396	7.56326	7.55815	7.97851	7.14403	8.21451	9.04136	9.70076	9.64944	9.79103	chr2	tudor and KH domain containing
100029804	TKFC	0.0142577	0.00738523	up	3.61164	3.61164	1.85265	6.48414	5.96296	4.27103	6.92848	6.42183	7.80343	7.88407	7.86096	7.91691	chr5	triokinase and FMN cyclase
100029774	EIF4EBP1	0.00554405	0.00239209	up	3.60983	3.60983	1.85193	9.18811	10.2973	8.90124	10.3219	10.5354	11.0739	12.0309	11.742	11.9561	chr1	eukaryotic translation initiation factor 4E binding protein 1
100030342	RCN3	0.00254486	0.00091258	up	3.60183	3.60183	1.84873	10.5775	10.5705	9.43482	10.6447	10.0749	11.4679	12.0028	12.1333	12.8328	chr4	reticulocalbin 3
100016897	AEN	0.000202992	3.53983e-05	up	3.60004	3.60004	1.84801	7.87942	7.93021	7.7115	8.41278	8.67533	9.77301	10.0584	10.1467	9.90127	chr1	apoptosis enhancing nuclease
103093576	RRP8	0.000312879	6.23932e-05	up	3.59878	3.59878	1.84751	7.2779	7.77651	7.04775	7.8221	8.14042	9.21951	9.5749	9.59819	9.44919	chr4	ribosomal RNA processing 8
100028812	SIGMAR1	0.00105586	0.000303618	up	3.59229	3.59229	1.8449	8.97007	9.05043	8.09046	8.38107	7.68411	10.0949	10.3799	10.3744	10.2713	chr6	sigma non-opioid intracellular receptor 1
100028450	AHCY	9.9617e-05	1.39172e-05	up	3.58859	3.58859	1.84342	10.7029	10.5935	9.875	10.3959	9.99981	12.0027	12.223	12.2191	12.1826	chr1	adenosylhomocysteinase
100030239	IRF3	0.0493115	0.0316085	up	3.58752	3.58752	1.84299	7.5047	7.77713	5.02906	8.30851	8.3728	8.69409	9.43156	9.18057	9.65948	chr4	interferon regulatory factor 3
100024101	GMNN	0.0142811	0.00740606	up	3.58704	3.58704	1.84279	7.33105	7.32467	7.27363	5.5066	5.64162	8.9154	8.21441	8.74738	7.95604	chr3	geminin DNA replication inhibitor
103092005	LOC103092005	0.0283054	0.0165208	up	3.58647	3.58647	1.84256	3.83496	3.84314	2.85599	3.71519	1.11805	5.38223	4.42252	4.9933	4.86608	chr3	uncharacterized LOC103092005
100029016	SMIM3	0.000109342	1.58322e-05	up	3.58061	3.58061	1.8402	7.78916	7.82381	8.15942	7.68718	7.2678	9.91941	9.3698	9.56781	9.48569	chr1	small integral membrane protein 3
100020854	WDR90	0.0237687	0.0134552	up	3.57916	3.57916	1.83962	8.49976	8.19064	8.55316	6.80917	6.02494	9.10941	9.41263	9.76809	9.53049	chr6	WD repeat domain 90
100031247	RBKS	1.32744e-05	1.04571e-06	up	3.575	3.575	1.83794	7.80075	7.65906	7.34683	7.49857	7.16072	9.2633	9.29825	9.3379	9.42504	chr1	ribokinase
100017334	MOGS	0.0022565	0.000783146	up	3.57489	3.57489	1.8379	8.87479	8.67463	7.55861	8.73585	8.98069	9.85436	10.5682	10.3099	10.8788	chr5	mannosyl-oligosaccharide glucosidase
100032875	MAK16	1.86729e-05	1.60908e-06	up	3.57435	3.57435	1.83768	7.50519	7.52057	7.32411	7.08615	7.11241	9.31751	9.06264	9.31821	8.89109	chr1	MAK16 homolog
100012365	G6PD	0.00426277	0.001736	up	3.56959	3.56959	1.83576	9.35298	8.43144	7.25503	8.74567	8.0946	10.1796	10.2513	10.0927	10.3232	chrX	glucose-6-phosphate dehydrogenase
100025294	SMAP2	7.84554e-05	1.01516e-05	up	3.56954	3.56954	1.83574	9.79031	9.838	9.34801	9.93063	9.23169	11.4827	11.2529	11.4058	11.7126	chr4	small ArfGAP2
100013570	SPOUT1	1.07732e-05	8.07735e-07	up	3.56589	3.56589	1.83426	7.8259	7.82621	7.46934	7.394	7.36646	9.26665	9.39968	9.52516	9.45107	chr1	SPOUT domain containing methyltransferase 1
100014802	ATXN2L	3.83661e-05	4.00684e-06	up	3.56567	3.56567	1.83417	10.4592	10.351	10.5451	9.98663	10.1342	11.7674	12.232	12.2421	12.2762	chr6	ataxin 2 like
100024834	MEGF11	0.00233509	0.000816759	up	3.56484	3.56484	1.83384	6.36026	4.7161	4.78348	4.89739	5.11241	6.96779	6.97248	6.88957	7.20122	chr1	multiple EGF like domains 11
100031105	LOC100031105	0.0016492	0.000531418	up	3.56188	3.56188	1.83264	8.03518	7.73751	7.7909	7.10751	6.76191	9.76779	9.27397	9.46677	8.76844	chr4	far upstream element-binding protein 2-like
100015595	CDC7	0.0444997	0.0279988	up	3.56058	3.56058	1.83211	9.22913	9.39132	9.46978	6.8413	6.98842	10.5003	10.1371	10.3914	9.83562	chr2	cell division cycle 7
100015376	LOC100015376	0.000569028	0.000138408	up	3.55982	3.55982	1.83181	9.3228	9.06661	8.05701	8.57508	8.62783	10.6376	10.2562	10.6087	10.7442	chr3	40S ribosomal protein S23
100030368	TCF7L1	0.006076	0.00268097	up	3.55852	3.55852	1.83128	9.37795	8.66645	7.45152	8.25057	7.43773	10.1012	9.86175	9.99657	10.313	chr1	transcription factor 7 like 1
100011257	COPS7B	0.00054618	0.000131046	up	3.55845	3.55845	1.83125	9.08817	8.7419	7.95175	8.41135	7.96317	10.4978	10.0808	10.2569	10.2146	chr2	COP9 signalosome subunit 7B
100027863	LOC100027863	5.62095e-05	6.58663e-06	up	3.55657	3.55657	1.83049	9.33325	8.88239	8.44251	9.13064	9.00892	10.8195	10.7662	10.7769	10.7976	chr3	autism susceptibility gene 2 protein-like
100028627	DDX54	0.0153266	0.00803144	up	3.55409	3.55409	1.82948	8.70561	8.50593	6.35849	8.75862	8.5815	9.9273	10.2917	9.86084	9.96617	chr3	DEAD-box helicase 54
107651976	LOC107651976	0.00389124	0.00155644	up	3.55389	3.55389	1.8294	5.69294	4.62741	3.93846	5.74267	5.02494	6.73486	7.0195	6.84913	6.73525	chr3	anoctamin-8-like
107652070	NCOR2	0.00736184	0.00336872	up	3.54774	3.54774	1.8269	10.2956	9.61158	8.39103	10.6743	9.91625	11.6602	11.7276	11.5681	11.4626	chr3	nuclear receptor corepressor 2
100026108	MVD	0.000100398	1.40808e-05	up	3.54407	3.54407	1.82541	7.78253	8.03942	7.26305	7.23875	7.60991	9.37405	9.20532	9.59476	9.47443	chr1	mevalonate diphosphate decarboxylase
100013843	MTHFS	3.28729e-05	3.28104e-06	up	3.54057	3.54057	1.82398	4.92242	5.41469	5.16085	5.2242	5.51037	7.13619	7.13672	7.26519	6.74385	chr1	methenyltetrahydrofolate synthetase
100022779	GLA	0.00236572	0.000831806	up	3.53729	3.53729	1.82264	8.72052	7.53431	7.36844	7.29087	7.10674	9.33437	9.73401	9.55802	9.08087	chrX	galactosidase alpha
100032899	CNN3	0.0218907	0.0122361	up	3.53388	3.53388	1.82125	11.6836	11.0857	10.7351	9.62393	8.90596	12.1785	12.1753	12.2358	12.3229	chr2	calponin 3
100011282	TPST2	0.000362702	7.58972e-05	up	3.5294	3.5294	1.81942	5.95709	6.44352	6.00461	6.5323	6.02188	7.40582	7.9512	8.29448	8.39372	chr3	tyrosylprotein sulfotransferase 2
100022927	MED19	0.00103758	0.000296956	up	3.52853	3.52853	1.81907	6.60964	7.27733	6.30754	7.08236	7.56514	8.59298	8.95747	8.44035	9.15906	chr5	mediator complex subunit 19
100019067	LBR	0.00525303	0.00224728	up	3.52493	3.52493	1.81759	10.5011	10.3868	10.7733	9.27837	8.97345	11.7415	11.9837	11.8412	11.6344	chr2	lamin B receptor
100013085	ARMC6	0.00114582	0.000336848	up	3.52194	3.52194	1.81637	8.14432	7.56206	6.95396	6.74946	6.89941	9.1293	8.88888	9.1419	9.15278	chr3	armadillo repeat containing 6
100033258	SNX5	0.00105763	0.00030427	up	3.52054	3.52054	1.8158	10.0044	10.2095	10.1591	9.07999	9.15514	11.5681	11.5779	11.7401	11.2635	chr1	sorting nexin 5
100020008	RAN	0.000556863	0.000134625	up	3.51982	3.51982	1.8155	11.8764	12.0417	12.0481	11.042	11.2651	13.7236	13.279	13.6326	13.2455	chr3	RAN, member RAS oncogene family
100033223	GINS1	0.0479423	0.0306039	up	3.51963	3.51963	1.81542	7.12289	7.94921	7.77083	4.53831	6.49223	8.69291	8.3328	8.79395	8.54082	chr1	GINS complex subunit 1
100015771	L3MBTL4	0.00415916	0.00168618	up	3.51499	3.51499	1.81352	4.33746	3.05667	3.18357	3.47418	2.68164	5.54671	4.91824	5.63873	4.53721	chr3	L3MBTL histone methyl-lysine binding protein 4
100017333	LRAT	0.0105566	0.00518734	up	3.51383	3.51383	1.81304	4.75779	6.30621	5.47819	6.10221	4.64162	6.49406	7.11147	7.41475	8.06071	chr5	lecithin retinol acyltransferase
100030360	LOC100030360	0.0204152	0.0112631	up	3.51172	3.51172	1.81218	6.35852	5.98004	4.01646	6.95139	5.91247	7.67523	7.6631	7.63344	7.65204	chr2	ZZ-type zinc finger-containing protein 3 pseudogene
100011801	NXN	0.0079209	0.00367506	up	3.51157	3.51157	1.81212	8.7657	8.38058	7.35849	8.56934	6.71797	9.83436	9.85819	9.64461	9.74497	chr2	nucleoredoxin
100027104	SRFBP1	3.76254e-06	2.1649e-07	up	3.51124	3.51124	1.81198	7.16668	7.18629	7.08838	6.76247	7.04879	8.72522	8.77796	8.94157	9.00526	chr6	serum response factor binding protein 1
100027114	GFRA1	0.00388876	0.00155466	up	3.50927	3.50927	1.81117	10.7709	10.5394	10.2135	9.97185	8.98224	12.0266	12.2978	11.4451	11.8575	chr1	GDNF family receptor alpha 1
103092957	SSBP4	5.06561e-06	3.12089e-07	up	3.50921	3.50921	1.81115	7.54	7.39697	7.41275	7.60996	7.4973	9.59971	9.06798	9.34144	9.20105	chr3	single stranded DNA binding protein 4
100029491	C2H1orf131	0.0026689	0.000968579	up	3.50538	3.50538	1.80957	7.8784	7.16745	7.22344	6.38893	6.18372	8.93163	8.64004	8.90085	8.63931	chr2	chromosome 2 open reading frame, human C1orf131
100016043	TSPAN8	0.00377901	0.00150086	up	3.5044	3.5044	1.80917	4.49793	3.99515	4.643	4.94549	4.28798	5.50961	6.0018	6.29908	7.32181	chr8	tetraspanin 8
100014088	BRPF1	0.00074424	0.000196462	up	3.50393	3.50393	1.80897	9.06218	9.13316	7.81597	8.91189	8.53274	10.5513	10.5221	10.4444	10.4828	chr6	bromodomain and PHD finger containing 1
100012814	CARD11	0.0480031	0.0306688	up	3.50293	3.50293	1.80856	4.80459	3.28311	2.88401	4.56432	3.81849	5.27636	5.57424	4.40598	7.46128	chr6	caspase recruitment domain family member 11
100031106	RCN1	0.00588715	0.0025771	up	3.50219	3.50219	1.80826	11.4857	11.2058	10.8626	10.6827	9.84479	11.9095	13.3818	12.3897	12.8173	chr5	reticulocalbin 1
100011577	PLEKHH3	0.00833171	0.0039075	up	3.49597	3.49597	1.80569	7.41366	8.14692	7.33839	9.19714	8.8796	9.56811	10.1645	9.90162	10.3691	chr2	pleckstrin homology, MyTH4 and FERM domain containing H3
100031752	CNRIP1	0.0215366	0.0119958	up	3.4958	3.4958	1.80562	9.22585	8.76598	8.08141	7.48236	6.40346	9.88116	9.63318	9.84648	9.8289	chr1	cannabinoid receptor interacting protein 1
100026481	CYRIB	0.000162488	2.63058e-05	up	3.49503	3.49503	1.8053	9.45005	9.43814	9.52871	8.7658	8.8031	11.0307	10.7793	11.064	11.1358	chr3	CYFIP related Rac1 interactor B
100014000	METTL21A	0.000214295	3.8081e-05	up	3.49469	3.49469	1.80517	4.95044	5.13265	5.37339	5.05914	5.36598	6.83408	7.62572	6.64048	6.82566	chr7	methyltransferase like 21A
100618733	LOC100618733	0.000392151	8.41615e-05	up	3.48907	3.48907	1.80284	6.17501	5.68351	6.15598	5.13879	5.47815	7.36578	7.7304	7.36225	7.65809	chr4	X-linked retinitis pigmentosa GTPase regulator
103093135	ZGLP1	0.000699171	0.000180509	up	3.48844	3.48844	1.80258	4.00489	3.8025	2.99092	3.47418	3.92541	5.49901	5.95753	5.05961	5.25249	chr3	zinc finger GATA like protein 1
103103068	LOC103103068	0.000361267	7.55234e-05	up	3.48616	3.48616	1.80164	7.11419	7.59654	7.27983	7.14076	7.91572	9.68588	8.92358	9.32122	8.9135	chr3	ribonuclease UK114
100016082	LOC100016082	0.00666128	0.00299347	up	3.47881	3.47881	1.79859	7.77504	7.71938	7.04619	6.55659	5.87545	8.43983	8.80186	8.74675	9.18405	chr5	nuclear pore glycoprotein p62-like
100619166	ZNF513	0.00712072	0.0032404	up	3.46807	3.46807	1.79413	7.67417	7.53389	5.6182	7.53045	7.10863	8.92416	8.88045	8.75081	8.99339	chr1	zinc finger protein 513
100011082	PTK7	0.0439841	0.0276236	up	3.46403	3.46403	1.79245	10.8698	10.585	9.44617	8.60721	7.74741	10.8503	11.4552	11.3193	11.3494	chr2	protein tyrosine kinase 7 (inactive)
100026645	ACOT7	0.000405798	8.79676e-05	up	3.46079	3.46079	1.7911	6.98809	6.73121	6.26572	6.24357	6.01287	8.04531	8.16356	8.06595	8.68277	chr4	acyl-CoA thioesterase 7
100026207	EDA2R	0.00296633	0.00110437	up	3.45776	3.45776	1.78984	5.13264	5.8614	5.75342	6.5846	6.11052	8.13202	7.7352	7.94319	6.90302	chrX	ectodysplasin A2 receptor
100013802	HS6ST2	0.00802141	0.00372932	up	3.45581	3.45581	1.78902	6.79805	6.37943	5.8682	7.51229	5.69044	8.01339	7.92595	7.95822	9.05725	chrX	heparan sulfate 6-O-sulfotransferase 2
100010050	ZNF608	0.000407736	8.85301e-05	up	3.45466	3.45466	1.78855	8.46901	7.79734	7.95671	7.47827	7.24734	9.5672	9.7101	9.50964	9.52618	chr3	zinc finger protein 608
100023831	IRS2	0.00033588	6.85069e-05	up	3.45447	3.45447	1.78847	9.76323	9.25583	9.02827	9.27449	8.50822	11.0192	10.9363	10.9815	10.881	chr7	insulin receptor substrate 2
100028730	NUP210	0.00524142	0.00224124	up	3.454	3.454	1.78827	10.8606	10.0817	10.2607	9.43366	8.87127	11.326	11.7502	11.902	11.7812	chr6	nucleoporin 210
103100823	CCDC61	0.0113432	0.00564004	up	3.44974	3.44974	1.78649	7.62267	7.52664	5.52342	7.42094	7.72985	8.61084	9.06406	9.05976	9.0701	chr4	coiled-coil domain containing 61
100022821	WDR18	0.000315394	6.30873e-05	up	3.44395	3.44395	1.78406	8.36575	8.06738	7.54551	7.44093	7.58332	9.94763	9.46717	9.51943	9.40434	chr3	WD repeat domain 18
100022216	TMEM63C	0.000755045	0.000199802	up	3.44177	3.44177	1.78315	5.43982	5.64476	5.64845	5.50438	5.70302	6.49026	7.45893	7.81422	7.72154	chr1	transmembrane protein 63C
100021737	LOC100021737	0.00147671	0.000461412	up	3.44044	3.44044	1.78259	7.11522	6.01158	5.70713	6.45493	6.25077	8.5132	7.8743	8.23573	7.73884	chr6	ribulose-phosphate 3-epimerase-like
103102783	IL18BP	0.0108287	0.00534236	up	3.43584	3.43584	1.78066	3.30603	3.24623	3.40034	4.90199	4.36598	4.9719	5.92235	5.22605	6.3788	chr4	interleukin 18 binding protein
100016150	ABHD8	0.00190487	0.000637289	up	3.43288	3.43288	1.77942	6.33746	5.67322	4.93846	6.18467	5.20552	7.34743	7.19251	7.46011	7.78909	chr3	abhydrolase domain containing 8
100018013	CBX1	0.00387021	0.00154593	up	3.43251	3.43251	1.77926	10.8624	11.0285	10.9006	9.8413	9.454	12.4141	11.9093	12.3376	12.1255	chr2	chromobox 1
103104615	POC1B	0.000366717	7.71107e-05	up	3.43243	3.43243	1.77923	7.51835	7.76452	7.69328	7.23069	6.79048	8.83636	9.12789	9.25329	9.49724	chr8	POC1 centriolar protein B
100023701	PDGFC	0.00272332	0.000993573	up	3.43104	3.43104	1.77865	8.74295	8.36612	8.06682	7.42838	7.70677	9.17727	9.74321	10.0125	10.4305	chr5	platelet derived growth factor C
100013047	CLTA	0.00181435	0.000599162	up	3.42599	3.42599	1.77652	11.0745	10.8142	10.2177	10.0295	9.50686	11.9336	12.1478	12.1116	12.2272	chr6	clathrin light chain A
100029628	ZMYND8	1.44063e-05	1.1642e-06	up	3.42509	3.42509	1.77614	10.6436	10.1368	10.4991	10.1263	10.2629	12.0634	12.297	12.0151	12.064	chr1	zinc finger MYND-type containing 8
100018156	SURF6	1.32227e-05	1.03984e-06	up	3.41847	3.41847	1.77335	7.70533	8.00972	7.90258	7.67296	7.82541	9.71114	9.71661	9.72113	9.23734	chr1	surfeit 6
100015432	STARD3NL	0.00139139	0.000426749	up	3.41487	3.41487	1.77183	8.30562	7.94895	6.8714	7.70358	7.59957	9.07691	9.40338	9.48241	9.86794	chr6	STARD3 N-terminal like
100031122	CENPB	0.0215198	0.0119835	up	3.41407	3.41407	1.77149	9.44844	9.46438	7.3987	10.1457	9.7896	10.9733	10.8384	10.9187	11.3531	chr1	centromere protein B
100025028	RPS8	0.0004648	0.000105935	up	3.41356	3.41356	1.77128	12.8094	12.9945	11.825	12.5265	12.542	14.0749	14.2864	14.2727	14.6089	chr2	ribosomal protein S8
100025928	SLC20A1	0.0224256	0.0125899	up	3.41225	3.41225	1.77072	11.4987	10.4837	10.0578	9.8002	8.49092	11.9937	11.9381	11.7876	11.6286	chr1	solute carrier family 20 member 1
100016013	PKNOX2	0.00587197	0.00256864	up	3.41175	3.41175	1.77051	8.24704	7.99138	7.34829	6.94588	6.37607	9.23284	9.25999	8.69357	9.42258	chr4	PBX/knotted 1 homeobox 2
100012759	YIF1B	0.026826	0.0155208	up	3.40965	3.40965	1.76963	10.0513	10.3713	7.84058	10.7278	10.0276	11.3421	11.4498	11.6056	11.8959	chr4	Yip1 interacting factor homolog B, membrane trafficking protein
100018587	POLR1E	5.71622e-06	3.67687e-07	up	3.40648	3.40648	1.76828	7.79689	7.72034	7.64412	7.6532	7.2678	9.27211	9.39693	9.46002	9.40995	chr6	RNA polymerase I subunit E
100029451	RPL27A	3.17132e-05	3.13302e-06	up	3.40628	3.40628	1.7682	12.5869	12.4981	12.0413	12.1867	12.2278	13.9445	13.8863	14.1226	14.3518	chr5	ribosomal protein L27a
100029405	NPM3	0.00247119	0.000880629	up	3.40012	3.40012	1.76559	7.07005	7.50605	5.72227	6.71492	6.68791	8.69677	8.42539	8.56281	8.33833	chr1	nucleophosmin/nucleoplasmin 3
100618785	LOC100618785	0.00301303	0.00112728	up	3.39979	3.39979	1.76545	6.58985	5.97013	5.54551	5.1645	4.81849	7.29232	7.40716	7.28619	7.5469	chr8	polyadenylate-binding protein 1-like
100027066	LOC100027066	0.000469397	0.000107587	up	3.39591	3.39591	1.7638	6.82617	6.52497	6.37833	6.34268	5.561	8.21848	8.19702	7.98597	7.96023	chr6	kelch-like protein 9
100026906	KCNK5	0.0187612	0.0101902	up	3.39475	3.39475	1.76331	7.37153	5.79734	5.33332	6.05914	4.57749	7.82616	7.7104	7.5383	7.28942	chr2	potassium two pore domain channel subfamily K member 5
100029222	RHOU	0.0117881	0.00589724	up	3.39282	3.39282	1.76248	9.02312	8.73255	8.21375	8.48643	6.68791	9.95249	9.82101	9.81191	10.3795	chr2	ras homolog family member U
100017771	LITAF	0.000623266	0.000155499	up	3.39006	3.39006	1.76131	8.94232	8.66048	8.33458	9.09956	8.03989	10.6062	10.5678	10.4006	9.93213	chr6	lipopolysaccharide induced TNF factor
100029274	SLC25A1	0.00644828	0.00287981	up	3.38895	3.38895	1.76084	10.0059	9.21856	7.86129	9.39266	9.11099	10.8545	10.654	10.7126	11.2938	chr3	solute carrier family 25 member 1
100014046	CRMP1	0.0255594	0.0146666	up	3.38727	3.38727	1.76012	7.39935	6.74417	6.46859	6.23198	6.39418	8.16933	7.42772	7.89323	10.1408	chr5	collapsin response mediator protein 1
100025287	RMI2	0.0317485	0.0188578	up	3.38662	3.38662	1.75984	5.78367	6.30317	6.24248	3.59971	4.76191	7.41094	7.43858	6.70953	6.8331	chr6	RecQ mediated genome instability 2
100011180	AARS1	0.00304198	0.00114162	up	3.38642	3.38642	1.75976	11.0147	10.762	10.0524	11.3726	11.4568	12.0351	13.156	12.6997	12.8751	chr1	alanyl-tRNA synthetase 1
100022044	RHBDF2	0.00434024	0.00177344	up	3.38633	3.38633	1.75972	7.05467	6.93883	6.03947	7.95922	6.42183	8.34716	8.83091	8.82422	8.56783	chr2	rhomboid 5 homolog 2
100617294	TYRO3	0.0325785	0.0194569	up	3.38085	3.38085	1.75739	9.48431	8.51236	7.79382	7.9762	6.36598	9.23111	10.0611	9.59955	10.2439	chr1	TYRO3 protein tyrosine kinase
100024665	S1PR3	0.0125405	0.00634596	up	3.3808	3.3808	1.75737	7.91711	6.96324	7.57732	8.5655	6.92541	9.14124	8.45301	9.52266	10.2714	chr6	sphingosine-1-phosphate receptor 3
103097989	LOC103097989	0.00157094	0.000499443	up	3.37388	3.37388	1.75441	6.8426	6.54395	7.22518	5.86582	6.47561	8.47981	8.53879	8.6104	7.75116	chr4	uncharacterized LOC103097989
100024795	G3BP1	0.000304059	6.01805e-05	up	3.36591	3.36591	1.751	11.0097	11.1608	11.1554	10.4312	10.42	12.9096	12.5131	12.6317	12.2912	chr1	G3BP stress granule assembly factor 1
100020248	HMGB1	0.00149358	0.000468807	up	3.36574	3.36574	1.75093	12.8408	13.1827	13.4358	12.0461	12.2869	14.6769	14.4092	14.607	14.3444	chr4	high mobility group box 1
100015544	LSR	0.00562202	0.00243336	up	3.36487	3.36487	1.75055	9.51733	9.28198	8.19168	8.58579	7.65333	10.1136	10.5795	10.3069	10.5864	chr4	lipolysis stimulated lipoprotein receptor
100011812	NKRF	0.000169018	2.77989e-05	up	3.35916	3.35916	1.7481	10.7559	10.1757	10.2427	9.88254	9.74741	11.9682	11.9133	11.881	11.8734	chrX	NFKB repressing factor
103097479	BCL2L10	0.000451405	0.000101541	up	3.35576	3.35576	1.74664	8.49079	7.95399	7.28686	7.98053	7.62585	9.72729	9.36194	9.6156	9.75215	chr1	BCL2 like 10
100027116	FBF1	0.000117788	1.74448e-05	up	3.35555	3.35555	1.74655	10.0983	10.3726	10.573	10.5437	10.8695	12.4568	11.9852	12.482	12.0278	chr2	Fas binding factor 1
100020360	SARAF	0.000656644	0.000166233	up	3.35303	3.35303	1.74547	11.461	11.3733	10.7451	11.7627	11.7588	12.8472	13.3571	12.9086	13.5497	chr5	store-operated calcium entry associated regulatory factor
100619616	SARS2	0.00953473	0.00459333	up	3.34827	3.34827	1.74342	7.91322	7.78402	5.97354	7.44183	8.11933	8.81497	9.36771	9.25396	9.32257	chr4	seryl-tRNA synthetase 2, mitochondrial
100012010	MTA2	0.00126325	0.000380056	up	3.34478	3.34478	1.74191	11.0623	10.7481	9.83944	10.1483	9.7409	12.123	12.0881	12.007	11.9808	chr5	metastasis associated 1 family member 2
100028405	CRYBG1	0.000306469	6.08655e-05	up	3.3436	3.3436	1.7414	6.09549	6.59208	6.48735	7.00343	6.93823	8.77269	8.1812	8.23271	8.27228	chr2	crystallin beta-gamma domain containing 1
100026552	CANT1	0.000480159	0.00011051	up	3.34306	3.34306	1.74117	9.06672	8.32247	8.32568	8.07003	7.97604	10.2556	10.3477	9.94022	9.82984	chr2	calcium activated nucleotidase 1
100025179	CAP1	0.000790067	0.000212125	up	3.34127	3.34127	1.74039	11.2844	10.9065	10.5054	10.8144	9.92845	12.2199	12.6392	12.4238	12.43	chr4	cyclase associated actin cytoskeleton regulatory protein 1
100023165	GPC4	0.0164314	0.00870512	up	3.34043	3.34043	1.74003	12.0613	11.0039	10.812	9.96603	9.7583	11.8189	12.925	12.5366	12.5608	chrX	glypican 4
100011806	PRPSAP2	0.000609322	0.000150863	up	3.33881	3.33881	1.73933	7.9493	7.47516	7.97128	7.17392	6.84597	9.11488	9.27884	9.37523	9.12089	chr6	phosphoribosyl pyrophosphate synthetase associated protein 2
100012032	IGFBP2	0.0189161	0.0102962	up	3.3381	3.3381	1.73903	10.3509	12.0637	12.184	11.9218	13.18	13.3713	13.7789	13.6379	13.9284	chr7	insulin like growth factor binding protein 2
100012521	RPL3	0.0109063	0.00538803	up	3.33672	3.33672	1.73843	13.7877	14.0101	13.5812	12.3142	12.0582	14.6541	14.9394	14.8622	15.0993	chr8	ribosomal protein L3
100032755	ADAMTS4	0.0281789	0.0164316	up	3.33517	3.33517	1.73776	9.46604	8.55815	7.81838	7.60222	6.91572	9.60742	9.48548	9.30837	10.8382	chr2	ADAM metallopeptidase with thrombospondin type 1 motif 4
100031159	POLR1B	0.000155569	2.49325e-05	up	3.33409	3.33409	1.7373	7.96081	7.78696	7.65117	8.0646	7.85952	10.0723	9.57829	9.66659	9.09043	chr1	RNA polymerase I subunit B
100013798	MAD2L2	0.0013059	0.00039519	up	3.33405	3.33405	1.73727	6.63026	6.96837	6.0469	7.00709	6.76191	8.12518	8.76693	7.87298	8.91562	chr4	mitotic arrest deficient 2 like 2
100027968	NHP2	0.00108332	0.000313499	up	3.32668	3.32668	1.73408	9.66783	9.71396	8.93096	8.81196	8.55182	10.7369	10.6743	10.8952	11.1712	chr1	NHP2 ribonucleoprotein
100032065	MAP3K1	0.000881342	0.000243269	up	3.32161	3.32161	1.73188	10.7064	10.1411	10.3071	9.8111	9.29879	11.6457	11.7936	11.8527	11.8471	chr3	mitogen-activated protein kinase kinase kinase 1
100016925	STK39	0.00372478	0.00147261	up	3.31933	3.31933	1.73089	9.23737	8.10524	7.96713	7.42397	7.65406	9.63615	9.7987	9.73353	10.0654	chr4	serine/threonine kinase 39
100014022	KCTD13	0.00051982	0.000122531	up	3.31897	3.31897	1.73073	9.16665	8.71859	8.76989	8.41135	8.38015	10.0342	10.2105	10.4377	10.9978	chr6	potassium channel tetramerization domain containing 13
100032932	SNX7	0.00309524	0.00116917	up	3.30668	3.30668	1.72538	7.98786	7.11392	6.74528	6.90957	6.16245	9.00966	8.53111	8.58859	8.70743	chr2	sorting nexin 7
100023401	DDAH2	0.00395158	0.00158701	up	3.29877	3.29877	1.72193	9.90912	10.398	9.22322	9.25448	8.57126	11.1119	11.0552	11.1039	11.5015	chr2	dimethylarginine dimethylaminohydrolase 2
103105620	LOC103105620	0.0011808	0.00034988	up	3.29297	3.29297	1.71939	8.62472	9.01297	8.63088	7.88769	7.85199	9.7774	10.3744	10.3177	10.0146	chr2	uncharacterized LOC103105620
100014449	CORO1A	0.00827192	0.00387497	up	3.29247	3.29247	1.71917	6.9503	6.81533	5.63478	7.85395	7.07806	8.80285	8.21465	8.40809	8.91701	chr6	coronin 1A
100012465	ADGRV1	0.00517622	0.00220774	up	3.2903	3.2903	1.71822	4.83496	4.06554	3.643	4.10221	2.92541	5.68689	5.88569	5.84661	5.11058	chr3	adhesion G protein-coupled receptor V1
100013131	TMEM147	9.47864e-05	1.30108e-05	up	3.29004	3.29004	1.7181	8.15182	8.04637	7.45845	8.3428	8.01422	9.58621	9.6837	9.86511	9.74833	chr4	transmembrane protein 147
103102567	LOC103102567	0.0033615	0.00129575	up	3.28911	3.28911	1.7177	9.88686	9.44355	9.34701	8.36383	8.43399	11.0671	10.57	10.9498	10.6641	chrX	HAUS augmin-like complex subunit 7
100029417	RENBP	0.00417023	0.00169209	up	3.28908	3.28908	1.71769	8.20971	7.23527	6.79821	6.42108	7.20499	8.47385	9.30031	8.83743	8.95456	chrX	renin binding protein
100011202	AP1AR	0.00331855	0.00127446	up	3.28712	3.28712	1.71682	8.75808	8.54365	8.6489	7.36225	7.4712	10.0446	9.86511	9.93035	9.65449	chr5	adaptor related protein complex 1 associated regulatory protein
100025705	BANP	0.00165733	0.000534377	up	3.28595	3.28595	1.71631	7.67395	7.65488	7.42769	6.70824	6.39418	8.9218	8.64726	8.96141	9.02191	chr1	BTG3 associated nuclear protein
100619698	PPA1	0.00591043	0.00259148	up	3.28264	3.28264	1.71486	9.39679	9.06356	7.78617	9.6226	9.65943	10.8591	10.6006	10.9426	10.88	chr1	inorganic pyrophosphatase 1
100013914	KCNAB3	0.00010891	1.57417e-05	up	3.28099	3.28099	1.71413	5.2042	5.15967	5.55447	5.59971	5.54199	7.08704	6.89925	6.91705	7.60121	chr2	potassium voltage-gated channel subfamily A regulatory beta subunit 3
100027350	KIFC1	0.0326373	0.0194971	up	3.2792	3.2792	1.71335	10.3652	10.5643	10.3997	8.28395	8.3703	11.1697	11.1128	11.5357	11.422	chr2	kinesin family member C1
100032371	EZR	0.00491514	0.00207171	up	3.27889	3.27889	1.71321	7.93007	8.36227	8.29969	8.4129	6.68791	9.40998	9.98755	9.642	9.56757	chr2	ezrin
100018977	SYNCRIP	0.000481654	0.000110952	up	3.27872	3.27872	1.71313	11.6984	11.4715	11.5615	10.9439	10.7343	13.2935	12.8855	13.0854	12.7158	chr2	synaptotagmin binding cytoplasmic RNA interacting protein
100031229	RRP9	0.0013059	0.000395166	up	3.27676	3.27676	1.71227	7.64289	7.62908	6.81292	7.77597	8.18222	9.41636	9.68853	9.27682	8.90184	chr6	ribosomal RNA processing 9, U3 small nucleolar RNA binding protein
100025795	CALML4	0.0123567	0.00623034	up	3.27598	3.27598	1.71192	4.29439	3.71067	2.99092	3.01475	5.02494	5.48862	5.02217	5.7749	5.79056	chr1	calmodulin like 4
100029255	BCAR3	0.0099412	0.00482693	up	3.27267	3.27267	1.71047	7.18074	7.60986	7.13194	8.92764	8.58973	9.16589	9.92066	9.46943	9.8378	chr2	BCAR3 adaptor protein, NSP family member
100019487	GMPS	3.90936e-05	4.11945e-06	up	3.27225	3.27225	1.71028	10.5929	10.2264	10.0912	10.2089	9.9238	12.1021	11.8095	12.0402	11.7238	chr7	guanine monophosphate synthase
100015229	EIF5A	0.00030995	6.17461e-05	up	3.27077	3.27077	1.70963	13.0462	12.8298	12.2769	12.2491	12.1127	14.3329	14.0349	14.3547	14.1278	chr2	eukaryotic translation initiation factor 5A
100019408	CCDC96	0.033359	0.0199977	up	3.26166	3.26166	1.70561	5.74984	4.88592	3.57589	3.10221	3.43998	5.31052	5.96512	5.85392	6.29594	chr5	coiled-coil domain containing 96
100017125	EEFSEC	9.5226e-05	1.30905e-05	up	3.25811	3.25811	1.70403	8.46917	8.487	8.29731	8.02598	7.72168	9.80975	10.0871	9.84215	9.87806	chr6	eukaryotic elongation factor, selenocysteine-tRNA specific
100032603	CEP43	0.00110819	0.000323029	up	3.25655	3.25655	1.70334	8.31378	8.37279	8.5926	7.28103	7.70926	9.76599	9.58284	9.8299	9.85022	chr2	centrosomal protein 43
100024839	RAB34	0.0142254	0.00736561	up	3.25237	3.25237	1.70149	9.18496	8.5088	6.83298	8.19993	7.32259	9.63761	9.84248	9.84232	9.52297	chr2	RAB34, member RAS oncogene family
100030890	GNL3	0.000304724	6.04775e-05	up	3.2497	3.2497	1.70031	9.38758	9.09787	9.25353	8.64046	8.62585	10.7987	10.7916	10.9255	10.2897	chr6	G protein nucleolar 3
100010385	LDLRAD3	0.0213097	0.0118449	up	3.24325	3.24325	1.69744	6.28342	6.01307	5.4315	5.62946	3.81849	7.22613	7.69282	6.57124	7.04031	chr5	low density lipoprotein receptor class A domain containing 3
100010881	HMG20B	0.00183805	0.000608359	up	3.24244	3.24244	1.69708	8.76071	8.90433	7.64048	8.38867	7.64162	9.88465	9.90008	9.9585	10.1137	chr3	high mobility group 20B
100018589	FAM117B	0.00102447	0.000292439	up	3.24017	3.24017	1.69607	8.80209	8.5363	8.56799	8.0071	7.52603	10.2406	9.97828	9.93352	9.78346	chr7	family with sequence similarity 117 member B
100012361	TAMALIN	0.00625339	0.00277707	up	3.23373	3.23373	1.6932	6.72421	6.87143	5.84008	7.82418	7.39413	8.92551	8.3304	8.47464	8.76546	chr8	trafficking regulator and scaffold protein tamalin
100618385	LOC100618385	0.000643677	0.000162002	up	3.22757	3.22757	1.69045	3.66504	3.99635	4.38651	3.31243	3.36598	5.64114	5.61605	5.31252	5.17312	chrX	zinc finger protein 345-like
100020330	ARL6IP6	0.00374096	0.00147958	up	3.22739	3.22739	1.69037	8.06343	9.00817	9.25831	7.68776	7.90432	10.0581	10.1091	10.0801	10.0518	chr4	ADP ribosylation factor like GTPase 6 interacting protein 6
100010739	TTF2	0.0327925	0.0196137	up	3.22367	3.22367	1.6887	9.77874	9.54172	9.6586	7.97475	7.2576	10.6392	10.4598	10.6919	10.3329	chr2	transcription termination factor 2
100011109	CNKSR2	6.15714e-05	7.44472e-06	up	3.21992	3.21992	1.68702	6.12627	5.73274	5.95836	6.2242	6.38484	7.66516	7.52035	7.98236	7.92135	chr4	connector enhancer of kinase suppressor of Ras 2
100030916	L3MBTL3	0.00016056	2.58849e-05	up	3.21502	3.21502	1.68483	9.11369	8.64554	9.10668	8.69775	9.08898	10.2869	10.72	10.4186	11.0359	chr2	L3MBTL histone methyl-lysine binding protein 3
100030866	DNAI4	0.000178634	2.9819e-05	up	3.21339	3.21339	1.6841	6.73784	6.10158	6.04775	5.76518	6.31773	7.77128	7.91669	7.76673	8.05775	chr2	dynein axonemal intermediate chain 4
100027708	EEF1E1	0.000144711	2.27897e-05	up	3.21287	3.21287	1.68386	7.61628	7.37366	7.90808	7.33668	8.1679	9.29195	9.37783	9.50701	9.28073	chr3	eukaryotic translation elongation factor 1 epsilon 1
100028451	MYT1L	0.0179533	0.00967588	up	3.20307	3.20307	1.67946	3.88202	3.04245	3.85599	4.26268	1.92541	5.21284	4.6946	4.84855	5.53667	chr1	myelin transcription factor 1 like
100012744	NAP1L1	0.0043088	0.00175767	up	3.20085	3.20085	1.67846	12.3828	12.5354	12.5328	11.2403	11.1265	13.6066	13.6486	13.7348	13.578	chr8	nucleosome assembly protein 1 like 1
103100524	LOC103100524	0.000366078	7.67775e-05	up	3.19716	3.19716	1.67679	6.03047	5.97161	6.36022	6.94601	6.47177	7.95735	8.1657	8.25149	7.75669	chr1	tumor necrosis factor receptor superfamily member 10A
100022408	PLA2G15	0.00411973	0.00166824	up	3.1959	3.1959	1.67622	7.96249	7.37192	6.92504	6.8665	6.04879	8.68038	8.84884	8.72771	8.58775	chr1	phospholipase A2 group XV
100026801	QRICH2	0.000330511	6.70307e-05	up	3.19525	3.19525	1.67593	4.29439	3.55586	4.4059	3.8221	4.51037	5.65956	5.97292	5.83854	5.70359	chr2	glutamine rich 2
100015941	HSPA5	0.00784676	0.00363587	up	3.19373	3.19373	1.67524	13.1632	12.912	12.6352	11.8991	11.2308	13.7277	14.0388	14.1831	14.2237	chr1	heat shock protein family A (Hsp70) member 5
100012604	LOC100012604	0.0264491	0.0152668	up	3.19133	3.19133	1.67416	12.2153	10.8525	11.4366	9.42962	10.4437	12.8382	12.0886	12.5253	12.7467	chr1	L-lactate dehydrogenase A chain
100012520	NTHL1	0.00397748	0.00159957	up	3.19104	3.19104	1.67403	5.97792	5.51242	5.14935	6.28154	6.79048	7.29683	7.45732	7.6357	8.07563	chr6	nth like DNA glycosylase 1
100016191	UPK1A	0.00903074	0.0043052	up	3.19064	3.19064	1.67385	3.77356	3.31707	4.76853	4.58966	4.39107	4.94941	5.69205	6.32935	6.39649	chr4	uroplakin 1A
100017028	MAGI2	0.00939458	0.00451179	up	3.18913	3.18913	1.67316	7.30709	6.21031	6.09386	6.25697	5.0007	8.1718	7.93249	7.70365	7.57985	chr8	membrane associated guanylate kinase, WW and PDZ domain containing 2
100019144	MNT	0.00302505	0.00113342	up	3.18869	3.18869	1.67296	8.58919	8.18124	7.00337	8.58385	7.81502	9.6892	9.82753	9.70219	9.61107	chr2	MAX network transcriptional repressor
100015478	SNRPA1	0.000454425	0.000102775	up	3.18842	3.18842	1.67284	8.77298	8.65741	8.72757	7.81106	8.21755	10.104	9.82882	10.3586	10.1492	chr1	small nuclear ribonucleoprotein polypeptide A'
100014738	AKAP4	0.0452457	0.028548	up	3.18713	3.18713	1.67226	6.12344	6.86304	7.31414	4.65861	5.16245	6.71441	8.17071	7.99114	7.9101	chrX	A-kinase anchoring protein 4
100015318	UHRF2	0.00594113	0.00260816	up	3.1863	3.1863	1.67188	8.4631	8.70251	8.9225	7.70125	7.15148	10.0215	9.67018	10.0969	9.65157	chr6	ubiquitin like with PHD and ring finger domains 2
100010249	FBXW9	0.000654215	0.000165485	up	3.17944	3.17944	1.66877	6.74185	6.6501	5.75342	6.67296	6.11805	7.72455	7.97596	8.24667	8.27703	chr3	F-box and WD repeat domain containing 9
100016551	CFAP91	0.00206421	0.000703499	up	3.17876	3.17876	1.66846	5.14482	4.81958	4.67542	4.8221	4.46383	5.68823	6.14838	7.01651	6.96132	chr4	cilia and flagella associated protein 91
100024527	TRMT1L	0.0047093	0.00197121	up	3.17647	3.17647	1.66743	7.74734	6.91616	7.0098	6.31853	5.89941	8.71415	8.49351	8.27363	8.3014	chr2	tRNA methyltransferase 1 like
100014880	LOC100014880	0.00199573	0.000674227	up	3.17492	3.17492	1.66672	12.0822	11.5383	11.553	10.9154	10.8625	13.61	12.7729	13.03	12.815	chr6	dnaJ homolog subfamily A member 1
103101550	LOC103101550	0.00370548	0.00146153	up	3.16973	3.16973	1.66436	8.63875	7.8347	8.10553	7.43442	6.93119	9.65085	9.61489	9.4855	9.06186	chrX	tigger transposable element-derived protein 1-like
100028247	TTYH2	0.00441587	0.00181189	up	3.16941	3.16941	1.66422	7.47357	8.13121	7.89538	8.49729	6.79048	9.21614	9.78591	9.07615	9.609	chr2	tweety family member 2
100030868	APBB1	0.00141364	0.000434987	up	3.16797	3.16797	1.66356	8.70359	8.75015	7.45195	8.40384	8.2013	9.9833	9.71041	9.88557	10.2836	chr4	amyloid beta precursor protein binding family B member 1
100019619	PCSK5	0.0219651	0.0122866	up	3.1667	3.1667	1.66298	9.698	8.86164	8.49426	10.8498	9.71032	10.417	11.4237	11.1951	11.7074	chr6	proprotein convertase subtilisin/kexin type 5
100022807	MOCS3	0.000621278	0.00015475	up	3.15923	3.15923	1.65957	6.90105	6.57409	5.75342	6.76964	6.36598	8.01425	8.41751	8.08595	8.01192	chr1	molybdenum cofactor synthesis 3
100021403	WRNIP1	0.000211658	3.74258e-05	up	3.15583	3.15583	1.65802	9.18795	8.88363	8.81826	9.30007	8.35027	10.7371	10.4871	10.5965	10.4435	chr3	WRN helicase interacting protein 1
100031315	HYOU1	0.000241981	4.47572e-05	up	3.15553	3.15553	1.65788	11.4551	10.91	10.5325	10.7328	10.5429	12.3021	12.5867	12.6056	12.4759	chr4	hypoxia up-regulated 1
103099976	LOC103099976	0.00915359	0.00437486	up	3.15453	3.15453	1.65743	9.70258	8.85356	7.88558	8.1008	8.05625	9.64252	10.391	10.1059	10.5693	chr4	nectin-2
100012319	TGIF1	0.032658	0.0195177	up	3.15418	3.15418	1.65727	8.97806	8.4513	8.38569	7.31853	6.14042	9.51855	9.45027	9.40415	9.67529	chr3	TGFB induced factor homeobox 1
100014638	NAA40	0.00371663	0.00146819	up	3.15104	3.15104	1.65583	9.66828	9.40273	8.53115	8.5789	8.04879	10.6926	10.3808	10.6138	10.32	chr5	N-alpha-acetyltransferase 40, NatD catalytic subunit
100026184	WDR54	0.00500185	0.00211946	up	3.14588	3.14588	1.65346	7.34683	7.1347	5.69089	6.77604	6.40144	8.02694	7.99941	8.49784	8.76958	chr5	WD repeat domain 54
100023988	RNF125	0.00542913	0.00233624	up	3.14567	3.14567	1.65337	7.46821	7.86722	8.25771	8.43383	8.51322	9.01002	9.81543	9.54349	10.6767	chr3	ring finger protein 125
100024961	LOC100024961	0.000828663	0.000225524	up	3.14551	3.14551	1.65329	8.20913	8.13466	7.31543	7.71172	7.2318	9.02744	9.6233	9.30501	9.5396	chr1	inositol monophosphatase 3-like
100028261	CDYL	4.48853e-06	2.67399e-07	up	3.1387	3.1387	1.65017	8.67224	8.72681	8.78997	8.41064	8.50535	10.1329	10.4359	10.2881	10.2277	chr3	chromodomain Y like
100014133	EMG1	0.000105421	1.50642e-05	up	3.13707	3.13707	1.64942	7.81735	8.03939	7.72572	7.77472	7.2242	9.5698	9.20823	9.46658	9.21815	chr8	EMG1 N1-specific pseudouridine methyltransferase
100013529	AKNA	0.00585259	0.00255817	up	3.13072	3.13072	1.6465	7.65079	6.68165	6.48278	7.30937	6.09533	8.14166	9.11683	8.09779	8.60563	chr1	AT-hook transcription factor
100029345	LOC100029345	0.00112481	0.000328863	up	3.12512	3.12512	1.64391	10.7771	10.8021	9.86948	10.1778	9.62085	11.9659	11.8018	11.9152	11.8906	chr3	protein HIRA
100017865	SPSB4	0.000606078	0.000149772	up	3.12446	3.12446	1.64361	6.53571	6.95777	6.75923	6.86691	5.89941	8.16766	8.15596	8.06183	8.60422	chr4	splA/ryanodine receptor domain and SOCS box containing 4
100027229	GALK1	0.0102254	0.00499196	up	3.12282	3.12282	1.64285	7.90463	7.17903	5.82742	6.26268	6.4579	8.21425	8.31172	8.2049	8.74585	chr2	galactokinase 1
103099139	VASP	0.00223607	0.000773803	up	3.11775	3.11775	1.6405	9.73509	9.39708	8.20489	9.4026	9.00253	10.5343	10.8545	10.7661	11.001	chr4	vasodilator stimulated phosphoprotein
100014765	PALS2	0.00559544	0.0024202	up	3.11117	3.11117	1.63746	8.88655	8.69042	7.7356	9.35562	8.53789	10.8441	9.92775	10.5764	9.76643	chr8	protein associated with LIN7 2, MAGUK family member
100014792	TRIP13	0.0333638	0.0200029	up	3.1104	3.1104	1.6371	8.72225	8.60459	8.55426	6.56164	6.75468	9.79975	9.34343	9.75241	9.01074	chr3	thyroid hormone receptor interactor 13
100030273	PKD1L1	0.0309732	0.0183279	up	3.10712	3.10712	1.63558	5.49623	4.57606	5.26038	2.8221	4.36598	5.69002	6.65305	6.02471	6.19113	chr6	polycystin 1 like 1, transient receptor potential channel interacting
100010125	LOC100010125	0.0426567	0.0266626	up	3.10394	3.10394	1.6341	7.31873	7.27432	5.50025	6.60032	4.56902	7.8999	8.16492	7.71414	7.76755	chr5	fatty acid desaturase 3
100018189	GNG10	0.0115155	0.00573979	up	3.10314	3.10314	1.63373	9.90881	9.88693	9.39525	8.7421	7.94778	10.8119	10.426	11.0286	10.9731	chr6	G protein subunit gamma 10
100024526	HACD3	1.77219e-05	1.50879e-06	up	3.10284	3.10284	1.63359	8.68583	8.40623	8.73883	8.45769	8.79048	10.0478	10.5147	10.2518	10.1833	chr1	3-hydroxyacyl-CoA dehydratase 3
100011988	IGFBP5	0.0179881	0.00969706	up	3.10191	3.10191	1.63316	12.4705	11.7533	11.7637	12.3843	10.3884	12.8641	12.9482	13.8012	13.9273	chr7	insulin like growth factor binding protein 5
100023122	PRRC2A	0.00513616	0.00218578	up	3.10127	3.10127	1.63286	12.281	11.9464	10.4618	12.0595	11.8832	13.4412	13.327	13.3993	13.2694	chr2	proline rich coiled-coil 2A
100032031	ZFYVE19	0.00952973	0.00459028	up	3.10116	3.10116	1.63281	6.68549	6.78203	5.1313	7.04151	6.99457	7.89982	8.34669	7.93768	8.45495	chr1	zinc finger FYVE-type containing 19
100015809	EIF4A1	0.00259827	0.000936314	up	3.1003	3.1003	1.63241	13.5754	13.2042	13.0838	12.1235	12.2735	14.4939	14.446	14.5683	14.4298	chr2	eukaryotic translation initiation factor 4A1
100030875	LOC100030875	0.012491	0.00631753	up	3.09758	3.09758	1.63114	5.9711	5.42811	4.67542	3.8221	4.28798	6.50339	6.18989	6.6671	6.51194	chr3	GDP-mannose 4,6 dehydratase pseudogene
100023068	SUMO2	0.000489054	0.000113321	up	3.09575	3.09575	1.63029	11.3961	11.4883	11.3826	10.8905	10.486	12.7382	12.5435	12.8889	12.8653	chr2	small ubiquitin like modifier 2
100033309	SPRED2	0.0110581	0.00547579	up	3.09186	3.09186	1.62847	10.2154	9.77902	9.35504	9.04404	7.9625	10.8546	10.8283	10.9859	10.93	chr1	sprouty related EVH1 domain containing 2
100024274	PTBP1	0.00792251	0.00367635	up	3.08973	3.08973	1.62748	12.8044	12.1053	12.3694	11.3379	10.9208	13.7857	13.4594	13.6552	13.2399	chr3	polypyrimidine tract binding protein 1
100018420	RPS17	0.000104065	1.47716e-05	up	3.08619	3.08619	1.62583	12.0792	12.1831	11.7851	11.6069	11.8436	13.3269	13.2914	13.5987	13.8847	chr1	ribosomal protein S17
100010242	PYGL	0.0315491	0.0187137	up	3.08418	3.08418	1.62489	4.74026	3.95862	4.13776	3.8221	2.43998	6.29638	4.78706	5.9899	4.7052	chr1	glycogen phosphorylase L
100031482	WDR72	0.00639902	0.0028539	up	3.08107	3.08107	1.62343	4.67626	3.96723	3.92952	3.65861	4.1478	6.0058	5.70209	4.65686	6.43251	chr1	WD repeat domain 72
100023070	OPRK1	0.00335064	0.00129133	up	3.08106	3.08106	1.62343	3.89385	3.73931	4.24966	4.10221	3.11805	5.7186	5.68133	5.78246	4.59379	chr3	opioid receptor kappa 1
100022826	UTP3	2.10826e-05	1.87251e-06	up	3.07802	3.07802	1.622	8.17629	8.01418	7.65524	8.01193	7.8696	9.69487	9.67847	9.58341	9.31304	chr5	UTP3 small subunit processome component
100018971	UPRT	6.88275e-06	4.63738e-07	up	3.07733	3.07733	1.62168	7.26051	7.44419	7.14311	7.6368	7.52635	9.06772	8.95248	9.04119	9.0341	chrX	uracil phosphoribosyltransferase homolog
100017920	GRAMD2A	0.00256854	0.000922975	up	3.07686	3.07686	1.62146	7.62829	7.34771	7.15511	7.53439	7.7064	8.14371	9.65799	9.12973	9.45191	chr1	GRAM domain containing 2A
100014645	PLEKHG6	0.00452192	0.00186835	up	3.07446	3.07446	1.62033	6.49793	6.04391	5.67542	6.71519	6.34687	7.19022	7.51787	8.11444	8.68224	chr8	pleckstrin homology and RhoGEF domain containing G6
100015666	ACSL3	0.000543206	0.000130033	up	3.0723	3.0723	1.61932	9.45793	8.9631	9.23001	8.77131	8.29298	10.5203	10.685	10.6033	10.441	chr7	acyl-CoA synthetase long chain family member 3
100027228	ADSS2	4.96643e-06	3.05305e-07	up	3.07053	3.07053	1.61849	9.39456	9.28605	9.23582	9.1959	9.11456	10.8408	11.1216	10.8172	10.6759	chr2	adenylosuccinate synthase 2
100023910	CPNE9	0.0101315	0.00493859	up	3.06201	3.06201	1.61448	4.6913	3.998	4.30139	3.76327	4.62129	4.87717	6.61276	5.50864	6.55955	chr6	copine family member 9
100021775	LIG3	3.83661e-05	4.00521e-06	up	3.06067	3.06067	1.61385	9.49463	9.04907	8.87852	9.0712	9.0635	10.5881	10.5824	10.7814	10.949	chr2	DNA ligase 3
100026008	E2F5	5.18158e-06	3.23805e-07	up	3.05756	3.05756	1.61238	8.61232	8.4431	8.4706	8.20877	8.63063	10.1648	9.99255	10.1907	9.99387	chr3	E2F transcription factor 5
100031318	WDR43	7.12535e-06	4.83468e-07	up	3.05623	3.05623	1.61176	10.333	10.1601	10.1344	10.1599	9.89329	11.7826	11.8668	11.8138	11.5284	chr1	WD repeat domain 43
100029489	C6H9orf64	1.38604e-05	1.09943e-06	up	3.05171	3.05171	1.60962	6.01818	6.2046	5.88401	6.33668	6.34687	7.76376	7.86128	7.84857	7.59714	chr6	chromosome 6 C9orf64 homolog
100025406	LOC100025406	0.0132786	0.00678708	up	3.0512	3.0512	1.60938	7.0009	7.49977	5.18357	6.94549	6.75137	8.36911	8.16289	8.25813	8.35224	chr3	protein DGCR6-like
103093910	LOC103093910	3.67739e-05	3.78268e-06	up	3.04964	3.04964	1.60864	4.57912	5.08176	5.25575	5.08084	4.94248	6.5985	6.46155	6.73083	6.59564	chr3	zinc finger protein 260-like
100021209	RASA3	0.00322113	0.00122874	up	3.04884	3.04884	1.60826	7.72525	7.35388	7.27087	7.07411	6.34497	9.40836	8.33087	8.7244	8.58469	chr7	RAS p21 protein activator 3
100017350	LOC100017350	0.0416001	0.0259062	up	3.04816	3.04816	1.60794	6.85696	6.3527	6.06621	7.62135	8.98842	8.98517	8.72672	8.636	8.79237	chr6	histone-arginine methyltransferase CARM1-like
100010043	LOC100010043	0.000467133	0.000106688	up	3.04588	3.04588	1.60686	7.18958	6.76967	6.51448	6.94351	6.2576	8.31307	8.70884	8.0111	8.3343	chrX	lysine-specific demethylase 2A pseudogene
100016655	DLG4	0.0131205	0.00668934	up	3.04502	3.04502	1.60645	8.91422	8.3826	8.36126	7.98777	7.19487	9.0632	9.84972	9.47864	10.7068	chr2	discs large MAGUK scaffold protein 4
100016923	CDC34	0.000275826	5.31e-05	up	3.04173	3.04173	1.60489	9.94392	9.56964	9.17767	10.1075	9.96668	11.4947	11.1907	11.4313	11.3151	chr3	cell division cycle 34, ubiqiutin conjugating enzyme
100009893	LOC100009893	0.000789301	0.000211812	up	3.04088	3.04088	1.60449	7.73509	7.07011	7.49358	7.01944	6.72662	9.06742	8.97759	8.85426	8.35456	chr3	zinc finger protein 260-like
100031880	OTX1	0.00828088	0.00388085	up	3.03426	3.03426	1.60135	4.00489	3.49765	3.77851	3.18467	3.62055	4.38706	5.56836	4.68935	6.22964	chr1	orthodenticle homeobox 1
100028397	EIF2S2	0.000282003	5.47052e-05	up	3.03368	3.03368	1.60107	11.976	11.5758	11.5628	11.2443	10.9491	12.9303	13.1739	13.095	13.0516	chr1	eukaryotic translation initiation factor 2 subunit beta
100030210	FAM184A	0.00244795	0.000869856	up	3.03336	3.03336	1.60092	7.62591	7.12868	7.75532	6.5066	6.62902	8.3877	8.79424	8.71952	9.01863	chr2	family with sequence similarity 184 member A
100020317	RPS13	4.86411e-05	5.48194e-06	up	3.0332	3.0332	1.60084	11.9707	12.0122	11.4596	11.7096	11.5937	13.1377	13.3381	13.3487	13.5756	chr5	ribosomal protein S13
100012789	CLASP2	0.0190631	0.0103891	up	3.03143	3.03143	1.6	9.73992	9.14409	7.35142	9.57938	9.05442	10.6148	10.6534	10.4077	10.6195	chr6	cytoplasmic linker associated protein 2
100022460	IRF2BPL	0.000127595	1.92891e-05	up	3.02829	3.02829	1.5985	10.1881	10.2133	9.43367	9.96895	9.67934	11.5374	11.5389	11.4128	11.4916	chr1	interferon regulatory factor 2 binding protein like
100011854	WBP11	5.47795e-05	6.35993e-06	up	3.02823	3.02823	1.59847	9.01465	9.00213	8.84084	9.01889	8.42298	10.6716	10.4344	10.4417	10.2858	chr8	WW domain binding protein 11
100023276	DKC1	0.000112791	1.64923e-05	up	3.02771	3.02771	1.59823	10.2239	9.99315	9.97863	9.57747	9.94581	11.8581	11.3368	11.6835	11.2897	chrX	dyskerin pseudouridine synthase 1
100026722	STC2	0.0120421	0.0060439	up	3.02593	3.02593	1.59738	11.2705	11.1914	10.663	9.74352	10.2161	11.4995	12.8251	11.8406	12.692	chr1	stanniocalcin 2
100017956	SHKBP1	0.0285621	0.0166939	up	3.02067	3.02067	1.59487	9.15778	8.75286	6.72863	9.30935	8.17438	9.78378	10.1335	9.99028	10.1704	chr4	SH3KBP1 binding protein 1
100026725	LOC100026725	0.0377779	0.0231568	up	3.01791	3.01791	1.59355	6.70943	5.21238	6.51448	3.92164	5.79048	7.06458	7.26511	7.47562	7.08762	chr1	leucine-rich repeat-containing protein 9
103106477	LOC103106477	0.0199221	0.0109492	up	3.01674	3.01674	1.59299	3.95044	3.82296	2.76853	5.44101	3.92541	5.69723	5.34049	5.64597	5.61494	chr1	uncharacterized LOC103106477
100016086	GPR162	0.0270412	0.0156692	up	3.01501	3.01501	1.59216	4.62822	4.59259	3.74725	4.3723	2.71369	5.07551	5.46789	5.15889	6.70961	chr8	G protein-coupled receptor 162
100013782	PAGR1	0.0013269	0.000402715	up	3.01449	3.01449	1.59191	6.77732	7.51557	6.27103	7.27214	7.29796	8.53644	8.36203	8.73347	8.84293	chr6	PAXIP1 associated glutamate rich protein 1
100033145	PINX1	0.000233149	4.26438e-05	up	3.00969	3.00969	1.58961	6.55378	7.13265	7.27015	6.47964	6.77627	8.54225	8.5552	8.44792	8.18306	chr1	PIN2 (TERF1) interacting telomerase inhibitor 1
100028359	TRPV4	0.0417914	0.0260537	up	3.00962	3.00962	1.58958	5.00489	4.11616	3.9899	6.05893	5.51037	5.60012	5.98078	7.10013	7.42149	chr3	transient receptor potential cation channel subfamily V member 4
100025402	ZBTB12	0.00039335	8.44456e-05	up	3.00764	3.00764	1.58863	9.45396	9.00954	8.80928	8.75958	8.37701	10.6998	10.2933	10.4335	10.4554	chr2	zinc finger and BTB domain containing 12
100028966	GMDS	0.00345672	0.00134113	up	3.00685	3.00685	1.58825	8.18588	7.81533	7.3733	6.83493	6.68791	8.87183	8.86056	9.1889	8.9496	chr3	GDP-mannose 4,6-dehydratase
100011566	LOC100011566	0.00180968	0.000597091	up	3.00579	3.00579	1.58774	6.12447	5.06554	5.44096	5.53831	4.97604	7.51591	7.00709	6.98022	6.564	chr5	ribosomal protein S6 kinase beta-1-like
100016323	ADPGK	0.000631775	0.000158265	up	3.00228	3.00228	1.58606	7.60535	7.32247	6.62577	7.20464	6.80455	8.8326	9.00311	8.39454	8.56421	chr1	ADP dependent glucokinase
100017244	CCNJ	0.00902464	0.00429984	up	2.99797	2.99797	1.58399	8.68254	7.99063	8.15223	7.45769	6.76191	9.75775	9.64834	9.15592	9.00994	chr1	cyclin J
554195	RPS4X	0.000451405	0.000101718	up	2.99687	2.99687	1.58345	12.7594	12.752	12.0612	12.0838	12.0053	13.671	13.9416	13.8602	14.1904	chrX	ribosomal protein S4 X-linked
100016117	C5H11orf49	0.00280677	0.00103145	up	2.99408	2.99408	1.58211	7.78107	7.58367	6.33588	7.16781	6.6164	8.66901	8.66625	8.61944	8.76162	chr5	chromosome 5 open reading frame, human C11orf49
103097959	LOC103097959	0.0164635	0.00872662	up	2.99406	2.99406	1.5821	5.39975	4.92115	4.39302	3.18467	3.81849	5.70433	5.67098	6.29226	6.03451	chr6	uncharacterized LOC103097959
619384	FGF2	0.00194406	0.000653473	up	2.99114	2.99114	1.58069	3.10354	3.60036	3.32221	3.34713	4.33406	4.7481	5.54335	4.88959	5.30756	chr5	fibroblast growth factor 2
100030665	SERBP1	6.65423e-06	4.44054e-07	up	2.98997	2.98997	1.58013	12.6787	12.4917	12.2292	12.3823	12.3799	14.1068	13.8679	14.1233	13.9519	chr2	SERPINE1 mRNA binding protein 1
100024802	PTGS2	0.0370983	0.0226975	up	2.98964	2.98964	1.57997	5.74984	5.38173	6.10382	5.99964	5.85005	8.9492	6.70847	7.82311	6.10717	chr2	prostaglandin-endoperoxide synthase 2
103102064	LOC103102064	0.000635964	0.000159487	up	2.98859	2.98859	1.57947	6.41992	5.70664	6.24426	6.18467	6.4579	7.2177	7.889	7.85571	8.16617	chr8	uncharacterized LOC103102064
100028502	TMC4	0.00760512	0.00349914	up	2.98806	2.98806	1.57921	6.47882	6.32785	4.91149	6.14403	5.73276	6.83295	7.41924	7.75222	7.98839	chr4	transmembrane channel like 4
100030235	PPIA	0.0151237	0.00790872	up	2.98633	2.98633	1.57837	13.7974	13.7053	13.2636	12.1349	11.892	14.5313	14.4585	14.6321	14.5261	chr1	peptidylprolyl isomerase A
100018912	BIN1	0.00613976	0.00271494	up	2.98439	2.98439	1.57743	10.2407	9.61736	9.65061	8.97142	8.59599	10.6843	10.9761	10.7484	11.5618	chr4	bridging integrator 1
100020864	DCAF15	0.000173213	2.86886e-05	up	2.98239	2.98239	1.57647	9.93593	9.65977	9.07062	9.21993	9.44298	10.9979	10.9268	11.1416	11.1029	chr3	DDB1 and CUL4 associated factor 15
100024523	RIOX1	0.00205068	0.000697521	up	2.97857	2.97857	1.57462	8.11882	7.91162	7.01962	7.78293	7.14042	9.53894	9.22121	9.23881	8.67826	chr1	ribosomal oxygenase 1
103106866	TMEM42	0.00234942	0.000823046	up	2.97656	2.97656	1.57364	9.89881	9.93252	9.46298	9.57381	9.02645	10.9537	10.9673	10.7481	11.9411	chr8	transmembrane protein 42
100022465	FOXK2	0.00104439	0.000299328	up	2.97337	2.97337	1.5721	8.91311	8.73733	8.74867	8.00824	7.85783	9.77623	10.1061	10.1106	10.1076	chr2	forkhead box K2
100031772	PNO1	0.000429472	9.49688e-05	up	2.97128	2.97128	1.57109	8.46448	8.15875	8.00895	7.85987	8.01892	10.083	9.64877	9.84254	9.11879	chr1	partner of NOB1 homolog
100020142	INSIG1	0.00359767	0.00141144	up	2.97114	2.97114	1.57102	9.09706	8.08261	8.60037	9.34791	8.89613	10.7562	9.71673	10.747	10.2834	chr8	insulin induced gene 1
100011043	IFT140	0.00154285	0.000487731	up	2.97065	2.97065	1.57078	7.48122	7.39051	7.51448	6.74267	6.41267	8.53964	8.51198	8.62474	9.04001	chr6	intraflagellar transport 140
100023072	CCDC85C	0.00825036	0.00386095	up	2.96895	2.96895	1.56995	8.83757	9.10252	8.8111	8.9558	7.28296	9.91179	10.0093	10.354	10.3967	chr1	coiled-coil domain containing 85C
100023017	ALDH18A1	0.0198383	0.0108924	up	2.96732	2.96732	1.56916	8.39487	7.68847	7.58871	6.42414	6.30788	9.11047	8.33131	9.11432	8.84381	chr1	aldehyde dehydrogenase 18 family member A1
100017539	MAP4K4	0.00476238	0.00199536	up	2.96504	2.96504	1.56805	10.6682	9.75128	10.0129	9.96282	8.83341	11.7243	11.3485	11.3046	11.2777	chr7	mitogen-activated protein kinase kinase kinase kinase 4
100019352	TLE3	0.000673323	0.00017178	up	2.96455	2.96455	1.56781	9.73537	9.25185	9.08035	9.17714	8.48189	10.8205	10.735	10.5373	10.7598	chr1	TLE family member 3, transcriptional corepressor
100011986	CCNT2	0.00391868	0.0015694	up	2.96269	2.96269	1.56691	9.40666	8.80893	9.41365	7.84975	8.93504	10.6334	10.418	10.5356	10.2119	chr4	cyclin T2
100025276	CFAP20	7.39901e-05	9.38808e-06	up	2.96131	2.96131	1.56624	8.62177	8.71619	8.26292	8.30477	8.03094	9.79236	9.97319	9.94559	10.1031	chr1	cilia and flagella associated protein 20
100014597	TAF1D	0.00609676	0.00269138	up	2.95812	2.95812	1.56468	9.58811	8.81295	9.38408	7.8264	8.5727	10.4615	10.3633	10.6391	10.1421	chr4	TATA-box binding protein associated factor, RNA polymerase I subunit D
100017691	SSB	1.01382e-05	7.4843e-07	up	2.95756	2.95756	1.56441	10.651	10.551	10.6918	10.3916	10.6787	12.3824	12.0206	12.2563	11.9695	chr4	small RNA binding exonuclease protection factor La
100029163	TMEM231	0.0231349	0.013043	up	2.95732	2.95732	1.56429	8.35197	8.1899	8.26838	7.01475	6.20552	8.8106	9.42502	9.26377	9.18219	chr1	transmembrane protein 231
100030823	SLC35D1	0.00756203	0.00347367	up	2.95563	2.95563	1.56347	6.0679	5.44114	5.5055	5.33525	4.02494	6.85882	6.80138	6.79922	6.89424	chr2	solute carrier family 35 member D1
100014534	U2AF1	0.00792045	0.00367432	up	2.9515	2.9515	1.56145	10.5907	10.3859	10.376	8.99869	9.30168	11.7851	11.4044	11.6169	11.1619	chr4	U2 small nuclear RNA auxiliary factor 1
100023327	FAM171A2	0.0275451	0.0160116	up	2.95018	2.95018	1.5608	9.58371	8.97357	7.41958	8.69071	7.89284	9.50206	10.2416	9.64678	10.9011	chr2	family with sequence similarity 171 member A2
100019559	LOC100019559	0.0195659	0.0107149	up	2.94947	2.94947	1.56045	6.45945	5.56804	4.04155	5.83493	5.43998	7.12807	7.47819	6.73472	6.77599	chr6	cyclin-L2 pseudogene
100019441	LYPD6	0.00631319	0.00280791	up	2.94905	2.94905	1.56025	6.96081	6.11478	5.37339	6.96312	6.66752	8.37709	7.80944	8.01852	7.69964	chr4	LY6/PLAUR domain containing 6
100010008	TRIR	0.000230746	4.20378e-05	up	2.94712	2.94712	1.55931	9.21972	9.23977	9.08785	8.89262	8.35868	10.6132	10.5767	10.4389	10.4473	chr3	telomerase RNA component interacting RNase
100010610	GEMIN6	0.000418907	9.1643e-05	up	2.94093	2.94093	1.55627	7.80075	7.45458	7.96164	7.25315	7.14596	9.45931	8.94295	9.03149	8.8842	chr1	gem nuclear organelle associated protein 6
100023626	DUSP11	0.00628784	0.0027945	up	2.94018	2.94018	1.55591	9.31997	8.80344	7.94054	9.83671	8.91089	10.4592	10.3665	10.4292	10.818	chr1	dual specificity phosphatase 11
100018281	AGAP3	0.00949626	0.00457158	up	2.94	2.94	1.55582	8.55182	8.62685	6.82721	8.69698	8.10612	9.80858	9.50209	9.75942	9.80036	chr8	ArfGAP with GTPase domain, ankyrin repeat and PH domain 3
100020113	TEAD4	0.026856	0.0155436	up	2.93533	2.93533	1.55352	10.0699	9.58512	8.93514	8.73185	7.49154	10.1678	10.4353	10.5777	10.8842	chr8	TEA domain transcription factor 4
100019465	HUS1	0.0040643	0.00164123	up	2.9326	2.9326	1.55218	7.60755	7.97112	7.91295	6.67225	6.83915	8.63063	9.14956	9.23607	8.79488	chr6	HUS1 checkpoint clamp component
100032105	OIP5	0.0358408	0.021753	up	2.93186	2.93186	1.55182	7.6378	7.85933	7.90084	5.82185	5.89941	8.86523	8.47122	8.70664	8.25956	chr1	Opa interacting protein 5
100009876	GAR1	0.000458929	0.000104067	up	2.93101	2.93101	1.5514	9.76051	9.87532	10.1912	9.43086	9.48425	11.6348	11.1955	11.4864	10.8825	chr5	GAR1 ribonucleoprotein
100014156	FLNB	0.00402852	0.00162459	up	2.92847	2.92847	1.55015	9.88077	9.26301	9.02827	10.5599	9.65419	11.3912	11.3307	11.4305	10.7571	chr6	filamin B
100025701	STARD8	0.00600387	0.00264426	up	2.9245	2.9245	1.54819	8.93475	8.41047	7.4527	8.96019	8.67456	9.51316	10.2469	9.93706	10.4417	chrX	StAR related lipid transfer domain containing 8
100032527	TTC4	0.00654651	0.00293123	up	2.92267	2.92267	1.54729	7.43399	7.37695	6.13569	8.07274	7.45344	8.75423	9.06913	8.8991	8.64494	chr2	tetratricopeptide repeat domain 4
100019710	ILF2	0.00250852	0.000898185	up	2.92219	2.92219	1.54705	11.2104	11.4413	11.2372	10.1901	10.2923	12.4575	12.4032	12.5199	12.3047	chr2	interleukin enhancer binding factor 2
100015075	HNRNPH3	0.00121273	0.000361619	up	2.92211	2.92211	1.54701	10.7444	10.3977	10.8528	9.62122	10.1622	11.9797	11.6811	11.9857	11.9641	chr1	heterogeneous nuclear ribonucleoprotein H3
100011780	GDPD5	0.015367	0.00805678	up	2.91882	2.91882	1.54539	9.30365	8.78138	7.20961	8.6112	8.43078	9.49314	10.3078	9.74247	10.5074	chr4	glycerophosphodiester phosphodiesterase domain containing 5
100018712	IRF1	0.0107461	0.00529797	up	2.91794	2.91794	1.54495	6.08138	7.02195	6.97454	7.93956	7.76191	9.11105	8.83814	8.63393	8.22015	chr1	interferon regulatory factor 1
100018861	LOC100018861	0.0052207	0.00223097	up	2.91379	2.91379	1.5429	8.93912	9.09878	7.95285	9.15707	9.7468	10.2069	10.5773	10.4647	10.8383	chr5	UBX domain-containing protein 1 pseudogene
100010586	CTBP2	0.000782714	0.000209248	up	2.91235	2.91235	1.54218	9.63532	9.26037	8.82351	8.7972	8.52461	10.8176	10.4208	10.4236	10.5395	chr1	C-terminal binding protein 2
100020605	LRRIQ1	0.00180525	0.000594583	up	2.90991	2.90991	1.54097	5.51679	5.26568	5.32312	4.56934	4.24734	6.46857	6.48322	6.64354	6.50638	chr8	leucine rich repeats and IQ motif containing 1
100032589	HIVEP3	0.00241185	0.000852935	up	2.90628	2.90628	1.53917	8.10175	7.31888	7.23523	7.87406	7.67902	8.7777	9.10115	8.90375	9.94125	chr4	HIVEP zinc finger 3
100023878	CLASRP	0.012371	0.00624091	up	2.90556	2.90556	1.53882	8.30088	7.47287	6.68168	7.86105	8.86282	9.24998	9.40247	9.39868	9.44758	chr4	CLK4 associating serine/arginine rich protein
100026916	PHF13	0.00245018	0.00087098	up	2.90292	2.90292	1.5375	7.75779	7.64476	6.77603	7.46596	6.59379	8.76742	8.56971	8.60405	9.19949	chr4	PHD finger protein 13
100618920	LOC100618920	0.000137652	2.1323e-05	up	2.90218	2.90218	1.53713	4.98426	5.15623	5.37537	5.42922	5.37167	6.90739	7.15101	6.3984	6.74514	chr3	zinc finger protein OZF-like
100022102	RRP12	0.00254548	0.000913082	up	2.89847	2.89847	1.53529	9.06394	8.73749	8.13265	9.01983	8.90606	10.7983	10.2925	10.5461	9.59221	chr1	ribosomal RNA processing 12 homolog
100010534	NME3	0.0020502	0.000696802	up	2.89705	2.89705	1.53459	8.21289	8.47412	7.90638	8.85553	8.91247	9.48554	10.1668	9.89198	10.4832	chr6	NME/NM23 nucleoside diphosphate kinase 3
103093401	SAP25	0.00530217	0.00227334	up	2.89435	2.89435	1.53324	8.41098	7.44745	7.87007	8.08084	8.13764	8.59048	9.50536	9.84135	10.1533	chr2	Sin3A associated protein 25
100021097	TAF15	5.61333e-07	1.94627e-08	up	2.89366	2.89366	1.5329	11.5677	11.4003	11.472	11.4382	11.4434	13.0588	13.0249	13.0902	12.815	chr2	TATA-box binding protein associated factor 15
100029494	DHX37	0.00301896	0.00113032	up	2.89312	2.89312	1.53262	7.5354	7.58151	6.34334	7.56241	7.2318	9.06283	8.86702	8.93298	8.27122	chr3	DEAH-box helicase 37
100023767	GDAP1L1	0.0303514	0.0178921	up	2.89271	2.89271	1.53242	5.60755	5.06554	4.35349	6.42414	6.51037	6.82566	7.21767	6.60285	7.85238	chr1	ganglioside induced differentiation associated protein 1 like 1
100011707	LMF2	0.0317527	0.0188624	up	2.89227	2.89227	1.5322	9.27786	9.11772	6.83103	8.82532	7.9446	9.54456	10.1086	9.96515	10.1077	chr8	lipase maturation factor 2
100010111	ZNF618	0.013644	0.00699974	up	2.89068	2.89068	1.53141	10.1366	9	9.44198	8.45398	8.01491	10.7987	10.4778	10.5217	10.3654	chr1	zinc finger protein 618
100013838	PSMD10	0.00138674	0.000424922	up	2.89019	2.89019	1.53117	8.59651	7.75137	7.67141	7.78954	8.33237	9.5399	9.10922	9.58811	10.0004	chrX	proteasome 26S subunit, non-ATPase 10
100016061	ZDHHC21	0.00438402	0.00179638	up	2.8895	2.8895	1.53082	8.50412	8.01907	8.51112	7.34567	7.49309	8.95971	9.93283	9.41444	9.71475	chr6	zinc finger DHHC-type palmitoyltransferase 21
100016745	TENM1	0.00814067	0.00379802	up	2.88824	2.88824	1.53019	5.14441	3.66946	4.1064	4.40707	4.20552	5.28297	5.44604	6.00464	6.6134	chrX	teneurin transmembrane protein 1
100032806	TSNARE1	0.000664309	0.000168534	up	2.88641	2.88641	1.52928	4.15689	4.03077	4.67542	3.87273	4.11805	5.28307	5.51776	5.83962	6.15976	chr3	t-SNARE domain containing 1
100010536	NRCAM	0.00961762	0.0046424	up	2.88284	2.88284	1.52749	6.67237	5.25818	6.00105	5.62946	4.76191	6.75493	7.13587	7.43449	7.44304	chr8	neuronal cell adhesion molecule
100014783	CLCN5	0.000208489	3.65966e-05	up	2.88057	2.88057	1.52635	8.49667	8.42015	8.26569	8.78459	8.09533	9.56518	10.2204	9.89291	10.0769	chrX	chloride voltage-gated channel 5
100618638	KCTD15	0.00376614	0.00149312	up	2.88049	2.88049	1.52631	10.3012	10.1239	9.77388	9.6995	8.74376	11.4834	11.108	11.4137	11.014	chr1	potassium channel tetramerization domain containing 15
100030869	GRIK4	0.00228031	0.000794504	up	2.8802	2.8802	1.52617	4.0913	3.65963	4.24246	4.62946	4.70302	6.31657	5.40653	5.44642	5.99587	chr4	glutamate ionotropic receptor kainate type subunit 4
103103582	FLT3LG	0.00499179	0.00211418	up	2.87921	2.87921	1.52567	5.27237	5.04826	4.91149	6.3723	5.92413	6.98683	7.45497	6.7349	6.94884	chr4	fms related receptor tyrosine kinase 3 ligand
100020261	KPTN	0.0169508	0.00903554	up	2.87813	2.87813	1.52513	7.41323	7.09035	5.3305	7.07003	6.30514	7.92387	8.161	7.94786	8.63518	chr4	kaptin, actin binding protein
100026239	LSM6	0.00481578	0.00202166	up	2.87748	2.87748	1.5248	8.33614	8.81341	9.05085	7.47418	7.91571	9.9246	9.53498	10.0056	9.90624	chr5	LSM6 homolog, U6 small nuclear RNA and mRNA degradation associated
100019866	GTF2E2	2.60936e-05	2.44683e-06	up	2.87742	2.87742	1.52477	8.37536	8.33232	8.07832	7.90957	7.92863	9.56373	9.64507	9.57263	9.81703	chr5	general transcription factor IIE subunit 2
100617331	LOC100617331	0.0136524	0.0070059	up	2.87711	2.87711	1.52462	10.4352	9.84408	9.58498	9.09156	8.26271	11.2244	10.8207	11.0832	10.745	chr8	leucine-rich repeat-containing protein 59 pseudogene
103094866	LOC103094866	0.000405798	8.79346e-05	up	2.87673	2.87673	1.52443	9.30121	9.26474	8.81565	9.10883	9.6169	11.0071	10.2846	10.9276	10.7642	chr7	U6 snRNA-associated Sm-like protein LSm4 pseudogene
100013917	PEBP1	0.0312749	0.0185298	up	2.87508	2.87508	1.5236	10.5442	11.0154	9.06009	11.5777	11.447	12.2656	12.0119	12.2173	12.5152	chr3	phosphatidylethanolamine binding protein 1
100026674	SLC41A3	0.0220543	0.0123485	up	2.87506	2.87506	1.52359	5.87205	7.16307	7.60682	8.35683	6.81099	8.43936	8.96737	8.75333	8.58212	chr6	solute carrier family 41 member 3
100029544	BLVRA	0.00961529	0.00464063	up	2.87436	2.87436	1.52324	7.16733	6.97779	6.90331	5.49928	5.89889	7.68676	8.20472	7.90365	8.25511	chr6	biliverdin reductase A
100020456	FKBP3	6.2496e-05	7.59044e-06	up	2.87418	2.87418	1.52315	9.8397	9.5972	10.0243	9.73282	10.0735	11.5078	11.1232	11.631	11.2448	chr1	FKBP prolyl isomerase 3
100015107	MLLT3	0.00449664	0.00185491	up	2.87212	2.87212	1.52212	8.66058	7.93085	7.9019	7.44085	7.0597	9.51782	9.16773	9.63171	8.9663	chr6	MLLT3 super elongation complex subunit
100018440	WDR12	4.65649e-05	5.17844e-06	up	2.8709	2.8709	1.5215	8.0118	7.96158	7.62905	7.94391	7.89541	9.6194	9.33099	9.60745	9.08159	chr7	WD repeat domain 12
100011727	PDIA3	0.0130024	0.00661942	up	2.87019	2.87019	1.52114	13.347	12.731	12.5624	11.9295	11.1801	13.7454	13.9565	13.935	13.8476	chr1	protein disulfide isomerase family A member 3
100021918	DYNLT2B	0.0164314	0.00870432	up	2.86952	2.86952	1.52081	8.36514	8.2197	8.16995	6.7992	6.54504	9.0206	9.2076	9.10699	9.22727	chr4	dynein light chain Tctex-type 2B
100026539	TBC1D7	0.000309348	6.16052e-05	up	2.8687	2.8687	1.5204	7.2517	7.75649	7.73239	7.41546	7.41267	9.12295	8.58994	8.9632	9.46046	chr3	TBC1 domain family member 7
100025822	EBNA1BP2	0.0030747	0.00115783	up	2.86538	2.86538	1.51873	8.21741	8.02316	7.21041	7.69423	6.98193	9.42468	9.38977	9.09203	8.67014	chr2	EBNA1 binding protein 2
100030633	HSPA8	0.00139139	0.000426819	up	2.86453	2.86453	1.5183	13.7018	13.9021	13.6397	14.6753	14.5826	15.7341	15.4805	15.7912	15.4685	chr4	heat shock protein family A (Hsp70) member 8
100028138	NOB1	2.35971e-05	2.14548e-06	up	2.86063	2.86063	1.51633	8.5651	8.51242	8.02183	8.44729	8.45344	9.9018	9.94252	10.0414	9.7797	chr1	NIN1 (RPN12) binding protein 1 homolog
100619233	ATXN7L2	0.00424717	0.00172821	up	2.85973	2.85973	1.51588	7.64845	7.25818	5.99323	6.60721	6.70302	8.2413	8.55471	8.3241	8.31147	chr2	ataxin 7 like 2
100013214	RBM42	0.00343923	0.00133317	up	2.85853	2.85853	1.51527	9.61496	9.56966	8.28248	9.7281	9.57505	10.6862	11.0286	10.7817	10.9808	chr4	RNA binding motif protein 42
100010303	DUS4L	0.00346484	0.00134475	up	2.85661	2.85661	1.51431	6.3804	6.6487	6.73395	5.45564	5.68791	7.52232	7.89727	7.9349	7.428	chr8	dihydrouridine synthase 4 like
100029334	RPF2	0.000277183	5.34317e-05	up	2.85543	2.85543	1.51371	7.52785	7.61514	7.61829	7.07203	7.09562	9.22859	8.74906	9.03569	8.58463	chr2	ribosome production factor 2 homolog
100016121	P3H3	0.00324246	0.00123935	up	2.85502	2.85502	1.5135	9.56357	9.08838	8.35817	9.24597	8.5733	9.90319	10.5403	10.5834	10.8906	chr8	prolyl 3-hydroxylase 3
100029033	PCNX2	0.0146521	0.00762731	up	2.85356	2.85356	1.51276	3.00489	3.19678	4.12387	4.33668	4.87294	5.01384	5.84893	5.2468	5.56962	chr2	pecanex 2
100020652	SHISA3	0.0137765	0.00707897	up	2.85355	2.85355	1.51276	6.99483	6.12855	5.51448	5.7472	4.90813	7.10825	7.08456	7.42372	7.86906	chr5	shisa family member 3
100017548	TGFB2	0.042994	0.0269084	up	2.85352	2.85352	1.51274	10.7996	9.27584	9.48249	8.6313	7.88789	10.9081	11.0715	10.3292	10.6039	chr2	transforming growth factor beta 2
100014120	PDIA4	0.00359406	0.0014088	up	2.85062	2.85062	1.51128	11.7252	11.2364	11.0957	10.4591	10.1944	12.321	12.4693	12.5856	12.4378	chr8	protein disulfide isomerase family A member 4
100023862	MGAT2	0.000271694	5.20842e-05	up	2.85036	2.85036	1.51114	8.53656	8.60248	8.13194	9.13326	8.51466	10.0399	10.2568	9.99865	10.0844	chr1	alpha-1,6-mannosyl-glycoprotein 2-beta-N-acetylglucosaminyltransferase
100030494	PTPN9	0.000173627	2.87937e-05	up	2.85036	2.85036	1.51114	9.77942	9.69697	9.63527	9.48595	8.96511	10.8484	11.0684	11.0561	11.1219	chr1	protein tyrosine phosphatase non-receptor type 9
100015277	LOC100015277	0.00598553	0.00263427	up	2.84587	2.84587	1.50887	8.26797	8.1729	6.5816	7.78514	7.96772	9.47673	9.17092	9.179	9.22909	chr8	RNA-binding protein 4
103100244	LOC103100244	0.0115551	0.00576422	up	2.84428	2.84428	1.50806	7.12293	6.42141	5.4642	7.5185	6.80344	8.44999	8.00851	8.11727	8.12086	chr8	zinc finger CCCH domain-containing protein 7B-like
100020152	PPP1R1C	0.0177467	0.00954165	up	2.84402	2.84402	1.50793	4.08289	2.5312	3.35349	2.33668	4.11805	5.02511	4.32305	4.78336	5.03805	chr4	protein phosphatase 1 regulatory inhibitor subunit 1C
100032535	SCAND1	0.00125749	0.00037764	up	2.84163	2.84163	1.50672	10.2776	10.2985	10.1526	9.83013	9.12087	11.4161	11.481	11.315	11.5585	chr1	SCAN domain containing 1
100021224	STRN4	0.00933524	0.00447557	up	2.84112	2.84112	1.50646	10.3195	10.2854	8.84574	10.7587	10.3558	11.2874	11.6708	11.6576	11.8622	chr4	striatin 4
100618768	OST4	0.0299847	0.0176514	up	2.84056	2.84056	1.50617	8.45457	8.85685	6.5055	8.64411	8.77983	9.69523	9.4658	9.78471	10.0717	chr1	oligosaccharyltransferase complex subunit 4, non-catalytic
100018340	SMARCC1	0.0257769	0.0148106	up	2.8387	2.8387	1.50523	12.1762	11.3466	11.5538	10.3881	9.84268	12.9278	12.4554	12.6516	12.2321	chr6	SWI/SNF related, matrix associated, actin dependent regulator of chromatin subfamily c member 1
100012782	PCNP	0.000537996	0.000128458	up	2.83468	2.83468	1.50319	10.7608	10.7829	10.8668	9.86524	10.4986	12.0384	11.8938	12.1653	12.1348	chr4	PEST proteolytic signal containing nuclear protein
100030987	CGREF1	0.00836232	0.0039264	up	2.83429	2.83429	1.50299	4.84793	4.9453	5.33162	3.87273	5.7595	6.83388	6.30697	6.4829	6.19387	chr1	cell growth regulator with EF-hand domain 1
100018966	NOP58	0.000355436	7.39185e-05	up	2.8339	2.8339	1.50279	9.84168	9.80964	9.78512	9.60278	9.19754	11.4296	11.2404	11.2513	10.6793	chr7	NOP58 ribonucleoprotein
100012692	FGF10	0.00646094	0.00288765	up	2.83376	2.83376	1.50272	7.21818	6.57086	6.37537	7.6527	5.96939	8.55225	8.07597	8.32973	8.08212	chr3	fibroblast growth factor 10
100011777	NPC1	0.00581337	0.0025363	up	2.83171	2.83171	1.50168	9.20447	8.72683	9.0243	10.2092	9.98224	10.4962	11.0179	11.1115	11.0987	chr3	NPC intracellular cholesterol transporter 1
100033326	VRK2	0.00146691	0.00045783	up	2.83115	2.83115	1.50139	7.1291	7.34492	7.17158	7.1807	7.49743	8.078	8.88776	8.65276	9.44601	chr1	VRK serine/threonine kinase 2
100026061	CAD	0.000559356	0.000135493	up	2.82826	2.82826	1.49992	10.0978	9.89046	9.53496	9.28225	9.10769	11.1281	11.0726	11.2108	10.9186	chr1	carbamoyl-phosphate synthetase 2, aspartate transcarbamylase, and dihydroorotase
100029673	GRIA1	0.0418923	0.0261227	up	2.82605	2.82605	1.49879	8.13417	7.38058	6.91828	5.18467	6.74741	8.40933	8.36544	8.09934	8.61313	chr1	glutamate ionotropic receptor AMPA type subunit 1
100021930	RPS11	0.00329445	0.0012623	up	2.82308	2.82308	1.49727	12.3283	12.589	11.1152	12.1253	12.2887	13.3464	13.555	13.529	13.9158	chr4	ribosomal protein S11
100031949	PDIA6	0.0023575	0.00082714	up	2.8206	2.8206	1.496	12.0168	11.7041	11.5534	10.9535	10.7085	12.6817	12.7809	13.0063	13.0642	chr1	protein disulfide isomerase family A member 6
100014851	RCL1	0.00510672	0.00217013	up	2.81891	2.81891	1.49514	7.54821	7.41627	7.21699	8.57279	8.3965	9.4951	9.00837	9.64771	9.14998	chr6	RNA terminal phosphate cyclase like 1
100021444	SCLY	0.0333733	0.0200108	up	2.81879	2.81879	1.49508	6.81925	7.87584	7.19925	8.93793	9.04371	9.53488	9.84014	9.21764	9.28845	chr7	selenocysteine lyase
100017124	PCGF1	0.00145758	0.000454246	up	2.81862	2.81862	1.49499	7.17877	6.64813	6.09373	6.62771	7.15443	8.02849	7.96251	8.54922	8.40194	chr5	polycomb group ring finger 1
100020635	RDH10	0.000353575	7.33635e-05	up	2.81698	2.81698	1.49415	8.87175	8.36758	8.36555	8.07274	8.14042	9.78194	10.2204	9.59966	9.82906	chr3	retinol dehydrogenase 10
100017557	FAU	0.00704918	0.0032015	up	2.81622	2.81622	1.49376	11.6581	11.8413	10.2576	11.6848	11.8491	12.8427	12.7136	12.952	13.2995	chr8	FAU ubiquitin like and ribosomal protein S30 fusion
100027677	LOC100027677	0.0262247	0.0151088	up	2.81595	2.81595	1.49362	5.90105	6.21108	4.94733	4.73357	6.98017	6.93587	7.37029	7.03922	7.64768	chr4	aflatoxin B1 aldehyde reductase member 2
103095528	NFAM1	0.0148807	0.00776145	up	2.81485	2.81485	1.49306	6.84031	6.37532	5.97147	5.8221	4.60991	7.31357	7.4442	7.32814	7.58161	chr8	NFAT activating protein with ITAM motif 1
100015819	SPATA5	0.00808234	0.00376588	up	2.81483	2.81483	1.49305	8.26678	8.15399	7.07177	8.97446	8.69425	9.7815	9.81147	9.70308	9.60515	chr5	spermatogenesis associated 5
103106062	LOC103106062	0.0159192	0.00839816	up	2.81426	2.81426	1.49276	3.80969	3.13265	3.21332	4.33668	4.57749	6.05259	5.08629	4.54652	5.54149	chr1	uncharacterized LOC103106062
103102092	LOC103102092	0.023377	0.0131938	up	2.81256	2.81256	1.49188	7.30327	7.33907	7.69137	5.53323	6.10227	8.28519	8.39709	8.41879	8.04184	chr2	uncharacterized LOC103102092
100033018	PRMT6	0.00236553	0.000831579	up	2.81058	2.81058	1.49087	8.26541	8.12957	7.80928	7.3723	7.11805	9.64124	9.29835	9.09421	8.88537	chr2	protein arginine methyltransferase 6
100031864	PELI1	0.00143006	0.000442371	up	2.8065	2.8065	1.48877	9.3465	8.76465	8.80836	8.43681	8.03094	10.3768	10.1133	9.98428	10.1905	chr1	pellino E3 ubiquitin protein ligase 1
100023598	LOC100023598	0.0115674	0.00577234	up	2.80647	2.80647	1.48876	10.6683	10.1317	9.91706	9.7649	8.71051	10.7563	11.5884	11.5247	11.4395	chr2	mannosyl-oligosaccharide 1,2-alpha-mannosidase IA
100029539	APEX1	0.00907039	0.00432964	up	2.80644	2.80644	1.48874	9.43686	9.79173	9.51944	8.34694	8.43773	11.0757	10.386	10.7427	10.1767	chr1	apurinic/apyrimidinic endodeoxyribonuclease 1
100022835	FUT8	0.00221902	0.000767116	up	2.80582	2.80582	1.48842	9.1608	8.74707	8.49001	8.44346	7.91788	9.6545	10.3316	9.80118	10.3738	chr1	fucosyltransferase 8
100010027	STARD6	0.0108239	0.00533925	up	2.80555	2.80555	1.48828	4.78916	4.09115	4.54112	3.71519	3.11805	5.49264	4.96471	5.59119	6.10834	chr3	StAR related lipid transfer domain containing 6
100012665	LOC100012665	0.0104729	0.00513839	up	2.80338	2.80338	1.48717	9.27166	8.60396	8.41808	8.8571	7.36123	10.3504	9.83083	10.1857	9.59128	chr2	solute carrier family 35 member E2
100025556	ALYREF	0.00028109	5.44519e-05	up	2.79838	2.79838	1.48459	10.3723	10.7838	10.7321	10.1231	10.1417	12.066	11.5932	11.9722	12.0294	chr2	Aly/REF export factor
100016025	BTG2	0.00866354	0.0040984	up	2.79649	2.79649	1.48362	10.5036	9.82772	9.40334	10.0768	8.60589	10.9526	11.2587	11.0969	11.3601	chr2	BTG anti-proliferation factor 2
100026303	CTPS1	0.000271022	5.1913e-05	up	2.79645	2.79645	1.4836	9.39994	9.26483	9.44674	8.67623	8.88519	10.664	10.5531	10.8121	10.4435	chr4	CTP synthase 1
100014570	RFX3	0.00445446	0.00183179	up	2.7952	2.7952	1.48295	6.95067	6.73139	7.08865	6.62208	5.52178	8.04661	7.8854	8.30925	8.02219	chr6	regulatory factor X3
100023382	NOC3L	0.000576415	0.000140603	up	2.79515	2.79515	1.48293	8.50747	8.16862	8.42592	7.81565	7.72304	9.80561	9.70344	9.72439	9.21082	chr1	NOC3 like DNA replication regulator
100023756	RILPL2	0.0127617	0.00647524	up	2.79486	2.79486	1.48278	7.82743	7.75803	6.88747	6.3723	6.10674	8.38422	8.42544	8.30214	8.78089	chr3	Rab interacting lysosomal protein like 2
100032668	PPIH	0.0005322	0.000126749	up	2.79405	2.79405	1.48236	8.37826	8.54949	8.01761	8.23679	7.52771	9.56054	9.44438	9.78399	9.70841	chr4	peptidylprolyl isomerase H
100016314	RAP1GDS1	0.00315122	0.00119609	up	2.7937	2.7937	1.48218	8.474	8.37019	7.69136	7.5655	7.12368	9.3247	9.05767	9.39727	9.52885	chr5	Rap1 GTPase-GDP dissociation stimulator 1
100010765	IRF2BP1	0.0264512	0.0152698	up	2.79208	2.79208	1.48134	8.74775	9.13265	7.33585	9.82344	9.41677	10.5537	10.2364	10.3182	10.3822	chr4	interferon regulatory factor 2 binding protein 1
100029088	SMPD2	0.00282048	0.00103763	up	2.79106	2.79106	1.48081	7.47159	7.86369	6.62236	7.54223	7.65203	8.4632	8.84874	8.93758	9.39526	chr2	sphingomyelin phosphodiesterase 2
100011682	MLH1	0.00478907	0.00200915	up	2.78911	2.78911	1.47981	8.32964	8.35188	7.00999	8.18353	8.63722	9.44276	9.59439	9.48255	9.80934	chr6	mutL homolog 1
100028461	FBLN1	0.0343015	0.0206535	up	2.78647	2.78647	1.47844	10.9451	11.2291	8.9842	11.4073	10.5724	11.575	12.3407	12.0722	12.4364	chr8	fibulin 1
103094222	LOC103094222	0.0374437	0.0229291	up	2.78441	2.78441	1.47737	6.81796	6.94701	5.18919	7.74097	7.31609	8.12737	7.79568	8.28219	8.91323	chr1	zinc finger protein 32-like
100617213	ITGB3BP	0.0326242	0.0194864	up	2.78404	2.78404	1.47718	5.48566	5.81954	4.49168	5.79991	3.75504	6.40097	7.02379	5.8983	6.86713	chr2	integrin subunit beta 3 binding protein
100021014	CAMKK2	0.0167184	0.00887988	up	2.78086	2.78086	1.47553	6.40717	6.02221	5.72119	6.3546	4.36071	7.52401	7.09737	7.26134	7.1121	chr3	calcium/calmodulin dependent protein kinase kinase 2
100617164	PDK1	0.000251437	4.69845e-05	up	2.78062	2.78062	1.47541	8.44459	8.68193	8.84151	8.09637	8.83642	10.2259	10.1327	10.0869	9.77669	chr4	pyruvate dehydrogenase kinase 1
100024029	WDR4	0.00187069	0.000622335	up	2.77825	2.77825	1.47417	7.92088	7.59783	7.80551	7.02037	6.97604	9.32037	8.65455	9.13024	8.64806	chr4	WD repeat domain 4
100014791	GTF2IRD1	0.0038329	0.00152698	up	2.77676	2.77676	1.4734	7.50769	7.42455	6.82573	6.43068	6.29632	7.98096	8.34847	8.42735	8.72482	chr2	GTF2I repeat domain containing 1
100028892	MICALL2	0.0182744	0.00988615	up	2.77633	2.77633	1.47318	7.79253	7.05094	6.71819	7.93208	5.91517	8.30195	8.75972	8.90261	8.25556	chr6	MICAL like 2
100010349	LOC100010349	0.00988804	0.00479508	up	2.77626	2.77626	1.47314	7.89024	8.00413	8.1915	7.17422	6.79048	8.32113	9.15859	9.30771	9.54561	chrX	transmembrane 9 superfamily member 2-like
100015072	TXNRD1	0.00346488	0.001345	up	2.77035	2.77035	1.47007	9.67388	9.2103	8.34329	9.32074	8.9024	10.944	10.5969	10.6712	10.0287	chr8	thioredoxin reductase 1
100017079	RUVBL1	0.000164351	2.67302e-05	up	2.76317	2.76317	1.46632	9.62655	9.76105	9.66596	9.23392	9.00497	10.9578	10.851	10.9708	10.9196	chr6	RuvB like AAA ATPase 1
100017224	NIT2	0.00930613	0.00445921	up	2.76192	2.76192	1.46567	7.93563	8.3648	8.15469	9.78028	8.79434	10.1351	9.99322	9.90007	10.2581	chr4	nitrilase family member 2
100018524	KLHDC4	0.00297541	0.00110856	up	2.7615	2.7615	1.46545	7.46675	7.509	6.37232	7.67296	7.80105	8.92956	8.93929	8.72389	8.72674	chr1	kelch domain containing 4
100020788	ZC3H4	0.000382245	8.12575e-05	up	2.76127	2.76127	1.46533	10.2079	9.83359	9.41379	10.0679	9.49441	11.4884	11.3341	11.2197	11.0331	chr4	zinc finger CCCH-type containing 4
100025237	CSNK2A2	0.000170848	2.82273e-05	up	2.76081	2.76081	1.46509	10.2417	9.77197	9.90924	9.78218	9.35311	11.3686	11.2355	11.3383	11.1645	chr1	casein kinase 2 alpha 2
100018415	ARHGAP10	0.036381	0.0221451	up	2.75965	2.75965	1.46448	8.84224	8.3585	7.53581	7.19962	6.19751	9.14325	8.9342	9.13145	9.15599	chr5	Rho GTPase activating protein 10
100010953	TPX2	0.0421937	0.0263388	up	2.75945	2.75945	1.46438	10.4722	10.5765	10.6844	8.67415	8.61591	11.1262	11.0397	11.4516	11.4586	chr1	TPX2 microtubule nucleation factor
100025483	KHDRBS1	0.00451066	0.00186205	up	2.75681	2.75681	1.463	12.0881	12.2131	12.0484	11.0286	10.9678	13.2072	13.2625	13.169	12.89	chr4	KH RNA binding domain containing, signal transduction associated 1
100024475	RFLNA	0.00877791	0.00416263	up	2.75636	2.75636	1.46276	6.65088	6.88267	5.48735	7.40707	6.70302	8.10911	7.86768	7.98094	8.39811	chr3	refilin A
103092381	ZWINT	0.000923884	0.000257958	up	2.75509	2.75509	1.4621	10.1062	10.3154	9.15889	9.70832	9.8047	11.3257	11.0697	11.3511	11.3767	chrX	ZW10 interacting kinetochore protein
100016972	C3H5orf34	0.00477152	0.00200049	up	2.75444	2.75444	1.46176	7.84905	8.00911	8.63405	7.02037	7.60053	9.4289	9.22968	9.57339	8.90556	chr3	chromosome 3 open reading frame, human C5orf34
100030899	CENPA	0.009294	0.00445277	up	2.75422	2.75422	1.46164	8.30785	8.57479	7.87673	6.90349	7.13764	9.04926	9.14372	9.44941	9.24457	chr1	centromere protein A
100016403	MMS19	0.000385256	8.21589e-05	up	2.75276	2.75276	1.46088	9.69183	9.52199	8.85422	9.35208	9.01019	10.49	10.876	10.8899	10.7319	chr1	MMS19 homolog, cytosolic iron-sulfur assembly component
100015750	TOP3B	0.0081455	0.00380171	up	2.75235	2.75235	1.46066	9.61796	9.15544	7.73239	8.85553	8.74741	10.1	10.3162	10.1632	10.5503	chr3	DNA topoisomerase III beta
100025296	MMP15	0.00802496	0.00373202	up	2.75229	2.75229	1.46063	10.6815	10.0577	9.00407	9.81565	9.25633	10.9349	11.4027	10.9979	11.5592	chr1	matrix metallopeptidase 15
103104734	LOC103104734	0.00497263	0.00210201	up	2.75031	2.75031	1.4596	5.51679	4.65005	4.73816	5.62946	4.87294	6.66281	6.64979	7.04672	5.80498	chr3	lysine-specific demethylase 2B-like
100020774	RFC3	0.0258809	0.0148825	up	2.74789	2.74789	1.45832	7.74534	8.58126	8.65011	6.62946	6.88624	9.11929	9.00682	9.32885	9.17227	chr4	replication factor C subunit 3
100013832	SRGAP3	0.0349833	0.0211495	up	2.74764	2.74764	1.45819	8.65099	7.73846	7.7089	7.49793	5.95094	8.74453	9.02509	8.68907	9.41187	chr6	SLIT-ROBO Rho GTPase activating protein 3
103106116	LOC103106116	0.024031	0.0136216	up	2.74668	2.74668	1.45769	7.25973	7.1934	5.26661	7.06255	7.26039	7.95527	7.96615	8.4393	8.70419	chr4	sperm acrosome membrane-associated protein 6-like
100030809	SPIDR	0.0473197	0.030107	up	2.74554	2.74554	1.45709	6.53059	6.30258	6.36348	5.26268	3.92541	6.99863	6.97774	7.27227	7.2875	chr3	scaffold protein involved in DNA repair
100032294	LOC100032294	0.00445699	0.00183354	up	2.74462	2.74462	1.45661	5.95044	5.82297	4.85599	6.28154	5.84597	7.4601	7.26172	6.65015	7.45999	chr4	myotubularin-related protein 9-like
100027262	ZNF326	0.00322928	0.00123251	up	2.74199	2.74199	1.45522	9.67311	9.324	9.87517	8.64775	8.63178	10.8774	10.552	10.6559	10.657	chr2	zinc finger protein 326
100619084	SLC43A3	0.0253457	0.0145113	up	2.73986	2.73986	1.4541	8.36093	8.83108	8.79828	10.3196	9.98842	11.0622	10.6605	11.0446	10.0878	chr5	solute carrier family 43 member 3
100030063	CYFIP2	0.00901684	0.0042949	up	2.73913	2.73913	1.45372	6.17063	5.90304	6.23377	7.24913	5.86797	7.37572	7.5176	7.52169	8.5395	chr1	cytoplasmic FMR1 interacting protein 2
107649975	LOC107649975	0.00255085	0.000915247	up	2.73703	2.73703	1.45261	3.12774	3.97395	3.97538	3.33668	2.78102	4.66897	5.16526	4.85683	4.8752	chr8	zinc finger protein 850-like
100017555	NTM	0.020909	0.011598	up	2.73687	2.73687	1.45253	7.06378	8.60057	8.57536	8.80948	7.58614	9.35541	9.74934	8.9891	10.2245	chr4	neurotrimin
100026995	DZIP1	0.0081479	0.00380361	up	2.73387	2.73387	1.45095	7.45918	7.08826	6.68739	7.01475	5.64162	8.18474	8.47649	8.25521	8.00031	chr7	DAZ interacting zinc finger protein 1
100015186	GMEB1	0.00073789	0.00019366	up	2.73144	2.73144	1.44966	7.95217	7.6172	7.04362	7.13887	6.95726	8.71081	8.76727	8.75774	8.93011	chr4	glucocorticoid modulatory element binding protein 1
100012045	MAD2L1BP	0.00430903	0.00175805	up	2.72995	2.72995	1.44888	7.2172	6.65906	6.51448	5.87273	5.70302	7.84075	7.97598	7.77015	7.78182	chr2	MAD2L1 binding protein
100029604	CDC14A	0.00285178	0.00105205	up	2.72957	2.72957	1.44868	7.53748	6.81106	6.8918	6.5066	6.11805	8.10207	8.59623	8.14325	8.04515	chr2	cell division cycle 14A
100024429	STK40	0.0177064	0.009514	up	2.72926	2.72926	1.44851	10.1643	9.92034	9.55786	11.6534	10.9191	11.772	11.7571	11.9948	12.0421	chr4	serine/threonine kinase 40
100023983	OGG1	0.0309732	0.0183263	up	2.72874	2.72874	1.44823	7.15349	7.11823	5.18044	7.23824	7.1441	7.53029	8.63433	8.3625	8.33343	chr6	8-oxoguanine DNA glycosylase
100028447	SEMA3F	0.0165712	0.00879605	up	2.72526	2.72526	1.44639	9.25141	9.36848	7.82532	9.87094	9.12015	9.99531	10.4889	10.9169	10.7335	chr6	semaphorin 3F
100021231	LOC100021231	0.017434	0.00933803	up	2.725	2.725	1.44625	7.46432	7.81533	6.00375	8.2242	7.20552	8.74662	8.86723	8.65814	8.88353	chr7	nuclear cap-binding protein subunit 2
100030722	PRKCD	0.000947313	0.000266235	up	2.72442	2.72442	1.44595	8.25302	7.44616	7.50574	7.45987	7.4373	8.62507	9.14348	9.079	9.41793	chr6	protein kinase C delta
100009926	YAF2	0.0062057	0.00275084	up	2.72235	2.72235	1.44485	7.18664	7.31656	7.59437	6.07003	6.55985	8.16883	8.24156	8.33143	8.81954	chr8	YY1 associated factor 2
100031041	NPM1	5.02692e-05	5.71659e-06	up	2.72177	2.72177	1.44455	13.3193	13.2101	13.3216	12.7595	13.069	14.6387	14.4964	14.728	14.4587	chr1	nucleophosmin 1
100024994	GTF3A	0.0011033	0.000321252	up	2.72007	2.72007	1.44364	6.43532	6.8603	7.17017	6.29465	7.1506	8.24636	8.31242	8.49682	7.8478	chr4	general transcription factor IIIA
100033263	OTOR	0.00414438	0.00167907	up	2.71989	2.71989	1.44355	3.95044	3.67322	4.20594	3.92164	4.51037	5.97593	4.81477	6.03448	5.15829	chr1	otoraplin
100015407	SRSF4	3.87103e-05	4.06066e-06	up	2.71976	2.71976	1.44348	10.1	9.95778	9.63922	9.6792	9.93463	11.5068	11.0922	11.3407	11.2829	chr4	serine and arginine rich splicing factor 4
100014480	DCP1A	0.000939568	0.000263676	up	2.71891	2.71891	1.44303	7.30855	7.37741	6.35141	7.02598	6.68791	8.61511	8.2438	8.39869	8.31552	chr6	decapping mRNA 1A
100018749	TK2	0.000257391	4.84988e-05	up	2.71775	2.71775	1.44241	7.77537	7.7533	7.55835	8.26885	8.15531	9.15093	9.1791	9.46098	9.58757	chr1	thymidine kinase 2
100013102	HSP90AB1	5.65858e-05	6.65761e-06	up	2.71562	2.71562	1.44128	14.2179	13.9807	13.8822	13.6728	14.0668	15.5756	15.1398	15.51	15.3962	chr2	heat shock protein 90 alpha family class B member 1
100618659	PSMG4	0.00726568	0.00331634	up	2.71449	2.71449	1.44068	7.03661	7.36608	6.47555	8.02037	8.03662	8.71649	8.622	9.09362	8.87881	chr3	proteasome assembly chaperone 4
100028895	RPS29	0.000517573	0.00012165	up	2.71382	2.71382	1.44033	11.6362	11.9719	11.1469	11.6103	11.5982	13.0307	12.6414	13.0428	13.4172	chr1	ribosomal protein S29
103103180	LOC103103180	0.000757391	0.000200679	up	2.7138	2.7138	1.44031	6.83871	7.30023	7.16599	7.5146	7.30985	8.19325	9.00007	8.45459	9.01685	chr6	gastrula zinc finger protein XlCGF8.2DB-like
100021957	RPL13A	0.000107345	1.54631e-05	up	2.71283	2.71283	1.4398	12.5994	12.7322	12.1592	12.6161	12.4681	13.718	13.9814	13.8602	14.2597	chr4	ribosomal protein L13a
100028720	SRPK1	0.000258975	4.89027e-05	up	2.71172	2.71172	1.43921	10.2325	9.70871	9.95993	9.45704	9.54174	11.4326	11.1365	11.2706	11.0371	chr2	SRSF protein kinase 1
100032719	F11R	0.00160794	0.000513976	up	2.71097	2.71097	1.43881	8.49575	7.91733	7.93432	8.97233	8.24611	9.33229	9.86908	9.89516	9.91138	chr2	F11 receptor
100026028	EIF4G1	0.00857845	0.00404883	up	2.71076	2.71076	1.4387	12.5791	12.1164	10.9169	12.4071	12.2857	13.8108	13.5148	13.6048	13.0685	chr2	eukaryotic translation initiation factor 4 gamma 1
100032333	KIF2A	0.0100675	0.00490121	up	2.70518	2.70518	1.43572	9.4735	9.17366	9.18653	8.13628	7.79753	10.1368	10.1428	10.2216	10.2557	chr3	kinesin family member 2A
100027763	LOC100027763	6.08293e-05	7.3261e-06	up	2.70392	2.70392	1.43505	11.6268	11.6867	11.4276	11.4811	11.5899	12.701	13.3104	12.8289	13.1496	chr1	protocadherin gamma-C4-like
100015518	VPS72	0.0027421	0.00100229	up	2.70112	2.70112	1.43356	9.33281	9.28793	7.96657	8.95139	8.80105	10.2422	10.2187	10.4352	10.3099	chr2	vacuolar protein sorting 72 homolog
100024222	FASTKD1	0.000516198	0.000121061	up	2.70062	2.70062	1.43329	7.0379	6.35972	6.21699	6.24357	6.75468	7.94178	7.8059	8.24442	7.83136	chr4	FAST kinase domains 1
100017977	E2F3	0.0113089	0.00561992	up	2.6988	2.6988	1.43232	9.45243	9.34741	9.33332	8.14918	7.98224	10.5883	10.2368	10.3571	9.95864	chr3	E2F transcription factor 3
100020917	TRAM1	0.00376096	0.00149081	up	2.69875	2.69875	1.43229	9.53626	9.48106	9.42078	8.58271	8.32751	10.2151	10.6128	10.5118	10.6682	chr3	translocation associated membrane protein 1
100025536	MAL2	0.00364171	0.00143118	up	2.69747	2.69747	1.43161	6.68045	6.6619	7.04155	6.17462	6.11805	8.29716	8.49486	7.68935	7.38632	chr3	mal, T cell differentiation protein 2
100032471	RPL14	7.07714e-05	8.87884e-06	up	2.69335	2.69335	1.4294	12.711	12.6693	12.2124	12.3544	12.6867	13.7744	13.9321	13.931	14.1872	chr8	ribosomal protein L14
100011507	TGFBR1	0.00346749	0.00134672	up	2.69297	2.69297	1.4292	10.7998	10.5166	10.5378	9.79611	9.51466	11.7684	11.9136	11.598	11.3687	chr6	transforming growth factor beta receptor 1
100028567	TFPT	0.0431028	0.0269882	up	2.69246	2.69246	1.42892	7.70242	7.90083	6.23331	8.39977	9.00649	9.11457	9.07025	9.2844	9.64072	chr4	TCF3 fusion partner
100020965	FBXL16	0.0243603	0.0138396	up	2.68997	2.68997	1.42759	6.04338	5.67803	5.02445	7.29459	6.56844	7.41973	7.39311	7.35659	8.02803	chr6	F-box and leucine rich repeat protein 16
100013310	LOC100013310	0.00375959	0.00149001	up	2.68733	2.68733	1.42617	7.04116	6.14489	5.87706	5.76964	5.60991	7.5063	7.49571	7.28231	7.77449	chr1	protein SET-like
103103144	MCPH1	0.00175171	0.000572177	up	2.68338	2.68338	1.42405	7.29696	7.42644	7.48717	6.89121	6.31773	8.64803	8.37956	8.63753	8.36669	chr1	microcephalin 1
100010051	MEX3C	0.000738672	0.000193915	up	2.6832	2.6832	1.42396	10.0193	9.90534	9.86832	9.44066	9.01439	11.1943	10.9818	11.1187	10.9995	chr3	mex-3 RNA binding family member C
100023972	LOC100023972	0.000418532	9.15272e-05	up	2.68253	2.68253	1.42359	8.10123	7.68863	7.34847	8.10221	7.58566	8.96276	9.20299	9.11151	9.47806	chr3	protein phosphatase inhibitor 2 pseudogene
100010266	PRPF4	0.000465998	0.000106307	up	2.68007	2.68007	1.42227	8.06289	8.18586	7.7861	7.33668	7.47561	9.21406	9.35121	9.22072	8.9808	chr1	pre-mRNA processing factor 4
100028633	HYAL2	0.0372589	0.0228084	up	2.67974	2.67974	1.42209	9.73185	9.32201	7.64791	9.74081	9.43947	9.76681	11.0042	10.5982	11.0248	chr6	hyaluronidase 2
100017189	USP44	0.00896095	0.00426402	up	2.67771	2.67771	1.421	7.85363	8.12134	8.33077	7.17462	6.62585	8.90122	9.01073	9.12862	9.12839	chr8	ubiquitin specific peptidase 44
100025724	CXXC5	0.00074424	0.000196416	up	2.67744	2.67744	1.42086	10.7214	10.6523	9.92032	10.5699	10.2398	11.6015	12.0711	11.5575	12.1363	chr1	CXXC finger protein 5
100017674	THOC6	0.00849955	0.00400294	up	2.67597	2.67597	1.42006	8.14174	8.65597	8.29362	6.99526	7.38952	9.30913	9.08198	9.57031	9.29971	chr6	THO complex 6
100025498	KIF3C	0.0104987	0.00515175	up	2.67492	2.67492	1.4195	7.83667	7.0502	6.37251	7.5073	6.29456	8.55495	8.12719	8.20268	8.84217	chr1	kinesin family member 3C
100011756	SAMD4B	0.00143817	0.000445659	up	2.67442	2.67442	1.41923	10.0743	9.81138	8.87007	9.94226	9.72168	11.1779	10.9364	11.1653	11.1331	chr4	sterile alpha motif domain containing 4B
100015797	RHBDF1	0.00315464	0.00119781	up	2.67407	2.67407	1.41904	9.76281	9.72425	9.01614	9.6407	9.17264	10.1718	10.8529	11.1085	11.3961	chr6	rhomboid 5 homolog 1
100016105	LOC100016105	0.00980152	0.00474314	up	2.67311	2.67311	1.41852	10.2351	10.0725	9.78626	10.9721	10.6996	11.0411	12.4366	11.4773	12.1316	chr1	N-acetyllactosaminide alpha-1,3-galactosyltransferase-like
100012043	C2H1orf52	0.00033006	6.68943e-05	up	2.67267	2.67267	1.41828	7.36894	7.43144	7.06621	6.62946	6.96354	8.32778	8.47611	8.47239	8.76452	chr2	chromosome 2 open reading frame, human C1orf52
100030444	RUVBL2	0.000616009	0.000152936	up	2.67223	2.67223	1.41804	9.91324	10.2011	9.25761	9.37103	9.49309	11.0903	10.9008	11.1811	11.0889	chr4	RuvB like AAA ATPase 2
100025717	SPPL3	0.000904372	0.000251221	up	2.66674	2.66674	1.41508	9.24412	9.08926	8.34051	9.47689	8.84029	10.3055	10.4965	10.3805	10.4707	chr3	signal peptide peptidase like 3
100020586	ZDHHC1	0.00643534	0.00287315	up	2.66589	2.66589	1.41462	5.88404	6.24687	4.82742	6.34567	5.67264	6.78846	7.45051	7.18777	7.41304	chr1	zinc finger DHHC-type containing 1
103104146	TERT	0.00861836	0.00407352	up	2.66413	2.66413	1.41366	7.31593	6.14082	5.67542	6.49048	6.0007	8.23413	7.52223	7.79423	7.40275	chr3	telomerase reverse transcriptase
100030032	VAMP5	0.00421541	0.00171414	up	2.66329	2.66329	1.41321	6.94349	7.61573	7.02906	8.13628	8.03692	8.58475	8.98882	9.05195	9.23649	chr1	vesicle associated membrane protein 5
100619991	ZNF777	0.00024753	4.60697e-05	up	2.66303	2.66303	1.41307	8.45823	8.33855	7.78162	8.54027	8.07806	9.55534	9.76239	9.47264	9.8193	chr8	zinc finger protein 777
100022924	VANGL2	0.0354017	0.0214409	up	2.66282	2.66282	1.41296	10.6009	9.84896	10.2198	8.90679	8.22832	10.967	11.2567	10.7954	10.8765	chr2	VANGL planar cell polarity protein 2
100014604	FAM107B	0.017305	0.00925365	up	2.66282	2.66282	1.41295	9.01155	8.49632	8.56367	7.36348	7.11805	9.55555	9.55479	9.43141	9.55252	chr8	family with sequence similarity 107 member B
100027385	DBF4	0.0069369	0.00314139	up	2.66259	2.66259	1.41283	8.61176	9.02541	8.95324	7.76629	7.62981	9.74031	9.66129	9.85366	9.98527	chr8	DBF4 zinc finger
100019318	NUP58	0.0211447	0.0117442	up	2.66242	2.66242	1.41274	9.66371	9.5613	9.51838	8.088	8.09814	10.73	10.5061	10.421	9.93749	chr4	nucleoporin 58
103103609	LOC103103609	0.000422868	9.29919e-05	up	2.65966	2.65966	1.41124	8.73474	9.00939	8.52407	8.05622	8.51012	9.8662	9.86667	10.2166	9.96309	chr1	uncharacterized LOC103103609
100617397	HAUS5	0.00398854	0.00160564	up	2.65913	2.65913	1.41096	7.75665	8.28466	6.87616	7.08924	7.48723	8.60978	9.16329	9.0304	8.83549	chr4	HAUS augmin like complex subunit 5
100018821	RNMT	0.000150687	2.39967e-05	up	2.65872	2.65872	1.41073	9.78987	9.39684	9.56865	9.02821	9.27301	10.9513	10.8603	10.8311	10.6455	chr3	RNA guanine-7 methyltransferase
100027010	KIF17	0.0183362	0.00992645	up	2.65726	2.65726	1.40994	4.15689	4.16189	4.11431	4.59971	3.43998	5.84134	5.36072	4.42235	6.39358	chr4	kinesin family member 17
103104805	LOC103104805	0.00237081	0.000833917	up	2.65682	2.65682	1.4097	4.00489	4.31707	4.70713	4.18467	3.43998	5.91236	5.29882	5.29568	5.65493	chr1	uncharacterized LOC103104805
100017157	CLK3	0.000427096	9.42115e-05	up	2.6537	2.6537	1.40801	9.30191	9.03037	8.51566	9.07873	9.41945	10.2864	10.452	10.4707	10.6998	chr1	CDC like kinase 3
100618895	MAPK10	0.00680162	0.00306812	up	2.65258	2.65258	1.40739	4.96955	4.4363	5.14087	5.38398	4.79271	6.14924	5.6638	6.38421	7.21107	chr5	mitogen-activated protein kinase 10
100025878	KHSRP	0.00651929	0.00291813	up	2.65004	2.65004	1.40602	11.7275	11.5351	11.3415	10.5206	10.3063	12.7192	12.4197	12.5845	12.2455	chr3	KH-type splicing regulatory protein
100015500	INPPL1	0.00725285	0.00330999	up	2.64984	2.64984	1.4059	11.1757	10.2865	9.47743	10.6088	10.0494	11.7866	11.5888	11.4568	12.0697	chr4	inositol polyphosphate phosphatase like 1
100019633	CLGN	0.0268673	0.0155531	up	2.64744	2.64744	1.4046	5.03136	5.86304	6.14935	4.40707	4.64162	5.93687	7.25296	6.35623	6.94629	chr5	calmegin
103101849	LOC103101849	0.000314816	6.29077e-05	up	2.64706	2.64706	1.40439	8.30483	8.46194	8.41479	7.95726	7.65592	9.66245	9.42111	9.56422	9.60556	chrX	protein SET-like
107652056	LOC107652056	0.0307221	0.0181543	up	2.64602	2.64602	1.40382	4.28353	3.62741	3.27103	3.70748	3.55546	4.82963	4.36201	4.60485	6.57473	chr3	protein unc-13 homolog A-like
100024486	RNF26	0.0194996	0.010672	up	2.64596	2.64596	1.40379	9.22656	8.86057	8.00694	7.59595	7.2576	9.40964	9.6182	9.56953	9.77589	chr4	ring finger protein 26
100021852	PDE6D	0.000703748	0.000182121	up	2.64405	2.64405	1.40275	8.4884	8.44388	7.761	8.34567	8.01892	9.59049	9.28087	9.53971	10.0462	chr2	phosphodiesterase 6D
100016991	DIO2	0.0258809	0.0148838	up	2.64387	2.64387	1.40265	6.37412	6.5211	6.97095	8.14918	7.22658	9.04627	8.97242	8.04503	7.74043	chr1	iodothyronine deiodinase 2
100032106	MTHFD1L	0.0418716	0.0261065	up	2.64085	2.64085	1.401	7.9171	8.10053	8.18565	6.35442	6.2318	8.53939	9.29064	8.73055	8.47503	chr2	methylenetetrahydrofolate dehydrogenase (NADP+ dependent) 1 like
100025794	POLM	0.00260092	0.000937976	up	2.63863	2.63863	1.39979	6.55996	6.98606	6.25585	7.27568	6.84145	7.75008	7.92355	8.37254	8.6882	chr1	DNA polymerase mu
100019863	LSM7	0.000431921	9.56275e-05	up	2.63737	2.63737	1.3991	8.69356	8.74428	8.4653	8.10582	8.17182	9.96253	9.44831	10.0794	9.8508	chr3	LSM7 homolog, U6 small nuclear RNA and mRNA degradation associated
100618261	KCND1	0.00276612	0.00101407	up	2.63726	2.63726	1.39904	6.30528	6.06554	5.78348	5.47418	5.18414	7.07645	7.55869	6.71233	7.2988	chrX	potassium voltage-gated channel subfamily D member 1
100025963	NUDCD2	0.000148489	2.35458e-05	up	2.63704	2.63704	1.39892	8.48719	8.4414	8.08594	7.85395	8.0007	9.77116	9.42474	9.58466	9.51046	chr1	NudC domain containing 2
100030999	ELP4	0.000416721	9.08768e-05	up	2.6365	2.6365	1.39863	6.43982	5.99515	6.33332	6.84764	6.57749	8.01822	7.60106	8.05658	7.67336	chr5	elongator acetyltransferase complex subunit 4
100025291	KCTD17	0.00378652	0.00150505	up	2.63615	2.63615	1.39843	9.18772	9.3089	8.58878	8.94608	7.86457	10.2387	10.1637	10.1025	10.2056	chr8	potassium channel tetramerization domain containing 17
100026571	LOC100026571	0.019932	0.0109573	up	2.63108	2.63108	1.39566	6.76307	6.58611	6.10243	8.25076	6.53591	8.13308	8.57772	8.1474	8.11505	chr2	antigen peptide transporter 2-like
100027069	FAM98B	0.000194183	3.31367e-05	up	2.6298	2.6298	1.39495	10.4185	10.4237	10.6145	9.85539	10.0715	11.8154	11.6305	11.6871	11.5538	chr1	family with sequence similarity 98 member B
100010238	LOC100010238	0.00246532	0.000877534	up	2.62915	2.62915	1.3946	11.0001	11.0771	10.1297	10.8878	11.4941	12.4138	11.9889	12.45	12.3967	chr7	tubulin alpha-4A chain
100018999	EXOSC3	4.05113e-05	4.31281e-06	up	2.62782	2.62782	1.39387	8.15789	8.38747	8.39058	7.97088	7.96668	9.60998	9.59989	9.6856	9.3788	chr6	exosome component 3
100617390	ZNF281	0.000933184	0.000261568	up	2.62493	2.62493	1.39228	9.56837	8.9159	9.58573	8.72682	8.75317	10.5247	10.5913	10.4499	10.4432	chr2	zinc finger protein 281
[truncated: 595 more rows]
