# Supplementary material for: Monodelphis domestica Induced Pluripotent Stem Cells Reveal Metatherian Pluripotency Architecture
Source: Int J Mol Sci. 2022 Oct 20;23(20):12623. doi: 10.3390/ijms232012623 (PMC9604385; doi:10.3390/ijms232012623)
Supplement: Supplementary file 1 [file ijms-23-12623-s001.zip › Supplementary table S3d.xlsx]

## Sheet: 3d-monoiPSC vs liver tissue
Supplementary table S3d: Normalized expression values and differential expression statistics of 2,969 genes that were significantly upregulated in monoiPSCs versus liver tissue.
Entrez ID	Gene Symbol	Corrected P-value	P-value	Regulation	FC (abs)	FC	Log FC			Normalized expression (Log^2)							Chromosome	Description
								emb-Liver-E13.5	neo-Liver	neo-Liver	adult-Liver	adult-Liver	FD2M1-monoiPSC-P15	LSD1-monoiPSC-P15	FD2M1-monoiPSC-P25	LSD1-monoiPSC-P25
100025872	LOC100025872	1.60881e-07	8.94459e-10	up	9286.25	9286.25	13.1809	0	0	0	0	0	12.0898	13.4142	14.0564	13.1631	chr2	left-right determination factor 2
100027305	DCT	1.01717e-06	1.73462e-08	up	3767.34	3767.34	11.8793	0.914391	0	0	0	1.37684	11.9065	13.4103	11.557	12.4765	chr7	dopachrome tautomerase
100012320	LIN28A	2.99607e-06	9.0075e-08	up	1235.95	1235.95	10.2714	0.329429	0.92013	1.99033	1.79144	0	11.5387	11.3263	11.8607	10.3849	chr4	lin-28 homolog A
100020202	CER1	1.21076e-05	7.11383e-07	up	1170.21	1170.21	10.1925	0.914391	0.92013	0	0	2.37684	9.54865	10.8528	11.8495	11.8883	chr6	cerberus 1, DAN family BMP antagonist
100018107	HOXB1	7.00044e-06	3.1624e-07	up	1140.45	1140.45	10.1554	0	2.14252	2.26334	0	0	10.8266	11.0997	11.1115	11.1084	chr2	homeobox B1
100013471	TFAP2B	9.63058e-07	1.54411e-08	up	1137.76	1137.76	10.152	1.91439	2.09005	3.31225	2.79144	2.9618	13.4092	13.1962	12.2582	12.2003	chr2	transcription factor AP-2 beta
100018371	HOXB9	1.38587e-06	2.77763e-08	up	1132.2	1132.2	10.1449	0.329429	0	0	1.79144	1.37684	10.6068	10.6501	11.2457	10.8753	chr2	homeobox B9
100014523	SOX2	4.32213e-07	4.44999e-09	up	1120.67	1120.67	10.1301	0.914391	1.92013	0.990326	0.20648	1.37684	10.8447	11.5365	11.2303	11.2356	chr7	SRY-box transcription factor 2
100024334	FGFBP3	4.73796e-07	5.39846e-09	up	1006.28	1006.28	9.97482	0.329429	0.92013	0	1.20648	0	9.84406	10.984	10.4531	10.5829	chr1	fibroblast growth factor binding protein 3
103106316	LOC103106316	4.69265e-09	1.93259e-12	up	925.213	925.213	9.85364	0	0	0	0.20648	0	10.011	9.65364	10.1821	9.73307	chr2	uncharacterized LOC103106316
100023891	FABP7	0.00137752	0.000353245	up	886.101	886.101	9.79133	7.78064	4.85087	0	1.20648	1.37684	13.0696	12.4276	13.0677	12.7722	chr2	fatty acid binding protein 7
100023631	LOC100023631	1.14928e-06	2.08709e-08	up	850.793	850.793	9.73266	1.65136	1.72748	1.57529	3.20648	1.37684	11.1662	11.8762	11.5492	11.969	chr2	disintegrin and metalloproteinase domain-containing protein 11
100012644	CRABP1	1.27386e-05	7.69438e-07	up	839.633	839.633	9.71361	1.91439	2.37956	0	0.20648	1.37684	11.508	10.423	9.83362	11.7917	chr1	cellular retinoic acid binding protein 1
100031587	LOC100031587	0.000284517	4.78263e-05	up	796.64	796.64	9.63778	0	0	0.990326	0	5.36339	10.7347	10.84	10.7688	11.2906	chr1	transmembrane and coiled-coil domain-containing protein 5B-like
100012314	MYOG	0.00105673	0.000252776	up	719.967	719.967	9.49179	6.18741	0	0	0	0	10.0258	11.5185	9.40281	11.97	chr2	myogenin
100020193	GBX2	7.70986e-07	1.09014e-08	up	693.102	693.102	9.43692	0.914391	0	0	0	1.37684	9.78128	9.60159	10.3858	9.81206	chr2	gastrulation brain homeobox 2
100018254	MAB21L2	0.000106541	1.36238e-05	up	648.692	648.692	9.34139	4.02987	2.50509	3.51389	0.20648	0	11.1667	11.3475	11.1303	11.9253	chr5	mab-21 like 2
100024816	WNT8A	2.73995e-07	2.08754e-09	up	640.153	640.153	9.32227	0	0	0	0	0	9.38347	10.0961	9.30087	8.50866	chr1	Wnt family member 8A
100018489	CRABP2	0.00152625	0.000402487	up	639.207	639.207	9.32014	8.30384	3.87433	0	1.79144	2.9618	13.1957	12.5249	12.8349	12.2701	chr2	cellular retinoic acid binding protein 2
100017223	LOC100017223	6.53257e-06	2.84726e-07	up	566.627	566.627	9.14626	0	0.142522	2.21272	0.621517	1.37684	10.3229	9.94719	10.643	9.15484	chr4	zinc finger protein 28 homolog
107649223	LOC107649223	4.03942e-08	9.67016e-11	up	498.933	498.933	8.9627	0	0	0	0	0	8.8588	8.71651	9.572	8.7035	chr5	endogenous retrovirus group K member 6 Env polyprotein-like
100019887	SOX21	4.96014e-07	5.78289e-09	up	488.525	488.525	8.93229	0.914391	0	0.990326	0	0	8.83181	9.69493	9.19491	9.53127	chr7	SRY-box transcription factor 21
100015570	PHOX2B	1.70326e-05	1.16793e-06	up	479.63	479.63	8.90578	0	1.50509	0.990326	0.20648	2.9618	10.6231	10.3289	9.74897	9.45312	chr5	paired like homeobox 2B
100619080	HOXB6	5.68613e-06	2.34954e-07	up	458.854	458.854	8.84189	2.32943	0.92013	2.31225	0.20648	2.37684	10.5224	10.5638	10.5567	10.2406	chr2	homeobox B6
100029093	CALCB	9.40402e-07	1.47435e-08	up	430.481	430.481	8.74981	0	0	0	0	0	8.84873	8.04036	8.28264	9.82751	chr5	calcitonin related polypeptide beta
107649363	LOC107649363	3.66755e-08	7.04861e-11	up	415.961	415.961	8.7003	0	0	0	0	0	8.27245	8.66864	9.20523	8.6549	chr5	endogenous retrovirus group K member 6 Pol protein-like
100026722	STC2	6.12117e-07	7.8148e-09	up	406.639	406.639	8.6676	3.49935	3.72748	3.07779	3.73004	3.69877	11.4995	12.8251	11.8406	12.692	chr1	stanniocalcin 2
100032675	EMILIN3	7.62999e-06	3.57696e-07	up	380.54	380.54	8.5719	2.13678	1.56399	0	1.79144	0	9.65849	9.548	9.99059	9.48429	chr1	elastin microfibril interfacer 3
103096338	POU5F1	1.47264e-06	3.10317e-08	up	343.987	343.987	8.42621	0	0	0	1.20648	1.37684	8.73208	8.90007	8.90536	9.23397	chr2	POU class 5 homeobox 1
100010240	HOXA1	4.89424e-05	4.88449e-06	up	321.411	321.411	8.32828	3.06639	2.62057	0	1.20648	0	9.4698	10.0991	9.76192	9.497	chr8	homeobox A1
100017233	LOC100017233	2.50127e-05	2.0038e-06	up	317.357	317.357	8.30996	1.78886	2.37956	0	0	0	9.59646	9.31991	9.443	8.21521	chr6	gap junction gamma-2 protein-like
107651309	LOC107651309	1.18305e-06	2.23611e-08	up	311.331	311.331	8.28231	0	0	0	0	0	8.97086	7.79399	8.9459	7.41848	chr2	endogenous retrovirus group K member 18 Pol protein-like
107651679	LOC107651679	1.89875e-06	4.48329e-08	up	310.612	310.612	8.27897	0	0	0	0	0	8.82785	7.72238	9.1999	7.36574	chr3	endogenous retrovirus group K member 6 Pol protein-like
100010565	ZIC3	1.96696e-06	4.68485e-08	up	306.786	306.786	8.26109	2.65136	2.37956	2.99033	2.52841	3.9618	10.4691	11.5285	11.1957	11.4603	chrX	Zic family member 3
100011677	LOC100011677	7.65959e-06	3.5961e-07	up	303.14	303.14	8.24384	6.40357	6.03734	6.66511	4.29394	5.0207	13.8168	13.861	13.9449	14.0891	chr2	elongation factor 1-alpha 1
103092451	GAL	1.30032e-05	7.91795e-07	up	300.659	300.659	8.23198	0	2.24206	0	0	0	9.43259	8.67181	8.06275	8.55442	chr5	galanin and GMAP prepropeptide
100019754	TWIST1	0.000310642	5.31997e-05	up	298.632	298.632	8.22222	5.32943	1.92013	0	1.20648	2.37684	10.9195	10.1338	10.6493	9.85252	chr8	twist family bHLH transcription factor 1
100022907	SALL3	2.28069e-05	1.76303e-06	up	295.495	295.495	8.20699	3.23632	2.72748	1.99033	2.20648	0	10.361	10.3864	10.2045	10.0046	chr3	spalt like transcription factor 3
100029537	GREB1	0.000106519	1.36138e-05	up	295.047	295.047	8.2048	2.91439	0	2.31225	3.01383	0	10.4913	9.88925	10.2341	8.79702	chr1	growth regulating estrogen receptor binding 1
100025683	COL9A3	8.72254e-05	1.0621e-05	up	290.904	290.904	8.1844	5.41689	2.00759	4.37103	1.79144	2.69017	11.4624	11.8544	11.1909	11.2517	chr1	collagen type IX alpha 3 chain
107650755	LOC107650755	5.63892e-08	1.97395e-10	up	284.029	284.029	8.14989	0	0	0	0	0	8.10919	8.17067	8.66418	7.65553	chr1	endogenous retrovirus group K member 6 Env polyprotein-like
100015772	TMEM59L	6.61267e-05	7.37705e-06	up	272.751	272.751	8.09144	0	2.92013	0	1.20648	0	7.71186	8.7576	9.53191	9.66567	chr3	transmembrane protein 59 like
107650721	LOC107650721	8.72874e-06	4.34508e-07	up	272.662	272.662	8.09097	0	0	1.72729	0.20648	0	9.07646	8.13745	9.15285	7.54414	chr1	endogenous retrovirus group K member 11 Pol protein-like
100031599	GREM1	8.1523e-05	9.6413e-06	up	271.897	271.897	8.08691	1.55182	4.09272	4.91316	3.01383	4.72262	12.3667	11.8022	12.2214	10.5927	chr1	gremlin 1, DAN family BMP antagonist
100026351	HOXD1	8.79779e-07	1.32608e-08	up	270.977	270.977	8.08203	0	0	0	0.20648	1.37684	8.34368	8.48386	8.62988	8.13734	chr4	homeobox D1
100023104	DKK1	1.57255e-06	3.42165e-08	up	262.794	262.794	8.03779	0.914391	0	0.990326	0	0	8.86536	7.67892	8.81734	8.31331	chr1	dickkopf WNT signaling pathway inhibitor 1
100015629	UCHL1	0.00109373	0.0002631	up	259.087	259.087	8.0173	7.5484	6.02865	2.79768	3.3764	1.37684	12.0562	12.305	12.0812	12.5292	chr5	ubiquitin C-terminal hydrolase L1
100023373	RFX4	1.5463e-05	1.01785e-06	up	256.225	256.225	8.00127	1.91439	0	1.79768	2.20648	0	8.74215	9.30904	9.22823	9.46049	chr8	regulatory factor X4
100021633	SOX8	0.000350271	6.18606e-05	up	252.517	252.517	7.98024	4.45871	2.62057	0	3.20648	0	10.479	10.0713	9.80629	9.79293	chr6	SRY-box transcription factor 8
100022387	CHRNG	0.000422012	7.81515e-05	up	251.827	251.827	7.97629	3.71219	0	0	0	0	8.32865	8.93407	7.06154	10.5507	chr2	cholinergic receptor nicotinic gamma subunit
100028000	PRTG	8.86355e-05	1.08475e-05	up	248.947	248.947	7.9597	1.91439	0	1.79768	0	3.1842	10.0901	9.42257	9.71779	8.12531	chr1	protogenin
107651139	LOC107651139	8.35448e-07	1.2329e-08	up	241.552	241.552	7.91619	0	0	0	0	0	7.82115	7.28016	8.91217	7.65127	chr2	endogenous retrovirus group K member 6 Env polyprotein-like
100024875	POU3F1	1.1496e-05	6.69131e-07	up	239.116	239.116	7.90156	1.49935	1.50509	0	0	2.37684	9.016	8.90704	9.04651	8.94173	chr4	POU class 3 homeobox 1
100010035	FJX1	0.000329812	5.73646e-05	up	236.043	236.043	7.88291	5.18741	1.72748	0	1.20648	1.37684	9.75308	10.1452	9.45955	9.77232	chr5	four-jointed box kinase 1
100014594	DLL3	9.85447e-07	1.65718e-08	up	236.001	236.001	7.88265	0	0	0	0.20648	0	7.5854	7.36842	7.76739	8.97456	chr4	delta like canonical Notch ligand 3
107650777	LOC107650777	9.06795e-08	3.98345e-10	up	235.412	235.412	7.87904	0	0	0.575288	0	0	7.8994	7.87086	8.46679	7.73935	chr1	endogenous retrovirus group K member 6 Env polyprotein-like
100018201	DRAXIN	1.88944e-05	1.33809e-06	up	235.008	235.008	7.87657	1.32943	0.505092	0	0	0	8.36119	9.17915	6.60212	8.83143	chr4	dorsal inhibitory axon guidance protein
100015043	GAP43	0.000631896	0.000132113	up	227.221	227.221	7.82795	1.91439	5.55675	0	3.90692	3.9618	11.2074	10.3853	10.3958	11.5952	chr4	growth associated protein 43
100030227	UPP1	3.57955e-07	3.26176e-09	up	225.006	225.006	7.81382	6.92137	7.32527	6.03472	6.74564	6.42124	14.5234	14.4026	14.6599	14.4279	chr6	uridine phosphorylase 1
100028885	RIMBP2	6.28416e-05	6.86689e-06	up	222.614	222.614	7.7984	2.65136	3.31245	2.57529	1.20648	0	9.08291	9.58216	9.78984	10.5352	chr3	RIMS binding protein 2
100013170	LRRN1	4.42299e-06	1.61505e-07	up	221.854	221.854	7.79347	3.02987	2.24206	0.990326	2.20648	2.9618	9.87358	10.1084	9.91513	10.4212	chr6	leucine rich repeat neuronal 1
100026415	TLX3	6.53287e-07	8.69913e-09	up	220.533	220.533	7.78485	0	0	0	0.20648	0	7.89503	7.9182	6.95892	8.53243	chr1	T cell leukemia homeobox 3
107650290	LOC107650290	6.65164e-06	2.92199e-07	up	212.74	212.74	7.73295	0	0	0	0	0	8.21111	6.76756	8.99191	6.96121	chrX	endogenous retrovirus group K member 6 Env polyprotein-like
107649560	LOC107649560	2.00735e-05	1.46876e-06	up	211.296	211.296	7.72312	2.13678	0	0	1.79144	0	8.43441	7.96205	8.71484	8.92376	chr6	polyserase-2-like
100028758	PRDM14	1.62291e-05	1.08911e-06	up	210.494	210.494	7.71764	0.914391	2.09005	3.57529	1.20648	1.37684	9.96257	9.41355	9.49346	9.33142	chr3	PR/SET domain 14
100013093	MYL1	0.0105099	0.00439687	up	205.414	205.414	7.68239	9.17943	4.53484	0	0	3.37684	11.4827	10.079	10.7679	12.0728	chr7	myosin light chain 1
100029695	COL11A1	3.02614e-05	2.59015e-06	up	202.584	202.584	7.66238	5.62405	4.63397	3.31225	2.52841	3.9618	11.2638	11.935	11.9485	11.5507	chr2	collagen type XI alpha 1 chain
107652371	LOC107652371	1.18305e-06	2.23769e-08	up	198.575	198.575	7.63354	0	0	0	0	0	7.77632	7.43957	8.54064	6.77762	chr4	endogenous retrovirus group K member 6 Pol protein-like
107652310	LOC107652310	3.84332e-07	3.76506e-09	up	187.197	187.197	7.54842	0	0	0	0	0	7.76363	6.95363	8.23847	7.23794	chr4	endogenous retrovirus group K member 6 Env polyprotein-like
100618744	NTRK1	4.69509e-06	1.76279e-07	up	185.014	185.014	7.53149	0.831088	0.505092	0	0	0.763023	8.69524	7.66634	6.89358	8.55018	chr2	neurotrophic receptor tyrosine kinase 1
100019985	NTMT2	1.2646e-06	2.43043e-08	up	183.484	183.484	7.51951	0.914391	0	0.990326	0	0	8.02278	8.42793	7.52287	7.62822	chr2	N-terminal Xaa-Pro-Lys N-methyltransferase 2
100028499	MMP17	0.000516445	0.000101893	up	183.322	183.322	7.51823	5.45871	5.14895	0.990326	5.49188	5.83627	11.777	12.2917	11.9269	12.4182	chr3	matrix metallopeptidase 17
100033250	INSM1	0.000540509	0.000108035	up	181.522	181.522	7.504	5.27194	3.59255	1.57529	2.20648	0	10.1748	10.2548	9.26188	10.4415	chr1	INSM transcriptional repressor 1
103099164	LOC103099164	0.000157502	2.24431e-05	up	180.168	180.168	7.4932	3.91439	1.50509	0.990326	0.20648	3.37684	9.03833	9.67086	10.0083	9.24979	chr6	uncharacterized LOC103099164
100027634	PLD5	0.000134834	1.82896e-05	up	179.828	179.828	7.49047	3.32943	2.37956	0	0.20648	0.62552	9.53044	9.1737	8.04989	8.44065	chr2	phospholipase D family member 5
100013961	SEMA5B	0.000200543	3.06135e-05	up	173.37	173.37	7.43771	5.16232	3.47472	0.990326	4.5988	4.37684	10.6548	11.132	11.0748	11.7717	chr4	semaphorin 5B
100028311	SOX11	0.000104738	1.33139e-05	up	172.097	172.097	7.42708	7.14961	6.29082	5.76731	3.45441	4.4643	13.0519	12.8868	12.3821	13.0886	chr1	SRY-box transcription factor 11
107650738	LOC107650738	1.42407e-06	2.89329e-08	up	170.241	170.241	7.41144	0	0	0	0	0	7.7139	6.84691	8.31268	6.77225	chr1	endogenous retrovirus group K member 6 Env polyprotein-like
107651997	LOC107651997	2.90561e-05	2.44299e-06	up	169.448	169.448	7.4047	0.329429	0	0	0	0	8.4053	6.78631	8.76968	5.92104	chr3	endogenous retrovirus group K member 18 Pol protein-like
103099822	INAFM1	5.71998e-05	5.99868e-06	up	164.742	164.742	7.36407	1.65136	3.16806	0	2.79144	2.37684	8.88355	9.0857	9.4369	10.0403	chr4	InaF motif containing 1
100012946	SOX3	4.10104e-06	1.43306e-07	up	163.079	163.079	7.34943	1.65136	0	0	0	0	7.75113	7.44697	7.42257	8.09814	chrX	SRY-box transcription factor 3
107650115	LOC107650115	6.56868e-07	8.7919e-09	up	162.968	162.968	7.34845	0	0	0	0	0	7.59307	7.18383	8.03985	6.57705	chr8	endogenous retrovirus group K member 6 Pol protein-like
103095214	LOC103095214	1.07949e-05	6.09059e-07	up	162.304	162.304	7.34256	2.12449	0	0	0.20648	0	8.18194	7.81605	7.67734	7.55967	chrX	uncharacterized LOC103095214
100011057	ANKRD13B	1.22038e-05	7.20385e-07	up	159.647	159.647	7.31874	2.38832	1.38345	0	2.20648	1.9618	9.05751	8.85246	8.65664	9.06041	chr2	ankyrin repeat domain 13B
100015683	CRLF1	8.23583e-05	9.79816e-06	up	155.474	155.474	7.28053	1.99239	1.24206	3.46065	2.86944	4.1842	8.72723	10.1523	10.4501	10.7916	chr3	cytokine receptor like factor 1
100618557	CADM4	4.22814e-05	4.04132e-06	up	153.913	153.913	7.26597	5.16232	5.27768	2.57529	5.45441	5.28373	11.7969	12.0498	11.8949	12.3251	chr4	cell adhesion molecule 4
100012413	NKX2-8	3.97586e-06	1.38346e-07	up	152.143	152.143	7.24928	0	0	0	0	0	6.1204	7.08905	8.2549	7.53277	chr1	NK2 homeobox 8
100013584	NANOG	0.000346103	6.07919e-05	up	151.042	151.042	7.2388	0.329429	0	2.31225	3.52841	2.9618	7.59525	9.25115	9.37142	10.0429	chr8	Nanog homeobox
100022672	PGM2	0.00168134	0.000451811	up	145.598	145.598	7.18585	6.95878	1.24206	6.95033	3.3764	4.83627	12.1437	11.7766	11.9881	11.526	chr5	phosphoglucomutase 2
100025998	ZIC2	9.05765e-07	1.38641e-08	up	141.908	141.908	7.14881	5.46898	5.31816	4.44976	5.33576	4.66224	12.0373	12.3729	11.7706	12.6024	chr7	Zic family member 2
100014078	ST8SIA2	1.91268e-05	1.36661e-06	up	141.74	141.74	7.1471	3.57736	2.24206	2.99033	1.20648	2.37684	8.92724	9.51924	9.58403	10.4724	chr1	ST8 alpha-N-acetyl-neuraminide alpha-2,8-sialyltransferase 2
100018291	HOXB5	6.31174e-05	6.91711e-06	up	141.699	141.699	7.14668	1.91439	3.62057	2.57529	0.20648	1.37684	9.33278	9.07145	9.32177	8.61558	chr2	homeobox B5
107649491	LOC107649491	1.60709e-07	8.79246e-10	up	139.668	139.668	7.12585	0	0	0	0	0	6.7445	6.97368	7.7626	7.02264	chr6	endogenous retrovirus group K member 6 Env polyprotein-like
100019294	HOXD3	2.80478e-05	2.31405e-06	up	139.271	139.271	7.12175	1.65136	2.09005	0	3.01383	1.37684	8.8117	8.74124	9.01422	8.4255	chr4	homeobox D3
100024120	LOC100024120	1.02768e-05	5.64832e-07	up	138.964	138.964	7.11857	0	0	0	0	1.37684	6.41734	8.10507	7.08863	7.96469	chr1	C-type lectin domain family 18 member A
100015525	SCG2	0.000445609	8.41538e-05	up	138.847	138.847	7.11736	1.65136	3.92013	0	1.79144	4.1842	9.19884	8.82528	9.06671	10.6163	chr7	secretogranin II
100021303	TNN	0.000153806	2.17371e-05	up	137.344	137.344	7.10165	1.32943	2.72748	4.57529	2.52841	1.37684	10.1273	9.37261	10.4888	8.44783	chr2	tenascin N
100029593	DUSP26	9.73128e-06	5.16333e-07	up	135.513	135.513	7.08228	2.28593	0.92013	0	1.88455	1.37684	8.28997	8.66919	8.20325	8.34067	chr1	dual specificity phosphatase 26
100026663	SNCG	0.000108951	1.39919e-05	up	134.225	134.225	7.06851	3.02987	3.24206	2.31225	2.79144	0	8.84034	9.07599	9.15208	10.3061	chr1	synuclein gamma
100013888	ADCYAP1	0.00111586	0.000270062	up	134.111	134.111	7.06728	4.66928	4.09005	0.990326	0.791442	0	8.92877	8.64561	8.7661	10.3615	chr3	adenylate cyclase activating polypeptide 1
103106242	LOC103106242	1.98765e-07	1.24115e-09	up	132.674	132.674	7.05174	0	0	0	0.20648	0	6.47036	7.43571	7.39125	7.07481	chr8	uncharacterized LOC103106242
100016531	SHH	0.00121226	0.000299881	up	132.014	132.014	7.04455	3.13678	3.92013	0	0	2.9618	6.88525	10.0351	9.86984	9.40295	chr8	sonic hedgehog signaling molecule
100016023	RET	0.000488704	9.48291e-05	up	131.767	131.767	7.04184	5.18741	4.00759	2.99033	0.20648	3.69877	10.2795	10.6561	9.72897	10.3753	chr1	ret proto-oncogene
100017350	LOC100017350	0.000319053	5.51427e-05	up	128.963	128.963	7.01081	3.75569	3.33383	1.57529	0.20648	0	8.98517	8.72672	8.636	8.79237	chr6	histone-arginine methyltransferase CARM1-like
100024210	MTHFD2	0.00253741	0.000754657	up	128.937	128.937	7.01053	7.70447	8.23754	3.89722	4.01384	2.9618	10.7854	13.1979	12.5311	12.9796	chr1	methylenetetrahydrofolate dehydrogenase (NADP+ dependent) 2, methenyltetrahydrofolate cyclohydrolase
100023915	VRTN	1.91268e-05	1.36667e-06	up	128.25	128.25	7.00282	1.91439	0	0	1.79144	0	7.75107	7.95102	7.67822	7.59562	chr1	vertebrae development associated
100013825	AP3B2	0.000179281	2.64796e-05	up	127.151	127.151	6.9904	3.13678	3.82702	1.57529	1.20648	0	8.64158	8.80874	8.98525	9.3225	chr1	adaptor related protein complex 3 subunit beta 2
107650739	LOC107650739	2.55403e-06	7.08236e-08	up	125.98	125.98	6.97705	0	0	0	0	0	7.3633	6.5972	7.85455	6.09315	chr1	endogenous retrovirus group K member 6 Pol protein-like
107649945	LOC107649945	0.00337312	0.00107961	up	125.258	125.258	6.96875	8.09375	7.92201	4.16025	4.03091	1.9618	12.9496	11.8583	12.5695	11.4325	chr8	endogenous retrovirus group K member 9 Gag polyprotein-like
100026018	ZIC5	1.62784e-06	3.62016e-08	up	125.255	125.255	6.96872	3.18741	3.92013	3.57529	4.40288	4.28373	10.5042	11.2344	10.4604	11.1715	chr7	Zic family member 5
100011689	NRSN2	0.000172902	2.52309e-05	up	121.963	121.963	6.9303	2.49935	3.37956	0	3.3764	1.37684	8.43746	8.90667	9.03737	9.84544	chr1	neurensin 2
100020950	MAB21L1	0.000117763	1.54145e-05	up	121.809	121.809	6.92847	0.329429	2.62057	1.99033	2.79144	0	8.53933	9.0338	7.51038	8.81579	chr4	mab-21 like 1
100026644	FAM181B	0.00041188	7.60773e-05	up	121.139	121.139	6.92052	4.32943	3.50509	0	3.52841	1.37684	9.58892	9.46927	9.38152	9.43417	chr4	family with sequence similarity 181 member B
100010993	LOC100010993	2.03353e-05	1.49624e-06	up	120.671	120.671	6.91494	2.2039	2.87433	0.405363	1.79144	0.791878	8.57586	8.69951	8.55395	8.28395	chrX	transcription elongation factor A protein 1-like
100030574	NELL1	0.00013398	1.81258e-05	up	120.442	120.442	6.91219	1.91439	2.24206	0	2.52841	0	7.67234	8.69148	7.36777	9.26507	chr5	neural EGFL like 1
103093676	LOC103093676	1.95473e-07	1.16728e-09	up	117.99	117.99	6.88252	0.329429	0	0	0	0	6.60286	7.26626	6.58729	7.33721	chr1	protocadherin gamma-A1 pseudogene
107652059	LOC107652059	9.73128e-06	5.1756e-07	up	117.799	117.799	6.88018	1.98976	0	0	0.329628	0	7.15261	7.46442	7.22117	7.53804	chr3	uncharacterized PE-PGRS family protein PE_PGRS54-like
100012578	RAPSN	0.000567553	0.000115505	up	116.444	116.444	6.86349	4.13678	1.72748	2.99033	0.20648	0	8.28109	8.68009	7.99666	9.74498	chr5	receptor associated protein of the synapse
100010448	TAGLN3	0.000271726	4.49489e-05	up	116.067	116.067	6.85881	1.65136	3.12958	0	3.01383	0	8.46381	7.97351	7.85999	9.37376	chr4	transgelin 3
100023574	EYA2	6.49746e-05	7.19363e-06	up	114.504	114.504	6.83925	3.23632	0.92013	2.57529	0.20648	2.37684	8.63553	8.51618	8.73439	8.92294	chr1	EYA transcriptional coactivator and phosphatase 2
104794538	MIR7282	2.7598e-10	4.77581e-14	up	114.438	114.438	6.83842	0	0	0	0	0	6.6832	6.92948	6.83127	6.90974	chr2	microRNA mir-7282
100027798	PRR7	0.000113528	1.47742e-05	up	113.997	113.997	6.83285	3.85299	1.24206	0.990326	3.79144	2.37684	8.73935	9.3389	9.39409	9.66198	chr1	proline rich 7, synaptic
103100038	LOC103100038	0.000129512	1.73347e-05	up	112.243	112.243	6.81048	3.23632	2.50509	0	3.3764	2.9618	8.71081	9.54893	9.3714	9.27446	chr3	probable inactive serine/threonine-protein kinase DDB_G0278909
100013944	CNMD	0.000362939	6.48452e-05	up	111.736	111.736	6.80395	4.61483	1.50509	2.31225	1.79144	0	8.52008	8.37248	9.08647	9.41566	chr7	chondromodulin
100016746	CHGA	0.000109148	1.40396e-05	up	110.586	110.586	6.78903	2.49935	2.82702	0.990326	3.73004	2.93295	8.84709	8.20641	9.78837	10.698	chr1	chromogranin A
107652257	LOC107652257	4.24886e-05	4.07708e-06	up	109.901	109.901	6.78007	2.17743	0.111271	0.928925	0	1.37684	7.66083	7.1279	8.88019	7.12691	chr4	endogenous retrovirus group K member 6 Env polyprotein-like
100016451	PLPPR3	0.00078471	0.000173255	up	108.819	108.819	6.76579	5.3587	3.56399	0	2.01383	2.37684	9.12372	9.71591	9.42118	9.45303	chr3	phospholipid phosphatase related 3
100015501	FAM110D	8.36991e-05	1.00365e-05	up	108.094	108.094	6.75614	3.23632	1.72748	0	2.20648	2.9618	8.67823	8.49745	8.74461	9.20994	chr4	family with sequence similarity 110 member D
100018030	SYNPR	0.000220863	3.46401e-05	up	108.012	108.012	6.75504	1.65136	2.92013	0	3.01383	0	8.84108	7.89923	7.69235	8.65575	chr6	synaptoporin
100022364	CHRND	0.000396948	7.27742e-05	up	107.695	107.695	6.7508	3.23632	0.505092	0	1.20648	2.37684	7.8111	8.63364	6.67493	9.74334	chr2	cholinergic receptor nicotinic delta subunit
100030155	DKK4	7.90522e-05	9.26228e-06	up	107.511	107.511	6.74834	1.99239	3.09005	2.16025	0.20648	1.37684	8.02898	9.57252	8.77795	7.67473	chr1	dickkopf WNT signaling pathway inhibitor 4
100025649	LOC100025649	1.02616e-08	8.45214e-12	up	107.081	107.081	6.74256	0	0	0	0	0	6.86947	6.49167	6.62795	6.98114	chr4	protein CutA-like
107650997	LOC107650997	3.51398e-06	1.1698e-07	up	107.005	107.005	6.74153	0	0	0.575288	0	0	7.03144	6.38177	7.84611	6.16703	chr2	endogenous retrovirus group K member 18 Pol protein-like
100030583	PPDPFL	0.0102444	0.00425834	up	106.55	106.55	6.73539	8.30525	5.91071	3.74521	0.20648	2.9618	10.0299	10.8708	9.63529	13.3092	chr3	pancreatic progenitor cell differentiation and proliferation factor like
107649311	LOC107649311	1.72651e-06	3.88699e-08	up	101.309	101.309	6.66261	0	0	0	0	0	7.32604	6.10288	7.1893	6.03222	chr5	endogenous retrovirus group K member 6 Pol protein-like
107651092	LOC107651092	0.000856518	0.00019395	up	100.269	100.269	6.64774	8.65848	7.68234	5.08273	4.11337	5.33104	13.5394	12.3238	13.189	12.2331	chr1	endogenous retrovirus group K member 8 Gag polyprotein-like
107651135	LOC107651135	5.63892e-08	1.87617e-10	up	99.2638	99.2638	6.6332	0	0	0	0	0	6.54612	6.54626	7.10964	6.33076	chr2	endogenous retrovirus group K member 6 Env polyprotein-like
100025956	TLX2	8.50924e-06	4.18185e-07	up	98.4194	98.4194	6.62087	0.329429	0	0	0	1.37684	7.45207	6.80822	6.10095	7.48726	chr5	T cell leukemia homeobox 2
100029560	STX1A	6.01287e-05	6.45601e-06	up	94.1753	94.1753	6.55728	2.32943	2.37956	0	2.20648	2.37684	8.60861	8.05521	7.73514	9.26401	chr2	syntaxin 1A
103095771	ELAVL3	0.000130548	1.75002e-05	up	93.7664	93.7664	6.551	2.32943	3.50509	0	2.20648	2.37684	8.68049	8.07336	8.358	9.42642	chr3	ELAV like RNA binding protein 3
100022289	SLIT1	0.00151415	0.000398259	up	93.5032	93.5032	6.54694	5.41773	4.70149	4.55792	3.48638	0	9.58728	10.3101	10.827	9.99428	chr1	slit guidance ligand 1
100028301	SCUBE3	1.17867e-06	2.18437e-08	up	92.9639	92.9639	6.5386	3.78886	3.70149	3.16025	3.73004	2.69877	9.87178	10.2418	10.1408	9.56362	chr2	signal peptide, CUB domain and EGF like domain containing 3
103101665	LOC103101665	0.000739002	0.000160492	up	92.9636	92.9636	6.53859	5.20185	2.72748	0	3.01383	2.9618	9.03952	8.94549	9.23164	10.0617	chrX	heterogeneous nuclear ribonucleoprotein U-like
100025856	CHRNA1	0.000795334	0.000176717	up	92.3708	92.3708	6.52936	3.72175	0.92013	0	1.20648	0	7.72625	8.10274	5.85857	9.10858	chr4	cholinergic receptor nicotinic alpha 1 subunit
103092655	TMEM130	4.42837e-05	4.29493e-06	up	91.226	91.226	6.51137	2.13678	0	0	0	0	6.17114	7.79287	7.0027	6.78821	chr6	transmembrane protein 130
100019885	CDX2	0.000125114	1.66343e-05	up	91.1354	91.1354	6.50994	4.13678	5.67502	2.57529	4.33576	4.9618	11.3956	10.8913	11.4274	9.67322	chr4	caudal type homeobox 2
100619314	WFIKKN1	0.000120351	1.58523e-05	up	88.3032	88.3032	6.46439	4.78886	3.62057	1.57529	4.01384	2.37684	9.63608	10.1677	9.92372	9.23034	chr6	WAP, follistatin/kazal, immunoglobulin, kunitz and netrin domain containing 1
100014608	IRX5	2.04609e-05	1.51817e-06	up	86.5134	86.5134	6.43485	2.85299	1.37956	1.31225	1.20648	1.37684	8.58158	8.43361	8.29721	6.9295	chr1	iroquois homeobox 5
100619121	CELSR2	9.35214e-06	4.82082e-07	up	85.9013	85.9013	6.42461	5.75553	5.41966	3.89722	5.96137	5.37684	11.6143	11.7464	11.7781	11.6881	chr2	cadherin EGF LAG seven-pass G-type receptor 2
100028274	SORCS3	8.18513e-05	9.70822e-06	up	84.738	84.738	6.40494	1.91439	3.09005	2.31225	1.20648	0	8.71185	8.04557	7.62369	8.05719	chr1	sortilin related VPS10 domain containing receptor 3
100018178	PHLDA1	6.85771e-06	3.06429e-07	up	83.7986	83.7986	6.38885	6.30097	6.17752	6.01269	4.98784	4.74607	12.0549	12.2699	11.6482	12.1625	chr8	pleckstrin homology like domain family A member 1
100016686	CERS1	0.000653134	0.000137764	up	82.7578	82.7578	6.37082	3.23632	2.09005	0	3.90692	0	8.06727	8.38303	8.21271	8.20691	chr3	ceramide synthase 1
100620045	POU4F1	1.18305e-06	2.20797e-08	up	82.7509	82.7509	6.3707	0	0.505092	0	0.20648	0	6.99798	6.09513	5.97406	6.98489	chr7	POU class 4 homeobox 1
107649231	LOC107649231	2.08783e-07	1.36141e-09	up	81.7325	81.7325	6.35284	0	0	0	0.20648	0	6.6157	6.23814	6.81588	5.90681	chr5	endogenous retrovirus group K member 21 Gag polyprotein-like
100020409	C1QL1	4.59284e-05	4.49227e-06	up	80.4158	80.4158	6.32941	0	2.37956	0	1.20648	0	6.80611	7.45051	6.92936	7.00048	chr2	complement C1q like 1
103092371	LRRTM3	3.03958e-05	2.60583e-06	up	80.2373	80.2373	6.3262	0.329429	2.46445	0.864795	0.621517	1.79188	7.52986	8.3034	7.36795	6.96125	chr1	leucine rich repeat transmembrane neuronal 3
100015923	LAMA1	0.00142595	0.000369578	up	79.5104	79.5104	6.31307	6.94414	2.24206	2.57529	1.79144	3.69877	9.94817	9.73081	9.97458	9.40008	chr3	laminin subunit alpha 1
100616823	TSSK6	8.52127e-06	4.19951e-07	up	78.7871	78.7871	6.29989	0	1.24206	0	0	1.37684	7.3105	6.85957	6.4971	6.6275	chr3	testis specific serine kinase 6
107651102	LOC107651102	3.1342e-05	2.69985e-06	up	78.6804	78.6804	6.29793	0	1.09005	0	2.01383	1.37684	7.7431	6.67084	7.63108	6.7313	chr2	endogenous retrovirus group K member 6 Env polyprotein-like
103097873	COL22A1	5.75378e-05	6.05037e-06	up	78.2663	78.2663	6.29032	2.78886	2.50509	1.57529	1.79144	0	8.32682	7.60344	8.32553	7.83403	chr3	collagen type XXII alpha 1 chain
100018481	SP8	6.33358e-06	2.69967e-07	up	77.9085	77.9085	6.28371	0.329429	0	0	1.20648	0	6.70144	6.24746	6.03322	7.38145	chr8	Sp8 transcription factor
100022815	MEX3A	0.000932084	0.000215795	up	77.0088	77.0088	6.26695	7.67816	5.76562	5.82322	3.66591	2.9618	11.8639	11.3996	11.4729	11.0472	chr2	mex-3 RNA binding family member A
100016092	B3GAT2	2.26198e-05	1.73891e-06	up	76.4667	76.4667	6.25676	1.65136	0	0.990326	0.20648	1.37684	7.02737	7.43717	6.14834	7.79417	chr2	beta-1,3-glucuronyltransferase 2
100026212	CIB2	4.01974e-07	4.08496e-09	up	76.221	76.221	6.25212	5.9585	5.92002	5.57529	5.06446	5.37684	11.8225	11.6462	12.1054	11.7505	chr1	calcium and integrin binding family member 2
100619627	LOC100619627	2.83367e-06	8.28012e-08	up	76.1942	76.1942	6.25161	3.65136	2.72748	2.31225	3.01383	2.9618	8.53715	9.43253	9.51449	9.25566	chr6	laminin subunit beta-2-like
100017743	PRX	1.39972e-06	2.815e-08	up	76.1762	76.1762	6.25127	0	0.92013	0	0	0	6.27402	5.95097	6.70719	6.80899	chr4	periaxin
100020085	PDE8B	1.67672e-08	2.64703e-11	up	74.8394	74.8394	6.22572	0.329429	0	0	0.20648	0	6.14457	6.42299	6.50627	6.2578	chr3	phosphodiesterase 8B
103100504	CHRD	0.000321078	5.55589e-05	up	74.6639	74.6639	6.22234	2.65136	1.24206	0.990326	3.52841	2.9618	7.18044	7.69479	9.60187	9.51141	chr2	chordin
100022064	RAB33A	1.09718e-05	6.21298e-07	up	74.5157	74.5157	6.21947	2.13678	2.50509	1.99033	1.20648	3.37684	8.25958	8.40576	8.39438	8.79059	chrX	RAB33A, member RAS oncogene family
100014533	SLC1A3	0.000112395	1.45873e-05	up	74.4186	74.4186	6.21759	3.91439	4.64805	2.31225	5.01384	2.9618	9.33561	10.7765	9.54814	10.2904	chr3	solute carrier family 1 member 3
100026218	TTYH1	0.00232151	0.00067435	up	74.2394	74.2394	6.21411	3.02767	6.09272	3.31082	4.20648	0	8.8171	9.82615	9.42916	10.0942	chr4	tweety family member 1
107649841	LOC107649841	2.43577e-05	1.92099e-06	up	73.785	73.785	6.20526	0.914391	0	0	0	0	6.88154	5.73267	7.534	5.40431	chr7	endogenous retrovirus group K member 18 Pol protein-like
107652262	LOC107652262	1.10271e-05	6.27459e-07	up	73.5375	73.5375	6.20041	0	0	0	0.791442	0	7.09698	5.96798	7.01923	5.3506	chr4	endogenous retrovirus group K member 21 Gag polyprotein-like
107649963	LOC107649963	1.05061e-05	5.81229e-07	up	73.3272	73.3272	6.19628	0	0	0	0	0	7.11162	5.9235	6.73341	5.01658	chr8	endogenous retrovirus group K member 21 Gag polyprotein-like
103096415	LOC103096415	0.00492954	0.00172783	up	73.2242	73.2242	6.19425	10.9091	7.31245	6.36536	4.66591	4.37684	13.1677	12.8721	13.0396	12.6014	chr8	uncharacterized LOC103096415
100031958	LOC100031958	3.28661e-07	2.8111e-09	up	72.6466	72.6466	6.18282	1.73542	1.45618	1.85822	1.49926	0.862268	7.65962	7.58949	7.7432	7.66807	chr1	ADP/ATP translocase 3
100023754	LOC100023754	4.45958e-05	4.33133e-06	up	72.575	72.575	6.1814	2.32943	0	0.990326	0.20648	0	7.15836	7.32193	6.39331	6.673	chr3	nuclear transport factor 2-like
100011351	ACTB	0.000967822	0.000226836	up	72.351	72.351	6.17694	8.07986	7.28207	3.31225	6.6102	5.23482	12.5593	12.1721	12.4698	11.9219	chr6	actin beta
100020686	DUSP4	0.00160052	0.000426798	up	72.0657	72.0657	6.17124	5.51925	1.50509	0	3.01383	3.37684	9.19257	8.57766	8.67231	8.97444	chr5	dual specificity phosphatase 4
107650741	LOC107650741	6.38992e-06	2.73974e-07	up	71.8565	71.8565	6.16705	0	0	0	0	0	6.66137	5.49246	7.08537	5.42899	chr1	endogenous retrovirus group K member 18 Pol protein-like
100018716	EPOP	0.00264153	0.000793872	up	71.7161	71.7161	6.16423	5.98764	4.34639	2.79768	1.79144	0	9.26912	9.23366	9.05566	9.03699	chr2	elongin BC and polycomb repressive complex 2 associated protein
100022683	LOC100022683	7.37744e-06	3.41926e-07	up	71.0141	71.0141	6.15003	0	0	0	0	1.37684	7.0447	5.95651	6.54401	6.15639	chr8	microfibrillar-associated protein 1
103096893	LOC103096893	6.76469e-06	3.00415e-07	up	70.7288	70.7288	6.14422	0	0	0	0.20648	0	6.08181	6.23069	5.19583	7.23376	chr1	uncharacterized LOC103096893
100032650	DACT2	0.000566684	0.000115134	up	70.255	70.255	6.13453	3.72175	3.56399	3.99033	3.66591	0	9.1013	9.22645	9.42283	8.7411	chr2	dishevelled binding antagonist of beta catenin 2
107650968	LOC107650968	4.87427e-06	1.87356e-07	up	69.9573	69.9573	6.1284	0	0	0	0	0	6.40752	5.62483	7.10679	5.37448	chr2	endogenous retrovirus group K member 18 Pol protein-like
100027681	NPTX2	1.2136e-05	7.15108e-07	up	69.7659	69.7659	6.12445	3.02987	2.50509	3.69077	2.20648	2.37684	8.78466	9.14645	8.05392	9.56	chr6	neuronal pentraxin 2
100014951	OGDHL	0.000249471	4.04626e-05	up	69.3595	69.3595	6.11602	3.13678	2.72748	0	1.20648	3.37684	8.17401	8.00323	8.39335	8.25157	chr1	oxoglutarate dehydrogenase L
100031468	JAKMIP2	8.03485e-07	1.15816e-08	up	69.3142	69.3142	6.11508	1.65136	2.09005	1.57529	2.20648	1.37684	8.32757	7.49734	7.77625	7.97917	chr1	janus kinase and microtubule interacting protein 2
100017844	VGF	0.000102823	1.30143e-05	up	68.961	68.961	6.10771	3.41689	2.87433	2.99033	3.29394	1.37684	8.13346	8.00997	9.18042	10.2688	chr2	VGF nerve growth factor inducible
107651027	LOC107651027	2.97914e-07	2.36296e-09	up	67.6209	67.6209	6.0794	0	0	0	0	0	6.30519	5.91028	6.53824	5.56389	chr1	endogenous retrovirus group K member 6 Env polyprotein-like
100015509	PROM1	0.000427369	7.93489e-05	up	67.1545	67.1545	6.06941	7.17476	4.04015	4.89436	3.08985	4.28373	10.1593	11.2668	10.6082	11.0297	chr5	prominin 1
100014221	EN1	1.33961e-05	8.22026e-07	up	67.1436	67.1436	6.06918	4.51925	2.82702	3.07779	2.90692	3.37684	9.30387	10.1015	8.82994	9.40764	chr4	engrailed homeobox 1
100025945	GPR50	5.16973e-05	5.2446e-06	up	67.01	67.01	6.0663	6.42746	4.45411	5.25711	5.41593	4.59923	10.5896	11.484	10.7061	12.4086	chrX	G protein-coupled receptor 50
100024393	IGDCC3	7.37744e-06	3.42313e-07	up	66.7064	66.7064	6.05975	6.26017	5.34639	4.92106	4.96137	5.50612	11.742	11.757	11.7288	10.6074	chr1	immunoglobulin superfamily DCC subclass member 3
107649485	LOC107649485	2.05071e-05	1.52872e-06	up	66.5398	66.5398	6.05614	0	0	0	0	0	6.9001	5.41829	6.97722	4.92898	chr6	endogenous retrovirus group K member 9 Gag polyprotein-like
100015913	PAX3	0.000196069	2.96074e-05	up	66.1422	66.1422	6.0475	0.329429	2.72748	0	0.20648	0	6.85531	7.79204	5.95258	6.20078	chr7	paired box 3
100016659	GDF1	0.00150676	0.000395384	up	65.8001	65.8001	6.04002	4.82128	3.72748	0	4.85034	2.9618	8.84313	9.51241	9.1944	9.69885	chr3	growth differentiation factor 1
107651140	LOC107651140	0.000146155	2.04149e-05	up	65.6579	65.6579	6.0369	0	0	0.575288	2.62152	1.9618	7.56621	6.81836	7.5047	6.3852	chr2	endogenous retrovirus group K member 21 Gag polyprotein-like
107652043	LOC107652043	4.01974e-07	4.11107e-09	up	64.2167	64.2167	6.00488	0	0	0	0	0	5.64625	6.18629	6.56933	5.61764	chr3	endogenous retrovirus group K member 6 Env polyprotein-like
100030211	CPT1C	0.00826217	0.00327391	up	64.093	64.093	6.0021	6.48425	3.62057	0	4.45441	0	8.46725	9.01389	9.11452	9.0601	chr4	carnitine palmitoyltransferase 1C
100022433	PENK	0.00328407	0.00104412	up	63.756	63.756	5.99449	0.329429	1.92013	0	3.01383	5.62477	8.64195	8.00144	7.33881	8.70628	chr3	proenkephalin
100031155	DSC1	0.00142172	0.000368288	up	63.0792	63.0792	5.97909	1.49935	3.88206	4.63898	3.04778	5.9004	8.04695	10.2687	10.971	9.80455	chr3	desmocollin 1
100010223	RND2	0.000617266	0.000128165	up	63.0431	63.0431	5.97827	4.97328	4.34639	0.990326	4.90692	3.37684	9.78963	9.23819	9.70209	10.0582	chr2	Rho family GTPase 2
100019441	LYPD6	1.05137e-05	5.82369e-07	up	62.9788	62.9788	5.9768	1.91439	1.37956	2.79768	1.20648	2.69877	8.37709	7.80944	8.01852	7.69964	chr4	LY6/PLAUR domain containing 6
100027172	CPLX1	2.26586e-05	1.74345e-06	up	62.9053	62.9053	5.97511	0	0	0	1.79144	0.376841	6.86153	5.99412	5.8994	6.88002	chr5	complexin 1
100032075	LRP11	0.000393868	7.20744e-05	up	62.6339	62.6339	5.96887	2.32943	2.62057	0	3.79144	1.37684	7.05295	8.59107	7.9594	8.36669	chr2	LDL receptor related protein 11
100022928	PDYN	0.000222925	3.50094e-05	up	62.4028	62.4028	5.96354	0.914391	2.92013	0	0.20648	2.37684	6.83649	7.66556	6.75257	7.73381	chr1	prodynorphin
100017183	LOC100017183	0.00120129	0.000296345	up	62.184	62.184	5.95847	4.30671	4.00759	3.31225	1.20648	0	8.87924	8.53139	8.67791	8.01176	chr6	gap junction gamma-1 protein-like
100011366	LOC100011366	0.000647542	0.000136013	up	61.314	61.314	5.93814	7.30806	4.18484	2.98025	5.84236	5.52481	10.6865	11.0334	11.1035	11.6015	chr4	enolase-phosphatase E1-like
100017992	UBE2QL1	8.29756e-05	9.90421e-06	up	60.8131	60.8131	5.92631	5.39552	5.29517	5.92106	4.73004	2.9618	10.6752	10.7966	10.7857	10.8905	chr3	ubiquitin conjugating enzyme E2 Q family like 1
100027113	CPNE7	0.000182933	2.70589e-05	up	60.7045	60.7045	5.92373	2.32943	2.82702	0	1.20648	1.37684	6.91813	6.67826	7.71835	8.57201	chr1	copine 7
100010911	MAPK8IP2	0.000517453	0.000102326	up	60.4996	60.4996	5.91885	3.13678	2.72748	0	3.90692	1.37684	8.27905	7.62286	7.90621	8.78572	chr8	mitogen-activated protein kinase 8 interacting protein 2
100021898	SOSTDC1	0.00598103	0.00219817	up	60.3793	60.3793	5.91598	4.02987	5.37956	3.69077	0.20648	0	9.72505	8.56291	9.08357	6.93775	chr8	sclerostin domain containing 1
100010344	BCAT1	4.56131e-05	4.45205e-06	up	60.2635	60.2635	5.91321	6.11951	5.20553	5.23825	3.52841	4.83627	11.4222	10.502	11.1361	10.5349	chr8	branched chain amino acid transaminase 1
100027120	TENM4	2.2282e-05	1.70682e-06	up	59.9167	59.9167	5.90489	5.36285	5.20707	4.63418	6.87743	5.86869	11.0169	11.762	11.5496	11.6512	chr4	teneurin transmembrane protein 4
100025815	HAS2	0.00155749	0.000412495	up	59.6047	59.6047	5.89735	4.39552	4.93136	3.63418	0.20648	1.69877	8.94564	9.10042	8.93573	8.50067	chr3	hyaluronan synthase 2
107649028	LOC107649028	0.000776267	0.000170769	up	59.591	59.591	5.89702	3.54537	6.00068	1.92893	2.52841	3.57324	9.72644	8.65281	10.5127	8.75738	chr4	endogenous retrovirus group K member 7 Env polyprotein-like
100021727	CHL1	2.01389e-05	1.47631e-06	up	58.8494	58.8494	5.87896	5.66839	5.83899	5.54491	4.20648	4.9618	11.9574	11.2726	10.7699	10.4924	chr6	cell adhesion molecule L1 like
100018338	DLX2	8.18778e-05	9.7226e-06	up	58.5824	58.5824	5.8724	2.55182	2.92013	2.57529	1.20648	3.25131	9.67901	8.11371	8.28732	7.41357	chr4	distal-less homeobox 2
100020711	BBC3	0.00317083	0.000999412	up	58.5574	58.5574	5.87178	6.09982	5.74668	0.990326	6.54336	4.9618	10.1262	10.5945	11.0542	11.1858	chr4	BCL2 binding component 3
100025233	STMN4	0.000130758	1.75822e-05	up	58.0005	58.0005	5.85799	1.32943	2.77811	0	2.20648	1.9618	7.52474	6.99705	7.00979	8.52105	chr1	stathmin 4
100025433	PYCR1	0.0238559	0.0117732	up	57.8161	57.8161	5.8534	7.41569	8.63375	8.17644	4.66591	0	11.2247	11.9497	11.8559	11.4967	chr2	pyrroline-5-carboxylate reductase 1
100022160	GRTP1	0.000135719	1.84914e-05	up	57.7402	57.7402	5.8515	0.914391	0.92013	1.99033	2.20648	0	5.92845	6.66472	7.43872	8.19919	chr7	growth hormone regulated TBC protein 1
100023867	LOC100023867	1.10606e-05	6.33163e-07	up	57.491	57.491	5.84526	0	0.505092	0	0	1.37684	6.10674	6.69592	6.5974	5.48655	chr1	cytochrome P450 26A1
100020466	TPPP3	0.000874059	0.000199349	up	57.2801	57.2801	5.83996	3.49935	3.16806	0	4.11337	1.37684	8.16509	7.92362	7.97138	9.02586	chr1	tubulin polymerization promoting protein family member 3
100019976	PKIA	0.00137136	0.000351383	up	57.2625	57.2625	5.83952	5.43795	5.18692	2.31225	2.52841	1.37684	8.93355	8.92255	8.77724	10.1986	chr3	cAMP-dependent protein kinase inhibitor alpha
100022118	ACTA1	0.0102455	0.00425951	up	56.0351	56.0351	5.80826	8.77444	4.72748	4.38264	2.79144	2.37684	9.58011	10.3002	9.02081	12.7742	chr2	actin alpha 1, skeletal muscle
100013478	KIF5C	5.16137e-05	5.23258e-06	up	55.3624	55.3624	5.79083	4.70063	5.74651	3.97522	4.68885	3.31544	10.1564	10.1657	9.75133	11.0312	chr4	kinesin family member 5C
100013571	ARNT2	0.000131035	1.76375e-05	up	55.2664	55.2664	5.78833	6.24032	5.52004	6.36536	5.20648	3.37684	11.3779	11.1738	10.8601	11.1087	chr1	aryl hydrocarbon receptor nuclear translocator 2
107650209	HOXA9	3.40592e-05	3.03679e-06	up	54.6738	54.6738	5.77278	0.914391	0.92013	1.72729	0.20648	2.37684	7.05787	7.11934	7.51753	6.31248	chr8	homeobox A9
100010514	MYO18B	8.79779e-07	1.32868e-08	up	54.5021	54.5021	5.76824	2.91439	3.72748	3.44976	3.66591	3.69877	9.23257	9.16378	8.9221	9.71956	chr3	myosin XVIIIB
100010948	CADPS	0.000519412	0.000102786	up	54.1665	54.1665	5.75933	3.26803	4.27768	1.31225	4.11337	1.37684	8.37062	8.20695	8.26714	9.67115	chr6	calcium dependent secretion activator
100011668	HOXA4	3.2935e-05	2.90047e-06	up	54.0106	54.0106	5.75517	4.45871	5.24206	3.69077	4.79144	2.9618	9.82748	10.2835	9.7108	10.1147	chr8	homeobox A4
100030765	XKR6	3.91599e-05	3.60984e-06	up	53.7937	53.7937	5.74937	2.13678	0.505092	0	0.20648	0	5.8294	6.59681	6.1696	6.68033	chr1	XK related 6
103098616	LOC103098616	0.000894442	0.000205177	up	53.7571	53.7571	5.74838	3.97328	1.72748	0	0.20648	2.37684	7.98175	6.55791	7.87618	7.20497	chr4	uncharacterized LOC103098616
100025912	FBN3	0.00924187	0.00376297	up	53.2404	53.2404	5.73445	10.2004	8.67441	7.94357	3.66201	4.4643	12.6307	12.8353	12.8698	12.5577	chr3	fibrillin 3
107650776	LOC107650776	2.00117e-05	1.46149e-06	up	53.0816	53.0816	5.73014	0	0	0	0	0	6.41463	4.97368	6.71988	4.81237	chr1	endogenous retrovirus group K member 9 Gag polyprotein-like
100010487	LOC100010487	1.05829e-05	5.9048e-07	up	53.0622	53.0622	5.72961	6.01593	4.65122	5.41938	5.20798	4.16692	10.6118	11.1652	10.6308	10.8799	chr1	ADP/ATP translocase 3
107652025	LOC107652025	0.000255385	4.16146e-05	up	53.0329	53.0329	5.72882	0.203898	0.289363	2.14413	1.20648	0	7.21556	5.4583	7.78701	5.52949	chr3	endogenous retrovirus group K member 6 Pol protein-like
100014290	C1QL4	3.25064e-05	2.84032e-06	up	52.925	52.925	5.72588	0.329429	0	0	0.20648	0	5.77282	5.78211	4.59735	7.17996	chr8	complement C1q like 4
100027111	SIX4	0.00108468	0.000260504	up	52.8391	52.8391	5.72353	6.14107	4.09005	4.84831	1.79144	2.37684	9.39303	9.37481	9.703	9.82147	chr1	SIX homeobox 4
100015461	PHOX2A	0.000191791	2.88299e-05	up	52.4542	52.4542	5.71299	1.65136	2.09005	2.99033	0.20648	2.9618	8.32744	7.62265	6.77398	8.04789	chr4	paired like homeobox 2A
100018218	FOXC2	0.000619971	0.000128981	up	51.6367	51.6367	5.69032	3.13678	2.09005	0	0.20648	1.37684	5.46806	7.52117	7.72447	7.49573	chr1	forkhead box C2
100012403	HMGN2	0.00122594	0.000304023	up	51.3711	51.3711	5.68288	3.41689	3.44369	0	3.01383	0	7.56646	7.557	7.47874	8.02888	chr4	high mobility group nucleosomal binding domain 2
100030687	LUZP2	8.47376e-05	1.02192e-05	up	51.1449	51.1449	5.67652	1.32943	2.09005	0	0.20648	0	5.94871	6.20258	6.07614	7.3794	chr5	leucine zipper protein 2
100027619	LOC100027619	1.58151e-05	1.04971e-06	up	51.0619	51.0619	5.67418	3.99239	3.54949	5.18672	3.52841	4.83627	10.0547	10.198	9.52164	9.79698	chr1	protocadherin gamma-B4-like
100027093	SIX1	0.000719873	0.000155646	up	51.0544	51.0544	5.67396	3.63321	1.82702	1.99033	0	2.69877	6.33502	8.58001	7.3005	8.59979	chr1	SIX homeobox 1
100026771	KLHL40	0.00067743	0.000144004	up	51.0247	51.0247	5.67312	2.91439	0	0	0.20648	0	5.779	5.79033	5.60721	8.01267	chr6	kelch like family member 40
100021842	SIPA1L2	2.36148e-06	6.2424e-08	up	50.8671	50.8671	5.66866	5.82128	5.44369	5.27573	5.0224	4.54677	11.2445	11.0136	10.7395	10.5649	chr2	signal induced proliferation associated 1 like 2
100025636	SLC7A5	0.0038081	0.00125333	up	50.2122	50.2122	5.64997	7.67364	10.4781	7.76691	4.66591	6.07728	11.9698	13.8178	12.764	13.3776	chr1	solute carrier family 7 member 5
100022055	B3GNT4	9.40371e-06	4.88614e-07	up	50.151	50.151	5.64821	4.72175	4.64805	3.16025	4.52841	4.1842	9.69296	10.4444	9.69119	9.7584	chr3	UDP-GlcNAc:betaGal beta-1,3-N-acetylglucosaminyltransferase 4
100022199	CBARP	3.2935e-05	2.90264e-06	up	50.1407	50.1407	5.64791	4.83722	4.8907	2.99033	3.52841	3.37684	9.34334	9.32003	9.67244	9.95462	chr3	CACN subunit beta associated regulatory protein
100030226	RASSF10	8.46937e-05	1.02023e-05	up	49.922	49.922	5.6416	5.01593	3.83501	4.03472	3.01383	2.37684	8.99393	9.769	8.76998	9.65458	chr5	Ras association domain family member 10
100029852	FGFR1	1.77458e-07	1.0082e-09	up	49.6008	49.6008	5.63229	7.67816	7.90151	7.62695	8.14899	7.71228	13.0988	13.7093	13.4587	13.5166	chr1	fibroblast growth factor receptor 1
100016749	HAPLN3	0.00129782	0.000327105	up	49.5606	49.5606	5.63112	5.47409	4.57834	4.23825	3.01383	1.37684	7.92197	9.26877	10.1918	10.087	chr1	hyaluronan and proteoglycan link protein 3
107650317	LOC107650317	0.00860129	0.00344666	up	49.2167	49.2167	5.62107	8.85264	8.29033	3.91316	3.68761	3.44723	11.3471	10.8091	11.7184	11.1625	chrX	endogenous retrovirus group K member 18 Env polyprotein-like
100022037	CACNA1H	2.89181e-06	8.5351e-08	up	49.0271	49.0271	5.61551	3.88402	4.10995	3.69077	4.76107	3.54677	9.78977	9.834	9.10485	9.72747	chr6	calcium voltage-gated channel subunit alpha1 H
100021564	BRINP2	0.00015777	2.25137e-05	up	48.5191	48.5191	5.60048	1.32943	3.56399	2.94452	3.20648	4.1842	8.40936	9.24717	7.79369	9.13459	chr2	BMP/retinoic acid inducible neural specific 2
100011601	ENC1	0.000146244	2.04475e-05	up	48.4569	48.4569	5.59863	9.03333	8.03387	8.06179	6.38639	6.28373	13.128	13.4086	12.9444	13.1528	chr3	ectodermal-neural cortex 1
100032082	TRIM71	0.00683367	0.00259482	up	47.7272	47.7272	5.57674	8.02117	3.56399	3.69077	1.20648	5.00133	10.5366	9.76511	10.175	9.01725	chr8	tripartite motif containing 71
100017618	SFRP2	0.000178861	2.6346e-05	up	47.3326	47.3326	5.56476	3.78886	1.50509	2.99033	4.85034	3.37684	9.18875	8.79175	8.64192	8.8458	chr5	secreted frizzled related protein 2
100025997	LBX2	3.32736e-05	2.94162e-06	up	47.3228	47.3228	5.56446	0	0	0	1.20648	0	6.34121	4.70497	5.60933	6.56753	chr5	ladybird homeobox 2
100021250	EFNA2	0.00901342	0.00364639	up	46.3533	46.3533	5.5346	6.39552	4.43845	0	6.22885	5.99155	10.1645	10.3311	10.146	9.94032	chr3	ephrin A2
100020573	LOC100020573	2.49285e-05	1.98997e-06	up	46.0982	46.0982	5.52664	0	0	0	1.20648	0	6.5778	5.91228	4.74054	5.84112	chr8	carboxypeptidase A5
100028028	L1CAM	0.000172771	2.51999e-05	up	45.9083	45.9083	5.52068	3.32943	5.63438	2.44976	4.20648	3.67863	9.24623	9.16091	9.20232	9.91221	chrX	L1 cell adhesion molecule
100021207	MSANTD1	0.000457688	8.73029e-05	up	45.8532	45.8532	5.51895	0	0	3.07779	1.20648	2.37684	7.02017	7.53802	6.38821	6.45828	chr5	Myb/SANT DNA binding domain containing 1
100013702	SLC7A3	0.000381771	6.92057e-05	up	45.7192	45.7192	5.51473	4.13678	1.72748	1.99033	1.20648	3.37684	7.2501	7.96419	7.64557	9.14938	chrX	solute carrier family 7 member 3
100032274	NECAB3	0.00137259	0.00035179	up	45.359	45.359	5.50332	0.914391	5.05257	3.99033	3.20648	1.37684	7.78998	8.77688	8.13291	8.94599	chr1	N-terminal EF-hand calcium binding protein 3
100011430	NDNF	0.00826476	0.00327663	up	45.2243	45.2243	5.49903	5.23632	3.67502	7.19	9.69599	9.16474	11.5028	12.8594	12.5378	13.0658	chr5	neuron derived neurotrophic factor
103098666	DPF1	1.90511e-05	1.35472e-06	up	45.0711	45.0711	5.49413	1.32943	1.24206	0	1.79144	1.37684	6.17296	6.46218	6.58743	7.34577	chr4	double PHD fingers 1
103100293	LOC103100293	2.7348e-06	7.88399e-08	up	45.0703	45.0703	5.49411	0	0	0	1.11812	0	5.49304	5.92493	5.52171	5.93124	chr3	uncharacterized LOC103100293
100619128	TMEM179	8.75439e-05	1.06658e-05	up	45.0195	45.0195	5.49248	2.65136	0	2.31225	1.79144	2.37684	7.29805	7.19512	7.29413	7.48812	chr1	transmembrane protein 179
100014870	PRRX1	0.00068763	0.000146391	up	45.0111	45.0111	5.49221	5.32943	1.5982	2.99033	3.01383	2.66962	9.85706	8.14067	8.68575	7.76649	chr2	paired related homeobox 1
100010156	HOXA3	1.41267e-05	8.93193e-07	up	44.9983	44.9983	5.4918	5.12873	3.97877	3.16025	4.11337	3.9618	9.50733	10.0183	9.23875	9.47714	chr8	homeobox A3
100030223	RGS20	0.00412603	0.00138573	up	44.7188	44.7188	5.48281	5.45871	1.24206	1.57529	0	0	7.43123	6.9987	7.1982	6.92395	chr3	regulator of G protein signaling 20
100022740	SHD	7.09294e-05	8.06226e-06	up	44.577	44.577	5.47823	2.32943	3.34639	2.9283	3.79144	1.9618	8.16056	8.88078	7.2692	9.08827	chr3	Src homology 2 domain containing transforming protein D
100033029	PLAT	0.000417041	7.70878e-05	up	44.4546	44.4546	5.47426	6.30052	5.18692	4.37924	6.3963	5.28373	9.27454	11.3631	10.8318	12.4649	chr1	plasminogen activator, tissue type
100022172	EEF2	1.51342e-05	9.84775e-07	up	44.3084	44.3084	5.46951	10.4168	10.7607	9.18631	11.2099	10.6163	15.768	16.0166	15.8664	15.979	chr3	eukaryotic translation elongation factor 2
100020179	GJC1	0.000905539	0.00020822	up	44.2524	44.2524	5.46768	7.35013	7.2622	6.44976	4.5988	3.69877	11.5591	11.3829	11.3975	11.019	chr2	gap junction protein gamma 1
100029717	SLC16A3	0.017578	0.0081393	up	44.0304	44.0304	5.46043	7.07876	6.83658	6.09258	0.791442	1.37684	10.2991	9.52274	9.66846	10.0924	chr2	solute carrier family 16 member 3
100028823	SULF1	2.43956e-05	1.93236e-06	up	43.9039	43.9039	5.45628	7.35706	5.6616	6.65552	7.82112	6.9618	12.0294	12.3502	12.4985	12.5127	chr3	sulfatase 1
100015702	DIPK1B	0.000431426	8.05167e-05	up	43.7439	43.7439	5.45101	4.68698	4.04941	3.16025	6.20648	3.69877	8.97274	10.096	9.15678	11.0201	chr1	divergent protein kinase domain 1B
100011315	GPR85	0.000198076	3.00194e-05	up	43.6597	43.6597	5.44823	1.91439	3.22998	0.990326	2.01383	0	7.2692	7.06418	6.67892	7.29945	chr8	G protein-coupled receptor 85
100019044	GPC2	5.58506e-05	5.80695e-06	up	43.5987	43.5987	5.44621	5.32943	4.96452	3.16025	3.52841	3.69877	9.30001	9.57269	9.55365	9.90362	chr2	glypican 2
100013195	LGI2	0.000640343	0.000134187	up	43.5254	43.5254	5.44379	3.02987	3.50509	0	3.20648	1.37684	7.42246	7.19592	7.89547	8.15592	chr5	leucine rich repeat LGI family member 2
100010527	LOC100010527	5.19e-06	2.06621e-07	up	43.5143	43.5143	5.44342	0.914391	0.92013	0	0.20648	0	5.74135	5.55725	6.51868	5.5892	chrX	zinc finger protein GLIS1-like
100024246	CCDC92	0.000464601	8.89723e-05	up	43.1933	43.1933	5.43274	0.914391	1.92013	0	3.20648	0	6.39852	6.16002	6.61746	7.38774	chr3	coiled-coil domain containing 92
107651276	LOC107651276	9.16371e-05	1.12903e-05	up	43.0318	43.0318	5.42733	0.466792	0	0.476772	0	2.51953	6.2128	5.7635	6.22407	6.27944	chr1	basic salivary proline-rich protein 2-like
100026838	CDH15	0.00027576	4.58433e-05	up	42.9663	42.9663	5.42514	4.08432	3.70434	3.44976	4.45441	1.37684	8.7764	9.05731	8.04945	9.47312	chr1	cadherin 15
100018950	FGF14	4.62981e-05	4.53797e-06	up	42.609	42.609	5.41308	2.85299	4.07596	4.5055	4.33249	5.13173	9.55756	9.61385	9.00856	10.1913	chr7	fibroblast growth factor 14
100031788	UNC5A	0.000914655	0.000211007	up	42.4628	42.4628	5.40813	2.32943	3.37956	0	2.79144	0	6.61997	6.89717	7.60348	7.31223	chr1	unc-5 netrin receptor A
100028388	FAM222A	5.00903e-05	5.04155e-06	up	42.1289	42.1289	5.39674	4.39552	4.09005	2.79768	5.315	4.1842	9.95757	9.31097	9.70207	9.2423	chr3	family with sequence similarity 222 member A
100013755	MSX1	0.0054719	0.00197407	up	41.9576	41.9576	5.39086	5.61483	0	1.57529	0	1.37684	7.81414	7.2129	6.51029	6.87967	chr5	msh homeobox 1
100014160	LHX6	2.82222e-06	8.17475e-08	up	41.8887	41.8887	5.38849	4.02987	4.00759	3.79768	3.66591	3.69877	8.5516	9.46354	8.99281	9.90586	chr1	LIM homeobox 6
100023557	PALD1	0.000200958	3.06905e-05	up	41.887	41.887	5.38843	7.21207	6.59609	4.31225	6.29394	5.83627	10.7543	11.6506	11.1241	12.2253	chr1	phosphatase domain containing paladin 1
100617760	LRP8	0.00264954	0.000796736	up	41.6008	41.6008	5.37854	6.41595	4.96452	0.990326	3.90692	3.69877	9.11383	9.1042	9.54802	9.7293	chr2	LDL receptor related protein 8
100011947	VAX2	3.24725e-05	2.83477e-06	up	41.4841	41.4841	5.37449	1.93429	0.727484	0	0.20648	0	5.46156	5.93475	6.20031	6.19594	chr1	ventral anterior homeobox 2
100012421	YJEFN3	1.30917e-06	2.53529e-08	up	41.3194	41.3194	5.36875	0.651357	0	0	0	0	5.02883	5.30564	5.89078	5.77083	chr3	YjeF N-terminal domain containing 3
100018221	TPBG	0.00137374	0.000352182	up	41.1738	41.1738	5.36366	6.89928	6.1198	5.34788	4.29394	2.37684	10.4007	10.446	10.181	10.4571	chr2	trophoblast glycoprotein
100013921	SLC6A15	0.000152253	2.14652e-05	up	40.8927	40.8927	5.35377	0.914391	2.37956	0	1.79144	2.37684	6.96617	6.37033	7.66437	6.38401	chr8	solute carrier family 6 member 15
100018288	NMNAT2	0.000152868	2.15835e-05	up	40.8661	40.8661	5.35283	2.13678	4.00759	1.99033	3.3764	1.37684	7.7641	7.77045	7.55503	8.63212	chr2	nicotinamide nucleotide adenylyltransferase 2
100032190	ADGRB2	0.00260965	0.000781158	up	40.641	40.641	5.34486	4.45871	4.58187	0	2.20648	3.9183	8.42203	8.44732	7.68686	8.95553	chr4	adhesion G protein-coupled receptor B2
100013080	FAM78B	2.08955e-05	1.56945e-06	up	40.4087	40.4087	5.33659	0	0	0	0.20648	0	5.32767	4.38119	5.21051	6.59218	chr2	family with sequence similarity 78 member B
100017766	RASL10B	1.35235e-05	8.32021e-07	up	40.3807	40.3807	5.33559	5.95148	5.43583	4.44976	5.4353	4.28373	10.5484	10.6228	10.2632	10.3528	chr2	RAS like family 10 member B
100618820	SLCO5A1	5.428e-05	5.60348e-06	up	40.353	40.353	5.3346	1.32943	2.37956	0.990326	0.20648	1.37684	7.17519	6.12739	7.07779	5.98415	chr3	solute carrier organic anion transporter family member 5A1
100011422	ZNF503	7.03646e-06	3.20212e-07	up	40.0847	40.0847	5.32498	6.26017	5.39586	4.99033	5.66591	5.07728	11.3737	10.877	10.6086	10.3523	chr1	zinc finger protein 503
100014283	GDNF	0.000353369	6.26017e-05	up	39.7486	39.7486	5.31283	3.41689	0.92013	0.990326	1.20648	0	7.15231	6.61669	5.93537	6.77403	chr3	glial cell derived neurotrophic factor
100019590	SORCS2	0.000152783	2.15505e-05	up	39.6158	39.6158	5.30801	3.85299	3.15535	2.57529	1.20648	1.37684	7.91309	7.83264	7.54521	7.67464	chr5	sortilin related VPS10 domain containing receptor 2
100018109	SRRM3	0.000347998	6.1316e-05	up	39.5945	39.5945	5.30723	2.85299	2.56399	1.99033	0	2.37684	7.64407	6.9243	6.32265	8.1652	chr2	serine/arginine repetitive matrix 3
100017915	GAD1	0.00255073	0.000759318	up	39.4164	39.4164	5.30072	2.64132	3.59255	0.990326	3.33856	0	6.08532	6.36497	8.34846	8.85436	chr4	glutamate decarboxylase 1
100031016	CTHRC1	0.00270661	0.000818911	up	38.8937	38.8937	5.28146	5.30671	3.09005	1.57529	2.52841	0	8.01586	7.23806	8.09917	7.77313	chr3	collagen triple helix repeat containing 1
100030591	EFS	2.4175e-05	1.89995e-06	up	38.7274	38.7274	5.27528	4.39552	3.09005	2.57529	3.79144	3.9618	8.98536	8.72532	8.33531	9.30641	chr1	embryonal Fyn-associated substrate
100020507	EPM2AIP1	0.0138275	0.00611884	up	38.7179	38.7179	5.27493	6.55825	4.41198	0	6.69833	6.23482	10.2287	9.76546	9.95023	10.278	chr6	EPM2A interacting protein 1
100030479	NTF4	2.10179e-05	1.58114e-06	up	38.6217	38.6217	5.27134	0.329429	1.24206	0	1.20648	0	6.41758	5.12529	6.06321	5.70165	chr4	neurotrophin 4
100014019	PTCH1	0.00042961	7.99713e-05	up	38.5937	38.5937	5.27029	6.89167	6.40395	6.70457	5.01384	3.9618	10.2262	11.7352	11.3459	10.9545	chr6	patched 1
100617880	ZNF219	0.00660515	0.00248719	up	38.5434	38.5434	5.26841	5.80246	5.3713	0.990326	7.25062	5.9817	10.3104	10.1243	10.4686	10.4875	chr1	zinc finger protein 219
100010355	NHLH2	2.03354e-05	1.4977e-06	up	38.4911	38.4911	5.26645	1.06639	2.24206	2.16025	2.20648	1.9618	7.69017	6.97658	6.3032	7.80544	chr2	nescient helix-loop-helix 2
100026361	MAPK6	0.000122891	1.62714e-05	up	38.4584	38.4584	5.26523	8.1639	6.98083	6.53722	5.16068	6.52659	12.172	11.796	12.0504	11.7379	chr1	mitogen-activated protein kinase 6
100021068	PCBP4	8.47376e-05	1.02176e-05	up	38.2846	38.2846	5.25869	7.5251	6.57846	6.03472	5.60508	7.70477	11.6339	12.0412	11.4723	12.6459	chr6	poly(rC) binding protein 4
100018717	BEND6	5.56288e-05	5.77708e-06	up	38.2434	38.2434	5.25714	1.32943	0.242058	0.990326	0	1.37684	4.97497	6.51715	5.89877	6.7886	chr2	BEN domain containing 6
100019800	NKX1-2	0.000630781	0.000131837	up	38.183	38.183	5.25486	0.914391	2.87433	3.16025	2.32196	2.37684	8.56332	8.36405	7.8657	5.54458	chr1	NK1 homeobox 2
100618113	SALL2	5.26315e-05	5.3895e-06	up	38.1401	38.1401	5.25324	6.46898	5.72103	3.99033	5.74564	5.13173	10.7737	10.7336	10.6532	10.4987	chr1	spalt like transcription factor 2
100024924	PTCH2	0.000437143	8.21837e-05	up	37.6848	37.6848	5.23591	5.921	4.32952	2.57529	4.52841	4.1842	8.6272	10.4025	9.97864	9.16598	chr2	patched 2
100009923	IL17RD	7.78858e-06	3.68339e-07	up	37.581	37.581	5.23193	4.02987	3.04941	3.16025	4.3963	3.79188	9.11087	9.01992	9.10297	8.43614	chr6	interleukin 17 receptor D
100013737	TMEM169	0.000104244	1.32228e-05	up	37.3563	37.3563	5.22328	0	1.72748	0	1.79144	0	6.35154	5.68133	5.3625	6.31289	chr7	transmembrane protein 169
100025587	DCLK2	0.000350667	6.19787e-05	up	37.3317	37.3317	5.22233	7.00143	7.59255	7.33905	5.56403	5.1842	10.6158	12.5843	11.6485	12.1857	chr5	doublecortin like kinase 2
554242	CDKN2A	0.00502426	0.00177292	up	37.1787	37.1787	5.2164	4.91439	4.79049	0	1.79144	1.37684	7.66167	7.25523	7.68348	8.56376	chr6	cyclin-dependent kinase inhibitor 2A
100027751	BMP7	9.15492e-07	1.4145e-08	up	37.0904	37.0904	5.21298	3.08432	3.32612	3.51806	3.26537	3.83627	8.34038	9.09094	8.42893	8.61576	chr1	bone morphogenetic protein 7
100026037	TENM2	0.000168615	2.45054e-05	up	37.0828	37.0828	5.21268	2.65136	3.82702	2.57529	3.90692	3.37684	7.00454	8.35167	8.97354	9.59091	chr1	teneurin transmembrane protein 2
100028550	MYOD1	0.0189038	0.00889072	up	36.8105	36.8105	5.20205	5.92189	0	0	0.20648	0	6.15697	6.14266	4.6651	8.74614	chr5	myogenic differentiation 1
103106157	PIMREG	0.0248497	0.0123464	up	36.7809	36.7809	5.20089	10.7009	8.8882	2.79768	8.25633	4.83627	11.967	12.0858	12.3556	12.7787	chr7	PICALM interacting mitotic regulator
103106634	NRN1	5.5118e-05	5.70891e-06	up	36.7073	36.7073	5.198	3.16232	1.37956	3.71825	2.97907	2.37684	7.88799	8.27149	7.99	7.53534	chr3	neuritin 1
100030021	PSRC1	0.00673739	0.00254947	up	36.6739	36.6739	5.19668	5.47615	5.98093	4.44976	4.29394	0	9.11682	9.23852	9.53485	9.05717	chr2	proline and serine rich coiled-coil 1
103105237	LOC103105237	4.17572e-05	3.97537e-06	up	36.643	36.643	5.19547	2.1327	1.92013	1.54681	1.20648	0	6.27748	6.74207	6.30549	6.90172	chr5	uncharacterized LOC103105237
100022973	MUSK	0.000777537	0.000171155	up	36.5844	36.5844	5.19315	3.13678	0.92013	0	1.20648	1.37684	5.51697	6.83581	5.69583	8.0362	chr6	muscle associated receptor tyrosine kinase
100014995	FLNC	0.000202529	3.1e-05	up	36.5606	36.5606	5.19222	7.14321	6.58191	4.51389	5.25087	5.37684	10.4107	11.128	10.5989	11.7246	chr8	filamin C
100011071	LOC100011071	0.0184598	0.00863984	up	36.5136	36.5136	5.19036	5.89928	2.72748	0	7.74951	4.54677	9.09087	9.62299	9.16932	9.61671	chrX	tax1-binding protein 1-like
100024267	COLGALT2	7.37331e-06	3.41108e-07	up	36.4699	36.4699	5.18863	3.13678	1.97902	2.99033	3.3764	2.37684	8.11675	7.6386	7.82373	8.26295	chr2	collagen beta(1-O)galactosyltransferase 2
100027632	TUBB3	0.00503863	0.00178076	up	36.4588	36.4588	5.1882	5.93676	6.71455	1.57529	6.13722	6.1842	11.0982	10.0094	9.59886	11.2848	chr1	tubulin beta 3 class III
107649755	LOC107649755	0.000541697	0.000108384	up	36.3171	36.3171	5.18258	0	0	0	0	1.82192	6.72902	4.44317	6.68935	4.32631	chr7	endogenous retrovirus group K member 9 Gag polyprotein-like
103095637	LOC103095637	5.64238e-05	5.8854e-06	up	36.228	36.228	5.17903	1.32943	1.72748	2.44976	2.90692	2.31109	7.63325	7.69401	6.13229	7.83632	chr2	uncharacterized LOC103095637
103105044	LOC103105044	5.60049e-06	2.29109e-07	up	36.212	36.212	5.17839	0	0	0	0.20648	0	6.18645	4.61518	5.06354	5.01359	chr1	uncharacterized LOC103105044
100026306	NANOS1	0.000914509	0.00021091	up	36.1408	36.1408	5.17556	4.91439	4.44369	4.51389	2.52841	1.37684	8.46105	8.81342	8.37831	9.27122	chr1	nanos C2HC-type zinc finger 1
497247	LHB	6.55901e-05	7.28429e-06	up	35.9899	35.9899	5.16952	1.65136	0	0	1.20648	1.37684	6.56009	5.32231	6.52576	5.65767	chr4	luteinizing hormone subunit beta
100029736	KAZALD1	7.98883e-06	3.8439e-07	up	35.7637	35.7637	5.16042	3.82128	3.70149	3.44976	3.01383	3.69877	7.95345	8.51938	8.85982	9.45715	chr1	Kazal type serine peptidase inhibitor domain 1
100022138	TFAP2C	0.00267464	0.000806118	up	35.6649	35.6649	5.15643	3.23632	3.62057	5.23825	3.3764	0	8.09677	7.9093	8.77762	8.21929	chr1	transcription factor AP-2 gamma
100032844	VSTM2L	1.9958e-05	1.45483e-06	up	35.5771	35.5771	5.15288	5.79023	3.98622	4.74966	4.82119	4.69877	9.32335	10.266	9.9061	10.3529	chr1	V-set and transmembrane domain containing 2 like
100019724	GPR173	0.00045484	8.63849e-05	up	35.4167	35.4167	5.14636	3.06639	1.00759	0	0	0	6.34829	6.10287	5.80231	5.59115	chrX	G protein-coupled receptor 173
103096325	LOC103096325	0.023613	0.0116302	up	35.4134	35.4134	5.14622	2.65136	6.90597	6.52171	2.20648	0	7.77247	9.82757	7.73995	9.87331	chr4	carcinoembryonic antigen-related cell adhesion molecule 6-like
100011109	CNKSR2	3.26828e-05	2.87368e-06	up	35.3494	35.3494	5.14361	1.9617	2.09005	2.22299	3.90692	2.9618	7.66516	7.52035	7.98236	7.92135	chr4	connector enhancer of kinase suppressor of Ras 2
100014128	CLIP3	0.000527755	0.000105015	up	35.0366	35.0366	5.13079	6.83524	6.11489	3.57529	6.05197	4.1842	10.5422	10.3722	10.4054	10.6125	chr4	CAP-Gly domain containing linker protein 3
100017397	FOXL2	5.22286e-05	5.32718e-06	up	34.9312	34.9312	5.12644	0	0	0	1.79144	0	6.08633	5.20943	5.66323	4.97994	chr4	forkhead box L2
100014489	IRX3	1.5379e-05	1.01127e-06	up	34.9098	34.9098	5.12556	3.57736	4.9425	4.38264	4.45441	3.69877	9.69132	9.58353	9.48998	8.58194	chr1	iroquois homeobox 3
100019233	HOXD8	0.000393031	7.18403e-05	up	34.8308	34.8308	5.12229	2.49935	0.92013	3.16025	3.73004	1.37684	7.90453	6.85239	8.17863	6.90291	chr4	homeobox D8
100015242	PDZD4	0.000137036	1.87175e-05	up	34.6357	34.6357	5.11419	4.08432	4.2718	2.31225	2.79144	2.9618	8.11042	7.59086	8.47483	9.41794	chrX	PDZ domain containing 4
100025203	SAPCD1	0.00150629	0.000395055	up	34.6044	34.6044	5.11288	3.86341	1.58309	0.990326	0.20648	0	6.04047	6.54894	5.62661	7.55016	chr2	suppressor APC domain containing 1
100016453	CSRNP3	1.40009e-05	8.71631e-07	up	34.3531	34.3531	5.10237	3.85299	3.62057	2.40536	3.01383	2.37684	8.12773	7.9716	8.07822	8.4476	chr4	cysteine and serine rich nuclear protein 3
100011130	NR4A3	0.00223473	0.000643314	up	34.3337	34.3337	5.10156	2.32943	2.37956	3.38264	4.37641	0	6.96522	6.60071	8.80213	8.01258	chr6	nuclear receptor subfamily 4 group A member 3
100018904	LONRF3	4.84918e-06	1.85393e-07	up	34.1366	34.1366	5.09325	3.45871	3.58309	3.16025	2.81134	4.07728	8.35529	8.15853	8.9921	8.53962	chrX	LON peptidase N-terminal domain and ring finger 3
100032303	MARCKSL1	0.000226174	3.57012e-05	up	34.0907	34.0907	5.09131	8.99654	7.9425	6.38264	6.63274	6.33104	12.5847	12.1744	12.3751	12.2594	chr4	MARCKS like 1
107652264	LOC107652264	0.000871918	0.000198694	up	33.8624	33.8624	5.08161	3.57736	0	0.990326	2.3764	2.11381	7.66987	6.08355	7.44829	6.37104	chr4	endogenous retrovirus group K member 8 Gag polyprotein-like
100032776	MPZ	0.00147383	0.000384517	up	33.7732	33.7732	5.07781	3.91439	2.24206	2.79768	2.79144	0	6.21775	8.02904	7.00569	8.45521	chr2	myelin protein zero
100026897	PRKRA	0.000223877	3.52358e-05	up	33.768	33.768	5.07759	8.04539	6.52746	6.23825	6.27236	4.83627	11.251	11.3672	11.2668	11.9612	chr4	protein activator of interferon induced protein kinase EIF2AK2
100028901	FOXC1	2.25386e-05	1.73112e-06	up	33.7549	33.7549	5.07702	4.18741	3.00759	3.16025	2.66591	4.1842	8.08107	8.77681	8.37825	8.83626	chr3	forkhead box C1
100021132	GNG4	0.00202383	0.000567879	up	33.737	33.737	5.07626	4.37382	3.77811	0	1.79144	2.69877	7.86154	7.28705	6.98622	8.28395	chr2	G protein subunit gamma 4
100014153	SLIT2	0.0024562	0.000723254	up	33.6775	33.6775	5.07371	6.62899	5.52499	6.81475	3.79144	2.51434	10.3374	9.84345	10.239	10.0946	chr5	slit guidance ligand 2
100012727	PAK3	3.97954e-06	1.38761e-07	up	33.4786	33.4786	5.06517	5.56783	5.50007	4.82322	4.87891	5.99155	10.2054	10.4964	10.232	10.7362	chrX	p21 (RAC1) activated kinase 3
100027987	LOC100027987	0.000960104	0.000223932	up	33.4305	33.4305	5.06309	0	2.37956	1.99033	3.79144	1.37684	7.9901	6.08629	7.09574	6.71077	chr1	homeobox protein MSH-C-like
100010452	GNG3	0.000125715	1.67316e-05	up	33.3389	33.3389	5.05914	0.914391	1.72748	0	0.20648	0	5.36041	5.09333	5.15924	6.90225	chr5	G protein subunit gamma 3
107649282	LOC107649282	0.00426415	0.00144704	up	33.1317	33.1317	5.05014	0	0	1.57529	0	4.1842	6.76742	6.61902	6.96154	4.46017	chr5	endogenous retrovirus group K member 18 Pol protein-like
103104182	LOC103104182	3.16966e-07	2.54547e-09	up	33.1292	33.1292	5.05003	0	0	0	0	0	5.4133	4.55054	5.10415	5.13212	chr4	uncharacterized LOC103104182
100019199	HOXD9	4.87912e-05	4.85936e-06	up	33.1164	33.1164	5.04947	1.38832	1.24206	2.38264	2.01383	2.37684	6.82924	6.11583	8.04112	6.73465	chr4	homeobox D9
100014100	TNNI1	0.0458533	0.0257104	up	33.0443	33.0443	5.04633	6.7472	6.87556	3.68967	0.20648	0	7.95573	8.61458	6.70156	10.9286	chr2	troponin I1, slow skeletal type
100014436	SHISA4	0.000261704	4.29212e-05	up	32.9997	32.9997	5.04438	3.65136	4.67502	2.31225	5.20648	4.69877	8.62186	9.54608	9.06843	9.37626	chr2	shisa family member 4
103093776	C5H4orf48	4.9801e-05	4.9907e-06	up	32.8744	32.8744	5.03889	2.31237	0.725442	0.990326	2.52841	1.9618	6.43395	6.97166	6.34172	7.22291	chr5	chromosome 5 C4orf48 homolog
107650791	LOC107650791	6.44972e-05	7.10757e-06	up	32.7999	32.7999	5.03562	0.329429	0	0	1.20648	1.37684	5.6034	5.04052	5.1483	6.68047	chr1	uncharacterized LOC107650791
100020443	HOXB2	3.57959e-05	3.22603e-06	up	32.7806	32.7806	5.03477	5.88402	6.15375	5.87297	4.98784	4.1842	10.3053	10.3172	10.6449	10.5379	chr2	homeobox B2
100022565	P2RX3	0.000134834	1.83148e-05	up	32.7435	32.7435	5.03314	0.329429	1.37956	2.31225	1.79144	2.9618	6.95692	7.00535	6.13678	7.05309	chr5	purinergic receptor P2X 3
100018917	TOX3	0.00195889	0.000546026	up	32.7109	32.7109	5.0317	4.88402	2.82702	3.31225	2.79144	0	7.99355	7.92635	7.57362	7.68506	chr1	TOX high mobility group box family member 3
100029516	ACVR2B	3.4584e-05	3.09544e-06	up	32.6365	32.6365	5.02841	4.23632	3.8836	2.79768	5.03091	3.69877	8.96235	9.1275	8.99498	8.74665	chr6	activin A receptor type 2B
103092524	LOC103092524	0.000112155	1.4513e-05	up	32.6119	32.6119	5.02733	1.32943	0.505092	0	0.20648	2.37684	6.26834	5.41794	6.07622	5.88108	chr7	vegetative cell wall protein gp1-like
103102396	SLN	0.0386819	0.0209725	up	32.5242	32.5242	5.02344	6.98048	2.09005	0	0	0	5.63244	6.2939	5.57688	9.84697	chr4	sarcolipin
107649332	LOC107649332	0.000263307	4.32489e-05	up	32.4843	32.4843	5.02167	0	0	1.31225	0	1.11381	6.02871	4.68655	6.87874	4.43354	chr5	endogenous retrovirus group K member 18 Pol protein-like
100032699	C1H2orf50	0.000859123	0.000194834	up	32.4209	32.4209	5.01885	1.65136	0	0.990326	2.52841	1.37684	4.338	7.44629	6.87687	6.65181	chr1	chromosome 1 open reading frame, human C2orf50
100020905	KCNJ5	0.000687802	0.000146566	up	32.3093	32.3093	5.01388	2.78886	1.92013	0	1.79144	0	6.3999	6.51238	5.18156	7.16201	chr4	potassium inwardly rectifying channel subfamily J member 5
100012318	IRX2	0.000349523	6.16804e-05	up	32.2384	32.2384	5.01071	1.44491	2.96452	2.99033	0.20648	2.37684	7.46828	6.86018	6.3448	7.35604	chr3	iroquois homeobox 2
100010141	ARL4C	0.000793468	0.000175915	up	32.0253	32.0253	5.00114	6.51925	6.69821	3.79768	6.69833	5.07728	11.8759	10.8162	10.4044	9.94064	chr2	ADP ribosylation factor like GTPase 4C
100026140	MSI1	8.08536e-05	9.53993e-06	up	32.0238	32.0238	5.00107	5.88402	6.51177	4.69077	6.78608	4.81403	10.802	10.6125	10.7211	10.8181	chr3	musashi RNA binding protein 1
100028860	FBLN2	0.000203929	3.13122e-05	up	31.9435	31.9435	4.99745	7.77237	9.15415	9.3944	7.38141	7.11831	12.4449	13.1356	13.3725	13.6932	chr6	fibulin 2
100012859	WNT5A	1.66799e-05	1.13115e-06	up	31.9135	31.9135	4.9961	5.18409	5.80277	5.98468	6.3569	6.9678	10.8662	11.5058	10.8909	10.9585	chr6	Wnt family member 5A
100023703	LOC100023703	0.0209214	0.0100406	up	31.8557	31.8557	4.99348	2.13678	2.09005	6.51389	6.5011	0	8.90147	8.59564	8.63567	7.6346	chr6	ribosomal L1 domain-containing protein 1-like
100032304	HSPB2	0.00190113	0.00052588	up	31.846	31.846	4.99304	4.08432	1.24206	0	0.20648	1.37684	6.56901	6.5642	5.33018	7.03653	chr4	heat shock protein family B (small) member 2
107652053	SCRT1	0.000109768	1.41419e-05	up	31.7038	31.7038	4.98659	0.914391	1.72748	0	1.20648	0	6.43599	5.84377	4.6538	6.09147	chr3	scratch family transcriptional repressor 1
100017548	TGFB2	4.10193e-06	1.43873e-07	up	31.6844	31.6844	4.9857	5.24431	5.52746	6.46065	5.6768	5.80311	10.9081	11.0715	10.3292	10.6039	chr2	transforming growth factor beta 2
100010116	ETV4	0.000803805	0.000179034	up	31.6079	31.6079	4.98221	7.72603	9.29223	8.30717	6.18376	5.9004	11.9809	12.8109	12.294	12.7707	chr2	ETS variant transcription factor 4
100022919	LOC100022919	0.0413369	0.0227042	up	31.5961	31.5961	4.98168	9.70284	9.33058	9.48218	4.11337	2.37684	11.1943	12.1094	11.7713	12.8563	chrX	mortality factor 4-like protein 1 pseudogene
100016268	MTCL1	0.00282737	0.000867483	up	31.5937	31.5937	4.98156	8.86393	7.09522	6.39972	4.32196	4.59923	10.9622	11.303	11.0291	11.656	chr3	microtubule crosslinking factor 1
100033064	GPR61	0.000476263	9.18266e-05	up	31.4245	31.4245	4.97382	0	2.37956	0	0.20648	0	4.72299	5.98533	4.67145	6.58434	chr2	G protein-coupled receptor 61
100016088	POU3F4	1.92877e-05	1.38906e-06	up	31.3109	31.3109	4.96859	0	0	0	0	0	6.21833	4.51767	4.70641	4.43198	chrX	POU class 3 homeobox 4
103095989	SOX12	6.20053e-05	6.71593e-06	up	31.2499	31.2499	4.96578	5.03771	4.30383	5.05641	5.01812	2.9618	9.47464	9.40054	9.55972	9.33053	chr1	SRY-box transcription factor 12
100027138	CELSR3	0.00444525	0.00151918	up	31.1959	31.1959	4.96328	5.85267	4.44305	0.990326	3.3764	1.37684	8.61943	7.8282	8.07965	8.15729	chr6	cadherin EGF LAG seven-pass G-type receptor 3
100027718	DBNDD1	9.03382e-06	4.58233e-07	up	31.1111	31.1111	4.95936	5.08432	4.77811	4.23825	4.14508	3.69877	9.28564	9.16623	9.08687	9.85432	chr1	dysbindin domain containing 1
100618553	SH2B2	0.00926021	0.00377171	up	31.0935	31.0935	4.95854	7.27113	6.83355	1.1776	5.30607	4.54677	9.7172	10.0159	9.87747	10.3317	chr2	SH2B adaptor protein 2
100029878	CCDC85B	0.0048842	0.00170573	up	30.8707	30.8707	4.94817	8.08932	6.64123	2.57529	5.37641	4.54677	10.4178	10.2044	10.15	10.8037	chr8	coiled-coil domain containing 85B
107650772	LOC107650772	0.0032841	0.00104436	up	30.5748	30.5748	4.93427	3.23632	3.82702	0	1.20648	0	5.98579	6.11852	6.4627	7.78593	chr1	uncharacterized LOC107650772
100009748	PCDH9	0.00375503	0.00123432	up	30.5313	30.5313	4.93222	4.37382	4.09005	4.44976	0.20648	2.37684	9.17869	8.25371	7.62681	7.06723	chr7	protocadherin 9
100616977	FOSL1	6.04585e-07	7.51115e-09	up	30.5236	30.5236	4.93185	0.329429	0	0	0.20648	0	4.91946	4.60609	5.15384	5.47675	chr8	FOS like 1, AP-1 transcription factor subunit
103098288	LOC103098288	6.67113e-08	2.58169e-10	up	30.5144	30.5144	4.93142	0	0	0	0	0	5.08655	4.6915	4.73358	5.21406	chr2	zinc metalloproteinase homolog-disintegrin albolatin-like
100016861	HOMER3	0.00461464	0.00159195	up	30.3667	30.3667	4.92442	8.08101	7.4362	2.79768	6.03711	5.54677	10.5683	11.049	10.7288	11.2707	chr3	homer scaffold protein 3
100015985	NEUROG1	0.000735441	0.000159617	up	30.2055	30.2055	4.91674	0	0	0	0	3.11381	5.73699	5.76992	4.99191	5.65917	chr1	neurogenin 1
100024138	TECTA	0.00092466	0.000213759	up	30.1982	30.1982	4.91639	0.329429	3.31245	2.79768	1.20648	0	6.53132	6.42767	6.06159	6.76181	chr4	tectorin alpha
100013107	KLHL34	4.60456e-05	4.51006e-06	up	30.151	30.151	4.91413	0	0	0	1.79144	0	5.06768	5.75827	5.10895	5.15478	chr4	kelch like family member 34
100011441	PPM1E	0.00152625	0.000402455	up	30.0947	30.0947	4.91144	5.74306	5.36721	6.26707	2.52841	3.37684	9.59208	9.43943	9.18086	10.0595	chr2	protein phosphatase, Mg2+/Mn2+ dependent 1E
100017991	RNF165	0.000548381	0.000110211	up	30.0006	30.0006	4.90692	2.32943	1.92013	2.57529	0	0	6.40214	6.63695	5.49279	6.55567	chr3	ring finger protein 165
103099721	LOC103099721	0.000568545	0.000115746	up	29.9441	29.9441	4.9042	1.32943	0	3.09186	2.66591	1.37684	5.81872	6.94637	6.28912	7.33383	chr2	uncharacterized LOC103099721
100025814	OLIG3	0.000713564	0.000153841	up	29.9247	29.9247	4.90327	0.914391	2.62057	1.99033	3.3764	1.37684	8.63838	6.75271	5.86992	6.57488	chr2	oligodendrocyte transcription factor 3
100617294	TYRO3	0.00038832	7.08459e-05	up	29.7969	29.7969	4.89709	6.18123	5.65145	3.69077	5.36393	3.54677	9.23111	10.0611	9.59955	10.2439	chr1	TYRO3 protein tyrosine kinase
100018023	ATP8B3	0.000314669	5.42771e-05	up	29.6753	29.6753	4.89119	3.64921	2.92013	4.57529	2.79144	1.37684	7.70052	8.35877	8.0181	7.73771	chr3	ATPase phospholipid transporting 8B3
100014820	BRINP1	0.00332677	0.0010609	up	29.4468	29.4468	4.88004	4.28362	4.04941	4.44976	3.52841	0	8.5185	7.60759	7.74428	8.69874	chr1	BMP/retinoic acid inducible neural specific 1
100028905	WNT7A	9.4579e-05	1.17566e-05	up	29.4404	29.4404	4.87973	4.00185	4.74031	5.80197	4.7508	6.07728	9.3594	10.5928	9.74519	10.1193	chr6	Wnt family member 7A
100315608	MIR1543	9.85447e-07	1.63283e-08	up	29.333	29.333	4.87445	0	0	0	0	0	5.24468	4.69442	5.23534	4.32337	chr1	microRNA mir-1543
100031818	TNFRSF11B	0.00188057	0.000518995	up	29.3235	29.3235	4.87398	2.78886	4.00759	6.19978	2.79144	2.9618	8.68951	9.97964	8.23535	7.59101	chr3	TNF receptor superfamily member 11b
100029354	LMO1	6.01834e-05	6.4702e-06	up	28.9545	28.9545	4.85571	3.53888	1.82702	2.89722	2.5988	3.54677	7.09747	7.56978	7.76087	8.52168	chr5	LIM domain only 1
100015506	SPRY1	0.000322967	5.60188e-05	up	28.9128	28.9128	4.85364	6.44837	6.89741	5.07779	8.13574	7.61046	11.6801	11.4029	11.5569	12.1104	chr5	sprouty RTK signaling antagonist 1
100027529	CLNS1A	4.62054e-06	1.72696e-07	up	28.8272	28.8272	4.84936	6.33599	5.02342	5.44976	5.11337	5.68062	10.2298	10.4081	10.3892	10.4528	chr4	chloride nucleotide-sensitive channel 1A
103103298	LOC103103298	0.000201971	3.08592e-05	up	28.81	28.81	4.8485	0.914391	1.50509	1.99033	0.20648	1.37684	5.03332	5.45814	6.40559	7.29146	chr1	leishmanolysin-like peptidase
103092869	SPATS1	0.00177318	0.00048343	up	28.7169	28.7169	4.84383	0.914391	1.97902	0	1.20648	4.37684	6.26483	6.66775	6.39386	6.83026	chr2	spermatogenesis associated serine rich 1
100025676	SINHCAF	0.00210221	0.000595209	up	28.5607	28.5607	4.83596	8.19346	6.58901	3.57529	7.20475	6.37684	11.2726	11.0365	11.3056	11.2807	chr8	SIN3-HDAC complex associated factor
100013759	GNB3	5.43273e-05	5.6121e-06	up	28.5118	28.5118	4.83349	3.72175	3.00759	4.07779	2.52841	3.9618	7.45198	8.18101	8.66619	8.87264	chr8	G protein subunit beta 3
100018541	FAM174B	0.000124572	1.65538e-05	up	28.4456	28.4456	4.83013	6.03449	4.36307	5.66275	4.52841	3.9618	9.30316	9.55868	9.57757	10.5215	chr1	family with sequence similarity 174 member B
107650116	LOC107650116	0.00341523	0.00109661	up	28.4046	28.4046	4.82805	10.7607	11.6281	10.715	7.04778	8.48013	14.5462	14.3142	14.8372	14.5198	chr8	endogenous retrovirus group K member 7 Env polyprotein-like
100619819	LOC100619819	8.99409e-05	1.10381e-05	up	28.3237	28.3237	4.82394	4.32943	4.9425	2.79768	4.5988	4.54677	9.249	8.30608	9.36227	9.35054	chr6	polyserase-2
100018463	PDLIM4	0.000134834	1.82708e-05	up	27.892	27.892	4.80178	6.4893	6.63438	4.84831	7.58152	5.9618	10.9696	10.9858	11.1158	11.3481	chr1	PDZ and LIM domain 4
103092068	SLC18A3	0.00249659	0.000737889	up	27.8685	27.8685	4.80056	0.914391	0	0	0.20648	3.69877	5.45863	5.32769	5.10439	7.16727	chr1	solute carrier family 18 member A3
100011166	KCNN1	4.30438e-05	4.15105e-06	up	27.8274	27.8274	4.79843	5.75569	5.12633	5.14346	4.4827	4.54677	8.82064	9.995	9.84133	10.5807	chr3	potassium calcium-activated channel subfamily N member 1
100011606	GABRB3	8.83301e-06	4.41933e-07	up	27.7941	27.7941	4.79671	0	0.505092	0	1.20648	0	5.10209	5.19196	4.73666	5.52539	chr7	gamma-aminobutyric acid type A receptor subunit beta3
100025248	PRTFDC1	0.00248174	0.000732478	up	27.7904	27.7904	4.79651	8.31269	7.8438	8.27749	5.06446	4.9618	11.345	11.5332	11.5055	12.3705	chr8	phosphoribosyl transferase domain containing 1
100017778	CELF6	9.93568e-05	1.24879e-05	up	27.7395	27.7395	4.79387	0	1.62057	0	1.20648	1.37684	5.70811	5.38342	4.96872	6.47833	chr1	CUGBP Elav-like family member 6
100033099	KCNA3	4.64689e-05	4.56492e-06	up	27.7185	27.7185	4.79278	0.914391	0	0	1.79144	0	5.49443	5.46762	4.97886	5.39488	chr2	potassium voltage-gated channel subfamily A member 3
100027388	LOC100027388	0.0209402	0.0100554	up	27.646	27.646	4.789	8.69993	3.61313	5.04034	3.58013	2.37684	8.46778	9.41576	8.10649	11.8143	chr2	myosin-3
100016139	DPP6	0.000829412	0.000186616	up	27.6069	27.6069	4.78696	2.02987	3.77811	0.990326	4.33576	2.9618	7.32203	7.40156	7.27308	8.42784	chr8	dipeptidyl peptidase like 6
100018975	DAB1	0.000454642	8.62849e-05	up	27.5897	27.5897	4.78606	2.49935	2.37956	2.99033	2.52841	0	7.28422	6.13331	6.87776	7.16706	chr2	DAB adaptor protein 1
100025511	CAPRIN2	0.00207601	0.000586224	up	27.4781	27.4781	4.78021	4.57403	1.50509	0	1.79144	1.37684	6.1811	6.50154	6.81211	7.02402	chr8	caprin family member 2
100022633	SAPCD2	0.00639485	0.00238781	up	27.4336	27.4336	4.77787	5.29521	6.96179	3.31225	3.20648	1.37684	8.51888	8.71649	8.9545	9.04369	chr1	suppressor APC domain containing 2
100017071	CKB	9.53157e-05	1.18679e-05	up	27.3329	27.3329	4.77257	8.45677	7.80837	6.09885	8.13722	7.93908	12.3108	12.2162	12.5436	12.7719	chr1	creatine kinase B
100022865	LOC100022865	0.00470446	0.00163037	up	27.2636	27.2636	4.7689	7.17119	6.30101	6.43327	4.20648	2.37684	9.55222	10.2168	9.83894	10.6587	chrX	protocadherin-11 X-linked
100028564	LOC100028564	2.83634e-05	2.35178e-06	up	27.2623	27.2623	4.76883	0.914391	0	1.57529	0.20648	0	5.57308	4.80348	5.47176	5.38394	chr2	eukaryotic translation initiation factor 5A-1-like
103093635	LOC103093635	0.000871705	0.000198585	up	27.1199	27.1199	4.76128	4.08432	4.34639	3.89722	1.20648	2.37684	8.27992	7.12124	8.33537	8.03759	chr8	uncharacterized LOC103093635
103098303	LRTM1	0.000908554	0.000209163	up	27.1142	27.1142	4.76098	1.02245	2.47881	3.63418	2.3764	4.72262	7.03634	7.87125	7.60742	7.91646	chr6	leucine rich repeats and transmembrane domains 1
100016568	STAC2	5.51996e-05	5.72115e-06	up	27.1128	27.1128	4.7609	1.65136	0.92013	0.990326	0.20648	1.37684	5.26829	5.69775	5.31275	6.88092	chr2	SH3 and cysteine rich domain 2
100024530	ME1	0.000207292	3.19568e-05	up	27.0613	27.0613	4.75816	8.57379	7.77811	8.08836	6.33576	8.76916	11.9552	12.8177	12.5332	13.3627	chr2	malic enzyme 1
100028536	SUSD5	0.00109466	0.000263427	up	26.9487	26.9487	4.75214	3.23632	3.24206	1.57529	4.45441	3.37684	6.42386	7.65932	8.2093	9.42402	chr8	sushi domain containing 5
100030560	TRABD2A	0.000874059	0.000199361	up	26.9237	26.9237	4.7508	2.91439	1.24206	0	2.52841	2.9618	7.52318	6.17004	7.03412	5.99321	chr1	TraB domain containing 2A
100023627	ADAMTS14	6.62368e-05	7.40157e-06	up	26.8756	26.8756	4.74822	2.49935	2.24206	2.31225	3.20648	3.37684	6.34899	7.69371	7.57033	8.28945	chr1	ADAM metallopeptidase with thrombospondin type 1 motif 14
100027961	LOC100027961	0.00044216	8.34002e-05	up	26.8348	26.8348	4.74603	0.329429	0	0	2.20648	2.37684	5.46807	5.47651	5.67567	6.29407	chr6	transmembrane protein 8B
100015877	LAMC3	0.00440228	0.00150147	up	26.6649	26.6649	4.73687	0.914391	4.31245	4.31225	5.63274	3.9618	7.29472	9.15047	8.15136	9.65785	chr1	laminin subunit gamma 3
100029558	PNP	3.1833e-05	2.76182e-06	up	26.5643	26.5643	4.73142	7.37928	7.68693	8.01131	6.2454	6.50612	11.9071	11.7892	11.9484	11.9442	chr1	purine nucleoside phosphorylase
100010940	MAP1B	0.000380719	6.89365e-05	up	26.4318	26.4318	4.7242	5.87632	5.54949	3.31225	6.03937	4.83627	10.623	9.8479	9.46961	9.44731	chr3	microtubule associated protein 1B
100014009	FAM169A	0.00193782	0.000538955	up	26.4062	26.4062	4.72281	4.85299	5.1198	2.57529	1.20648	3.1842	7.80328	7.77954	8.46401	8.39539	chr3	family with sequence similarity 169 member A
100032922	ZNF703	0.00227592	0.00065783	up	26.2832	26.2832	4.71607	5.08876	4.20553	1.99033	5.81381	6.23482	9.85951	9.42248	9.23493	9.01395	chr1	zinc finger protein 703
103096382	LOC103096382	2.89608e-05	2.41522e-06	up	26.2681	26.2681	4.71524	0.914391	0	0	1.20648	0	4.8977	4.6203	5.18795	5.85172	chr1	uncharacterized LOC103096382
103100992	LOC103100992	0.000572838	0.000116817	up	26.2369	26.2369	4.71352	2.91439	3.24206	0	2.52841	2.37684	6.8067	6.59621	7.03586	7.26468	chr8	neural Wiskott-Aldrich syndrome protein-like
100024877	NME5	0.000658779	0.00013909	up	26.1579	26.1579	4.70918	1.32943	2.09005	1.57529	0	3.37684	6.23349	6.79283	6.94445	5.56321	chr1	NME/NM23 family member 5
100017692	EBF4	0.00189384	0.000523344	up	25.9921	25.9921	4.7	6.47409	6.04931	2.79768	5.29394	3.37684	9.36536	9.37495	9.40291	9.85027	chr5	EBF family member 4
100029807	TMEM158	0.00045631	8.67894e-05	up	25.8687	25.8687	4.69314	2.02987	1.50509	0	1.79144	0	6.01028	5.8193	6.63914	4.56495	chr8	transmembrane protein 158
100010128	LOC100010128	0.00045332	8.59717e-05	up	25.8222	25.8222	4.69054	0.914391	1.24206	0.990326	0.20648	2.37684	4.88842	6.83657	4.86761	6.75364	chr7	acid-sensing ion channel 4-like
100025108	GSX1	5.21101e-05	5.29721e-06	up	25.5751	25.5751	4.67667	1.32943	0.505092	0.990326	0.20648	0	5.99907	5.04854	5.69133	4.39279	chr4	GS homeobox 1
100014183	LRFN1	0.0016844	0.000453498	up	25.3848	25.3848	4.66589	6.37382	5.21475	2.31225	4.79144	3.37684	9.17773	8.87816	9.16006	9.1029	chr4	leucine rich repeat and fibronectin type III domain containing 1
100012928	CELF4	0.000110132	1.41964e-05	up	25.3835	25.3835	4.66582	0.329429	1.7193	0	1.79144	1.37684	5.80384	5.06039	5.60303	6.36963	chr3	CUGBP Elav-like family member 4
103105904	LOC103105904	1.52345e-05	9.97575e-07	up	25.2904	25.2904	4.66052	0.329429	0.505092	0	0	0	4.51697	4.38016	4.53735	5.8752	chr5	uncharacterized LOC103105904
100012400	NTN1	8.41987e-05	1.01138e-05	up	25.2534	25.2534	4.6584	5.60555	6.60663	6.5281	7.93379	7.37684	11.2614	11.4419	11.4563	11.7147	chr2	netrin 1
100016933	NTNG2	0.000198949	3.02337e-05	up	25.2308	25.2308	4.65712	2.63142	0.505092	2.07779	2.20648	1.69877	7.15108	6.20195	5.49671	7.07436	chr1	netrin G2
100024870	LOC100024870	9.2995e-05	1.15023e-05	up	25.2128	25.2128	4.65608	7.67594	6.93879	5.99782	5.58152	6.09566	10.6437	11.2291	10.9344	11.6489	chr6	tumor necrosis factor receptor superfamily member 16-like
103092950	LOC103092950	0.000257529	4.20524e-05	up	25.1599	25.1599	4.65305	1.91439	2.09005	2.79768	2.79144	3.37684	5.79557	8.08418	7.05281	8.05597	chr7	uncharacterized LOC103092950
100030914	DPYSL5	0.00041044	7.57549e-05	up	25.0046	25.0046	4.64412	3.78886	5.08336	2.8811	2.20648	4.5198	8.68675	8.04337	8.07601	8.55404	chr1	dihydropyrimidinase like 5
103099892	LOC103099892	0.000976634	0.000229796	up	24.9992	24.9992	4.64381	1.65136	2.50509	3.38264	0	0.376841	6.07346	6.40979	6.08624	6.3385	chr2	forkhead box protein K2
100015110	CHST11	0.0013524	0.000344575	up	24.9645	24.9645	4.6418	3.45871	5.08	4.34788	4.14508	1.37684	7.7964	8.57804	7.79795	9.12164	chr8	carbohydrate sulfotransferase 11
100020714	TMEFF1	6.1272e-05	6.61968e-06	up	24.9266	24.9266	4.63962	6.78064	6.55675	6.54476	5.54633	4.83627	10.8985	10.8032	10.5328	10.5358	chr6	transmembrane protein with EGF like and two follistatin like domains 1
100017191	DNAH11	0.000171328	2.4966e-05	up	24.805	24.805	4.63256	7.2313	7.04425	5.19978	7.73786	7.10476	11.0363	11.8416	11.3488	11.758	chr8	dynein axonemal heavy chain 11
100013899	SPINDOC	0.00195885	0.00054588	up	24.6961	24.6961	4.62621	5.71313	4.9425	1.99033	6.11337	5.07728	9.20432	9.56761	9.43828	9.36392	chr5	spindlin interactor and repressor of chromatin binding
100016010	CDH6	0.000947558	0.000220355	up	24.6298	24.6298	4.62233	4.08876	6.30369	6.87297	5.74564	5.43862	11.5019	10.5552	10.3233	8.86869	chr3	cadherin 6
100619579	HMGN3	0.00168042	0.000451449	up	24.4709	24.4709	4.613	8.83983	8.10293	7.30407	5.63833	5.1842	11.579	11.4076	11.7805	11.7403	chr2	high mobility group nucleosomal binding domain 3
100012410	GRM3	0.00107599	0.000258122	up	24.4116	24.4116	4.6095	1.32943	3.77811	0	1.20648	1.37684	6.28956	6.41829	5.40451	6.47831	chr8	glutamate metabotropic receptor 3
100010552	LOC100010552	0.0159993	0.0072721	up	24.3588	24.3588	4.60637	6.75876	3.44369	3.99033	0.20648	5.58629	8.10158	8.44921	8.26414	9.59899	chr4	sugar phosphate exchanger 2-like
100021135	SERTM1	6.27744e-05	6.85525e-06	up	24.2741	24.2741	4.60134	1.91439	0.92013	1.57529	0.20648	1.37684	5.80975	5.52994	5.2254	6.63478	chr4	serine rich and transmembrane domain containing 1
100014960	CLDN6	0.000401981	7.39177e-05	up	24.2713	24.2713	4.60118	8.48425	7.58547	6.86684	5.73004	5.76916	11.3308	11.5275	11.6141	11.481	chr6	claudin 6
100018629	POU3F3	0.00162471	0.000434364	up	24.2508	24.2508	4.59996	3.17073	1.50509	0	3.20648	1.37684	5.76689	7.03676	7.39298	5.61051	chr7	POU class 3 homeobox 3
103093421	LOC103093421	1.25387e-05	7.52203e-07	up	24.2159	24.2159	4.59788	1.55844	0.505092	0.990326	0.20648	0.376841	5.40091	5.36839	5.66256	4.8694	chr3	basic proline-rich protein-like
100015273	CDH10	4.16329e-05	3.95412e-06	up	24.0921	24.0921	4.59049	4.81861	3.91411	3.61482	3.66591	4.59923	8.67513	8.79971	7.91564	9.46162	chr3	cadherin 10
100012648	TMEM200C	0.000143562	1.9905e-05	up	24.0108	24.0108	4.58561	3.13678	3.93508	2.1058	3.82119	1.9618	8.05984	7.21843	7.62157	7.41115	chr3	transmembrane protein 200C
100026407	CPXM1	0.00417618	0.00140942	up	23.9274	23.9274	4.58059	7.44837	5.92575	4.57529	5.56403	2.37684	9.65364	9.8933	9.48602	10.0016	chr5	carboxypeptidase X, M14 family member 1
100023623	PGF	5.21632e-05	5.31461e-06	up	23.9239	23.9239	4.58038	6.44332	6.26443	4.69077	5.75467	5.07728	9.9794	10.6878	10.2971	9.94159	chr1	placental growth factor
100016246	SEMA3C	7.77295e-05	9.05929e-06	up	23.7886	23.7886	4.5722	5.65136	4.47472	6.11961	5.20648	6.62477	9.76165	10.3871	10.1365	10.4652	chr8	semaphorin 3C
100031452	GALNT14	0.000219032	3.42448e-05	up	23.7773	23.7773	4.57151	2.31432	2.09626	3.5243	3.70898	1.37684	6.6115	7.13421	7.33173	7.62517	chr1	polypeptide N-acetylgalactosaminyltransferase 14
100030210	FAM184A	5.05229e-05	5.09078e-06	up	23.6854	23.6854	4.56592	4.73315	4.27768	5.05641	3.3764	3.37684	8.3877	8.79424	8.71952	9.01863	chr2	family with sequence similarity 184 member A
103102885	LOC103102885	0.000460913	8.80446e-05	up	23.4796	23.4796	4.55334	4.02987	3.64805	1.77692	1.20648	2.9618	7.28274	7.39209	7.13428	7.30274	chr7	tripartite motif-containing protein 59-like
103097153	LOC103097153	0.00025383	4.12742e-05	up	23.444	23.444	4.55115	4.02059	5.47472	6.6136	4.76107	4.14943	9.46456	9.34187	9.73807	9.67561	chr2	translation initiation factor IF-2-like
103102508	LOC103102508	8.72254e-05	1.0621e-05	up	23.3804	23.3804	4.54723	2.23632	2.44369	3.57529	2.90692	4.1842	7.91266	7.67724	7.87639	6.99974	chr4	uncharacterized LOC103102508
100011195	LOC100011195	1.77184e-05	1.2259e-06	up	23.3651	23.3651	4.54629	0	0	0	0.20648	1.37684	4.64511	4.59473	4.96237	5.24959	chr2	C-factor-like
103106235	LOC103106235	0.00273307	0.000829169	up	23.2653	23.2653	4.54011	3.7817	2.82702	0	2.20648	0	6.42642	6.06733	6.44077	6.27808	chr3	predicted GPI-anchored protein 58
100014177	PHLDA3	9.75962e-05	1.22255e-05	up	23.2438	23.2438	4.53878	7.13678	6.85677	5.33018	7.2833	5.83627	10.8085	10.7735	11.054	11.4737	chr2	pleckstrin homology like domain family A member 3
100018120	ACSL6	0.00415723	0.00140049	up	23.2335	23.2335	4.53813	3.49935	4.47472	3.44455	1.79144	0	6.50731	7.30695	6.78884	8.1175	chr1	acyl-CoA synthetase long chain family member 6
103098431	LOC103098431	4.59633e-05	4.49885e-06	up	23.2266	23.2266	4.53771	2.65136	3.20553	2.79768	2.20648	2.37684	7.042	6.43311	6.97349	8.29254	chr3	uncharacterized LOC103098431
100025135	REEP2	9.93568e-05	1.24938e-05	up	23.1312	23.1312	4.53177	2.51265	3.96452	3.69077	3.56403	4.37684	7.17026	8.39944	8.36076	8.68366	chr1	receptor accessory protein 2
100015070	LRFN4	0.00641359	0.00239789	up	23.1071	23.1071	4.53026	5.55825	3.77811	0	3.90692	3.69877	7.7517	8.00192	7.96539	7.95567	chr8	leucine rich repeat and fibronectin type III domain containing 4
100027408	LOC100027408	1.80923e-07	1.04314e-09	up	23.0552	23.0552	4.52702	0.329429	0	0	0.20648	0	4.32432	4.68133	4.6651	4.86604	chr1	protocadherin gamma-A2-like
100011056	LRRC73	0.00140365	0.00036168	up	23.0435	23.0435	4.52629	2.78886	3.77811	0.990326	4.5988	3.69877	7.05501	7.56693	7.53684	8.63026	chr2	leucine rich repeat containing 73
100014382	RPRM	0.000278425	4.6535e-05	up	22.9334	22.9334	4.51938	0	2.24206	0	1.20648	0	5.41692	4.63889	5.04925	5.7313	chr4	reprimo, TP53 dependent G2 arrest mediator homolog
100016144	NLGN2	2.44377e-06	6.62564e-08	up	22.9255	22.9255	4.51888	4.66928	5.36172	5.19978	5.71427	4.9618	9.93604	9.81321	9.56439	9.48737	chr2	neuroligin 2
100619539	STRA6	0.000100726	1.27212e-05	up	22.9156	22.9156	4.51826	1.32943	1.92013	0.990326	1.79144	1.37684	6.9208	6.55676	4.78111	5.74091	chr1	signaling receptor and transporter of retinol STRA6
100013687	CLUL1	0.000198362	3.01171e-05	up	22.8971	22.8971	4.51709	0	0	2.31225	1.20648	1.37684	5.55259	5.34759	5.90451	5.18013	chr3	clusterin like 1
100015744	CAMK1G	2.87292e-05	2.39393e-06	up	22.8588	22.8588	4.51468	1.32943	0	0.990326	1.79144	1.37684	5.56427	5.80047	5.82685	5.25755	chr2	calcium/calmodulin dependent protein kinase IG
103100845	LOC103100845	0.000918068	0.000212132	up	22.8304	22.8304	4.51289	3.13678	2.96452	3.84831	2.01383	0.376841	6.64401	7.12098	7.37308	6.78569	chr2	uncharacterized LOC103100845
100027770	SLC7A11	9.9432e-05	1.2512e-05	up	22.764	22.764	4.50868	1.74447	0	0	0	0	4.36888	5.39485	5.20877	4.45781	chr5	solute carrier family 7 member 11
100021767	TMEFF2	0.00105587	0.000252499	up	22.6914	22.6914	4.50408	4.72141	3.00759	2.79768	1.79144	1.37684	7.68145	6.87931	6.57271	7.8388	chr4	transmembrane protein with EGF like and two follistatin like domains 2
107651427	LOC107651427	0.000624417	0.000130121	up	22.6448	22.6448	4.50111	5.84513	6.50697	4.40536	4.83097	3.9004	10.4073	8.69693	10.1088	9.18242	chr2	endogenous retrovirus group K member 8 Gag polyprotein-like
100015138	MYMK	0.00683662	0.0025964	up	22.6312	22.6312	4.50024	4.75569	2.16806	2.79768	0	2.37684	7.10113	6.84427	5.21879	8.5154	chr1	myomaker, myoblast fusion factor
100010866	ASB12	0.00120728	0.000298403	up	22.6211	22.6211	4.49959	0	1.09005	0	0	2.9618	4.92586	4.64425	6.3214	5.34835	chrX	ankyrin repeat and SOCS box containing 12
100025389	SOCS1	0.000234341	3.75261e-05	up	22.6072	22.6072	4.49871	2.72175	4.64805	4.69077	5.37641	4.83627	9.09175	9.36899	8.65132	8.70136	chr6	suppressor of cytokine signaling 1
100019654	PLCH1	9.75962e-05	1.2215e-05	up	22.5272	22.5272	4.4936	3.57736	2.72748	3.44976	4.78906	2.9618	7.38544	7.93879	8.1703	8.48423	chr7	phospholipase C eta 1
100020951	PDGFA	2.28891e-06	6.00155e-08	up	22.5119	22.5119	4.49262	6.28362	6.38229	6.52948	6.09725	6.78623	10.547	10.8258	10.7954	11.4654	chr6	platelet derived growth factor subunit A
100014945	ATP2A1	0.00902542	0.00365477	up	22.4951	22.4951	4.49154	6.79182	5.1198	4.03472	5.16068	1.37684	8.35971	8.77056	8.33427	10.4887	chr6	ATPase sarcoplasmic/endoplasmic reticulum Ca2+ transporting 1
100029447	FZD9	0.0174208	0.00805095	up	22.4825	22.4825	4.49073	7.6581	5.14895	1.99033	7.44489	8.01347	10.2034	10.8302	10.3886	10.7452	chr2	frizzled class receptor 9
100022170	FRAT2	0.00503863	0.00178065	up	22.47	22.47	4.48993	6.6921	5.14895	1.99033	6.62433	4.62477	9.67249	9.6401	9.41714	9.29435	chr1	FRAT regulator of WNT signaling pathway 2
100010853	MEX3B	0.000116044	1.51736e-05	up	22.3761	22.3761	4.48389	6.55182	5.52004	5.42773	4.73004	4.37684	10.3935	9.68706	9.80959	9.33058	chr1	mex-3 RNA binding family member B
100618682	SLC17A6	0.000429073	7.97535e-05	up	22.3711	22.3711	4.48357	2.91439	4.20553	2.79768	2.52841	1.37684	6.78327	7.31771	6.69535	8.19622	chr5	solute carrier family 17 member 6
100026067	CORO2B	0.00845927	0.00337581	up	22.352	22.352	4.48233	6.22828	7.52237	7.68149	5.50416	2.37684	10.2023	10.337	10.2952	10.5453	chr1	coronin 2B
100021372	CPM	0.0230933	0.0113144	up	22.3449	22.3449	4.48188	4.66333	5.21781	5.28495	4.29394	10.6647	10.0111	9.58639	11.0647	11.3652	chr8	carboxypeptidase M
100015670	PRDM12	0.00135372	0.000345102	up	22.3102	22.3102	4.47963	3.02987	2.97902	0	1.42887	3.54677	6.81771	6.66539	6.7331	6.48994	chr1	PR/SET domain 12
100029173	ELFN1	2.15797e-05	1.63229e-06	up	22.2879	22.2879	4.47819	3.93429	4.19315	4.06358	4.08912	3.4643	8.4745	8.46719	7.52671	9.23991	chr6	extracellular leucine rich repeat and fibronectin type III domain containing 1
100616846	LOC100616846	4.71949e-06	1.78132e-07	up	22.2845	22.2845	4.47797	0.914391	0	0	0	0	4.41743	4.35416	4.89098	4.98081	chr3	transmembrane protein 258 pseudogene
100026711	FAM131C	4.62054e-06	1.72846e-07	up	22.1956	22.1956	4.4722	3.45871	3.04941	2.57529	3.3764	2.37684	7.29914	7.58284	7.50453	7.37161	chr4	family with sequence similarity 131 member C
100018687	NYAP1	5.05367e-05	5.09564e-06	up	22.0491	22.0491	4.46265	4.30671	3.41198	2.31225	3.11337	3.37684	7.67825	7.45911	7.61883	8.31134	chr2	neuronal tyrosine phosphorylated phosphoinositide-3-kinase adaptor 1
100016293	CDH20	5.3184e-05	5.46383e-06	up	22.0099	22.0099	4.46008	0.329429	0.727484	0	1.79144	0	4.8155	4.91277	4.90341	5.48734	chr3	cadherin 20
100017617	KLHL23	0.0107399	0.00451078	up	22.0015	22.0015	4.45953	7.88402	6.11489	6.48218	3.52841	2.37684	9.77321	9.77758	9.6463	9.7501	chr4	kelch like family member 23
100617193	ENO2	0.000621195	0.000129279	up	21.9046	21.9046	4.45316	0	0.92013	0.990326	2.52841	0	4.932	4.82402	5.0495	6.55821	chr8	enolase 2
100024475	RFLNA	0.00168754	0.00045452	up	21.8976	21.8976	4.4527	3.97328	4.24206	0.990326	4.79144	4.1842	8.10911	7.86768	7.98094	8.39811	chr3	refilin A
100019080	SGSM2	0.000277429	4.61779e-05	up	21.6711	21.6711	4.4377	3.65136	3.82702	2.99033	4.66591	2.37684	7.23391	7.95232	7.63903	8.93472	chr2	small G protein signaling modulator 2
100012615	DOC2A	0.000546757	0.000109734	up	21.608	21.608	4.43349	1.65136	2.44369	0	0.20648	0	4.89348	5.056	5.13133	6.09438	chr6	double C2 domain alpha
100030144	FAM89B	0.00598103	0.00219854	up	21.6034	21.6034	4.43319	8.26017	7.22847	3.44976	5.96137	4.54677	10.3916	9.93961	10.182	10.7768	chr8	family with sequence similarity 89 member B
100030318	MN1	0.0049684	0.00174552	up	21.5974	21.5974	4.43279	6.68698	2.72748	1.99033	4.52841	3.9618	9.33189	8.11455	8.27431	7.92641	chr3	MN1 proto-oncogene, transcriptional regulator
100018413	LRRC8E	0.000134834	1.83154e-05	up	21.5277	21.5277	4.42812	4.51925	4.80277	3.69077	3.01383	3.69877	7.41083	8.61912	8.42256	9.0403	chr3	leucine rich repeat containing 8 VRAC subunit E
100030909	NOL4	6.2175e-05	6.75272e-06	up	21.4808	21.4808	4.42498	0	1.24206	1.57529	1.79144	1.37684	5.19301	5.31738	5.7517	6.22632	chr3	nucleolar protein 4
100014189	TLCD3B	0.00700034	0.00267059	up	21.4608	21.4608	4.42363	1.91439	3.67502	0	0	3.9618	6.16693	5.66922	5.99029	7.50904	chr6	TLC domain containing 3B
100023076	CA12	0.00389802	0.00128908	up	21.3722	21.3722	4.41767	9.2313	6.52746	7.76511	5.47327	4.76916	11.2718	11.2919	11.1119	11.0081	chr1	carbonic anhydrase 12
100025223	VWA7	0.000557667	0.000112728	up	21.3465	21.3465	4.41593	1.32943	3.31245	3.89722	2.20648	1.37684	6.52422	6.41653	7.02259	7.39831	chr2	von Willebrand factor A domain containing 7
100026219	HOXD11	0.000360954	6.43914e-05	up	21.2529	21.2529	4.40959	2.23632	0.92013	0	2.14508	2.37684	6.07224	5.31652	6.47362	5.91868	chr4	homeobox D11
100020920	NRIP3	0.000511342	0.000100591	up	21.2057	21.2057	4.40638	2.97328	2.62057	3.16025	4.90692	2.69877	7.20907	7.24523	7.30526	8.95379	chr5	nuclear receptor interacting protein 3
100009898	XIRP1	0.00688006	0.00261526	up	21.0538	21.0538	4.39601	3.57736	2.92013	0	4.20648	2.37684	6.66264	6.49167	5.85928	9.03509	chr6	xin actin binding repeat containing 1
100010016	PCDH20	0.00785438	0.00307681	up	21.0137	21.0137	4.39326	3.72175	2.50509	0	4.20648	2.9618	5.92296	6.03224	7.24189	9.09204	chr7	protocadherin 20
103106399	PRR36	0.0238318	0.0117515	up	20.9793	20.9793	4.3909	6.63321	5.37134	1.99033	4.5988	0	7.97881	7.9123	8.10431	8.44311	chr3	proline rich 36
103100097	HSD11B2	0.0028318	0.000869424	up	20.9111	20.9111	4.38619	0	2.09005	2.44976	4.52841	1.37684	6.29807	6.46523	6.34384	6.79369	chr1	hydroxysteroid 11-beta dehydrogenase 2
107651389	LOC107651389	7.57877e-05	8.75494e-06	up	20.8753	20.8753	4.38372	1.44491	0.727484	0	0	1.37684	4.39815	5.34218	5.05987	5.57407	chr2	uncharacterized LOC107651389
100018294	DLX1	0.000729574	0.000158094	up	20.8308	20.8308	4.38065	3.02987	3.00759	1.57529	2.79144	3.9618	8.78093	6.81199	7.17263	6.24984	chr4	distal-less homeobox 1
107652294	LOC107652294	0.025765	0.0129124	up	20.7597	20.7597	4.37571	6.74728	5.16806	0	6.20648	5.76916	8.98447	9.08484	9.1795	9.36683	chr4	histone-lysine N-methyltransferase SUV420H2-like
100013161	TRIB2	1.67266e-05	1.13999e-06	up	20.7595	20.7595	4.3757	6.3656	6.53998	5.24771	5.58152	5.37684	10.2726	10.0613	9.96971	10.4885	chr1	tribbles pseudokinase 2
100032225	SIX2	0.000135596	1.84561e-05	up	20.74	20.74	4.37435	2.02987	1.50509	0	1.79144	1.37684	5.50901	5.71126	5.16916	6.47055	chr1	SIX homeobox 2
100026207	EDA2R	8.50924e-06	4.16474e-07	up	20.7327	20.7327	4.37384	3.59621	3.46857	2.89722	3.3764	3.1842	8.13202	7.7352	7.94319	6.90302	chrX	ectodysplasin A2 receptor
100019056	STX1B	0.00110906	0.000267727	up	20.7141	20.7141	4.37254	0.329429	1.50509	0	3.19752	0	5.29609	5.5257	5.40154	5.29246	chr6	syntaxin 1B
100016621	MEGF10	7.74283e-05	8.99624e-06	up	20.6421	20.6421	4.36752	3.72158	2.30597	3.99819	2.9135	2.9618	7.7209	8.06377	7.64613	6.76012	chr3	multiple EGF like domains 10
100022264	DIO3	0.000436906	8.20792e-05	up	20.5988	20.5988	4.36449	8.23633	5.59961	6.94452	6.95573	6.61079	10.213	11.9927	11.2069	11.523	chr1	iodothyronine deiodinase 3
100016093	TDRKH	6.42893e-05	7.07363e-06	up	20.5943	20.5943	4.36418	4.53888	4.59255	4.84831	6.22885	5.69877	9.04136	9.70076	9.64944	9.79103	chr2	tudor and KH domain containing
100013010	FOXD1	0.000509907	0.000100168	up	20.5799	20.5799	4.36316	3.02987	0.92013	2.95995	3.3764	3.9618	7.15213	6.88834	7.64812	7.1626	chr3	forkhead box D1
100027109	GRIA4	0.00123514	0.000307416	up	20.5671	20.5671	4.36227	4.32943	4.45929	4.31225	4.20648	1.37684	7.3667	8.38789	8.0435	8.59841	chr4	glutamate ionotropic receptor AMPA type subunit 4
100018914	MKX	0.00400536	0.0013364	up	20.4652	20.4652	4.3551	1.91439	0.92013	1.57529	4.85034	3.9618	7.10145	6.01575	7.34088	7.53988	chr8	mohawk homeobox
100023767	GDAP1L1	0.00400065	0.00133401	up	20.4556	20.4556	4.35442	2.32943	3.85087	0	4.29394	3.37684	6.82566	7.21767	6.60285	7.85238	chr1	ganglioside induced differentiation associated protein 1 like 1
100030392	ST18	8.29192e-05	9.8918e-06	up	20.4452	20.4452	4.35369	0	0.505092	1.57529	1.20648	0	5.58987	4.6172	4.53735	5.29984	chr3	ST18 C2H2C-type zinc finger transcription factor
100013069	SDK1	1.14447e-05	6.64576e-07	up	20.3527	20.3527	4.34715	3.85299	3.67502	4.82322	4.01384	3.83627	8.0372	8.72769	8.03082	8.75397	chr6	sidekick cell adhesion molecule 1
103100674	LOC103100674	0.000136282	1.85775e-05	up	20.2658	20.2658	4.34098	3.13678	3.24206	4.99033	4.16068	3.54677	7.3811	8.62942	8.57015	8.04453	chr2	uncharacterized LOC103100674
100030762	EPHA3	0.0120604	0.00517698	up	20.2636	20.2636	4.34082	7.66482	4.12958	4.16025	2.62152	2.37684	8.21364	9.90412	7.89067	8.11727	chr7	EPH receptor A3
100028557	GGT7	0.000310346	5.31054e-05	up	20.2622	20.2622	4.34072	6.13109	5.31447	3.70376	4.17971	5.295	8.76218	9.95621	9.03558	9.30814	chr1	gamma-glutamyltransferase 7
100012361	TAMALIN	9.45469e-05	1.17397e-05	up	20.2452	20.2452	4.33951	4.53888	4.98622	3.16025	5.03837	3.69877	8.92551	8.3304	8.47464	8.76546	chr8	trafficking regulator and scaffold protein tamalin
100022532	HSPA2	0.000179281	2.64817e-05	up	20.1915	20.1915	4.33567	5.66928	6.29517	4.63418	4.11337	5.76916	9.34226	9.22273	9.85782	10.1048	chr1	heat shock protein family A (Hsp70) member 2
100030648	TPD52L1	0.000136663	1.8647e-05	up	20.146	20.146	4.33242	4.59622	3.96452	3.57529	3.01383	2.37684	7.36819	7.84421	7.8334	8.30527	chr2	TPD52 like 1
100030120	ATF5	0.0286816	0.0146824	up	20.1235	20.1235	4.33081	10.099	9.75039	3.86739	7.87526	7.07205	10.0839	13.2108	12.0438	12.916	chr4	activating transcription factor 5
100020374	GDAP1	0.00024619	3.97953e-05	up	20.1072	20.1072	4.32964	1.32943	2.72748	1.57529	2.79144	1.37684	6.43344	6.50354	5.14001	7.08196	chr3	ganglioside induced differentiation associated protein 1
100016925	STK39	8.62767e-06	4.27564e-07	up	20.0563	20.0563	4.32599	6.29521	5.53382	5.01269	5.06446	5.50612	9.63615	9.7987	9.73353	10.0654	chr4	serine/threonine kinase 39
100020618	STC1	6.94574e-05	7.86634e-06	up	20.0177	20.0177	4.3232	4.31432	3.27768	3.94452	4.98784	3.37684	7.99779	8.16224	8.07138	8.98236	chr1	stanniocalcin 1
103097290	LOC103097290	0.00481479	0.00167472	up	20.0145	20.0145	4.32298	4.85299	3.00759	0.990326	3.90692	1.37684	8.15027	7.2081	7.36431	5.87697	chr1	kinesin-like protein KIF26A
100012353	IRX1	0.00394306	0.00131047	up	19.9926	19.9926	4.3214	3.13678	2.37956	1.57529	4.66591	0	6.72879	6.41775	7.06077	6.48431	chr3	iroquois homeobox 1
100027655	AIFM3	0.0092774	0.00378126	up	19.9452	19.9452	4.31797	6.64213	3.16128	1.57529	5.59778	2.9618	7.93677	8.00043	8.26442	9.02087	chr3	apoptosis inducing factor mitochondria associated 3
107650077	LOC107650077	0.0242515	0.0120167	up	19.9378	19.9378	4.31743	7.59777	7.89541	6.40649	2.50416	2.74607	9.75481	9.14096	10.3974	9.69648	chr1	endogenous retrovirus group K member 6 Env polyprotein-like
100032047	SPINT1	0.00139763	0.000359457	up	19.9283	19.9283	4.31675	4.60865	4.35864	2.16025	4.53091	2.37684	6.76188	7.89902	8.4546	8.57971	chr1	serine peptidase inhibitor, Kunitz type 1
100020547	POU3F2	0.00205058	0.00057806	up	19.8934	19.8934	4.31422	3.73882	3.16806	2.79768	0	2.9618	6.14794	6.79676	6.99734	7.44792	chr2	POU class 3 homeobox 2
100013684	CACNA1S	0.00123514	0.000307492	up	19.8853	19.8853	4.31363	4.18741	3.50509	2.31225	1.79144	2.37684	6.80366	7.20637	5.93512	8.6478	chr2	calcium voltage-gated channel subunit alpha1 S
100018182	HOXB3	2.28198e-06	5.9222e-08	up	19.8752	19.8752	4.3129	6.22425	6.48237	7.03472	6.33576	6.86334	10.9266	10.877	11.206	10.5943	chr2	homeobox B3
100617649	HOXA7	0.000856547	0.000194015	up	19.8452	19.8452	4.31072	5.22909	5.91165	2.99033	3.20648	4.54677	9.02858	8.31257	8.71035	8.69882	chr8	homeobox A7
100025547	LOC100025547	0.000669275	0.000141949	up	19.8359	19.8359	4.31004	3.72175	2.31245	0.990326	1.42887	1.37684	6.46735	5.31292	6.67033	6.65375	chr3	coiled-coil domain-containing protein 74B
107648897	LOC107648897	0.00154837	0.000409395	up	19.8258	19.8258	4.30931	4.73882	4.25998	3.69077	2.3764	1.37684	7.05675	7.86693	7.34417	8.12363	chr2	large neutral amino acids transporter small subunit 2-like
100021527	CRH	0.000916241	0.000211561	up	19.8006	19.8006	4.30747	1.91439	2.37956	2.57529	0.20648	3.69877	6.33425	6.37797	6.968	6.16925	chr3	corticotropin releasing hormone
100017841	PKM	0.00122029	0.000302455	up	19.7639	19.7639	4.3048	12.8495	12.3691	10.9648	10.1747	9.73439	15.8517	15.1225	15.4883	15.6306	chr1	pyruvate kinase M1/2
100010445	MAP6	0.00035827	6.37652e-05	up	19.7242	19.7242	4.3019	3.17073	2.82702	1.99033	0.791442	1.37684	6.48414	6.09621	5.7589	6.99343	chr4	microtubule associated protein 6
100018675	RHBDL3	2.83874e-05	2.35571e-06	up	19.7005	19.7005	4.30016	4.91939	5.64169	5.72729	6.43209	6.53335	10.2967	10.1571	10.2729	9.87707	chr2	rhomboid like 3
100010189	HOXA2	8.15119e-06	3.9388e-07	up	19.6973	19.6973	4.29993	5.72603	6.7435	5.63418	6.04148	5.49232	10.2346	10.493	10.1871	9.99511	chr8	homeobox A2
100021698	AGR3	0.00052269	0.000103684	up	19.6639	19.6639	4.29748	2.49935	1.72748	0	1.79144	0	5.23943	5.9355	5.36883	5.46078	chr8	anterior gradient 3, protein disulphide isomerase family member
100013646	LOC100013646	0.000841274	0.000189747	up	19.6406	19.6406	4.29577	2.23632	2.92013	1.57529	1.79144	0	6.48569	4.83254	6.49486	6.18853	chr2	peptidyl-prolyl cis-trans isomerase A pseudogene
100022189	TOX	2.43609e-05	1.92794e-06	up	19.6034	19.6034	4.29303	5.21207	4.56399	3.69077	4.11337	3.83627	8.60253	8.92343	8.4977	8.28165	chr3	thymocyte selection associated high mobility group box
100013447	P4HA3	4.33134e-05	4.18583e-06	up	19.4957	19.4957	4.28508	4.85299	3.9425	4.63418	3.29394	3.86838	9.023	8.06344	8.13874	8.38875	chr4	prolyl 4-hydroxylase subunit alpha 3
100020974	ZSWIM4	0.000198957	3.02621e-05	up	19.4742	19.4742	4.28349	8.28653	7.3443	5.74521	6.74564	6.42124	11.4195	11.067	11.1453	11.1365	chr3	zinc finger SWIM-type containing 4
100018739	LOC100018739	0.00254396	0.000756953	up	19.4221	19.4221	4.27963	3.23632	2.50509	2.57529	0.20648	0	5.41351	5.92934	5.71432	6.87988	chr2	histone H2B type 2-E
103094672	LOC103094672	0.00075797	0.000165865	up	19.3552	19.3552	4.27465	1.44491	0.505092	0.990326	3.20648	0	5.26777	5.31135	5.65062	5.7863	chr3	A disintegrin and metalloproteinase with thrombospondin motifs 6-like
100010098	RAB38	0.0166325	0.00761014	up	19.3139	19.3139	4.27157	6.84513	4.27768	3.79768	0.20648	3.37684	8.35503	7.47216	8.05392	8.00821	chr4	RAB38, member RAS oncogene family
100015237	SYN2	0.00403834	0.00134851	up	19.2712	19.2712	4.26837	0	1.82702	0.575288	3.41593	3.1842	6.90625	4.71099	5.9915	6.66672	chr6	synapsin II
100027830	PLCH2	0.00026077	4.27248e-05	up	19.2437	19.2437	4.26631	1.65136	3.50509	1.86479	3.77126	2.59923	7.41113	6.81074	6.42189	7.1349	chr4	phospholipase C eta 2
100019558	RGS11	0.000266209	4.38718e-05	up	19.1936	19.1936	4.26255	3.3518	3.96452	5.63418	4.95021	5.4643	8.98211	8.4952	9.23918	9.02573	chr6	regulator of G protein signaling 11
100010050	ZNF608	1.2255e-07	5.80408e-10	up	19.1875	19.1875	4.26209	5.63321	5.37134	5.11961	5.27257	5.1842	9.5672	9.7101	9.50964	9.52618	chr3	zinc finger protein 608
100019011	NALCN	0.00013381	1.80873e-05	up	19.1803	19.1803	4.26155	1.91439	3.98622	2.44976	3.52841	3.37684	7.39722	6.81318	7.42617	7.61412	chr7	sodium leak channel, non-selective
100018811	RBFOX1	0.000108988	1.40041e-05	up	19.1695	19.1695	4.26074	3.40268	4.39586	3.44976	3.73004	2.69877	7.59596	7.39545	7.35211	8.84114	chr6	RNA binding fox-1 homolog 1
100021033	TENT5D	0.00112526	0.000272953	up	19.0898	19.0898	4.25473	2.65136	2.37956	0.990326	0	0	5.9764	4.85821	5.22042	5.78088	chrX	terminal nucleotidyltransferase 5D
100010855	CASTOR2	5.19e-06	2.08361e-07	up	19.0104	19.0104	4.24871	7.17596	6.22695	6.32423	6.58152	6.68062	10.9746	10.4322	10.7292	11.2503	chr2	cytosolic arginine sensor for mTORC1 subunit 2
103106710	EXOSC6	0.0187604	0.00880651	up	18.9927	18.9927	4.24737	8.07426	5.86264	1.57529	6.86469	5.69877	9.92047	9.64495	9.97699	9.9076	chr1	exosome component 6
100025693	SLC7A4	0.00422731	0.00143193	up	18.9286	18.9286	4.2425	2.49935	0	0	2.79144	3.69877	5.84134	5.80979	5.73822	6.7723	chr3	solute carrier family 7 member 4
100012059	FGF13	2.47199e-06	6.82093e-08	up	18.9237	18.9237	4.24212	5.17492	5.1198	4.60012	4.89298	4.83627	9.16314	8.9293	8.85522	9.7201	chrX	fibroblast growth factor 13
100019524	TRPC1	0.000806897	0.000179833	up	18.8877	18.8877	4.23938	4.28362	4.20553	4.79768	3.01383	2.37684	6.97395	8.03219	7.80365	9.08972	chr7	transient receptor potential cation channel subfamily C member 1
100018681	SYT17	0.00118949	0.000292453	up	18.877	18.877	4.23856	2.99202	3.10525	1.16025	1.20648	0	5.6664	5.74072	6.28711	6.03119	chr6	synaptotagmin 17
100015069	SLC5A7	0.00178362	0.000487133	up	18.8143	18.8143	4.23376	0.914391	2.09005	0.990326	2.79144	3.37684	7.0736	6.14418	4.71004	7.13766	chr7	solute carrier family 5 member 7
100033009	SFRP1	0.00767374	0.00298754	up	18.7772	18.7772	4.23091	10.0843	7.16806	7.01269	5.22885	5.62477	10.9025	11.9937	10.567	11.5553	chr1	secreted frizzled related protein 1
100012547	CILP2	0.000557799	0.000112793	up	18.7655	18.7655	4.23001	2.13678	1.92013	3.38264	1.20648	1.37684	4.93525	6.87658	6.27431	6.85219	chr3	cartilage intermediate layer protein 2
100031128	SHC4	8.55628e-05	1.0354e-05	up	18.7462	18.7462	4.22853	4.69692	4.71757	5.57127	4.66263	4.20127	8.70345	9.50524	8.07017	9.71497	chr1	SHC adaptor protein 4
100016607	LPAR1	0.000871405	0.000198457	up	18.7436	18.7436	4.22833	9.01768	7.63438	7.59766	6.12534	6.13173	10.9164	11.7005	11.586	11.9158	chr6	lysophosphatidic acid receptor 1
103105863	LOC103105863	0.0104932	0.00438914	up	18.7081	18.7081	4.22559	5.57623	2.50509	1.99033	1.20648	0	6.20073	7.11518	6.66888	5.94007	chr3	microtubule-actin cross-linking factor 1-like
107652038	LOC107652038	0.0381643	0.0206237	up	18.6932	18.6932	4.22444	5.95878	0.505092	0	6.20648	2.9618	7.64731	7.16403	7.51555	7.07661	chr3	uncharacterized protein FLJ37310-like
100024666	PLA2G10	9.04769e-05	1.11225e-05	up	18.6629	18.6629	4.2221	3.13678	2.37956	0.990326	2.20648	2.37684	6.03684	6.83449	6.56801	6.32105	chr6	phospholipase A2 group X
103092897	PTX3	0.000970549	0.000227765	up	18.6573	18.6573	4.22167	2.32943	0	0.405363	3.01383	1.37684	6.0568	5.56096	5.66995	5.29934	chr7	pentraxin 3
103096631	LOC103096631	2.19417e-05	1.66813e-06	up	18.6412	18.6412	4.22042	2.65136	1.24206	1.99033	2.20648	1.79188	6.7565	6.06466	5.75209	6.21412	chr2	collagen alpha-1(III) chain-like
100018005	KREMEN2	0.00066452	0.000140576	up	18.5754	18.5754	4.21532	1.91439	2.24206	0	2.20648	0	5.10172	5.48465	5.88812	5.47713	chr6	kringle containing transmembrane protein 2
100017398	LOC100017398	0.008412	0.00334886	up	18.5084	18.5084	4.21011	2.13678	3.16806	0	4.63274	4.1842	6.07454	7.09554	6.68042	8.28735	chr6	histone H2A type 2-B-like
100024740	MYOT	0.0194125	0.00918059	up	18.4426	18.4426	4.20497	4.23632	0.505092	0	4.29394	2.37684	5.44617	6.22997	5.44067	8.83283	chr1	myotilin
100030600	CMTM5	0.0014111	0.000364631	up	18.3871	18.3871	4.20062	3.13678	0.92013	0	0.20648	2.37684	5.45338	5.58515	5.79048	5.28567	chr1	CKLF like MARVEL transmembrane domain containing 5
100020680	COL9A1	9.38787e-05	1.16374e-05	up	18.2379	18.2379	4.18887	6.51876	5.32767	4.79768	6.48214	6.30336	10.3113	9.78546	10.3981	9.80421	chr2	collagen type IX alpha 1 chain
100027071	FAM135B	0.00279322	0.000852698	up	18.1818	18.1818	4.18443	0.329429	1.24206	1.99033	3.20648	3.9618	7.32002	5.75212	6.32266	5.92698	chr3	family with sequence similarity 135 member B
100017555	NTM	0.00522475	0.00186519	up	18.0875	18.0875	4.17692	2.41689	6.39144	6.60979	6.31152	5.28373	9.35541	9.74934	8.9891	10.2245	chr4	neurotrimin
100019791	ALDOC	0.000765773	0.000167965	up	17.7618	17.7618	4.15071	9.4987	8.68666	7.1502	6.77634	7.10476	11.9731	11.6628	11.9247	12.4155	chr2	aldolase, fructose-bisphosphate C
100031859	CCN3	0.000167615	2.42868e-05	up	17.7471	17.7471	4.14951	1.65136	1.24206	2.31225	0	1.37684	5.00239	5.27324	5.7132	5.8752	chr3	cellular communication network factor 3
100618203	WDR86	0.000410378	7.57153e-05	up	17.7443	17.7443	4.14928	6.04367	6.35476	5.52948	5.56403	3.69877	9.52714	9.13237	9.69715	9.99304	chr8	WD repeat domain 86
103103790	LOC103103790	0.0041864	0.00141376	up	17.7168	17.7168	4.14705	3.61483	1.50509	0	4.06446	2.37684	7.25075	6.26357	6.34678	5.97608	chr8	histone H3.v1-like
100028967	FZD10	0.00129019	0.00032465	up	17.6904	17.6904	4.14489	4.02987	4.09005	4.07779	5.29394	6.62477	9.66964	9.62551	8.59484	7.98271	chr3	frizzled class receptor 10
100010938	TMEM9	0.00886877	0.00357271	up	17.6834	17.6834	4.14432	3.41689	6.59255	2.57529	1.20648	2.9618	7.2367	7.94635	7.28121	7.51544	chr2	transmembrane protein 9
100013639	LOC100013639	0.00318614	0.00100607	up	17.661	17.661	4.1425	3.78886	3.87433	3.89722	0.20648	2.37684	6.97884	6.80121	7.2913	6.81361	chrX	mortality factor 4-like protein 1 pseudogene
100029573	VOPP1	0.000302474	5.15508e-05	up	17.6563	17.6563	4.14211	0.329429	3.00759	0.990326	1.79144	1.37684	5.36852	5.61162	5.73852	5.8463	chr6	VOPP1 WW domain binding protein
100032802	NKAIN1	0.000678486	0.000144276	up	17.6527	17.6527	4.14182	6.3829	5.83899	3.79768	4.20648	5.1842	9.91772	9.07834	9.31858	8.58083	chr4	sodium/potassium transporting ATPase interacting 1
100021036	TUBB2B	0.000894768	0.000205313	up	17.6408	17.6408	4.14084	7.28362	8.03582	5.43327	5.79144	5.56667	10.8986	9.8269	10.5823	10.9442	chr3	tubulin beta 2B class IIb
100013164	ADCY2	0.000961589	0.000224477	up	17.6325	17.6325	4.14016	3.11079	2.16806	3.09186	2.08626	4.62477	7.33682	6.09375	7.01102	8.18445	chr3	adenylate cyclase 2
100012072	PFN2	0.000456691	8.68984e-05	up	17.6317	17.6317	4.1401	8.94781	7.6171	7.39547	6.52841	6.13173	11.5686	11.3288	11.4287	11.5306	chr7	profilin 2
100024681	HCN2	0.000116044	1.51672e-05	up	17.5054	17.5054	4.12973	2.32943	3.41198	3.48645	4.315	3.85797	7.67799	7.5789	6.99892	8.18377	chr3	hyperpolarization activated cyclic nucleotide gated potassium and sodium channel 2
103099228	TDGF1	0.000994751	0.000234537	up	17.4747	17.4747	4.1272	3.57736	6.10004	6.29411	5.29394	4.54677	8.26613	9.61323	9.69963	9.57957	chr6	teratocarcinoma-derived growth factor 1
103096171	C1H14orf180	0.000211844	3.28476e-05	up	17.4718	17.4718	4.12696	5.10422	5.55434	4.52327	4.21845	3.16344	8.49164	8.78884	8.31818	8.96013	chr1	chromosome 1 open reading frame, human C14orf180
100018702	ANKRD1	0.020512	0.00980476	up	17.3735	17.3735	4.11882	0.914391	3.24206	2.31225	4.79144	1.37684	4.41743	6.79652	5.82984	9.54107	chr1	ankyrin repeat domain 1
100018168	NUMBL	0.00394916	0.00131386	up	17.3129	17.3129	4.11378	5.63777	4.24206	1.57529	5.25087	5.07728	8.49412	8.53292	7.93069	8.924	chr4	NUMB like endocytic adaptor protein
100022528	ALDH1L2	0.000837388	0.000188641	up	17.2799	17.2799	4.11103	7.02285	6.62979	7.45385	5.33576	6.13173	9.21261	11.6344	10.4969	11.1594	chr8	aldehyde dehydrogenase 1 family member L2
100027670	LOC100027670	1.91442e-05	1.37185e-06	up	17.2386	17.2386	4.10757	3.88402	3.53484	4.51389	3.66591	2.9618	7.75012	8.15707	7.5822	7.78927	chr1	protocadherin gamma-A12
100014858	VCAN	0.00525728	0.00187933	up	17.2077	17.2077	4.10498	7.21207	8.79816	8.1601	5.01384	5.07728	10.5203	11.1594	11.3951	10.7543	chr3	versican
100011843	SYT2	0.000400679	7.35958e-05	up	17.0892	17.0892	4.09501	1.87375	2.30786	1.65329	4.00522	2.79188	7.1608	6.78712	5.80812	6.72961	chr2	synaptotagmin 2
100029715	TKTL1	4.66667e-05	4.59332e-06	up	17.0368	17.0368	4.09058	7.01733	7.09688	6.55002	5.63274	5.9618	10.8886	10.0725	10.6538	10.5544	chrX	transketolase like 1
100022615	PRAG1	0.00675817	0.00256058	up	16.9641	16.9641	4.08441	7.97689	6.79049	3.31225	5.52841	4.37684	9.92748	9.48058	9.7783	9.5392	chr5	PEAK1 related, kinase-activating pseudokinase 1
100012171	SCRT2	0.000206892	3.18809e-05	up	16.9638	16.9638	4.08439	1.32943	1.50509	1.99033	1.3764	1.63988	6.37998	4.94212	4.60184	6.68653	chr1	scratch family transcriptional repressor 2
100016017	EPHA4	0.000131856	1.77841e-05	up	16.9048	16.9048	4.07936	5.49935	4.34639	3.57529	4.11337	3.69877	8.96137	8.14495	8.25835	7.93932	chr7	EPH receptor A4
100619793	GPR68	0.000265812	4.37387e-05	up	16.8859	16.8859	4.07775	5.55825	4.09005	4.60504	5.37641	3.1842	8.74803	8.71047	8.5155	8.58813	chr1	G protein-coupled receptor 68
100019308	SYT1	0.00453697	0.00155955	up	16.8479	16.8479	4.07449	2.67192	4.80277	3.99033	5.4353	1.37684	7.41421	7.6335	7.34032	8.53167	chr8	synaptotagmin 1
100011420	FRMD5	3.14771e-05	2.71582e-06	up	16.7987	16.7987	4.07028	3.85299	3.96452	4.63418	3.20648	4.37684	8.17667	7.50502	8.12522	8.50222	chr1	FERM domain containing 5
100011390	FSCN1	0.000352036	6.23174e-05	up	16.78	16.78	4.06867	9.99299	9.49567	8.8745	8.2833	7.4643	13.2672	12.8262	12.5641	12.9057	chr6	fascin actin-bundling protein 1
107650316	LOC107650316	0.00805038	0.0031723	up	16.6004	16.6004	4.05315	0	0	0	2.52841	3.69877	5.37686	4.96512	6.51038	4.34197	chrX	endogenous retrovirus group K member 6 Pol protein-like
107652051	LOC107652051	0.0176794	0.00819715	up	16.5968	16.5968	4.05284	0	0	1.57529	1.66591	4.86869	6.43895	4.6546	7.18462	4.42109	chr3	endogenous retrovirus group K member 18 Pol protein-like
100014835	MAPK8IP1	0.00257513	0.000768349	up	16.5909	16.5909	4.05232	5.9437	5.05968	2.50129	6.22885	5.07728	8.70875	8.82149	8.9498	9.57787	chr5	mitogen-activated protein kinase 8 interacting protein 1
100012661	LRP3	0.0186981	0.00877215	up	16.5336	16.5336	4.04733	5.98764	6.23301	1.57529	3.79144	1.37684	7.42883	7.95411	7.81206	8.16569	chr1	LDL receptor related protein 3
100013835	TMTC2	9.9432e-05	1.25169e-05	up	16.5265	16.5265	4.04671	6.11079	5.74305	6.09885	4.73004	4.83627	8.91669	9.57128	9.54062	10.1734	chr8	transmembrane O-mannosyltransferase targeting cadherins 2
100017210	FAM181A	0.000240808	3.87856e-05	up	16.472	16.472	4.04194	5.12384	4.8996	5.19978	3.11337	4.16157	8.93065	8.66085	8.63848	7.93632	chr1	family with sequence similarity 181 member A
100025832	AMER3	6.33276e-05	6.94609e-06	up	16.4528	16.4528	4.04026	3.35918	4.16172	3.31225	4.16068	4.17385	7.92182	8.02842	6.95709	8.58785	chr4	APC membrane recruitment protein 3
100017866	B3GAT1	0.00453809	0.00156025	up	16.4524	16.4524	4.04023	1.91439	3.72748	0.990326	3.01383	0	6.35415	4.87118	5.67687	6.97553	chr4	beta-1,3-glucuronyltransferase 1
100017112	CDCA7L	0.00109373	0.000263058	up	16.4113	16.4113	4.03662	8.56801	8.58601	5.8602	8.70712	7.22134	11.5623	12.2714	11.6904	11.7765	chr8	cell division cycle associated 7 like
100024411	IGDCC4	0.00901342	0.00364707	up	16.2966	16.2966	4.0265	7.93676	7.02342	6.98468	3.52841	4.1842	9.95574	10.3121	9.94348	9.62068	chr1	immunoglobulin superfamily DCC subclass member 4
103099387	LOC103099387	0.000122818	1.62447e-05	up	16.2593	16.2593	4.02319	4.57736	3.63162	2.89722	4.20648	4.9618	8.20975	8.20719	7.74922	8.14619	chr8	ETS translocation variant 1
100017924	SPTBN4	0.000254757	4.14774e-05	up	16.2427	16.2427	4.02172	1.91439	1.24206	0	1.20648	2.37684	5.27394	4.9048	5.79496	5.505	chr4	spectrin beta, non-erythrocytic 4
100618638	KCTD15	0.00517471	0.00184235	up	16.2309	16.2309	4.02067	8.81022	8.28317	8.29411	5.82119	4.9618	11.4834	11.108	11.4137	11.014	chr1	potassium channel tetramerization domain containing 15
100017034	PCGF2	0.000211918	3.28735e-05	up	16.2293	16.2293	4.02053	7.52082	7.51811	6.48218	5.99806	5.4643	10.4223	10.6607	10.6612	10.7247	chr2	polycomb group ring finger 2
100014921	CLDN9	0.000474454	9.13313e-05	up	16.2179	16.2179	4.01952	1.78886	2.44369	3.31225	1.20648	2.37684	4.98512	6.6092	6.63607	6.75017	chr6	claudin 9
100014963	VSTM2B	0.00116462	0.000285456	up	16.1979	16.1979	4.01773	2.97328	1.72748	0.990326	1.79144	0	5.40285	5.60612	4.60689	6.44112	chr1	V-set and transmembrane domain containing 2B
100015881	MYBPH	0.0234299	0.0115164	up	16.1976	16.1976	4.01771	5.30671	2.34673	0	2.52841	2.37684	5.85756	6.13459	4.97511	9.15052	chr2	myosin binding protein H
100619820	IQSEC3	0.000154446	2.18381e-05	up	16.1723	16.1723	4.01546	6.36177	6.6925	7.67612	7.06674	7.63203	10.3445	10.8605	11.0678	12.1323	chr8	IQ motif and Sec7 domain ArfGEF 3
100016086	GPR162	0.00358466	0.00116675	up	16.1492	16.1492	4.0134	2.49935	2.92013	0	2.52841	0	5.07551	5.46789	5.15889	6.70961	chr8	G protein-coupled receptor 162
100026455	PTGER1	0.00120926	0.000298973	up	16.1444	16.1444	4.01296	3.65136	2.09005	0.990326	3.79144	2.37684	6.4492	6.81775	5.81047	7.29443	chr3	prostaglandin E receptor 1
100033262	PCSK2	0.00391254	0.0012955	up	16.1319	16.1319	4.01184	0	2.37956	0.990326	2.20648	3.9618	6.20228	5.62063	5.08197	6.77302	chr1	proprotein convertase subtilisin/kexin type 2
100024702	WNT3	0.0128328	0.00559377	up	16.1145	16.1145	4.01028	3.32943	3.96452	3.99033	0.20648	0	5.64351	7.25205	5.85412	6.48405	chr2	Wnt family member 3
100023167	SPRY4	8.08536e-05	9.53585e-06	up	16.089	16.089	4.008	8.65023	8.9693	9.51878	10.3241	10.0859	13.1717	13.5632	13.3679	13.9678	chr1	sprouty RTK signaling antagonist 4
103103427	TMEM92	9.39535e-05	1.16531e-05	up	16.0572	16.0572	4.00514	2.91439	2.09005	0.990326	1.79144	2.37684	5.45665	6.2859	6.1316	6.27686	chr2	transmembrane protein 92
100015194	SPTBN2	0.0105839	0.00443289	up	16.007	16.007	4.00063	6.22425	5.54949	1.99033	7.11337	6.42124	9.47214	9.28033	9.54321	9.54576	chr8	spectrin beta, non-erythrocytic 2
100011801	NXN	0.000202257	3.09438e-05	up	15.9978	15.9978	3.9998	7.00185	6.05284	5.07779	6.0224	4.69877	9.83436	9.85819	9.64461	9.74497	chr2	nucleoredoxin
100025550	SELENOH	0.0146531	0.00656369	up	15.9553	15.9553	3.99596	8.93241	8.20101	4.15468	5.32367	4.62702	10.0385	10.3432	10.3113	10.2818	chr5	selenoprotein H
100029673	GRIA1	0.00082927	0.000186414	up	15.9397	15.9397	3.99455	4.72175	5.31245	5.09885	4.37641	2.37684	8.40933	8.36544	8.09934	8.61313	chr1	glutamate ionotropic receptor AMPA type subunit 1
100021505	ELAVL4	0.00157095	0.00041751	up	15.9062	15.9062	3.99152	5.05825	5.70564	4.29411	2.79144	3.69877	9.36586	7.6644	7.62101	8.55338	chr2	ELAV like RNA binding protein 4
100012345	MGAT3	3.3279e-05	2.94671e-06	up	15.8842	15.8842	3.98952	7.00185	5.44369	5.88514	6.6903	6.33104	10.2935	10.2485	9.98518	10.5125	chr8	beta-1,4-mannosyl-glycoprotein 4-beta-N-acetylglucosaminyltransferase
100022929	LOC100022929	0.00330798	0.00105354	up	15.8811	15.8811	3.98924	7.95483	7.83874	7.51062	5.73004	4.83627	9.75236	10.5374	11.5132	11.2504	chr1	core histone macro-H2A.2
100025857	LOXL3	0.000228578	3.62737e-05	up	15.862	15.862	3.98751	6.6409	5.95481	4.38774	6.13241	5.88259	9.23962	10.2735	9.62935	10.0063	chr5	lysyl oxidase like 3
100024987	PLK3	0.00125463	0.000313551	up	15.8093	15.8093	3.98271	5.80516	5.33606	2.57529	5.11337	4.54677	8.32068	8.83967	8.50446	8.96734	chr2	polo like kinase 3
103095292	KIF26A	2.90561e-05	2.43471e-06	up	15.7674	15.7674	3.97887	7.86467	7.61706	7.00155	6.64712	6.66224	11.5396	11.0026	11.2625	10.7449	chr1	kinesin family member 26A
100012590	NOTCH3	0.00228825	0.000662962	up	15.7512	15.7512	3.97739	7.07762	6.48237	4.23825	8.03303	7.20973	10.7016	10.5381	10.7644	10.3383	chr3	notch receptor 3
100025089	NXNL2	0.000748124	0.000162935	up	15.7339	15.7339	3.9758	2.49935	1.24206	0	0.20648	0	4.57986	4.41226	4.61535	5.45407	chr6	nucleoredoxin like 2
103097880	LOC103097880	0.00689387	0.00262193	up	15.7105	15.7105	3.97366	4.88391	3.40486	3.62098	0	2.90102	7.2528	7.0358	6.71888	6.73577	chr1	uncharacterized LOC103097880
100021555	LOC100021555	0.00468976	0.00162431	up	15.6482	15.6482	3.96793	1.65136	1.50509	0	0.20648	4.1842	5.6435	5.55008	5.33705	5.37878	chr4	dynein light chain 1, cytoplasmic-like
100011491	MAP1A	0.000153052	2.16199e-05	up	15.6253	15.6253	3.96581	6.44317	5.82702	5.03472	6.18376	4.83627	10.0927	9.38147	8.95226	10.0967	chr1	microtubule associated protein 1A
100011592	HOXA10	4.72988e-05	4.67109e-06	up	15.6242	15.6242	3.96571	3.92438	3.39045	3.26334	2.52841	2.9618	7.63372	7.05471	7.53884	6.49029	chr8	homeobox A10
100017117	TDRD5	0.00554598	0.00200575	up	15.5726	15.5726	3.96094	7.4	4.24206	4.63418	3.5988	2.9618	8.07126	8.75947	8.84495	8.43754	chr2	tudor domain containing 5
100024603	SHC3	0.000310346	5.30932e-05	up	15.4971	15.4971	3.95393	0.329429	2.72748	1.57529	1.20648	1.37684	5.9206	5.13443	4.79175	5.74135	chr6	SHC adaptor protein 3
100617053	TCEA1	2.04361e-05	1.51493e-06	up	15.4546	15.4546	3.94996	7.34563	7.40891	7.73852	6.29445	6.71669	10.9634	11.1317	11.0515	11.0567	chr3	transcription elongation factor A1
100013160	NCS1	6.89064e-05	7.78029e-06	up	15.4189	15.4189	3.94663	7.46214	6.91594	7.3983	6.40452	5.78056	10.9406	10.423	10.8944	10.6977	chr1	neuronal calcium sensor 1
100015482	MIDN	0.0212599	0.0102498	up	15.3682	15.3682	3.94188	8.66894	7.51072	3.69077	9.50337	9.0062	11.7566	11.4825	11.5243	11.708	chr3	midnolin
107650731	LOC107650731	0.00196725	0.000549032	up	15.2642	15.2642	3.93208	1.78886	0	1.79768	2.62152	2.37684	5.71511	4.95939	7.1428	4.77893	chr1	endogenous retrovirus group K member 6 Env polyprotein-like
100025347	EPHB2	0.000464319	8.88544e-05	up	15.2346	15.2346	3.92928	6.46355	5.93136	4.63418	4.66591	3.9618	9.1597	9.27746	8.81657	8.98884	chr4	EPH receptor B2
100024117	HEY2	0.00119458	0.00029407	up	15.2253	15.2253	3.9284	4.37382	4.09005	4.89722	2.52841	2.37684	6.96207	8.08313	7.14212	8.13934	chr2	hes related family bHLH transcription factor with YRPW motif 2
100025150	GPR158	0.000431052	8.03878e-05	up	15.1914	15.1914	3.92518	2.91439	1.72748	1.57529	2.79144	1.37684	5.82992	5.16742	5.82736	7.18438	chr8	G protein-coupled receptor 158
100022701	RAB9B	0.00215617	0.000614336	up	15.1608	15.1608	3.92227	4.49935	4.62057	1.99033	1.79144	2.37684	6.832	7.11583	6.70091	7.26317	chrX	RAB9B, member RAS oncogene family
100617691	DMPK	0.0242322	0.0120055	up	15.1038	15.1038	3.91684	5.02987	5.04829	0.990326	6.34951	7.23709	8.71213	8.45261	8.92045	9.30623	chr4	DM1 protein kinase
100025811	RP9	0.000749851	0.000163414	up	15.0602	15.0602	3.91267	6.35733	6.35058	8.20626	8.29924	5.9004	10.8238	11.0171	10.9165	10.9844	chr6	RP9 pre-mRNA splicing factor
100032007	OSBPL10	0.00758625	0.00294723	up	15.0348	15.0348	3.91024	5.37079	5.24206	0.990326	4.79144	4.69877	8.09242	8.2453	7.92121	8.25673	chr8	oxysterol binding protein like 10
100021302	LOC100021302	0.000145585	2.03252e-05	up	15.0041	15.0041	3.90729	5.91439	5.81862	4.07779	4.96137	4.69877	8.87627	8.96998	9.50875	8.6509	chr1	AMSH-like protease
103097394	CCDC177	4.41628e-06	1.60355e-07	up	14.9724	14.9724	3.90424	0.914391	0.92013	0.990326	1.79144	1.37684	4.96785	5.22717	4.88115	5.33528	chr1	coiled-coil domain containing 177
103092471	LOC103092471	0.00524013	0.00187176	up	14.9454	14.9454	3.90163	2.78886	1.72748	0	3.85034	3.69877	5.8509	5.68898	6.98744	6.73155	chr3	growth/differentiation factor 15
107649094	LOC107649094	0.0098638	0.00406171	up	14.9295	14.9295	3.90009	4.13678	4.37956	0	4.52841	2.9618	6.74418	6.96515	6.88599	7.8103	chr4	liprin-alpha-3-like
100019760	RRAGD	1.37227e-06	2.73154e-08	up	14.9218	14.9218	3.89935	6.60555	6.32527	5.77168	6.39301	6.10476	10.259	10.1483	10.1734	9.97686	chr2	Ras related GTP binding D
100016648	LOC100016648	0.00160158	0.000427191	up	14.8852	14.8852	3.8958	2.91439	3.32138	3.16025	0.20648	2.37684	6.08765	6.18235	6.02798	6.86871	chr4	sodium channel protein type 9 subunit alpha
100027294	VWA2	0.00574984	0.00209645	up	14.8836	14.8836	3.89565	0.329429	3.44369	4.51389	1.79144	2.9618	6.38261	5.55495	6.97719	7.10007	chr1	von Willebrand factor A domain containing 2
107649517	FAM240A	0.0108251	0.00455083	up	14.8548	14.8548	3.89285	4.45871	0.727484	0	0	0	4.55969	5.29218	4.53317	5.33533	chr6	family with sequence similarity 240 member A
100015946	CELF3	0.001258	0.000314566	up	14.7194	14.7194	3.87964	4.08432	6.39411	4.34788	3.96137	3.74607	8.32275	7.96481	7.81489	9.44313	chr2	CUGBP Elav-like family member 3
100024271	NOS2	0.00235288	0.00068656	up	14.6893	14.6893	3.8767	1.32943	0	0.990326	2.52841	3.37684	5.61915	6.08088	4.70597	5.68078	chr2	nitric oxide synthase 2
100033359	EPCAM	0.00293186	0.000905176	up	14.6703	14.6703	3.87482	7.35314	6.14771	6.25544	5.06446	3.69877	8.71377	9.603	9.88179	10.1164	chr1	epithelial cell adhesion molecule
100029144	HSPB1	0.023109	0.0113269	up	14.668	14.668	3.8746	4.65136	4.80277	0	5.20648	3.69877	8.0938	6.00999	7.33605	8.74606	chr2	heat shock protein family B (small) member 1
103104810	SRRM4	4.81889e-05	4.78566e-06	up	14.6581	14.6581	3.87362	3.34794	2.83753	4.09366	3.14297	2.9618	7.59516	6.94043	6.49857	7.56745	chr3	serine/arginine repetitive matrix 4
100027786	CDH3	0.000364311	6.5231e-05	up	14.6512	14.6512	3.87295	7.16232	8.76875	7.53722	6.5988	7.88464	10.5942	12.0843	11.4228	11.7519	chr1	cadherin 3
100028019	PACSIN1	0.0194195	0.00918657	up	14.6295	14.6295	3.87081	4.78886	1.50509	0	4.01384	5.1842	6.82429	6.78277	6.99909	7.27067	chr2	protein kinase C and casein kinase substrate in neurons 1
100026060	WWC1	4.15608e-06	1.46343e-07	up	14.6228	14.6228	3.87014	4.94414	4.98622	4.51389	5.11337	5.54677	8.69348	8.71163	9.08892	9.07005	chr1	WW and C2 domain containing 1
100012142	LOC100012142	0.000804005	0.000179134	up	14.6163	14.6163	3.8695	3.65136	4.12958	2.99033	3.01383	1.37684	6.26867	6.95224	7.60181	6.78485	chr7	radial spoke head 1 homolog
100016061	ZDHHC21	0.000274045	4.54454e-05	up	14.5891	14.5891	3.86681	6.59622	5.55009	6.40818	5.01384	4.62477	8.95971	9.93283	9.41444	9.71475	chr6	zinc finger DHHC-type palmitoyltransferase 21
100014685	BASP1	0.00299399	0.000929442	up	14.5754	14.5754	3.86547	9.53583	9.54614	8.49812	6.3963	6.93143	12.2294	11.8617	11.7317	12.3654	chr3	brain abundant membrane attached signal protein 1
100009872	MEOX1	0.00418716	0.00141444	up	14.5683	14.5683	3.86476	3.65136	0	0	1.79144	1.9618	5.79436	5.00287	4.84754	5.73796	chr2	mesenchyme homeobox 1
100018527	CDK5R1	4.78748e-05	4.7418e-06	up	14.5444	14.5444	3.86239	5.71889	6.08755	5.05641	6.14312	4.9618	9.66961	9.38072	8.88794	9.88552	chr2	cyclin dependent kinase 5 regulatory subunit 1
100010856	PLPPR2	0.000104738	1.33142e-05	up	14.5441	14.5441	3.86237	4.11079	4.50859	4.54696	5.45441	5.85257	8.31452	8.77166	8.86824	9.07371	chr3	phospholipid phosphatase related 2
100018806	ADAMTS6	0.000162637	2.34093e-05	up	14.5279	14.5279	3.86076	3.18741	3.50509	4.84831	4.79144	4.69877	7.59853	8.08791	8.25716	8.32424	chr3	ADAM metallopeptidase with thrombospondin type 1 motif 6
100012531	HCN1	0.000347781	6.12538e-05	up	14.5263	14.5263	3.86059	0.329429	0.92013	2.44976	2.20648	1.37684	4.78227	5.07933	5.60264	5.80423	chr3	hyperpolarization activated cyclic nucleotide gated potassium channel 1
100028146	ZSWIM2	0.00606956	0.00223677	up	14.5031	14.5031	3.85829	5.49935	2.65262	4.31225	2.01383	1.37684	6.7127	6.86835	7.09471	7.44132	chr4	zinc finger SWIM-type containing 2
100029357	WNK2	0.00491348	0.00172001	up	14.4741	14.4741	3.8554	7.25424	4.9425	3.57529	3.20648	3.9618	8.26217	8.20801	8.47746	8.8262	chr6	WNK lysine deficient protein kinase 2
100022832	KIAA1549	0.000249029	4.03567e-05	up	14.3664	14.3664	3.84463	4.51925	3.56399	4.51389	3.3764	2.37684	7.73948	7.53002	7.51333	7.27598	chr8	KIAA1549 ortholog
100027227	LOC100027227	0.00116163	0.000284465	up	14.3615	14.3615	3.84414	10.3703	9.06733	8.82953	7.37139	7.73439	12.8959	12.3134	12.685	12.1806	chr1	phosphoglucomutase-2
100617954	EPDR1	0.00680942	0.00258421	up	14.3342	14.3342	3.84139	6.67816	6.25105	5.27573	9.79426	7.25948	10.7746	10.2766	10.9443	11.5771	chr6	ependymin related 1
103097165	LOC103097165	6.5536e-05	7.26478e-06	up	14.2365	14.2365	3.83152	3.8425	3.47472	3.16025	2.79144	2.37684	6.83532	7.39772	6.33438	7.27525	chr3	uncharacterized LOC103097165
100024974	RASL11A	0.00439488	0.00149804	up	14.222	14.222	3.83005	3.23632	3.37956	3.44976	1.79144	0	7.17531	5.92436	5.79765	5.90853	chr4	RAS like family 11 member A
100020278	FUT9	0.00520618	0.00185627	up	14.2024	14.2024	3.82806	2.49935	3.55434	4.07779	1.79144	0	5.87686	5.75735	6.6772	6.53917	chr2	fucosyltransferase 9
103094989	LOC103094989	0.0157165	0.00711659	up	14.1829	14.1829	3.82608	5.86805	6.14895	5.44976	1.20648	3.37684	7.93975	8.09111	8.1735	8.74005	chr8	glutamate receptor-interacting protein 1
100024020	MYT1	1.05829e-05	5.87679e-07	up	14.1814	14.1814	3.82593	3.98764	3.50509	3.74521	3.77126	4.1842	7.96543	7.3	7.19685	8.19616	chr1	myelin transcription factor 1
100016646	LOC100016646	0.000783568	0.000172833	up	14.176	14.176	3.82537	4.28362	2.24206	1.99033	1.79144	3.69877	6.65447	6.58961	6.4478	6.8146	chr4	vesicle-associated membrane protein 4
100017885	TLCD2	0.00268294	0.000809866	up	14.1429	14.1429	3.822	3.32943	3.80277	0.990326	4.11337	3.9618	6.15712	7.21876	6.96425	7.90603	chr2	TLC domain containing 2
100012495	PDZRN3	0.000186892	2.77984e-05	up	14.138	14.138	3.82151	6.35722	6.10501	6.27573	5.52483	4.31544	9.47814	9.62645	9.36663	9.67739	chr6	PDZ domain containing ring finger 3
100027548	LRRC74B	0.000514572	0.000101412	up	14.125	14.125	3.82018	1.32943	1.50509	0	1.20648	2.37684	4.63244	5.55701	5.80845	4.41708	chr3	leucine rich repeat containing 74B
103101146	NME4	0.0416801	0.0229385	up	14.0661	14.0661	3.81415	8.51224	10.6809	8.59766	4.06446	5.1842	11.2163	11.1882	11.1769	11.3068	chr6	NME/NM23 nucleoside diphosphate kinase 4
107651000	LOC107651000	6.44972e-05	7.11422e-06	up	14.0449	14.0449	3.81197	6.96498	5.96696	5.9891	6.02666	5.23482	9.55537	10.3926	9.88045	9.5655	chr1	protocadherin gamma-B5-like
100016167	ISL1	0.00134991	0.000343755	up	14.0159	14.0159	3.80899	3.78886	1.92013	1.57529	1.20648	1.37684	6.94302	5.48777	5.321	5.37826	chr3	ISL LIM homeobox 1
100032598	HOMER1	0.00063642	0.00013319	up	13.9983	13.9983	3.80717	6.62864	5.13445	5.60504	4.37641	3.9618	9.26559	8.59196	8.97433	8.96188	chr3	homer scaffold protein 1
100012960	HS3ST1	0.00300951	0.000935966	up	13.9958	13.9958	3.80693	3.82128	3.47472	1.57529	2.52841	3.37684	5.38679	5.87323	8.03496	7.75395	chr5	heparan sulfate-glucosamine 3-sulfotransferase 1
103093231	LOC103093231	0.000554725	0.000111828	up	13.9885	13.9885	3.80617	2.79323	3.30901	5.11065	4.01384	3.74141	7.90214	7.28306	6.83948	8.37452	chr1	desumoylating isopeptidase 2-like
100618579	FAM183A	0.0042099	0.00142459	up	13.9862	13.9862	3.80593	3.65571	2.60078	4.28704	0.207751	2.20245	6.28899	6.45898	6.36739	6.47135	chr2	family with sequence similarity 183 member A
100022601	QSOX1	0.0271661	0.0137649	up	13.9807	13.9807	3.80537	10.1646	9.80948	9.542	6.35623	4.9618	11.2918	11.6005	12.4355	12.5609	chr2	quiescin sulfhydryl oxidase 1
100017968	KCNH2	0.000551061	0.000110939	up	13.9688	13.9688	3.80414	5.00185	4.64805	3.31225	5.16068	4.37684	8.3008	8.59946	7.13086	9.18518	chr8	potassium voltage-gated channel subfamily H member 2
100029985	GALNT18	0.00760716	0.00295692	up	13.9269	13.9269	3.7998	4.08432	2.09005	0	3.66591	1.37684	6.11688	5.15777	6.02595	6.87231	chr5	polypeptide N-acetylgalactosaminyltransferase 18
100019669	LOC100019669	0.0126499	0.00549531	up	13.924	13.924	3.7995	3.41689	3.50509	2.99033	1.20648	1.37684	4.60239	5.18751	6.49671	8.90789	chr1	ficolin-2
100010340	BAIAP3	0.00068763	0.00014644	up	13.8735	13.8735	3.79426	0.914391	1.24206	2.31225	3.01383	1.37684	5.53088	5.47729	4.70307	6.55331	chr6	BAI1 associated protein 3
100017487	ZNF423	0.000581183	0.000119157	up	13.8565	13.8565	3.79249	7.80719	7.03647	6.14007	6.3963	5.07728	10.4067	10.6618	10.0189	10.0484	chr1	zinc finger protein 423
100023896	CACNA1B	0.000173484	2.53397e-05	up	13.8131	13.8131	3.78797	2.23632	3.64805	3.94452	3.63838	2.69877	7.07805	6.89161	6.48216	7.63288	chr1	calcium voltage-gated channel subunit alpha1 B
100015183	MLLT11	0.00171286	0.000463575	up	13.7714	13.7714	3.7836	6.93676	6.57834	5.48218	4.52841	4.1842	9.19675	9.24905	8.79583	10.0607	chr2	MLLT11 transcription factor 7 cofactor
100016056	FEZ1	0.000446237	8.43529e-05	up	13.7385	13.7385	3.78015	4.76683	5.00759	2.99033	3.90692	3.37684	7.51536	7.67696	7.35191	8.61519	chr4	fasciculation and elongation protein zeta 1
100026448	CRYAB	0.0104428	0.00436284	up	13.7092	13.7092	3.77707	5.49935	4.20553	1.99033	5.01384	2.37684	7.10251	7.59805	6.37392	9.30252	chr4	crystallin alpha B
100011597	VAT1L	0.00390537	0.00129285	up	13.7053	13.7053	3.77666	5.02987	4.09005	4.79564	3.01383	1.37684	7.963	7.41875	7.10889	7.26098	chr1	vesicle amine transport 1 like
100012565	CAPN6	0.00251835	0.000746742	up	13.7007	13.7007	3.77618	3.32943	2.82702	1.99033	2.52841	0	5.95259	5.62823	5.29816	6.76589	chrX	calpain 6
100031327	CACHD1	3.39819e-05	3.02056e-06	up	13.6702	13.6702	3.77297	7.70447	7.57477	7.18005	6.64942	6.28373	10.8198	10.9898	10.9198	10.6765	chr2	cache domain containing 1
107652258	LOC107652258	0.00781402	0.00305728	up	13.6428	13.6428	3.77006	2.88402	2.7946	2.79768	0	3.11381	6.53489	5.80802	7.67425	4.33519	chr4	endogenous retrovirus group K member 18 Pol protein-like
100028091	CALY	0.000883403	0.000202099	up	13.6227	13.6227	3.76794	1.65136	2.62057	1.99033	1.79144	0	4.51697	5.28705	5.57705	6.13367	chr1	calcyon neuron specific vesicular protein
100020793	B4GALNT3	0.000585028	0.000120226	up	13.5859	13.5859	3.76404	4.41689	3.09005	1.99033	2.20648	3.75535	6.60726	6.78239	6.82032	7.21347	chr8	beta-1,4-N-acetyl-galactosaminyltransferase 3
100018839	LOC100018839	0.00312346	0.000979766	up	13.5838	13.5838	3.76382	2.78886	2.96452	0.990326	0.20648	0	5.00871	5.61794	4.61434	5.37443	chr2	histone H1.4-like
100620006	CCDC160	0.000255222	4.15706e-05	up	13.5798	13.5798	3.76339	7.09617	6.35058	5.88514	5.37641	4.83627	9.4812	9.47063	9.81239	9.92501	chrX	coiled-coil domain containing 160
100017301	MEX3D	0.0101236	0.00419816	up	13.5732	13.5732	3.76269	7.29521	6.35476	2.79768	7.35623	6.37684	10.0913	9.6431	9.78659	9.67437	chr3	mex-3 RNA binding family member D
100010497	ANK2	0.000244317	3.94254e-05	up	13.534	13.534	3.75851	6.52419	7.01249	7.86069	6.81929	5.54677	10.359	10.7821	10.1106	10.7931	chr5	ankyrin 2
103106059	LOC103106059	0.0123342	0.00532598	up	13.5261	13.5261	3.75768	5.30671	2.72442	1.99033	2.79144	0	6.56828	6.9021	6.22264	5.588	chr3	dystonin-like
103096091	APELA	0.011875	0.00507718	up	13.5214	13.5214	3.75718	8.97148	7.10004	8.30547	4.66591	5.07728	10.4048	10.0708	11.0777	10.7716	chr5	apelin receptor early endogenous ligand
103100576	LOC103100576	0.00220692	0.000632583	up	13.5044	13.5044	3.75536	6.02292	5.96452	5.39972	3.3764	3.37684	8.67103	8.55508	8.734	8.37366	chr3	uncharacterized LOC103100576
103104631	LOC103104631	0.00520618	0.00185573	up	13.5006	13.5006	3.75495	3.43401	1.82321	3.5741	1.20648	0	5.28788	5.09646	6.34008	6.32563	chrX	uncharacterized LOC103104631
100010586	CTBP2	0.000490545	9.54217e-05	up	13.4873	13.4873	3.75353	8.33224	7.14413	6.61968	5.98784	5.9004	10.8176	10.4208	10.4236	10.5395	chr1	C-terminal binding protein 2
100011082	PTK7	0.00027576	4.58267e-05	up	13.4861	13.4861	3.7534	8.49935	8.20655	7.09885	7.315	6.33104	10.8503	11.4552	11.3193	11.3494	chr2	protein tyrosine kinase 7 (inactive)
100031983	N4BP3	0.0109335	0.00460859	up	13.4589	13.4589	3.75048	5.53888	5.80277	3.16025	6.59018	3.54677	7.33698	8.88638	7.99003	10.4996	chr1	NEDD4 binding protein 3
100027878	ADRA2A	0.000557667	0.000112715	up	13.4087	13.4087	3.7451	1.91439	3.16806	0.990326	1.79144	1.37684	6.44213	5.85065	4.76142	5.31904	chr1	adrenoceptor alpha 2A
100014623	CCNE1	0.0204558	0.00977369	up	13.4033	13.4033	3.74451	10.9394	9.97428	9.34464	6.56842	6.1842	12.8524	11.4318	13.0315	12.0711	chr1	cyclin E1
103095536	LOC103095536	0.0240664	0.0119035	up	13.3672	13.3672	3.74062	8.22738	5.80277	2.99033	8.34603	7.93143	10.4162	10.5205	10.3944	10.2697	chr3	thyroid adenoma-associated protein homolog
100020975	DCLK1	0.00722653	0.00277474	up	13.2493	13.2493	3.72784	5.66928	6.16647	4.23825	5.29394	8.61525	9.56616	9.80156	8.94934	10.5809	chr4	doublecortin like kinase 1
100029789	GAL3ST3	0.00432291	0.00146965	up	13.2168	13.2168	3.7243	0.914391	1.50509	0	3.90692	2.37684	5.49674	4.89219	6.05507	5.41579	chr8	galactose-3-O-sulfotransferase 3
103095854	LOC103095854	0.000310972	5.33833e-05	up	13.2051	13.2051	3.72302	4.37382	3.67502	1.99033	3.20648	2.9618	6.58246	7.29289	7.0066	6.97608	chr5	uncharacterized LOC103095854
100023847	RILPL1	3.97918e-05	3.71179e-06	up	13.181	13.181	3.72039	6.23632	6.25998	5.07779	6.52841	6.0207	9.72252	9.53214	9.51523	10.2102	chr3	Rab interacting lysosomal protein like 1
100026431	LOC100026431	0.000649906	0.000136818	up	13.1686	13.1686	3.71903	7.26443	7.34009	7.75851	5.82119	5.4643	10.8076	10.1395	10.6324	10.2154	chr2	chromobox protein homolog 2
100017828	ELOVL4	0.000511213	0.00010053	up	13.1342	13.1342	3.71526	4.13678	4.04941	2.77506	1.79144	2.9618	6.44604	6.97655	6.9023	7.10774	chr2	ELOVL fatty acid elongase 4
100024720	LOC100024720	0.0191847	0.00904642	up	13.1314	13.1314	3.71495	10.2891	10.6605	6.96761	7.51936	5.76916	12.2769	11.5535	12.1413	11.8526	chr4	H2A histone family, member X
100015599	SMARCD3	9.05553e-05	1.11384e-05	up	13.1162	13.1162	3.71328	7.55114	7.26849	5.92305	6.50455	6.4643	10.1449	10.7573	10.1397	10.7805	chr8	SWI/SNF related, matrix associated, actin dependent regulator of chromatin, subfamily d, member 3
100009954	CCDC71L	0.035371	0.0188618	up	13.1114	13.1114	3.71275	4.75569	2.24206	0	6.11337	5.1842	7.99423	7.23361	7.25975	6.99968	chr8	coiled-coil domain containing 71 like
100618764	PITPNM3	0.00854757	0.00342102	up	13.0833	13.0833	3.70966	4.73242	3.00759	0	3.66591	3.37684	6.70188	6.399	6.9858	6.57817	chr7	PITPNM family member 3
100016179	NETO2	0.00484297	0.00168668	up	13.0832	13.0832	3.70964	7.66258	5.20553	4.34788	4.01384	5.07728	10.0117	8.97485	8.21796	8.67978	chr1	neuropilin and tolloid like 2
100030950	SEMA3G	0.00582978	0.0021332	up	13.0475	13.0475	3.70571	7.27487	7.70293	7.94547	6.18376	5.1842	8.82039	10.884	10.4792	12.0722	chr6	semaphorin 3G
100015522	SPOCK3	0.00267287	0.000804852	up	13.0463	13.0463	3.70557	2.91439	3.56399	4.31225	6.4353	3.69877	8.19791	7.71746	7.45259	8.19406	chr5	SPARC (osteonectin), cwcv and kazal like domains proteoglycan 3
100020152	PPP1R1C	0.000756505	0.000165228	up	13.0242	13.0242	3.70312	2.32943	0.92013	1.99033	0.20648	0	5.02511	4.32305	4.78336	5.03805	chr4	protein phosphatase 1 regulatory inhibitor subunit 1C
100016013	PKNOX2	5.89122e-06	2.46259e-07	up	13.0122	13.0122	3.70179	5.82927	5.59138	4.94452	5.51026	5.37684	9.23284	9.25999	8.69357	9.42258	chr4	PBX/knotted 1 homeobox 2
100013531	INAVA	2.08782e-05	1.56633e-06	up	13.0051	13.0051	3.701	5.29521	5.22391	5.38264	4.29394	4.37684	8.71551	8.38817	8.76037	8.598	chr2	innate immunity activator
100019767	SPAG6	0.000391635	7.15314e-05	up	12.9939	12.9939	3.69976	0	1.24206	1.57529	2.20648	1.37684	4.96763	4.39047	4.77744	5.78404	chr8	sperm associated antigen 6
103095365	LOC103095365	0.000621554	0.000129396	up	12.979	12.979	3.6981	3.23632	2.37956	0.990326	1.79144	1.37684	6.36084	5.95062	5.39886	4.90168	chr4	ephrin type-B receptor 2-like
100619444	IGSF3	1.22763e-05	7.29575e-07	up	12.9747	12.9747	3.69763	7.07762	7.14413	7.03472	7.13722	6.0207	10.7324	10.6282	10.4818	10.4796	chr2	immunoglobulin superfamily member 3
100011403	GLI2	0.000828766	0.000186164	up	12.9513	12.9513	3.69502	6.46556	5.86264	5.44976	4.9344	3.69877	9.23475	9.3737	8.62717	8.67337	chr4	GLI family zinc finger 2
100013232	RYR1	0.000169025	2.45839e-05	up	12.9427	12.9427	3.69406	7.21866	6.74119	6.119	6.03515	5.76916	9.551	10.0707	9.67991	10.9811	chr4	ryanodine receptor 1
100618341	NCAM2	0.00430416	0.00146239	up	12.9276	12.9276	3.69238	2.78886	2.67502	3.69077	1.20648	0	5.8502	6.19354	6.00865	5.00605	chr4	neural cell adhesion molecule 2
103104016	LOC103104016	8.95771e-05	1.09873e-05	up	12.8968	12.8968	3.68894	4.32943	4.64805	4.63418	4.01384	2.9618	7.74278	7.82796	7.55556	8.0993	chr2	uncharacterized LOC103104016
100032070	CHAC1	8.51971e-05	1.0298e-05	up	12.8825	12.8825	3.68734	5.97328	6.69492	7.558	6.79144	6.93143	9.82922	11.0629	10.4756	10.5409	chr1	ChaC glutathione specific gamma-glutamylcyclotransferase 1
100010060	HOXA5	0.000850226	0.000192175	up	12.8755	12.8755	3.68656	7.01242	7.85677	6.82322	5.4353	5.54677	10.4808	10.7111	9.73438	9.95947	chr8	homeobox A5
100029664	CIBAR1	0.00468962	0.00162394	up	12.8452	12.8452	3.68316	8.84183	8.50208	8.73936	5.76362	5.98663	11.1204	11.3063	11.2028	11.3701	chr3	CBY1 interacting BAR domain containing 1
107650706	LOC107650706	0.00655826	0.00246368	up	12.8446	12.8446	3.68309	4.36165	3.27768	1.57529	0.20648	1.37684	6.10936	5.67055	6.11254	5.47825	chr1	uncharacterized LOC107650706
103106337	LOC103106337	0.00394306	0.00131046	up	12.8334	12.8334	3.68183	1.99997	3.7698	2.44976	4.04778	4.43573	5.23419	7.67173	7.25313	7.9307	chr7	uncharacterized LOC103106337
100018575	RGMA	0.000226989	3.5897e-05	up	12.8279	12.8279	3.68121	6.31811	6.65484	5.60504	5.33576	4.54677	9.23438	9.71493	9.34749	9.19644	chr1	repulsive guidance molecule BMP co-receptor a
100018486	JPH3	0.000373537	6.73797e-05	up	12.8195	12.8195	3.68027	2.13678	3.24206	3.31225	3.52841	3.37684	6.81465	6.50417	5.90271	7.97661	chr1	junctophilin 3
100016597	LOC100016597	0.0034072	0.00109332	up	12.811	12.811	3.67931	5.82927	5.44369	3.63418	4.49188	2.37684	8.58318	7.79318	8.20715	7.55442	chr1	cysteine and glycine-rich protein 2
100033081	GFRA2	0.000145585	2.03254e-05	up	12.782	12.782	3.67604	3.83722	3.2659	4.35022	4.68653	4.93552	7.6079	7.4627	7.96462	8.52925	chr1	GDNF family receptor alpha 2
100021053	SH3GL2	0.00347907	0.00112176	up	12.7731	12.7731	3.67504	4.02987	5.05353	6.82322	3.20648	4.1842	7.83899	8.14704	8.22967	9.12229	chr6	SH3 domain containing GRB2 like 2, endophilin A1
100027130	STMN2	0.00501671	0.00176888	up	12.7388	12.7388	3.67116	8.60672	7.38365	6.92696	5.20648	5.13173	10.5989	10.1643	9.57606	10.9498	chr3	stathmin 2
100015675	CA10	0.000649329	0.00013656	up	12.7127	12.7127	3.6682	1.32943	2.37956	0	1.20648	0	4.41095	4.39547	4.77	5.02874	chr2	carbonic anhydrase 10
100014888	LOC100014888	0.00205348	0.000579083	up	12.6885	12.6885	3.66545	0.914391	2.46445	4.3361	1.62152	2.11381	5.85224	6.27283	5.66239	6.03455	chr1	zinc finger protein 501-like
100009986	JUNB	0.00392794	0.00130302	up	12.6535	12.6535	3.66146	6.16232	6.83899	4.23825	7.67408	7.75188	10.1687	9.59344	10.428	10.5881	chr3	JunB proto-oncogene, AP-1 transcription factor subunit
103097479	BCL2L10	5.44978e-05	5.63344e-06	up	12.6514	12.6514	3.66123	6.76406	6.49756	5.66275	5.37641	5.4643	9.72729	9.36194	9.6156	9.75215	chr1	BCL2 like 10
100013959	LOC100013959	0.000987278	0.000232572	up	12.6511	12.6511	3.66119	3.5153	3.44369	2.31225	1.3764	3.37684	6.09939	6.13591	6.08275	7.54628	chr2	histone H2B type 1-F/J/L
100033256	OVOL2	0.00260058	0.000777415	up	12.6465	12.6465	3.66066	3.53888	1.24206	1.57529	1.20648	0	4.93056	4.527	5.52429	5.71098	chr1	ovo like zinc finger 2
100030129	SLC35F1	0.00279599	0.000854399	up	12.64	12.64	3.65992	6.27194	4.72748	4.31225	4.45441	2.9618	8.28479	8.97582	7.02563	8.53576	chr2	solute carrier family 35 member F1
103103292	GOLGA7B	0.00300618	0.00093431	up	12.6104	12.6104	3.65654	1.91439	3.37956	0.990326	0.20648	0	4.87686	4.76263	4.82685	5.35244	chr1	golgin A7 family member B
103096756	LOC103096756	0.00105346	0.00025185	up	12.6039	12.6039	3.6558	7.80082	7.79251	5.76857	5.71427	6.13872	9.65141	10.6733	10.274	10.5964	chr2	uncharacterized LOC103096756
100023327	FAM171A2	0.00243005	0.000713886	up	12.589	12.589	3.65409	7.40089	7.01289	4.38264	7.11337	6.1842	9.50206	10.2416	9.64678	10.9011	chr2	family with sequence similarity 171 member A2
100012682	RAB26	0.00277782	0.000846369	up	12.5822	12.5822	3.65331	2.78886	3.00759	1.57529	2.52841	0	5.11808	5.00815	5.86298	6.54415	chr6	RAB26, member RAS oncogene family
100025799	ANKRD6	0.00347164	0.00111877	up	12.5716	12.5716	3.6521	3.57736	2.82702	0.990326	4.20648	1.37684	6.96315	6.07265	6.03513	5.9199	chr2	ankyrin repeat domain 6
100026258	SH2D3A	0.00520618	0.00185642	up	12.5652	12.5652	3.65136	2.91439	3.37956	0	3.79144	1.37684	5.87976	6.04335	6.02501	5.8271	chr3	SH2 domain containing 3A
100024196	KLHL41	0.00499929	0.00175965	up	12.5628	12.5628	3.65108	6.16232	4.09005	5.16025	3.90692	2.9618	7.62357	7.68	7.36878	9.75706	chr4	kelch like family member 41
100015218	GLIS2	9.40371e-06	4.87855e-07	up	12.554	12.554	3.65007	6.49935	5.93136	6.32124	6.29394	5.37684	9.56286	9.6734	9.85205	9.85017	chr6	GLIS family zinc finger 2
103096095	FGF11	0.000685352	0.000145783	up	12.548	12.548	3.64939	6.00891	6.59609	7.02375	5.5988	4.9618	9.27477	9.54062	9.13278	10.8009	chr2	fibroblast growth factor 11
100019241	KIFC2	0.0123379	0.00532843	up	12.5125	12.5125	3.64529	4.18741	4.31245	2.79768	4.20648	0	6.22758	6.35923	6.9394	7.45818	chr3	kinesin family member C2
100012830	TENM3	0.00303232	0.000945349	up	12.4957	12.4957	3.64336	8.28943	6.28061	7.18508	4.73004	5.69877	10.0654	10.5765	9.97745	9.70127	chr5	teneurin transmembrane protein 3
100025448	RBM24	0.0016122	0.000430355	up	12.4954	12.4954	3.64332	5.82128	3.92013	4.57529	3.62152	3.69877	7.61385	7.90466	7.05806	9.30631	chr3	RNA binding motif protein 24
100020586	ZDHHC1	0.000651716	0.000137331	up	12.475	12.475	3.64097	3.78886	4.67502	1.99033	4.01384	3.37684	6.78846	7.45051	7.18777	7.41304	chr1	zinc finger DHHC-type containing 1
100027778	HIC2	0.00675048	0.00255721	up	12.4642	12.4642	3.63972	8.67594	7.3443	4.44976	6.11337	5.62477	10.6157	9.90102	10.1574	9.65128	chr3	HIC ZBTB transcriptional repressor 2
100010017	DES	0.0178845	0.00831069	up	12.4345	12.4345	3.63628	7.43394	5.82088	3.69077	6.57894	4.54677	8.58388	9.08991	7.75478	11.5736	chr7	desmin
100016569	ENO3	8.85186e-05	1.08248e-05	up	12.4258	12.4258	3.63526	6.9447	6.48237	5.72859	5.97466	5.54677	9.52045	9.23734	9.99423	10.3307	chr2	enolase 3
100030232	PRMT1	0.00963597	0.00395651	up	12.4208	12.4208	3.63468	11.8968	10.4931	6.99033	10.0527	9.69761	13.4864	13.2211	13.5701	13.5656	chr4	protein arginine methyltransferase 1
100014336	SLC29A4	0.00306626	0.000958456	up	12.381	12.381	3.63006	1.78886	3.89741	1.57529	3.66591	4.76916	6.81465	6.85867	6.53485	6.86938	chr6	solute carrier family 29 member 4
100022550	TRMT9B	0.00487294	0.00170013	up	12.378	12.378	3.62971	3.13678	3.20553	3.44976	3.90692	1.37684	5.22349	8.19196	5.74824	7.4158	chr5	tRNA methyltransferase 9B (putative)
100014958	SEMA6A	2.27171e-05	1.75107e-06	up	12.3628	12.3628	3.62794	7.72645	7.86093	8.06981	8.14997	7.30758	10.7639	11.9514	11.6497	11.4386	chr6	semaphorin 6A
100024417	TNFRSF19	6.27426e-05	6.84746e-06	up	12.3621	12.3621	3.62785	5.77651	5.6616	5.54491	4.96137	5.54677	9.49592	9.62349	9.24578	8.13914	chr4	TNF receptor superfamily member 19
100018471	LOC100018471	0.0209581	0.0100655	up	12.3079	12.3079	3.62151	1.65136	4.14895	2.79768	5.01384	7.17126	7.40935	7.41983	8.18894	8.0944	chr4	cytochrome P450 2C42-like
100025598	SCRN1	0.0011136	0.000269133	up	12.2952	12.2952	3.62002	4.08432	4.56399	4.70914	4.37641	3.37684	6.73809	8.58114	6.96315	9.08627	chr8	secernin 1
100026341	KCNIP1	0.000797621	0.000177383	up	12.2938	12.2938	3.61986	4.38471	3.56399	2.57529	3.20648	2.37684	6.0327	6.76263	6.60901	7.96094	chr1	potassium voltage-gated channel interacting protein 1
100009839	DDIT4	0.000234117	3.74741e-05	up	12.249	12.249	3.61459	9.44577	8.2009	8.02375	9.00414	9.43212	11.6592	12.3263	12.7413	13.0169	chr1	DNA damage inducible transcript 4
100012526	LOC100012526	4.15478e-05	3.93833e-06	up	12.2322	12.2322	3.61261	7.03955	6.88514	6.53362	6.30381	6.15119	10.7279	10.6255	9.68235	9.74532	chrX	neuronal migration protein doublecortin-like
100023253	GPC3	4.43957e-05	4.30884e-06	up	12.203	12.203	3.60916	4.32943	3.50509	4.1058	4.20648	3.69877	7.0634	7.6968	7.191	8.3619	chrX	glypican 3
100013475	SPRING1	0.000490069	9.51276e-05	up	12.1385	12.1385	3.60152	4.53888	4.20553	2.79768	5.11337	4.9618	8.36716	7.67146	7.98542	7.67586	chr3	SREBF pathway regulator in golgi 1
100030503	SLC7A8	0.00101412	0.000240218	up	12.1209	12.1209	3.59942	8.45678	8.5333	7.56195	7.42323	6.23565	10.4389	11.6106	10.913	12.0038	chr1	solute carrier family 7 member 8
100019151	AHDC1	0.0269173	0.0136111	up	12.1162	12.1162	3.59887	7.32943	6.18692	2.57529	8.14899	7.80311	10.2667	9.92461	9.7218	10.1174	chr4	AT-hook DNA binding motif containing 1
103103168	LOC103103168	0.00446419	0.00152867	up	12.1146	12.1146	3.59868	1.78886	2.82702	3.99033	0.20648	1.37684	5.93603	5.69081	6.00286	4.91663	chr4	uncharacterized LOC103103168
100022780	KCNG1	0.00316793	0.000997629	up	12.1058	12.1058	3.59762	4.18741	4.09005	3.99033	3.52841	1.37684	6.35354	7.23811	6.35928	8.17798	chr1	potassium voltage-gated channel modifier subfamily G member 1
100030847	SOGA3	0.000213646	3.31562e-05	up	12.0817	12.0817	3.59475	3.57736	3.24206	1.99033	3.90692	3.37684	7.47616	6.67326	6.53349	6.5709	chr2	SOGA family member 3
100011492	ZCCHC3	2.38521e-05	1.8713e-06	up	12.0587	12.0587	3.592	6.08521	5.90673	6.60822	5.44807	6.28533	9.08583	9.76668	9.83205	9.95029	chr1	zinc finger CCHC-type containing 3
100018406	ARHGEF9	0.0189992	0.00894082	up	12.0395	12.0395	3.5897	5.85299	6.77811	4.69077	3.90692	1.37684	8.3083	8.01878	7.85732	8.25891	chrX	Cdc42 guanine nucleotide exchange factor (GEF) 9
100013473	LOC100013473	0.00251828	0.000746523	up	12.0147	12.0147	3.58673	8.34531	7.14373	5.46606	8.67116	7.71074	11.0983	10.4143	11.1478	11.5561	chr3	glyceraldehyde-3-phosphate dehydrogenase-like
100022437	LOC100022437	0.00488223	0.00170437	up	12.0088	12.0088	3.58602	2.41689	1.81737	4.34788	3.69833	4.54677	5.6711	6.50449	8.14105	7.48921	chr2	ADAMTS-like protein 2
100020978	KLHDC8B	0.00144479	0.000375402	up	11.994	11.994	3.58424	8.10751	8.13323	7.45793	5.94795	5.69877	10.5177	10.6049	10.5001	10.9906	chr6	kelch domain containing 8B
100018457	LOC100018457	5.87e-05	6.22814e-06	up	11.9934	11.9934	3.58417	0.551821	1.19315	2.16025	1.79144	1.37684	4.78	5.35416	4.88049	4.98081	chr4	RNA-binding motif protein, X chromosome-like
100021518	GARS1	0.0489049	0.0277706	up	11.9873	11.9873	3.58344	11.0177	9.23735	4.38264	10.2121	10.0978	12.0371	12.8968	12.6957	12.6622	chr6	glycyl-tRNA synthetase 1
100022820	FSD1	0.0343353	0.0182435	up	11.938	11.938	3.57748	5.25993	4.41198	3.16025	7.87175	8.93143	9.27401	9.43229	9.56368	9.74822	chr3	fibronectin type III and SPRY domain containing 1
100028648	PATZ1	0.00379485	0.00124871	up	11.9193	11.9193	3.57523	7.96242	7.40797	4.89722	8.72218	7.54677	10.9913	10.8589	10.8354	10.8446	chr3	POZ/BTB and AT hook containing zinc finger 1
103099780	NES	0.000436638	8.19955e-05	up	11.9007	11.9007	3.57298	9.48099	8.69806	8.83616	8.02446	7.46055	11.7309	12.1661	11.509	12.886	chr2	nestin
100020553	TNNC1	0.0177655	0.00824506	up	11.8954	11.8954	3.57234	7.11733	6.96987	4.69076	7.25611	3.69304	8.59594	9.41819	8.5444	11.5125	chr6	troponin C1, slow skeletal and cardiac type
100026810	LOC100026810	0.00532841	0.00191176	up	11.892	11.892	3.57192	6.64231	4.72748	5.41659	2.52841	3.9618	8.30772	8.22443	8.37022	8.00659	chr4	cytochrome P450 27C1
100024854	JPH4	0.00200984	0.000562436	up	11.8452	11.8452	3.56623	3.49935	3.56399	0.990326	3.20648	1.37684	6.28997	6.342	5.83954	5.90301	chr1	junctophilin 4
100032511	SLC35F2	0.0444351	0.0247489	up	11.835	11.835	3.56499	6.41689	4.82702	4.69077	2.20648	0	7.11585	8.09363	6.88664	6.67677	chr4	solute carrier family 35 member F2
100012042	SH3GL3	0.00950069	0.00389248	up	11.8307	11.8307	3.56447	3.72175	3.87433	3.16025	1.20648	0	5.47583	5.65935	6.1923	6.50063	chr1	SH3 domain containing GRB2 like 3, endophilin A3
100028690	DPYSL3	4.9242e-05	4.92792e-06	up	11.8217	11.8217	3.56337	8.28085	8.75978	8.01823	7.84955	7.47487	11.7204	11.6247	11.0502	12.1648	chr1	dihydropyrimidinase like 3
100030290	DEPDC1	0.0285767	0.0146189	up	11.8194	11.8194	3.56309	8.51306	8.41443	7.10927	4.85034	3.37684	9.68745	9.70381	10.3489	10.3233	chr2	DEP domain containing 1
100031896	GPM6B	0.0100017	0.00414017	up	11.8045	11.8045	3.56126	8.82495	9.23924	9.31786	6.85034	5.37684	11.0377	11.884	11.2482	11.7625	chr7	glycoprotein M6B
100027541	SPIRE2	0.00336661	0.00107591	up	11.7972	11.7972	3.56038	0	1.24206	0	2.20648	2.9618	4.39144	4.35416	5.35232	5.27186	chr1	spire type actin nucleation factor 2
100015560	OLFM1	0.00045579	8.66591e-05	up	11.7794	11.7794	3.55819	8.77272	7.49693	6.80197	7.37139	7.15382	10.916	10.775	10.572	12.0472	chr1	olfactomedin 1
100032060	GFPT2	0.000485303	9.40361e-05	up	11.7725	11.7725	3.55735	6.02987	5.68831	6.46741	4.16068	5.13173	8.53571	9.06854	9.48584	9.12171	chr1	glutamine-fructose-6-phosphate transaminase 2
100023063	TMEM35A	2.33552e-05	1.8243e-06	up	11.7313	11.7313	3.55229	5.16232	4.50509	4.69077	4.20648	5.4643	8.48889	8.41751	8.03118	8.49475	chrX	transmembrane protein 35A
100012287	MEOX2	0.000552644	0.000111295	up	11.6882	11.6882	3.54698	3.53888	3.09005	2.76292	1.79144	2.37684	5.22066	6.06883	7.14725	6.59928	chr8	mesenchyme homeobox 2
100014003	IER5L	0.000259675	4.24941e-05	up	11.6851	11.6851	3.54659	8.81425	7.62057	6.54491	7.92073	7.28373	11.1494	11.1027	11.0649	11.4166	chr1	immediate early response 5 like
100022540	SLC7A6	0.00135832	0.000347014	up	11.6623	11.6623	3.54377	7.87439	6.33376	6.39972	5.20648	4.9618	9.76661	9.77096	9.60373	9.65471	chr1	solute carrier family 7 member 6
100012799	TMEM74B	0.0120604	0.00517799	up	11.6581	11.6581	3.54327	0.914391	2.37956	0	4.20648	0	4.41743	4.96329	5.40041	5.39228	chr1	transmembrane protein 74B
100009741	LRRC75A	0.00862216	0.00345561	up	11.6075	11.6075	3.53698	4.13678	4.72748	1.31225	2.20648	1.37684	6.01486	5.47769	6.48636	7.1769	chr2	leucine rich repeat containing 75A
100018204	BMP3	6.20505e-05	6.72508e-06	up	11.5971	11.5971	3.53569	3.65136	3.50509	4.51389	3.79144	4.54677	7.69777	7.75902	6.82138	7.87144	chr5	bone morphogenetic protein 3
103098888	LOC103098888	0.000586981	0.00012099	up	11.5374	11.5374	3.52825	2.13678	2.44369	3.51389	2.3764	4.37684	6.2181	6.30097	6.8684	6.60362	chr1	sequestosome-1-like
100018908	LOC100018908	0.000747075	0.000162604	up	11.5039	11.5039	3.52405	3.57736	4.53484	2.31225	3.45441	2.9618	6.18893	7.05753	6.5062	7.81607	chr2	histone H3-like
107650211	LOC107650211	1.76381e-05	1.21913e-06	up	11.4957	11.4957	3.52303	4.02987	4.28936	3.89722	3.20648	3.37684	7.16631	7.64827	7.04604	7.2713	chr8	uncharacterized LOC107650211
103098920	LOC103098920	0.0036361	0.00118724	up	11.4689	11.4689	3.51966	2.32943	0.505092	3.31225	1.20648	0	5.12275	5.53367	4.4342	4.87061	chrX	uncharacterized LOC103098920
103101341	LRRTM2	0.00030898	5.28292e-05	up	11.4646	11.4646	3.51912	2.57736	2.50509	3.44976	3.79144	4.37684	6.52894	7.38663	6.64665	6.87466	chr1	leucine rich repeat transmembrane neuronal 2
100025178	CSMD3	0.00447662	0.00153358	up	11.4626	11.4626	3.51886	1.91439	3.00759	2.79768	0.20648	0	4.68347	4.88545	5.10619	5.74124	chr3	CUB and Sushi multiple domains 3
100020113	TEAD4	0.000120723	1.59263e-05	up	11.3575	11.3575	3.50557	8.0328	7.16728	7.06566	6.36635	6.42124	10.1678	10.4353	10.5777	10.8842	chr8	TEA domain transcription factor 4
100018752	SRCIN1	0.00152209	0.000400751	up	11.3493	11.3493	3.50453	2.57736	4.36307	2.79768	5.27257	3.9618	6.78127	7.48185	7.19256	7.74043	chr2	SRC kinase signaling inhibitor 1
100033293	CHGB	0.00185173	0.000509421	up	11.3351	11.3351	3.50272	7.02987	6.48237	6.44976	6.03937	8.99155	10.6711	10.7274	9.89605	10.7107	chr1	chromogranin B
100012425	MMP8	0.0464494	0.0261148	up	11.3253	11.3253	3.50148	6.92562	10.8448	9.10459	5.20272	6.49371	9.2476	12.1592	11.0216	12.4346	chr4	matrix metallopeptidase 8
100022768	DVL3	0.00684239	0.00259953	up	11.3046	11.3046	3.49884	8.39746	7.18222	5.07779	9.06048	8.52659	10.9724	11.253	10.9792	11.3863	chr2	dishevelled segment polarity protein 3
100016020	AIF1L	2.46073e-05	1.95419e-06	up	11.2869	11.2869	3.49657	5.05735	4.04941	4.69077	4.2931	4.83627	8.40648	8.29527	8.12152	7.50453	chr1	allograft inflammatory factor 1 like
103101060	LOC103101060	0.00894887	0.00361419	up	11.2724	11.2724	3.49472	8.59842	8.01199	4.44194	8.27996	7.70669	10.8586	10.7495	10.8	11.202	chr1	uncharacterized LOC103101060
100031797	MEIS1	0.00142172	0.000368236	up	11.2695	11.2695	3.49435	8.5359	7.18102	7.36491	5.7496	6.0749	10.9636	10.474	10.379	10.0858	chr1	Meis homeobox 1
100618186	C5H11orf96	0.00153817	0.000406266	up	11.2512	11.2512	3.49201	9.0235	8.10501	6.63418	8.06757	6.80311	10.9946	10.4805	11.2215	12.178	chr5	chromosome 5 open reading frame, human C11orf96
100027412	COL26A1	0.0193771	0.00915854	up	11.2338	11.2338	3.48977	7.90686	5.88013	6.18224	3.3764	3.9618	8.46092	10.4833	8.20208	8.65872	chr2	collagen type XXVI alpha 1 chain
100015101	MAPK4	0.030392	0.0157498	up	11.2163	11.2163	3.48752	8.86762	3.67502	3.70914	4.04778	3.83627	8.72538	8.02631	8.22111	8.28594	chr3	mitogen-activated protein kinase 4
100015979	RAB6B	7.64052e-05	8.83973e-06	up	11.2156	11.2156	3.48744	3.48593	4.66025	3.57529	4.68761	4.1842	7.9047	7.33639	7.21826	7.96503	chr4	RAB6B, member RAS oncogene family
100014576	LRRC4	0.00127855	0.000320668	up	11.1927	11.1927	3.48449	1.91439	2.37956	0	2.79144	1.37684	4.9588	5.51274	4.78246	5.45374	chr8	leucine rich repeat containing 4
100032085	PPP1R14C	0.000205033	3.15099e-05	up	11.1891	11.1891	3.48402	6.44871	6.02803	6.16086	6.77177	7.91781	9.90967	10.4399	9.9023	10.346	chr2	protein phosphatase 1 regulatory inhibitor subunit 14C
100017495	MAP3K10	0.000105161	1.33835e-05	up	11.1729	11.1729	3.48193	2.91439	2.09005	1.99033	3.3764	2.9618	6.37795	5.69008	5.91545	6.61061	chr4	mitogen-activated protein kinase kinase kinase 10
100018660	STK32B	0.00375301	0.0012334	up	11.1533	11.1533	3.4794	2.65136	3.16806	2.99033	0.20648	2.69877	6.01096	4.87658	5.58981	6.81222	chr5	serine/threonine kinase 32B
100016599	ATF3	8.0043e-05	9.43331e-06	up	11.1444	11.1444	3.47825	5.08432	4.98622	5.27573	5.27257	5.54677	7.74983	8.56681	9.12401	9.40483	chr2	activating transcription factor 3
100018981	LOC100018981	0.034912	0.0185787	up	11.1008	11.1008	3.47259	5.00185	4.31245	0	3.79144	6.23482	7.15504	7.55722	7.43888	7.21167	chr7	nucleus accumbens-associated protein 1
100016839	WLS	0.000112395	1.45884e-05	up	11.0952	11.0952	3.47186	7.95499	8.17721	6.67683	7.67401	7.69877	10.3981	11.4531	11.2752	11.3065	chr2	Wnt ligand secretion mediator
100017339	OTUB2	0.00187057	0.000515117	up	11.0458	11.0458	3.46543	4.3518	2.72748	3.44976	3.73004	1.37684	7.09776	6.26502	6.87576	6.13192	chr1	OTU deubiquitinase, ubiquitin aldehyde binding 2
100031750	SLC4A7	0.000229234	3.64251e-05	up	11.0393	11.0393	3.46458	7.87953	7.53423	7.91137	6.70633	6.28373	10.2178	11.0912	10.6228	10.9787	chr8	solute carrier family 4 member 7
100015104	SH3RF1	1.35405e-05	8.35538e-07	up	11.0355	11.0355	3.46407	6.11079	5.37956	5.23825	6.27257	5.4643	9.18866	9.12262	9.27114	9.04625	chr5	SH3 domain containing ring finger 1
100024153	CRELD1	0.0262942	0.0132328	up	11.0256	11.0256	3.46278	8.49433	8.18289	3.69077	8.83755	8.42123	10.5242	11.2106	10.9237	11.294	chr6	cysteine rich with EGF like domains 1
100010067	SPOCK2	0.00109687	0.00026411	up	11.0243	11.0243	3.46262	8.46995	7.46702	5.96761	8.26394	7.39921	10.5601	11.0645	10.5881	11.692	chr1	SPARC (osteonectin), cwcv and kazal like domains proteoglycan 2
100011150	SLAIN1	0.000159079	2.27334e-05	up	11.0171	11.0171	3.46167	4.98287	4.27768	4.31225	3.73004	3.1842	7.33459	7.91043	7.13678	7.85451	chr7	SLAIN motif family member 1
107650577	LOC107650577	9.21116e-05	1.13551e-05	up	10.9985	10.9985	3.45923	5.39103	5.11328	4.4387	4.36045	5.75686	7.93715	8.61262	8.58605	8.74936	chr1	uncharacterized LOC107650577
100027928	HES5	0.000765773	0.000167984	up	10.9894	10.9894	3.45805	1.99239	2.46445	1.57529	3.94345	2.9618	5.46191	6.59428	5.85557	6.27033	chr4	hes family bHLH transcription factor 5
100028045	PYGO1	0.000113589	1.47902e-05	up	10.9754	10.9754	3.4562	5.65136	4.97902	5.31225	3.85034	4.54677	8.40685	8.16413	8.39895	8.32667	chr1	pygopus family PHD finger 1
103092997	LOC103092997	0.00643523	0.00240757	up	10.9338	10.9338	3.45073	4.11079	3.89741	0.990326	1.20648	1.37684	5.95437	5.47969	5.89967	5.73465	chr3	DNA ligase 1 pseudogene
100014686	CDH7	0.0163677	0.00746991	up	10.9012	10.9012	3.44642	5.57736	5.57834	5.79768	1.79144	3.37684	9.04857	7.56897	7.87414	6.99131	chr3	cadherin 7
100012222	NOXO1	0.0247646	0.0122965	up	10.893	10.893	3.44533	4.08432	2.92013	0	5.37641	4.37684	6.21715	6.42061	7.54792	7.00181	chr6	NADPH oxidase organizer 1
100012275	PPFIA4	0.000377402	6.82324e-05	up	10.8465	10.8465	3.43916	6.21817	5.71455	4.71825	5.86469	4.9618	8.29869	9.37088	8.3702	9.69883	chr2	PTPRF interacting protein alpha 4
107651095	LOC107651095	0.00948226	0.0038826	up	10.8457	10.8457	3.43905	0.641707	2.32385	3.53876	3.46198	4.53065	7.3508	5.18096	6.7977	6.0243	chr2	endogenous retrovirus group K member 8 Gag polyprotein-like
103092957	SSBP4	0.000187338	2.79033e-05	up	10.8279	10.8279	3.43669	6.32492	6.26117	5.32982	6.57709	4.83627	9.59971	9.06798	9.34144	9.20105	chr3	single stranded DNA binding protein 4
100028115	CAMKV	0.0229927	0.0112525	up	10.8088	10.8088	3.43413	2.13678	5.96452	2.79768	4.11337	1.37684	5.84682	5.70174	7.01064	8.28868	chr6	CaM kinase like vesicle associated
100022212	UBALD2	0.00822619	0.00325908	up	10.7926	10.7926	3.43197	7.40089	7.19393	3.57529	6.13675	4.83627	9.16948	8.91027	9.41946	9.54317	chr2	UBA like domain containing 2
100029043	ZC4H2	2.19752e-05	1.67337e-06	up	10.7807	10.7807	3.43038	6.02987	5.95355	4.79768	5.56403	5.76916	9.26475	8.87206	9.09296	8.9832	chrX	zinc finger C4H2-type containing
100011182	LOC100011182	0.0290366	0.0148791	up	10.7742	10.7742	3.4295	3.37382	4.30843	4.16025	0	0	5.6838	5.84148	5.41473	6.25201	chr2	histone H2B type 2-E
100032887	RNF122	1.2136e-05	7.14627e-07	up	10.7442	10.7442	3.42549	7.08425	6.90881	6.3823	7.03937	6.66224	10.1589	10.1733	9.82903	10.8023	chr1	ring finger protein 122
100026951	FBLIM1	0.000362151	6.46797e-05	up	10.7248	10.7248	3.42288	7.30671	5.97541	5.31225	5.63274	5.37684	9.08303	9.02294	9.59794	9.6708	chr4	filamin binding LIM protein 1
100025296	MMP15	0.00326285	0.00103558	up	10.7108	10.7108	3.42099	7.7827	7.24206	5.95611	9.33834	8.69425	10.9349	11.4027	10.9979	11.5592	chr1	matrix metallopeptidase 15
100023764	LRIG3	0.011467	0.00487566	up	10.6674	10.6674	3.41514	5.83408	5.31816	5.71143	9.13571	8.34838	10.095	10.5111	10.4986	10.0341	chr8	leucine rich repeats and immunoglobulin like domains 3
100012795	LOC100012795	1.52777e-05	1.00251e-06	up	10.6226	10.6226	3.40906	4.96363	4.20553	4.16803	4.85034	4.9618	8.29219	8.26885	7.71164	7.88304	chr8	ETS translocation variant 1-like
100015538	RGMB	8.55056e-05	1.03412e-05	up	10.6192	10.6192	3.40861	7.42746	7.71941	7.38264	7.67	7.25948	10.3239	11.1363	10.3102	11.8312	chr3	repulsive guidance molecule BMP co-receptor b
100010164	DCC	0.000182978	2.70781e-05	up	10.6097	10.6097	3.40731	5.84543	6.8217	6.48084	5.6187	6.51298	9.23397	10.135	8.97281	10.3111	chr3	DCC netrin 1 receptor
100027763	LOC100027763	3.28415e-06	1.04595e-07	up	10.5844	10.5844	3.40386	9.5193	10.0279	9.49999	9.53852	9.38246	12.701	13.3104	12.8289	13.1496	chr1	protocadherin gamma-C4-like
100011864	AUTS2	1.09156e-05	6.17372e-07	up	10.5769	10.5769	3.40285	6.80181	6.95063	6.7221	6.70538	7.59019	10.0613	10.7305	10.2155	10.4202	chr2	activator of transcription and developmental regulator AUTS2
100017426	RRP7A	0.0377167	0.0203172	up	10.5759	10.5759	3.4027	7.09863	6.26886	1.57529	7.20648	6.42124	9.19204	9.32022	8.95377	9.00118	chr8	ribosomal RNA processing 7 homolog A
100021507	DCST2	0.00505502	0.00178829	up	10.5505	10.5505	3.39924	1.65136	4.20553	1.57529	1.79144	1.37684	4.69777	4.66306	6.07116	6.64535	chr2	DC-STAMP domain containing 2
100024916	NXT2	0.014811	0.00665065	up	10.5462	10.5462	3.39865	6.51925	5.59255	4.74521	2.52841	2.37684	8.05812	7.51217	7.68361	7.75052	chrX	nuclear transport factor 2 like export factor 2
100617478	BOC	0.000156273	2.22347e-05	up	10.5419	10.5419	3.39806	6.56863	5.39975	5.10886	5.86469	6.43212	9.6698	9.49031	9.26263	8.66875	chr4	BOC cell adhesion associated, oncogene regulated
100022693	FSTL5	0.00393678	0.00130758	up	10.5253	10.5253	3.39578	5.77519	3.31245	4.02007	2.3764	3.69877	7.2979	7.09513	6.43666	8.09976	chr5	follistatin like 5
100016361	PTPRZ1	2.12289e-05	1.59847e-06	up	10.5229	10.5229	3.39546	4.16232	5.08	5.06331	4.40703	4.0207	7.88781	7.9068	8.10223	7.87168	chr8	protein tyrosine phosphatase receptor type Z1
100017357	GPR37	0.0181714	0.00847518	up	10.486	10.486	3.3904	2.91439	3.31245	3.79768	6.16068	6.9004	7.40292	8.83592	7.13733	8.65389	chr8	G protein-coupled receptor 37
100021057	PTPRN2	0.00152867	0.000403336	up	10.4854	10.4854	3.39031	3.97328	6.4937	5.44976	5.14679	6.54677	8.36916	9.16816	8.71357	9.39858	chr8	protein tyrosine phosphatase receptor type N2
100032118	COL9A2	0.0061146	0.0022563	up	10.4774	10.4774	3.38921	5.41581	6.39566	4.93884	8.26308	8.06463	9.86123	10.0288	9.94102	10.1882	chr4	collagen type IX alpha 2 chain
100023427	LMCD1	0.00140425	0.000362027	up	10.4234	10.4234	3.38176	3.02987	1.24206	2.79768	3.01383	2.37684	5.10193	5.4825	5.64293	7.2679	chr6	LIM and cysteine rich domains 1
100021280	PLXNA2	0.00455179	0.00156683	up	10.4063	10.4063	3.37939	7.2778	8.46477	8.82005	6.2833	5.62477	10.7252	11.0771	10.088	10.8038	chr2	plexin A2
100020031	TCF12	2.0605e-05	1.5429e-06	up	10.4022	10.4022	3.37881	9.73518	9.65272	10.3098	9.68422	8.9693	13.2999	13.0811	12.8863	12.9289	chr1	transcription factor 12
100016050	SERTAD4	2.92039e-05	2.46618e-06	up	10.3906	10.3906	3.37721	5.57736	5.43583	5.18015	4.45441	5.07728	9.05212	8.45593	8.33065	8.25017	chr2	SERTA domain containing 4
100021731	CECR2	0.00412603	0.00138558	up	10.3899	10.3899	3.3771	6.60089	4.48998	6.36536	7.51936	8.06334	10.3447	9.87175	9.97614	9.747	chr8	cat eye syndrome chromosome region, candidate 2
100013729	MAP7D2	2.9543e-05	2.51244e-06	up	10.3725	10.3725	3.37469	5.63321	4.80277	4.99033	4.5988	4.25131	8.18194	8.17995	8.06916	8.48885	chr4	MAP7 domain containing 2
103093321	SLC22A31	0.00169024	0.000455596	up	10.3664	10.3664	3.37384	2.85299	2.15976	0	1.20648	1.37684	5.20719	4.54048	4.41816	5.40639	chr1	solute carrier family 22 member 31
100014083	HSPB8	0.00500747	0.00176357	up	10.3561	10.3561	3.37241	5.43047	4.49277	2.57529	4.2226	3.9618	7.34027	7.03628	6.48838	9.17104	chr3	heat shock protein family B (small) member 8
100028069	INKA1	0.0255205	0.0127568	up	10.2956	10.2956	3.36396	7.91439	6.11489	2.31225	5.85034	4.69877	9.05815	8.27138	8.48544	9.15337	chr6	inka box actin regulator 1
100031938	DBN1	0.00414207	0.00139342	up	10.2709	10.2709	3.36049	10.5943	10.094	8.86451	12.1382	8.98779	13.2414	13.7573	13.0793	13.907	chr1	drebrin 1
100013797	SETBP1	9.96954e-06	5.40596e-07	up	10.2561	10.2561	3.35841	4.13678	3.47472	3.89722	4.20648	3.9618	7.67115	7.47568	7.2212	6.80721	chr3	SET binding protein 1
100024522	TMEM200A	0.000623333	0.000129852	up	10.2436	10.2436	3.35664	4.66035	4.08	5.34318	3.62602	4.67452	9.0154	7.45402	7.38103	7.48337	chr2	transmembrane protein 200A
100024839	RAB34	0.00255254	0.000760208	up	10.2406	10.2406	3.35623	7.14105	6.45811	4.20088	7.18104	6.79447	9.63761	9.84248	9.84232	9.52297	chr2	RAB34, member RAS oncogene family
100027851	YDJC	0.000618831	0.000128617	up	10.2166	10.2166	3.35284	6.0709	6.57357	6.01713	4.69833	4.76916	8.26811	9.07203	9.22857	9.34593	chr3	YdjC chitooligosaccharide deacetylase homolog
107651340	LOC107651340	0.028311	0.0144538	up	10.2125	10.2125	3.35227	6.55825	3.96452	0.990326	5.73004	4.1842	8.02282	7.48594	7.66663	7.37556	chr2	U3 small nucleolar RNA-associated protein 18 homolog
100012755	LOC100012755	0.000141502	1.95416e-05	up	10.2052	10.2052	3.35124	5.89191	6.14939	5.63516	4.96915	4.7111	8.50876	8.61939	8.71339	9.44876	chr3	cAMP-specific 3',5'-cyclic phosphodiesterase 4A
100029198	PSD	0.00071697	0.000154772	up	10.2049	10.2049	3.35119	2.38903	2.81098	1.69077	3.35514	3.80182	5.93378	5.82362	5.84226	7.04331	chr1	pleckstrin and Sec7 domain containing
100015547	FAT3	0.00113709	0.000276917	up	10.2003	10.2003	3.35055	5.26017	3.87433	4.63418	4.11337	2.69877	8.07789	6.83132	7.6651	7.29252	chr4	FAT atypical cadherin 3
100011432	SPRY2	2.87279e-05	2.39185e-06	up	10.1939	10.1939	3.34964	8.58917	7.98891	7.24299	8.35368	7.93143	11.4331	11.5018	11.1434	11.4052	chr7	sprouty RTK signaling antagonist 2
100022182	WSCD1	0.0021102	0.000598053	up	10.186	10.186	3.34852	4.85037	4.16489	1.99033	4.87891	3.84499	7.47632	7.456	7.25889	6.98644	chr7	WSC domain containing 1
100015797	RHBDF1	0.000130624	1.75489e-05	up	10.1811	10.1811	3.34782	8.08726	7.78696	6.65809	7.64236	7.49795	10.1718	10.8529	11.1085	11.3961	chr6	rhomboid 5 homolog 1
100024801	MUTYH	0.0214466	0.0103531	up	10.1737	10.1737	3.34677	6.85903	5.66639	1.57529	5.11337	5.54677	8.2653	8.32532	8.43678	8.16837	chr2	mutY DNA glycosylase
100017589	TCF7	0.000906468	0.000208558	up	10.1677	10.1677	3.34592	5.97153	6.5691	7.14767	5.94287	5.04955	10.2391	9.10268	9.9484	8.63807	chr1	transcription factor 7
100618941	LOC100618941	0.00219939	0.000629972	up	10.149	10.149	3.34327	10.656	10.7083	9.28724	8.79269	7.9693	12.8299	12.569	12.844	13.061	chr3	tubulin alpha chain-like
100029575	C2H17orf58	0.00739179	0.00285392	up	10.1486	10.1486	3.34321	0	2.92013	2.99033	2.52841	0	4.86596	5.26369	4.97388	5.02041	chr2	chromosome 2 open reading frame, human C17orf58
100027070	MGAT5B	0.000232298	3.71129e-05	up	10.1281	10.1281	3.34029	5.08432	4.50509	4.84831	4.01384	5.07728	6.99471	8.12391	8.66034	8.40527	chr2	alpha-1,6-mannosylglycoprotein 6-beta-N-acetylglucosaminyltransferase B
103098967	LOC103098967	0.0198211	0.00942011	up	10.0887	10.0887	3.33467	4.61483	1.50509	2.57529	1.20648	0	4.42536	5.31876	4.75273	6.76316	chr1	uncharacterized LOC103098967
100031406	PHLDB1	0.000162637	2.34062e-05	up	10.081	10.081	3.33357	8.09706	8.14534	6.58278	8.38565	7.51639	10.9693	11.0502	11.1917	11.1048	chr4	pleckstrin homology like domain family B member 1
100029301	TUB	4.24771e-05	4.07306e-06	up	10.062	10.062	3.33085	4.08432	4.00759	3.79768	3.01383	2.9618	6.87608	6.66849	7.10651	6.96449	chr5	TUB bipartite transcription factor
100032021	COL23A1	0.00568343	0.00206498	up	10.0078	10.0078	3.32305	5.77237	5.27198	2.79768	6.5779	4.37684	8.58307	8.27672	8.02842	8.24142	chr1	collagen type XXIII alpha 1 chain
100022709	UAP1L1	0.0269725	0.0136464	up	9.98806	9.98806	3.3202	9.32855	9.62702	8.75627	5.83584	5.13173	10.9402	10.8981	11.3415	11.0446	chr1	UDP-N-acetylglucosamine pyrophosphorylase 1 like 1
100011658	RTN2	0.00123458	0.000307183	up	9.96781	9.96781	3.31728	6.20661	5.41087	4.07779	4.90692	3.69877	8.06863	7.89914	7.98114	8.76097	chr4	reticulon 2
100028129	PTPN5	0.00232193	0.000674793	up	9.96073	9.96073	3.31625	4.88402	5.75933	4.51389	3.20648	3.37684	6.93323	7.62646	7.57141	8.52635	chr5	protein tyrosine phosphatase non-receptor type 5
100021979	SNED1	0.00011481	1.49886e-05	up	9.9451	9.9451	3.31399	7.57355	7.21817	6.78371	6.59018	6.04365	10.3738	10.5993	9.79227	9.85792	chr7	sushi, nidogen and EGF like domains 1
100011208	TCF15	0.00079407	0.000176103	up	9.93743	9.93743	3.31287	4.83828	4.37683	2.93518	3.42887	3.85797	6.26471	7.07994	7.96237	7.49418	chr1	transcription factor 15
100027402	PRR16	0.000482149	9.32436e-05	up	9.92925	9.92925	3.31169	3.18741	1.50509	2.31225	2.52841	1.37684	5.50489	5.21666	5.00163	6.25156	chr6	proline rich 16
100019587	BICRA	0.0257841	0.0129248	up	9.88455	9.88455	3.30518	7.572	5.51931	2.79768	7.73768	7.07398	9.61188	9.24271	9.46834	9.45828	chr4	BRD4 interacting chromatin remodeling complex associated protein
100016606	SCN1A	0.0230245	0.0112704	up	9.87899	9.87899	3.30436	6.51265	5.10004	6.45521	10.0632	7.23482	9.08627	11.2808	10.4923	10.6508	chr4	sodium voltage-gated channel alpha subunit 1
100025131	MYCL	3.42545e-05	3.06125e-06	up	9.86825	9.86825	3.30279	7.33786	7.6171	7.02742	7.315	6.25131	10.5051	10.4306	10.1863	10.5281	chr4	MYCL proto-oncogene, bHLH transcription factor
100616940	SALL4	0.000557865	0.000112883	up	9.86768	9.86768	3.30271	8.84217	7.34219	7.55257	6.76107	6.66224	11.0203	10.8535	10.7381	10.3271	chr1	spalt like transcription factor 4
100010154	STK38L	4.06515e-05	3.81989e-06	up	9.85473	9.85473	3.30082	7.5507	7.39586	7.29411	6.30451	6.9004	10.6252	9.99586	10.5656	10.3731	chr8	serine/threonine kinase 38 like
100030515	PPFIA3	0.000262675	4.31271e-05	up	9.83508	9.83508	3.29794	3.13678	3.00759	2.31225	3.3764	4.37684	6.69444	6.35412	6.24845	6.86263	chr4	PTPRF interacting protein alpha 3
100030868	APBB1	0.0017479	0.000475576	up	9.8343	9.8343	3.29782	7.69069	6.80997	4.78573	7.27257	6.78056	9.9833	9.71041	9.88557	10.2836	chr4	amyloid beta precursor protein binding family B member 1
107650192	LOC107650192	1.25647e-05	7.56798e-07	up	9.80488	9.80488	3.2935	7.11406	7.25998	7.26645	7.0009	6.85257	9.80189	10.69	10.2364	10.8409	chr8	uncharacterized LOC107650192
100020329	SLC8A2	0.0233973	0.0114955	up	9.80273	9.80273	3.29318	5.05735	4.09005	0	3.20648	3.69877	6.55319	5.7487	6.30857	7.40439	chr4	solute carrier family 8 member A2
100012499	FGF16	0.00102581	0.000244254	up	9.76274	9.76274	3.28729	2.83193	4.40126	4.81899	4.11337	4.99155	6.78992	8.14807	7.18009	7.95674	chrX	fibroblast growth factor 16
103104695	LOC103104695	3.24725e-05	2.83513e-06	up	9.75358	9.75358	3.28593	7.35118	7.08281	7.53	6.60592	6.83386	10.011	10.9825	10.3615	10.1117	chr5	endogenous retrovirus group MER34 member 1 Env polyprotein-like
100031328	LOC100031328	0.00075797	0.000165773	up	9.74347	9.74347	3.28444	4.45183	5.18673	4.54491	4.90692	2.9618	7.14483	7.4226	8.07264	8.13941	chr6	dedicator of cytokinesis protein 3-like
100022964	RNFT2	3.63525e-05	3.28901e-06	up	9.73686	9.73686	3.28346	4.64533	3.48694	3.92893	4.25087	3.87934	7.64497	7.64493	7.05216	6.9449	chr3	ring finger protein, transmembrane 2
100024091	RIMS2	0.000538634	0.000107475	up	9.68464	9.68464	3.2757	2.78886	2.82702	2.79768	3.79144	1.37684	5.82439	5.72086	6.06731	6.35571	chr3	regulating synaptic membrane exocytosis 2
100025421	CAP2	0.000828995	0.000186295	up	9.65654	9.65654	3.27151	6.93676	5.34556	6.14007	5.16068	4.69877	8.60767	8.97075	8.56013	9.57296	chr3	cyclase associated actin cytoskeleton regulatory protein 2
100022530	PLXNA3	3.47649e-05	3.1188e-06	up	9.6421	9.6421	3.26935	7.77651	7.88736	7.14007	8.61162	7.66224	11.1625	11.0771	11.1558	10.9442	chrX	plexin A3
100027801	FMN2	0.00102148	0.000242592	up	9.64168	9.64168	3.26928	0.914391	1.50509	0.990326	3.3764	1.37684	5.03354	4.7285	4.97229	4.87326	chr2	formin 2
100015949	ELAVL2	0.00389395	0.00128667	up	9.6322	9.6322	3.26787	5.12384	5.62749	5.51389	2.5988	4.1842	8.24754	7.18781	7.94291	8.13178	chr6	ELAV like RNA binding protein 2
100023490	FZD2	0.00503863	0.00178033	up	9.62241	9.62241	3.2664	8.02292	8.44663	7.40818	10.4994	10.3046	12.0215	12.485	12.1423	12.1622	chr2	frizzled class receptor 2
100032601	TRIL	2.84134e-05	2.36039e-06	up	9.62195	9.62195	3.26633	7.67224	8.1724	7.07726	8.02719	7.17774	10.817	11.1513	10.866	10.7324	chr8	TLR4 interactor with leucine rich repeats
100028790	PISD	0.041672	0.0229265	up	9.61533	9.61533	3.26534	9.20556	8.15135	3.23825	8.01276	7.54677	10.3453	10.7465	10.2088	10.6845	chr3	phosphatidylserine decarboxylase
100020605	LRRIQ1	0.000436638	8.19419e-05	up	9.59088	9.59088	3.26166	3.78886	3.24206	3.79768	1.79144	3.69877	6.46857	6.48322	6.64354	6.50638	chr8	leucine rich repeats and IQ motif containing 1
100029103	CDKN1A	6.02849e-05	6.50049e-06	up	9.57206	9.57206	3.25883	8.42086	8.13647	6.96761	8.09522	7.50612	10.9641	11.0349	11.2515	11.0859	chr2	cyclin dependent kinase inhibitor 1A
100030230	EBF1	7.87115e-05	9.20615e-06	up	9.56996	9.56996	3.25851	5.07153	6.21475	5.88514	5.68221	5.69877	9.10858	9.06226	8.21881	9.48631	chr1	EBF transcription factor 1
100032849	LOC100032849	0.00560584	0.00203163	up	9.55949	9.55949	3.25693	8.48171	8.9611	7.79338	5.60565	6.61525	11.011	10.1861	10.5998	11.1966	chr1	hexokinase-2
100031408	LBH	0.000191916	2.88667e-05	up	9.54955	9.54955	3.25543	8.43795	8.32101	7.97901	9.15485	7.45366	11.6045	10.9682	11.4822	12.0441	chr1	LBH regulator of WNT signaling pathway
100028247	TTYH2	2.94651e-05	2.49975e-06	up	9.54808	9.54808	3.25521	6.36285	6.30815	6.09885	6.5988	5.4643	9.21614	9.78591	9.07615	9.609	chr2	tweety family member 2
100024718	CACNG4	0.0066049	0.00248664	up	9.53944	9.53944	3.2539	1.32943	4.27768	4.07779	2.20648	1.37684	5.78	5.55287	5.80031	6.49701	chr2	calcium voltage-gated channel auxiliary subunit gamma 4
103103573	LOC103103573	0.0248342	0.0123344	up	9.53878	9.53878	3.2538	4.82128	3.72697	0	4.80639	2.9618	6.86992	5.94926	6.54593	6.70327	chr8	uncharacterized LOC103103573
100027114	GFRA1	0.00148512	0.00038777	up	9.52299	9.52299	3.25141	7.00539	9.31917	9.4436	9.26131	8.24721	12.0266	12.2978	11.4451	11.8575	chr1	GDNF family receptor alpha 1
103098911	PLEKHG2	0.000175223	2.5714e-05	up	9.50777	9.50777	3.24911	8.68081	8.35735	6.87261	7.69684	7.49434	10.997	10.986	11.1334	11.1616	chr4	pleckstrin homology and RhoGEF domain containing G2
103101148	LOC103101148	0.0102174	0.00424503	up	9.50046	9.50046	3.248	6.23632	5.75933	4.57529	3.3764	2.37684	7.37279	8.02251	7.65339	7.80265	chr6	uncharacterized LOC103101148
100026968	COL11A2	0.000788148	0.000174485	up	9.47242	9.47242	3.24373	5.59194	4.8999	4.07779	4.35079	3.29438	7.63053	7.05977	7.90401	8.15245	chr2	collagen type XI alpha 2 chain
100023381	ATP2C2	0.00816621	0.00323028	up	9.46671	9.46671	3.24286	4.16132	3.80164	3.31011	0.791442	1.9378	5.14829	5.85299	6.92357	6.24844	chr1	ATPase secretory pathway Ca2+ transporting 2
100024769	PIK3CD	0.00262198	0.000786827	up	9.46532	9.46532	3.24265	6.34894	6.1197	3.89722	7.12847	5.69877	8.85645	9.19271	9.06626	9.20967	chr4	phosphatidylinositol-4,5-bisphosphate 3-kinase catalytic subunit delta
100032398	TMEM54	0.00754183	0.00292569	up	9.45449	9.45449	3.241	7.0471	6.49772	4.34788	3.5988	4.37684	8.37771	8.15753	8.68594	8.43751	chr4	transmembrane protein 54
100020833	SIM1	0.000129061	1.72655e-05	up	9.42426	9.42426	3.23638	2.32943	2.24206	2.99033	2.79144	2.37684	6.23213	6.10808	4.76264	6.02675	chr2	SIM bHLH transcription factor 1
107649852	LOC107649852	0.0184446	0.00863046	up	9.42261	9.42261	3.23613	3.13678	3.04941	4.79768	0	1.37684	5.85759	5.92801	5.19087	5.85661	chr7	uncharacterized LOC107649852
100017066	NTN3	0.00318107	0.00100395	up	9.39335	9.39335	3.23164	6.2068	6.44355	4.57529	4.20648	3.69877	7.84492	8.2072	8.49533	8.48381	chr6	netrin 3
100016409	SCN2A	0.010135	0.00420594	up	9.3918	9.3918	3.2314	3.65136	5.78535	5.96761	2.52841	2.9618	7.2781	7.40301	7.19871	7.7614	chr4	sodium voltage-gated channel alpha subunit 2
100015955	CHRNB1	0.00742199	0.00286762	up	9.38386	9.38386	3.23018	4.45871	4.44369	3.31225	6.82853	6.0207	7.60598	8.44359	7.87047	9.05179	chr2	cholinergic receptor nicotinic beta 1 subunit
100016952	GADD45A	0.0219961	0.0106726	up	9.37569	9.37569	3.22893	6.71745	7.84643	3.79768	8.73591	7.69877	9.95282	9.81419	10.2417	10.744	chr2	growth arrest and DNA damage inducible alpha
100030824	CCDC40	0.00420097	0.00142059	up	9.37447	9.37447	3.22874	2.91439	2.82702	3.16025	2.79144	0	5.24921	5.71862	5.78103	5.52057	chr2	coiled-coil domain containing 40
100027307	CPLX2	0.00573407	0.00208855	up	9.35586	9.35586	3.22587	5.98048	6.32101	5.38264	6.315	2.9618	8.68667	8.36884	8.57373	8.84299	chr1	complexin 2
100032755	ADAMTS4	0.0023218	0.000674594	up	9.35079	9.35079	3.22509	7.89865	6.89884	6.71143	6.29394	5.121	9.60742	9.48548	9.30837	10.8382	chr2	ADAM metallopeptidase with thrombospondin type 1 motif 4
100011043	IFT140	0.00295308	0.000913552	up	9.34221	9.34221	3.22376	6.54375	5.72748	6.01269	5.61587	3.37684	8.53964	8.51198	8.62474	9.04001	chr6	intraflagellar transport 140
100025569	SLC7A1	0.0101658	0.00422082	up	9.3399	9.3399	3.22341	7.61945	8.05712	8.52948	4.96137	5.58629	9.98641	10.5659	10.403	9.74124	chr4	solute carrier family 7 member 1
100032153	ANOS1	0.00054022	0.00010794	up	9.33975	9.33975	3.22338	5.16232	4.34639	4.16025	5.82119	5.4643	8.59177	8.3419	7.33667	8.58677	chr7	anosmin 1
100019802	LOC100019802	0.000116459	1.52359e-05	up	9.33288	9.33288	3.22232	3.72175	3.37956	2.57529	3.79144	2.9618	6.53737	6.88576	5.82379	6.78624	chr2	immunoglobulin superfamily DCC subclass member 3
103097631	GTSE1	0.0210222	0.0101078	up	9.31836	9.31836	3.22008	8.30384	9.08049	6.55257	6.58083	4.1842	9.89395	9.90617	10.2659	10.5758	chr8	G2 and S-phase expressed 1
100026192	LAMA5	0.00360935	0.00117702	up	9.31514	9.31514	3.21958	10.1376	7.79662	7.76505	7.4826	7.71669	10.3418	11.5805	11.4991	12.1757	chr1	laminin subunit alpha 5
100021742	MARVELD1	0.00168159	0.000452088	up	9.31307	9.31307	3.21926	4.65136	3.87433	2.31225	4.01384	2.37684	7.16583	6.67306	6.59854	6.22249	chr1	MARVEL domain containing 1
100021558	HNRNPK	3.44486e-06	1.13497e-07	up	9.29529	9.29529	3.2165	11.2936	11.2431	11.261	10.5887	10.8606	14.4059	14.0804	14.3045	14.2728	chr6	heterogeneous nuclear ribonucleoprotein K
100026778	PPP1R3D	0.00389733	0.00128859	up	9.28923	9.28923	3.21556	7.53888	7.09506	7.01269	4.5988	5.28373	9.62285	9.73907	9.14472	9.57892	chr1	protein phosphatase 1 regulatory subunit 3D
100015195	SMO	0.00593756	0.00217875	up	9.28069	9.28069	3.21423	9.32684	8.85382	9.06714	7.82068	5.86869	11.4398	11.5999	11.4454	11.1215	chr8	smoothened, frizzled class receptor
100022981	ATP6V1G2	0.000190305	2.85282e-05	up	9.27184	9.27184	3.21286	3.32943	3.24206	1.99033	2.52841	2.37684	5.68885	5.4116	5.93327	6.59136	chr2	ATPase H+ transporting V1 subunit G2
103103073	LOC103103073	0.0148678	0.00668027	up	9.26628	9.26628	3.21199	4.91439	2.37956	0.990326	4.45441	4.83627	6.89506	6.60032	6.82535	6.58719	chr8	uncharacterized LOC103103073
100617336	LOC100617336	0.0209402	0.0100542	up	9.26407	9.26407	3.21165	5.71025	5.49251	1.49283	5.87418	5.87934	8.09904	8.13588	8.09954	8.07142	chr2	ZZ-type zinc finger-containing protein 3-like
100011266	SYNGR3	0.00099738	0.000235499	up	9.25558	9.25558	3.21032	2.49935	2.24206	1.57529	4.11337	2.37684	5.33277	5.70068	5.83633	6.21704	chr6	synaptogyrin 3
100025484	RCN2	0.000122736	1.62255e-05	up	9.24712	9.24712	3.209	9.08843	8.47855	8.47817	7.4353	7.71669	11.3528	11.4631	11.449	11.5288	chr1	reticulocalbin 2
100014565	CRYAA	0.0454836	0.0254376	up	9.20646	9.20646	3.20265	6.0709	3.96452	3.89722	2.20648	0	6.90402	5.99918	7.07733	5.74135	chr4	crystallin alpha A
100014202	PPP2R2C	0.000571858	0.000116578	up	9.20143	9.20143	3.20186	5.87375	6.64123	6.44976	5.52841	5.1842	8.33462	9.53027	8.72275	9.96166	chr5	protein phosphatase 2 regulatory subunit Bgamma
100020164	DNAH5	0.0180224	0.00838713	up	9.16946	9.16946	3.19684	2.49935	4.77811	2.79768	1.20648	0	5.39606	4.92141	5.73083	5.76434	chr3	dynein axonemal heavy chain 5
100025750	KCNK3	0.00161923	0.000432453	up	9.14239	9.14239	3.19257	3.91439	2.92013	4.07779	3.79144	5.4643	6.49577	7.56653	6.8713	7.97112	chr1	potassium two pore domain channel subfamily K member 3
107651218	SUMO3	0.0426463	0.0235522	up	9.12808	9.12808	3.19031	8.57511	8.26038	3.44976	8.97381	8.0207	10.4796	10.342	10.6782	11.0853	chr2	small ubiquitin like modifier 3
103099791	LOC103099791	0.000438855	8.26781e-05	up	9.11624	9.11624	3.18844	3.23632	2.24206	1.57529	2.79144	1.37684	5.84848	5.2505	5.53735	5.09499	chr6	uncharacterized LOC103099791
100014376	CDH11	0.0101419	0.00420949	up	9.10848	9.10848	3.18721	9.73137	7.45151	8.18508	6.315	5.76916	10.7517	11.0958	10.5237	10.3393	chr1	cadherin 11
100012134	NCMAP	0.000444841	8.39668e-05	up	9.09002	9.09002	3.18428	5.58052	5.84889	7.30653	5.9344	7.10022	9.31926	9.62897	9.96472	9.24063	chr4	non-compact myelin associated protein
100018565	SNAP91	0.000495229	9.65711e-05	up	9.08992	9.08992	3.18427	5.16851	5.1608	4.34194	4.321	3.37684	7.42073	7.72116	7.16788	8.32257	chr2	synaptosome associated protein 91
100015832	ADGRB3	0.000577834	0.000118192	up	9.08306	9.08306	3.18318	2.91439	3.00759	1.57529	3.20648	1.37684	5.46607	5.47937	5.56949	5.88225	chr2	adhesion G protein-coupled receptor B3
103105016	LOC103105016	0.00328429	0.00104464	up	9.07197	9.07197	3.18142	0.914391	2.50509	3.16025	3.37641	2.37684	5.34726	4.62389	5.82955	6.79135	chr4	translation initiation factor IF-2-like
619384	FGF2	0.00308225	0.000963879	up	9.07021	9.07021	3.18114	0	1.99154	2.63304	3.1187	1.9618	4.7481	5.54335	4.88959	5.30756	chr5	fibroblast growth factor 2
100018877	LOC100018877	0.00255894	0.000762818	up	9.06579	9.06579	3.18043	3.40268	4.42263	2.31225	2.52841	1.9618	5.5244	5.81553	5.8875	7.19652	chr2	histone H2B type 2-E
107650212	LOC107650212	0.00014227	1.96894e-05	up	9.06072	9.06072	3.17963	4.99002	4.62057	4.93674	4.66591	6.09109	7.70173	8.52298	8.41033	8.32692	chr8	uncharacterized LOC107650212
100011305	NPPC	0.0440345	0.024464	up	9.0588	9.0588	3.17932	4.88402	6.87433	5.74075	1.20648	3.37684	7.16561	8.66195	6.9617	7.59396	chr2	natriuretic peptide C
100010655	SYNPO2L	0.018514	0.00866928	up	9.055	9.055	3.17871	5.22425	4.20553	2.31225	3.3764	1.37684	6.47292	6.37538	5.08697	7.97581	chr1	synaptopodin 2 like
100022232	COL17A1	6.67833e-05	7.47444e-06	up	9.04386	9.04386	3.17694	5.5169	4.60926	5.71825	4.90692	4.37147	8.36452	8.03523	8.1924	8.21384	chr1	collagen type XVII alpha 1 chain
100024068	RAD54L	0.0171517	0.00788774	up	9.03571	9.03571	3.17564	8.63051	8.13043	4.23825	7.27177	5.86679	9.83897	9.89816	10.0402	10.2355	chr2	RAD54 like
100030412	BAX	0.00352639	0.00114126	up	9.02904	9.02904	3.17457	8.46032	9.11857	5.94452	8.726	7.69877	11.1084	10.9955	11.3217	11.2312	chr4	BCL2 associated X, apoptosis regulator
100618145	SV2A	0.00670987	0.00253445	up	9.02578	9.02578	3.17405	4.4098	5.31245	1.79768	5.12931	4.25131	7.32775	7.14402	7.02915	7.91572	chr2	synaptic vesicle glycoprotein 2A
100032139	RIMS3	4.96456e-06	1.91849e-07	up	8.99981	8.99981	3.16989	4.60555	4.95905	4.14007	4.29394	4.69877	7.73023	7.60068	7.58325	7.92333	chr4	regulating synaptic membrane exocytosis 3
100016701	ETV5	0.00423549	0.00143499	up	8.98206	8.98206	3.16705	8.62359	8.14654	6.92106	10.2764	9.63315	11.9262	11.8053	11.8508	11.9665	chr2	ETS variant transcription factor 5
100015261	CARS1	5.87e-05	6.22899e-06	up	8.9733	8.9733	3.16564	9.95307	9.85911	8.85687	9.67685	9.59601	12.129	13.067	12.7986	13.0216	chr5	cysteinyl-tRNA synthetase 1
100023774	LTBP2	0.000970549	0.000227744	up	8.97147	8.97147	3.16534	4.28362	5.00759	5.63418	4.37641	3.9618	8.1667	7.92594	6.65274	8.52688	chr1	latent transforming growth factor beta binding protein 2
100022614	GLB1L2	0.00328092	0.00104244	up	8.95727	8.95727	3.16306	5.70881	5.37956	4.74521	4.11337	2.9618	6.77522	7.84372	8.29301	8.06729	chr4	galactosidase beta 1 like 2
107651306	LOC107651306	0.025285	0.0126174	up	8.9265	8.9265	3.15809	4.47716	3.67502	0	4.73004	4.1842	6.71673	6.14572	6.83877	6.58429	chr1	coiled-coil domain-containing protein 86-like
100016331	SELENOW	0.00811005	0.00320249	up	8.92531	8.92531	3.1579	9.63153	8.69064	5.9901	9.49779	8.67046	11.5649	11.3241	11.5628	12.1643	chr4	selenoprotein W
100011400	SERPINH1	0.0012296	0.000305274	up	8.90437	8.90437	3.15451	13.4204	12.506	10.9463	12.1832	11.2484	14.9307	15.2909	15.1939	15.4462	chr4	serpin family H member 1
100013911	NKD1	7.47608e-05	8.60486e-06	up	8.89214	8.89214	3.15253	6.75988	6.60312	6.33018	6.18376	5.69877	9.71716	10.0159	8.88659	9.25105	chr1	NKD inhibitor of WNT signaling pathway 1
100013385	ASB5	0.00451293	0.00155036	up	8.87599	8.87599	3.14991	2.91439	1.24206	2.79768	4.20648	4.1842	5.87123	5.72255	6.28188	6.99981	chr5	ankyrin repeat and SOCS box containing 5
100026944	TRIM62	0.000175304	2.57619e-05	up	8.87381	8.87381	3.14955	5.23632	5.02865	4.38264	5.20648	3.69877	7.58217	8.14554	7.72286	7.98994	chr4	tripartite motif containing 62
100022650	PTN	0.0222904	0.0108507	up	8.87143	8.87143	3.14917	11.6573	10.4302	11.3446	7.80639	7.9693	12.5592	13.4776	12.493	13.433	chr8	pleiotrophin
100024105	CASZ1	3.71984e-05	3.39583e-06	up	8.87078	8.87078	3.14906	4.41689	4.16806	4.16025	4.98784	5.07728	7.29143	7.69177	7.79589	8.06541	chr4	castor zinc finger 1
100020275	LPAR4	0.00331748	0.00105741	up	8.83246	8.83246	3.14282	8.44295	8.65018	8.13626	6.35792	6.17558	10.2922	11.1891	10.7217	10.5785	chrX	lysophosphatidic acid receptor 4
100031106	RCN1	0.00161177	0.000430129	up	8.82141	8.82141	3.14101	10.9764	9.41396	9.04425	8.51936	9.46383	11.9095	13.3818	12.3897	12.8173	chr5	reticulocalbin 1
100020940	DNER	0.0292477	0.0150163	up	8.80971	8.80971	3.13909	2.65136	4.56399	1.99033	4.52841	7.0207	7.27076	6.72945	7.07241	8.08757	chr7	delta/notch like EGF repeat containing
100013103	GREB1L	0.00276207	0.000840052	up	8.79882	8.79882	3.13731	7.49852	6.86264	8.22155	7.46387	5.37684	10.6171	10.3526	10.5636	9.35469	chr3	GREB1 like retinoic acid receptor coactivator
100013595	GRM7	0.0024027	0.000703827	up	8.77937	8.77937	3.13412	2.13678	3.00759	2.31225	3.52841	4.83627	6.11787	5.83831	6.38979	6.84755	chr6	glutamate metabotropic receptor 7
103092005	LOC103092005	0.00222866	0.000640802	up	8.77923	8.77923	3.13409	1.65136	2.09005	0	2.79144	2.37684	5.38223	4.42252	4.9933	4.86608	chr3	uncharacterized LOC103092005
100029223	MYBL1	0.00470114	0.00162889	up	8.75854	8.75854	3.13069	4.68698	5.24206	6.59024	3.3764	3.69877	7.5932	7.84187	7.61661	8.34664	chr3	MYB proto-oncogene like 1
100015892	SRL	0.00141077	0.000364386	up	8.7401	8.7401	3.12765	6.94535	7.07374	7.1502	7.57717	6.86869	9.94154	10.4514	8.92327	11.6865	chr6	sarcalumenin
100026995	DZIP1	0.000334489	5.83616e-05	up	8.73166	8.73166	3.12626	6.02547	5.41732	5.43327	4.45441	4.1842	8.18474	8.47649	8.25521	8.00031	chr7	DAZ interacting zinc finger protein 1
100021449	SMARCA1	0.000878283	0.000200626	up	8.72671	8.72671	3.12544	7.34066	6.92856	7.28495	5.49188	5.62477	9.50308	9.33254	9.8475	9.95528	chrX	SWI/SNF related, matrix associated, actin dependent regulator of chromatin, subfamily a, member 1
103095567	PGBD2	0.00275275	0.000836581	up	8.71862	8.71862	3.1241	5.805	4.0769	4.07779	2.52841	3.9618	6.99072	7.53322	7.10322	7.22916	chr2	piggyBac transposable element derived 2
100030268	MDFI	0.0202912	0.00968392	up	8.71356	8.71356	3.12326	8.73244	8.14172	7.56397	5.69833	4.37684	10.3607	9.76796	10.299	9.676	chr2	MyoD family inhibitor
103105457	HMGA1	0.00111365	0.00026922	up	8.70266	8.70266	3.12146	12.5417	11.7353	10.442	10.6265	10.3245	14.2605	13.9863	14.4917	14.2832	chr2	high mobility group AT-hook 1
100022570	TLL2	0.000132078	1.78232e-05	up	8.68444	8.68444	3.11843	6.84052	6.54693	7.43562	7.09826	7.61525	9.46839	10.712	10.1163	10.6063	chr1	tolloid like 2
100022076	HES6	0.000484518	9.38338e-05	up	8.68278	8.68278	3.11816	7.81076	7.35892	5.79768	6.96137	6.37684	10.1725	9.92413	9.57803	10.2424	chr2	hes family bHLH transcription factor 6
100015977	AK6	0.000612649	0.000127038	up	8.67883	8.67883	3.1175	6.67801	5.85258	6.18672	7.40239	5.14061	9.53826	9.21329	9.59205	9.13464	chr3	adenylate kinase 6
100011471	LOC100011471	0.0485508	0.0274963	up	8.67232	8.67232	3.11642	6.32943	6.37956	2.57529	2.79144	1.37684	7.06724	6.92652	6.83333	7.20063	chr2	histone H1.4-like
100619256	NRN1L	0.0136843	0.00604238	up	8.65176	8.65176	3.11299	2.49935	4.00759	2.57529	3.90692	0	5.19504	5.42414	6.09836	6.12576	chr1	neuritin 1 like
100014655	DUSP6	5.30117e-05	5.4398e-06	up	8.6516	8.6516	3.11297	9.43699	9.13364	9.23409	10.365	9.8332	12.3688	12.7122	12.7767	12.9966	chr8	dual specificity phosphatase 6
100010526	LOC100010526	0.00309629	0.00096933	up	8.64325	8.64325	3.11157	3.32943	2.00759	1.99033	0.20648	1.37684	5.4741	4.47969	5.06959	4.55145	chrX	CCR4-NOT transcription complex subunit 7-like
100017003	CBLN1	0.0119579	0.00512412	up	8.63694	8.63694	3.11052	2.49935	4.22391	3.57529	5.01384	1.37684	6.93761	5.95628	5.51437	7.3852	chr1	cerebellin 1 precursor
100026817	MSX2	0.000660687	0.000139538	up	8.62861	8.62861	3.10913	3.32943	1.24206	1.57529	2.79144	2.37684	5.41803	5.03685	5.64276	5.39091	chr1	msh homeobox 2
100021149	SLC1A5	0.0273627	0.013887	up	8.61409	8.61409	3.1067	9.39749	11.4305	9.33656	6.66591	6.9618	11.6884	12.111	11.855	11.8062	chr4	solute carrier family 1 member 5
100015362	SERPINE2	0.00598103	0.00219857	up	8.60894	8.60894	3.10584	7.83807	7.08896	6.35665	5.11337	4.54677	9.05189	9.06821	9.54857	9.50973	chr7	serpin family E member 2
107649975	LOC107649975	0.00203135	0.000570547	up	8.60562	8.60562	3.10528	2.56974	2.72748	1.69077	1.94345	0	4.66897	5.16526	4.85683	4.8752	chr8	zinc finger protein 850-like
100015989	DDR2	0.000310642	5.32093e-05	up	8.57498	8.57498	3.10013	6.00185	5.00759	6.14007	6.13722	4.9618	8.60786	9.53576	8.45834	8.3974	chr2	discoidin domain receptor tyrosine kinase 2
100011269	SCUBE1	0.00112779	0.000273974	up	8.57208	8.57208	3.09965	7.46214	5.61826	6.51389	6.20648	5.07728	9.24145	8.88667	9.87522	9.09767	chr8	signal peptide, CUB domain and EGF like domain containing 1
100015932	LRP4	0.000980478	0.000230903	up	8.56421	8.56421	3.09832	8.32237	8.57208	8.01547	6.78391	6.58629	10.357	10.9746	10.6299	11.0559	chr5	LDL receptor related protein 4
100018325	FSCN3	0.00229027	0.000663705	up	8.56337	8.56337	3.09818	1.91439	0.92013	1.99033	1.20648	3.69877	4.71944	5.37789	4.74066	5.3388	chr8	fascin actin-bundling protein 3
100018705	LOC100018705	0.00189176	0.000522509	up	8.53835	8.53835	3.09396	3.05735	3.67502	1.72729	1.52841	1.37684	5.44578	5.04261	5.10048	5.87888	chr2	histone H1.4-like
100020094	SYT15	0.0109886	0.00463483	up	8.53427	8.53427	3.09327	0.329429	1.24206	3.44976	4.11337	2.37684	5.01591	5.58527	5.72882	5.25224	chr1	synaptotagmin 15
100018469	RTN4RL1	0.0444351	0.0247478	up	8.51157	8.51157	3.08942	1.49935	2.82702	0	5.30802	4.37684	6.10193	5.50354	5.10439	6.85683	chr2	reticulon 4 receptor like 1
100618965	LOC100618965	0.0130645	0.00571578	up	8.51033	8.51033	3.08922	6.5726	5.52004	3.89722	4.41593	2.37684	7.87344	7.11784	8.07349	7.5182	chr8	nucleosome assembly protein 1-like 1 pseudogene
100014462	LOC100014462	0.0272132	0.0137943	up	8.48276	8.48276	3.08453	5.58682	4.71455	5.46606	2.20648	1.37684	6.8437	6.74773	7.21709	7.01022	chr6	lymphokine-activated killer T-cell-originated protein kinase-like
100017864	SOX4	0.00262302	0.000787319	up	8.46911	8.46911	3.08221	9.60054	9.74097	9.78271	8.85753	7.09109	12.3217	11.8342	12.1103	12.1208	chr3	SRY-box transcription factor 4
103103617	LOC103103617	0.0300683	0.0155408	up	8.43984	8.43984	3.07722	5.08432	4.04941	0	3.90692	4.37684	6.35491	6.59517	6.71292	6.57985	chr8	uncharacterized LOC103103617
100013474	TMEM38A	0.00336848	0.00107706	up	8.43735	8.43735	3.07679	4.55182	4.73605	3.89722	3.66591	2.37684	6.5736	6.4435	6.41749	8.25484	chr3	transmembrane protein 38A
100618975	ARHGAP39	2.6285e-05	2.12927e-06	up	8.43504	8.43504	3.0764	7.02292	6.57596	6.25399	7.2536	6.42124	9.89601	10.0719	9.44858	9.71126	chr3	Rho GTPase activating protein 39
103106809	LOC103106809	0.0135243	0.00596336	up	8.42174	8.42174	3.07412	7.74306	6.9425	4.07779	8.15485	7.62477	9.93481	10.1089	9.96389	9.92322	chr3	uncharacterized LOC103106809
100028243	LOC100028243	0.0181719	0.00848015	up	8.41285	8.41285	3.07259	10.849	11.5042	7.64496	11.9575	10.8101	13.0033	13.6461	13.5121	14.3416	chr6	histone H1x
103104805	LOC103104805	0.0135243	0.0059632	up	8.38934	8.38934	3.06856	3.23632	4.09005	3.44976	0.20648	1.37684	5.91236	5.29882	5.29568	5.65493	chr1	uncharacterized LOC103104805
100015416	NOVA1	0.000113262	1.47166e-05	up	8.38865	8.38865	3.06844	4.32943	5.12958	4.83999	3.66591	4.74607	7.99874	7.4038	7.32521	7.7148	chr1	NOVA alternative splicing regulator 1
100019388	CAPS	0.000232298	3.71192e-05	up	8.38666	8.38666	3.0681	3.14532	4.04985	2.57529	2.20826	3.1842	6.15077	6.30104	6.08506	5.86584	chr3	calcyphosine
100031606	SCG5	0.00036757	6.60258e-05	up	8.35317	8.35317	3.06232	3.02987	4.70149	3.99033	4.45441	3.69877	6.96231	6.45044	7.11156	7.62487	chr1	secretogranin V
100618745	NOVA2	0.0130859	0.00572784	up	8.33379	8.33379	3.05897	3.41689	3.16806	0	3.01383	3.36968	5.88037	5.15432	4.87218	6.70379	chr4	NOVA alternative splicing regulator 2
100030379	CCNJL	0.000288013	4.86116e-05	up	8.33056	8.33056	3.05841	5.73882	5.89741	5.38264	5.11337	4.07728	8.42055	8.5456	8.14778	8.08735	chr1	cyclin J like
100028731	CELSR1	0.000556556	0.000112388	up	8.3207	8.3207	3.0567	6.21207	6.43583	4.63418	6.74564	5.83627	8.70784	9.02644	9.20923	9.1745	chr8	cadherin EGF LAG seven-pass G-type receptor 1
100033130	INKA2	0.00439642	0.00149887	up	8.292	8.292	3.05172	5.35136	4.42792	2.31225	4.37641	3.37684	6.51993	7.32076	6.52601	7.71601	chr2	inka box actin regulator 2
103098739	LOC103098739	0.00374134	0.00122905	up	8.28779	8.28779	3.05099	1.32943	1.24206	0	1.20648	3.37684	4.32607	4.73187	4.37601	4.49384	chr2	uncharacterized LOC103098739
100010408	PGR	8.58776e-05	1.04157e-05	up	8.28322	8.28322	3.05019	6.04138	6.16806	6.45249	5.4795	5.31544	8.34299	9.05114	9.23028	9.14185	chr4	progesterone receptor
100617793	LOC100617793	0.00219939	0.000629854	up	8.27389	8.27389	3.04857	5.46385	4.09005	3.07779	5.3844	3.9618	7.82924	6.74523	7.64199	7.56011	chr4	actin-like protein 6A pseudogene
100024165	TSPAN1	0.0411417	0.022566	up	8.26613	8.26613	3.04721	3.85299	2.82702	0	5.11337	5.07728	6.68418	5.66217	6.84901	6.49001	chr2	tetraspanin 1
100026774	NSG2	0.000271888	4.5013e-05	up	8.26492	8.26492	3.047	4.72518	5.82461	5.45847	5.59822	6.19872	8.51745	8.30921	8.17549	9.43003	chr1	neuronal vesicle trafficking associated 2
100013019	SLC3A2	0.00282714	0.000867218	up	8.25042	8.25042	3.04447	10.1905	11.0001	8.69693	11.1064	10.2865	12.3318	13.9355	13.1254	13.8094	chr5	solute carrier family 3 member 2
103106289	LOC103106289	0.00446419	0.00152872	up	8.24855	8.24855	3.04414	2.13678	1.00759	3.16025	3.6102	4.03981	6.24309	5.3963	6.10383	5.59705	chr1	uncharacterized LOC103106289
100010415	CBX3	0.00456836	0.00157461	up	8.23324	8.23324	3.04146	10.911	10.518	8.0155	11.1899	10.4754	13.15	13.1339	13.2696	13.5002	chr8	chromobox 3
100025749	GABRB2	0.0011156	0.000269922	up	8.21807	8.21807	3.0388	4.53563	4.21598	5.71006	5.86469	5.4643	8.28607	8.14874	7.31585	9.03707	chr1	gamma-aminobutyric acid type A receptor subunit beta2
100015790	APBA2	2.05071e-05	1.5289e-06	up	8.20858	8.20858	3.03713	4.73882	5.34639	4.63418	5.37641	4.50816	8.11724	7.8437	7.71166	8.15909	chr1	amyloid beta precursor protein binding family A member 2
100021316	PHACTR3	0.00408152	0.00136686	up	8.20803	8.20803	3.03704	5.27194	4.79665	5.05641	3.66591	2.37684	7.75886	6.99912	7.07638	7.24799	chr1	phosphatase and actin regulator 3
100011520	ELF3	0.0239111	0.0118054	up	8.20187	8.20187	3.03595	3.02987	4.63438	2.31225	5.96137	6.07728	6.31019	7.32244	7.68938	8.43391	chr2	E74 like ETS transcription factor 3
100027000	MEIS2	0.000123973	1.64571e-05	up	8.19926	8.19926	3.03549	7.5486	7.22319	7.42912	6.17226	6.40382	10.0607	10.079	9.9203	9.90363	chr1	Meis homeobox 2
100018526	PRSS35	0.00719836	0.00276146	up	8.18261	8.18261	3.03256	6.8647	5.8955	6.61238	3.96137	4.69877	7.58545	8.93261	8.70597	9.33239	chr2	serine protease 35
100030975	KCNMB1	0.00594373	0.00218142	up	8.16554	8.16554	3.02955	5.23632	2.72748	3.09186	3.52841	1.69877	6.59792	6.13077	6.64452	5.77126	chr1	potassium calcium-activated channel subfamily M regulatory beta subunit 1
100016117	C5H11orf49	0.0014059	0.000362554	up	8.16245	8.16245	3.029	6.71206	6.54811	4.30473	5.50128	5.1842	8.66901	8.66625	8.61944	8.76162	chr5	chromosome 5 open reading frame, human C11orf49
100027686	LOC100027686	0.00373604	0.00122628	up	8.1553	8.1553	3.02774	3.94414	3.67502	1.31225	1.79144	1.9618	5.67897	5.25587	5.92967	5.39417	chr1	DNA-directed RNA polymerases I, II, and III subunit RPABC2 pseudogene
100015627	IFT81	4.35479e-06	1.56927e-07	up	8.12105	8.12105	3.02167	6.55921	6.1574	6.92696	6.43209	6.23482	9.33909	9.47216	9.4495	9.6743	chr3	intraflagellar transport 81
100010692	NR2F1	0.00809271	0.00319342	up	8.11945	8.11945	3.02138	6.90308	5.63438	3.57529	6.30451	4.69877	9.31057	7.97595	8.60284	7.88898	chr3	nuclear receptor subfamily 2 group F member 1
100617718	B4GALT2	0.0162891	0.00742843	up	8.11668	8.11668	3.02089	8.13735	8.14592	4.44976	8.56112	7.68972	10.4107	10.3868	10.1821	10.6911	chr2	beta-1,4-galactosyltransferase 2
100025920	LOC100025920	0.00776266	0.00303122	up	8.11027	8.11027	3.01975	1.65136	1.82702	2.31225	0	3.83627	4.83221	4.45545	5.06786	5.425	chr1	barrier-to-autointegration factor pseudogene
100033320	AHSA2	0.00337312	0.00107941	up	8.09739	8.09739	3.01746	6.42746	4.98387	3.89722	6.37641	5.4643	8.76144	7.54172	8.97896	8.50712	chr1	activator of HSP90 ATPase homolog 2
100030382	MMP14	0.000168487	2.44595e-05	up	8.09681	8.09681	3.01735	8.37382	8.04296	8.19	8.29394	6.93143	10.6658	11.0269	10.7887	11.4538	chr1	matrix metallopeptidase 14
100013603	KIF21B	0.00078057	0.00017193	up	8.0505	8.0505	3.00908	7.05019	6.67835	5.95611	5.74564	4.9618	9.45456	9.35357	8.62203	8.91983	chr2	kinesin family member 21B
100010878	ME2	0.00813727	0.00321603	up	8.03479	8.03479	3.00626	8.45436	7.821	8.24058	5.54633	5.69877	10.4317	10.0564	10.2657	9.88008	chr3	malic enzyme 2
100021794	RASEF	0.000486646	9.4363e-05	up	8.03056	8.03056	3.0055	2.91439	3.31245	2.31225	2.79144	4.1842	5.6435	6.31323	5.82685	6.6502	chr6	RAS and EF-hand domain containing
100012164	MARCHF4	0.00406831	0.00136104	up	8.02838	8.02838	3.00511	2.49935	3.09005	1.57529	3.52841	4.1842	5.87686	5.59517	5.27431	7.17592	chr7	membrane associated ring-CH-type finger 4
107651976	LOC107651976	4.13953e-05	3.90967e-06	up	8.01191	8.01191	3.00215	3.72175	3.82702	3.16025	3.90692	4.54677	6.73486	7.0195	6.84913	6.73525	chr3	anoctamin-8-like
107649040	LOC107649040	0.000383581	6.96486e-05	up	8.01043	8.01043	3.00188	4.13678	3.77811	3.31225	4.96137	4.9618	7.46759	6.89861	7.08899	7.47258	chr4	uncharacterized LOC107649040
100018593	CSRP2	0.000183937	2.72452e-05	up	8.00893	8.00893	3.00161	7.12059	6.69492	6.60489	6.08912	5.54677	9.84816	9.23744	9.47407	9.09179	chr8	cysteine and glycine rich protein 2
100026079	GPRC5B	0.0133367	0.00586142	up	7.99562	7.99562	2.99921	8.98003	6.6616	8.43741	5.89298	5.39179	9.86287	10.4413	9.73563	10.2481	chr6	G protein-coupled receptor class C group 5 member B
103092287	TGIF2	9.89877e-06	5.3472e-07	up	7.99004	7.99004	2.9982	7.66705	7.3918	7.22873	7.43048	6.66224	10.2448	10.1692	10.3064	10.3767	chr1	TGFB induced factor homeobox 2
100619516	FBXL19	0.000194959	2.93864e-05	up	7.9848	7.9848	2.99726	8.82965	8.43895	7.10396	8.41475	8.50178	11.302	11.0493	11.3619	11.3071	chr6	F-box and leucine rich repeat protein 19
100022591	NET1	0.00036516	6.55225e-05	up	7.96641	7.96641	2.99393	5.05735	4.36307	4.90919	3.66591	3.54677	7.42916	6.84501	7.71059	7.22478	chr8	neuroepithelial cell transforming 1
103095363	UNC5D	0.00170896	0.00046205	up	7.9646	7.9646	2.9936	3.02987	3.31245	4.71825	3.20648	4.1842	7.70019	6.92704	6.38118	5.72698	chr1	unc-5 netrin receptor D
100015000	PRRX2	0.00399462	0.00133145	up	7.94909	7.94909	2.99079	4.94414	2.24206	3.69077	3.52841	3.54677	7.72437	6.61723	6.36722	5.61604	chr1	paired related homeobox 2
100028466	TEAD3	4.50713e-05	4.39131e-06	up	7.94806	7.94806	2.9906	7.7681	7.39087	6.62695	7.67755	7.50612	10.195	10.2934	10.2461	10.8036	chr2	TEA domain transcription factor 3
100032775	PTP4A3	4.37644e-05	4.24156e-06	up	7.94676	7.94676	2.99037	7.16443	6.95495	6.83582	6.13722	6.28373	9.61727	9.37314	9.59324	10.0787	chr3	protein tyrosine phosphatase 4A3
100024367	IER3	0.000246972	3.99387e-05	up	7.94564	7.94564	2.99016	6.74306	7.67335	5.96761	6.69833	6.37684	9.16721	9.66531	9.95081	9.94466	chr2	immediate early response 3
100023401	DDAH2	0.00149758	0.000392152	up	7.91019	7.91019	2.98371	9.62101	8.72315	7.24118	8.04081	7.421	11.1119	11.0552	11.1039	11.5015	chr2	dimethylarginine dimethylaminohydrolase 2
100013941	SEZ6L2	0.00177834	0.000485446	up	7.89417	7.89417	2.98079	2.97328	4.57357	4.57529	4.90692	3.9618	7.3432	6.52789	6.60621	8.23854	chr6	seizure related 6 homolog like 2
100018285	FOS	0.00102503	0.000243717	up	7.8916	7.8916	2.98032	5.13678	6.66832	7.37403	5.9344	6.07728	9.53544	8.56266	9.28553	9.4903	chr1	Fos proto-oncogene, AP-1 transcription factor subunit
100009859	PCDH10	0.00172724	0.000468533	up	7.87332	7.87332	2.97697	4.45183	3.89741	4.06358	5.03091	6.01105	8.13582	6.71447	7.92025	7.90116	chr5	protocadherin 10
103106712	LOC103106712	0.00177009	0.000482466	up	7.87218	7.87218	2.97676	4.53888	3.09005	1.99033	3.3764	2.37684	6.23431	5.57226	6.29626	6.10222	chr1	uncharacterized LOC103106712
100010532	LRRC4C	0.000486626	9.43257e-05	up	7.87045	7.87045	2.97645	4.18741	3.62057	3.63418	2.52841	2.37684	6.51833	6.0885	6.209	6.16787	chr5	leucine rich repeat containing 4C
100022295	IGSF9B	0.000231956	3.70328e-05	up	7.85992	7.85992	2.97451	3.63928	2.96452	2.92893	3.69191	2.37684	6.61126	6.41638	5.70132	5.65029	chr4	immunoglobulin superfamily member 9B
100617229	LOC100617229	0.000196622	2.97084e-05	up	7.84871	7.84871	2.97246	4.82128	4.18692	4.97674	5.26176	3.72262	7.86211	7.21959	7.46654	7.71703	chr3	zinc finger protein 420-like
100619732	BBS1	0.031048	0.0161559	up	7.84756	7.84756	2.97224	6.12937	6.21284	2.31225	6.9344	6.9004	8.16196	8.805	8.78635	8.92707	chr8	Bardet-Biedl syndrome 1
100028529	WNT11	0.00260587	0.00077949	up	7.84518	7.84518	2.97181	3.82128	4.09005	2.79768	4.85034	2.37684	6.6479	5.75199	6.85621	6.98008	chr4	Wnt family member 11
100010842	HDAC10	0.00735829	0.00283847	up	7.83699	7.83699	2.9703	8.61155	8.01937	5.10814	7.90465	7.79469	10.172	10.386	10.5433	10.7307	chr8	histone deacetylase 10
100619233	ATXN7L2	0.0111659	0.00472112	up	7.83422	7.83422	2.96979	6.44837	6.17752	2.77713	6.16068	5.37684	8.2413	8.55471	8.3241	8.31147	chr2	ataxin 7 like 2
100017587	OPCML	0.000950702	0.000221476	up	7.83217	7.83217	2.96941	5.49816	4.57834	4.54491	5.13722	3.37684	8.19632	7.07677	7.73976	7.37319	chr4	opioid binding protein/cell adhesion molecule like
100029383	FKBP6	0.0159364	0.00723807	up	7.80774	7.80774	2.96491	3.18741	2.72748	0	3.01383	4.37684	5.21337	5.91411	5.41855	5.95804	chr2	FKBP prolyl isomerase family member 6 (inactive)
103093345	LOC103093345	0.0267967	0.0135354	up	7.80342	7.80342	2.96411	4.66928	1.72748	0	3.5988	3.69877	5.68332	5.42929	5.84898	5.85029	chr2	DNA (cytosine-5)-methyltransferase 3A-like
100027765	CDR2L	9.11148e-07	1.4009e-08	up	7.79577	7.79577	2.96269	6.11079	5.63438	6.05641	6.03937	5.69877	8.83843	8.9151	8.78977	8.93924	chr2	cerebellar degeneration related protein 2 like
100011567	GNA14	0.000845664	0.000190911	up	7.79561	7.79561	2.96266	6.18118	6.83202	7.63658	6.2833	7.02789	9.79773	8.72132	9.96124	10.5391	chr6	G protein subunit alpha 14
100012131	LOC100012131	0.0051415	0.00182686	up	7.78035	7.78035	2.95983	5.09761	4.82702	4.44976	2.79144	2.37684	6.71948	6.88931	6.5311	7.33359	chr2	histone H3
100028447	SEMA3F	0.00181679	0.000497313	up	7.77737	7.77737	2.95928	7.8158	7.67606	5.95611	8.55521	7.86869	9.99531	10.4889	10.9169	10.7335	chr6	semaphorin 3F
103096980	LOC103096980	0.00052269	0.000103671	up	7.77211	7.77211	2.95831	5.08432	3.31245	4.16025	3.20648	3.9618	6.96557	7.04666	6.4421	7.15914	chrX	uncharacterized LOC103096980
100030204	SLC6A17	0.0070042	0.00267303	up	7.7689	7.7689	2.95771	1.32943	2.24206	3.94452	4.20648	2.9618	5.78998	5.1826	5.64224	6.96346	chr2	solute carrier family 6 member 17
100015272	SEMA6C	0.000165268	2.38817e-05	up	7.75443	7.75443	2.95502	6.45871	7.17153	6.27463	7.81029	7.14503	9.75128	10.073	9.7144	10.1695	chr2	semaphorin 6C
100028056	AGPAT4	0.0132301	0.00580367	up	7.74899	7.74899	2.95401	9.0119	8.78432	8.25125	6.11337	5.69877	10.367	10.7233	10.2225	10.791	chr2	1-acylglycerol-3-phosphate O-acyltransferase 4
100030368	TCF7L1	0.00456836	0.00157473	up	7.74825	7.74825	2.95387	6.74156	7.39789	5.19978	8.38758	7.84445	10.1012	9.86175	9.99657	10.313	chr1	transcription factor 7 like 1
100013031	LOC100013031	0.00209829	0.000593894	up	7.74783	7.74783	2.95379	3.65136	3.37956	1.99033	3.96137	4.83627	6.25995	6.80119	6.46099	6.54815	chrX	polyadenylate-binding protein 1 pseudogene
100018588	LOC100018588	0.0116547	0.00496779	up	7.74055	7.74055	2.95244	2.13678	2.44369	3.31225	4.52841	4.28373	6.11471	5.66847	5.28333	8.10713	chr6	serine protease 30-like
100618283	UNC45B	0.0106444	0.00446188	up	7.73708	7.73708	2.95179	5.37382	5.31245	3.44976	4.5988	2.37684	7.18377	7.09601	6.14843	8.26829	chr2	unc-45 myosin chaperone B
100018216	JDP2	0.00156738	0.000416455	up	7.73704	7.73704	2.95178	6.94414	7.23301	5.54491	6.22885	6.0207	8.22264	9.33281	9.63144	10.1975	chr1	Jun dimerization protein 2
100021617	LIMD2	0.0328882	0.0173234	up	7.71125	7.71125	2.94696	10.3397	9.7106	5.44553	8.01222	7.27166	11.1586	10.8087	11.1555	11.2888	chr2	LIM domain containing 2
100025062	PABPC4	2.43579e-05	1.92475e-06	up	7.68421	7.68421	2.9419	8.37655	8.00494	8.25945	9.1013	8.53166	11.6044	11.3237	11.5367	11.1219	chr4	poly(A) binding protein cytoplasmic 4
100016228	TRIM36	0.00142266	0.000368628	up	7.68104	7.68104	2.9413	5.18741	5.1198	5.11961	3.3764	3.37684	7.32604	7.40957	7.24916	7.5245	chr3	tripartite motif containing 36
100029091	LOC100029091	6.70847e-05	7.51934e-06	up	7.67709	7.67709	2.94056	3.2202	3.4332	3.99782	4.25087	3.1842	6.97608	6.27629	6.53746	6.44144	chr4	zinc finger protein 883-like
100032288	DIXDC1	5.13197e-05	5.19573e-06	up	7.67666	7.67666	2.94048	8.2042	7.8194	8.13899	7.02666	7.58629	10.6705	10.8652	10.3756	10.871	chr4	DIX domain containing 1
100029033	PCNX2	0.0123319	0.00532247	up	7.67481	7.67481	2.94013	3.02987	2.31245	0	3.0942	3.9618	5.01384	5.84893	5.2468	5.56962	chr2	pecanex 2
100013306	MAP2	6.86812e-05	7.75015e-06	up	7.6595	7.6595	2.93725	6.85886	6.87723	6.51389	6.78391	6.916	10.3374	9.07484	9.36247	10.1342	chr7	microtubule associated protein 2
100027357	MAML3	0.000211279	3.27019e-05	up	7.65658	7.65658	2.9367	6.5291	5.88591	5.44976	5.56403	4.83627	8.35317	8.68282	8.34263	8.98024	chr5	mastermind like transcriptional coactivator 3
100026333	LENG9	0.0112265	0.00475292	up	7.65275	7.65275	2.93598	6.13678	4.25998	2.57529	5.98784	5.4643	7.45033	7.89232	7.96676	7.97386	chr4	leukocyte receptor cluster member 9
100023559	GABBR1	0.000191916	2.88749e-05	up	7.65157	7.65157	2.93576	4.57736	4.14895	4.94452	5.62508	5.42124	7.62448	7.76007	7.79833	8.33386	chr2	gamma-aminobutyric acid type B receptor subunit 1
103104797	PROB1	0.0172992	0.00797693	up	7.63988	7.63988	2.93355	2.92329	3.06039	0.990326	4.94755	4.83627	6.04765	6.26237	6.0011	6.82934	chr1	proline rich basic protein 1
100030234	C6H7orf57	0.00323559	0.00102427	up	7.61843	7.61843	2.92949	1.91439	3.16806	3.44976	4.25087	2.37684	4.98211	5.70394	6.37855	6.78131	chr6	chromosome 6 open reading frame, human C7orf57
100019660	LRRTM1	3.9947e-05	3.73175e-06	up	7.60631	7.60631	2.9272	2.40268	2.24206	2.65329	2.20648	3.07728	5.52496	4.93036	5.44788	5.87102	chr1	leucine rich repeat transmembrane neuronal 1
100030259	FOXP4	0.000196036	2.9589e-05	up	7.60009	7.60009	2.92602	5.93742	5.35874	4.61607	5.86991	5.30734	8.6938	8.25021	8.69248	7.73916	chr2	forkhead box P4
100030686	GAS2L1	0.0229444	0.0112257	up	7.60007	7.60007	2.92601	8.10831	5.32952	3.23825	6.12136	5.37684	8.12659	8.50723	8.63835	8.97131	chr3	growth arrest specific 2 like 1
100011758	LSAMP	0.000890286	0.000204163	up	7.58737	7.58737	2.9236	3.49935	3.70149	4.07779	5.20648	4.83627	7.91514	7.2832	6.57188	6.98128	chr4	limbic system associated membrane protein
100015422	ATP1B2	0.00268212	0.000809177	up	7.56961	7.56961	2.92022	4.53888	4.20553	4.57529	5.46387	3.1842	6.33232	7.28182	7.25911	8.38184	chr2	ATPase Na+/K+ transporting subunit beta 2
103098772	LOC103098772	0.000138453	1.89875e-05	up	7.5666	7.5666	2.91964	3.2202	3.19315	3.24331	3.19137	4.38284	6.03634	6.90207	6.35586	6.169	chr3	zinc finger protein 260
100022637	SYT11	0.000137036	1.87232e-05	up	7.56333	7.56333	2.91902	5.95878	6.12958	6.10927	5.82119	4.83627	8.817	8.59794	8.25613	9.08909	chr2	synaptotagmin 11
100031636	SNAP25	0.00511133	0.00181207	up	7.53776	7.53776	2.91414	3.18741	3.62057	2.79768	5.40974	2.37684	6.15405	6.03585	6.23896	7.14147	chr1	synaptosome associated protein 25
100012233	RCAN2	0.00376819	0.00123968	up	7.53647	7.53647	2.91389	3.13678	4.04941	3.35249	5.11337	3.69877	7.42617	5.45799	6.53553	7.71652	chr2	regulator of calcineurin 2
100026813	SNCAIP	0.00113429	0.000276158	up	7.51929	7.51929	2.9106	5.63321	5.09005	4.57529	5.49188	3.37684	7.85989	7.81777	7.54397	7.75458	chr6	synuclein alpha interacting protein
100021947	CDKN2B	0.00949723	0.00389042	up	7.51555	7.51555	2.90988	4.91439	4.89741	3.57529	5.76107	6.0207	7.57853	6.43864	8.41982	9.3376	chr6	cyclin dependent kinase inhibitor 2B
100619277	SMTNL1	0.0281044	0.0143252	up	7.49998	7.49998	2.90689	4.46898	3.47472	0.405363	2.52841	1.37684	4.5453	4.87329	5.10361	6.9088	chr5	smoothelin like 1
100015488	ACTN3	0.000322967	5.6008e-05	up	7.49744	7.49744	2.9064	3.49935	4.18692	2.57529	4.20648	3.9618	6.23158	6.54471	6.81808	6.77509	chr8	actinin alpha 3
100020472	SESN2	0.00725821	0.00279089	up	7.49052	7.49052	2.90507	7.35733	7.49756	7.08836	9.52615	9.84445	10.6911	11.4302	11.0923	11.4577	chr4	sestrin 2
100021203	LMLN	0.000564977	0.000114671	up	7.48292	7.48292	2.9036	5.28362	5.52004	5.48218	4.76107	3.69877	7.49825	7.8346	7.86791	8.2102	chr4	leishmanolysin like peptidase
100027473	ROBO1	0.00481524	0.00167565	up	7.48074	7.48074	2.90318	9.80883	7.87865	7.26645	7.54094	6.64363	10.6484	11.21	10.4204	10.6448	chr7	roundabout guidance receptor 1
100617426	CLSTN3	0.0188466	0.00885476	up	7.47853	7.47853	2.90276	4.13678	5.76226	5.19978	8.11682	7.51832	9.01876	8.98623	8.64527	9.54794	chr8	calsyntenin 3
100030869	GRIK4	0.000457688	8.72594e-05	up	7.47732	7.47732	2.90252	1.99239	2.87433	3.67215	2.52841	3.37684	6.31657	5.40653	5.44642	5.99587	chr4	glutamate ionotropic receptor kainate type subunit 4
103104146	TERT	0.000438557	8.25097e-05	up	7.46859	7.46859	2.90084	5.57717	5.04941	4.84831	5.01384	3.69877	8.23413	7.52223	7.79423	7.40275	chr3	telomerase reverse transcriptase
100032682	LOC100032682	0.0100051	0.00414242	up	7.44884	7.44884	2.89701	1.49935	0.92013	0	2.52841	3.69877	4.338	4.63889	4.84855	4.67995	chr3	protein kinase C and casein kinase substrate in neurons protein 1 pseudogene
103097100	LOC103097100	0.00102568	0.00024415	up	7.44852	7.44852	2.89695	1.13678	2.31245	3.31225	1.79144	1.37684	4.7073	4.6126	4.98388	5.22785	chr2	spermatid maturation protein 1
100013828	CTNND2	2.15555e-05	1.62898e-06	up	7.43901	7.43901	2.89511	3.98287	3.62057	3.31225	3.52841	4.07728	6.80194	6.96712	6.26265	6.36584	chr3	catenin delta 2
100010571	LOC100010571	0.0132817	0.00583361	up	7.43452	7.43452	2.89424	4.27585	3.74649	3.68967	1.20648	1.37684	5.79873	6.39766	5.86839	4.94843	chr3	general transcription factor IIH subunit 2
100018286	EML1	0.00296373	0.000917456	up	7.42893	7.42893	2.89315	6.16863	7.64123	7.53593	5.58152	5.50612	9.94726	9.29765	9.41482	8.85963	chr1	EMAP like 1
100010972	DACH1	0.000773483	0.000169945	up	7.42341	7.42341	2.89208	8.05224	8.12587	7.78691	6.62995	6.76916	10.8039	10.817	10.0138	9.82497	chr7	dachshund family transcription factor 1
103101849	LOC103101849	4.14714e-05	3.92178e-06	up	7.41866	7.41866	2.89116	6.72461	6.97722	7.00899	6.81381	5.83627	9.66245	9.42111	9.56422	9.60556	chrX	protein SET-like
100014361	ZFP36	0.0295028	0.0151797	up	7.41713	7.41713	2.89086	7.74728	7.32527	4.23825	8.81011	8.13173	9.6567	9.41562	10.75	10.7432	chr4	ZFP36 ring finger protein
100024433	DDR1	0.0141363	0.00629433	up	7.40487	7.40487	2.88847	8.08264	9.28534	9.2331	7.46387	5.62477	10.3394	11.0235	10.5658	11.3769	chr2	discoidin domain receptor tyrosine kinase 1
100025136	EEF1A2	0.0108851	0.00458222	up	7.38331	7.38331	2.88427	3.13678	4.54949	2.99033	6.22885	3.9618	6.84635	6.61081	6.59624	8.17748	chr1	eukaryotic translation elongation factor 1 alpha 2
103095390	LOC103095390	0.0037109	0.00121574	up	7.37159	7.37159	2.88198	4.45527	3.86655	5.1141	6.26826	5.50612	8.37936	8.77072	7.53508	7.01099	chr2	uncharacterized LOC103095390
100022100	PLTP	0.0135235	0.00596115	up	7.36903	7.36903	2.88148	6.05356	6.2576	5.70525	8.4598	8.70091	8.92465	10.1293	10.3833	10.2304	chr1	phospholipid transfer protein
100013996	SLCO3A1	5.11819e-05	5.17827e-06	up	7.36486	7.36486	2.88066	7.11668	7.32882	7.08308	6.76516	6.71728	9.31819	9.63476	10.1216	10.4569	chr1	solute carrier organic anion transporter family member 3A1
100020965	FBXL16	0.000777712	0.000171247	up	7.34527	7.34527	2.87681	3.77458	4.55143	4.26955	5.90923	4.85797	7.41973	7.39311	7.35659	8.02803	chr6	F-box and leucine rich repeat protein 16
100025978	RCC2	0.000200391	3.05766e-05	up	7.336	7.336	2.87499	10.31	10.3642	9.16275	10.2148	9.24721	13.0958	12.5211	12.8558	12.4664	chr4	regulator of chromosome condensation 2
100022216	TMEM63C	0.000162184	2.33107e-05	up	7.3331	7.3331	2.87442	4.28086	4.12307	4.60504	4.45441	5.0207	6.49026	7.45893	7.81422	7.72154	chr1	transmembrane protein 63C
100024423	CSPG5	0.00345519	0.00111204	up	7.32883	7.32883	2.87358	4.13678	5.9194	5.36433	6.42565	4.1842	7.52391	8.55796	7.65932	8.57744	chr6	chondroitin sulfate proteoglycan 5
100028633	HYAL2	0.00696048	0.00265156	up	7.32151	7.32151	2.87214	8.27042	8.12771	5.69077	8.88067	7.66224	9.76681	11.0042	10.5982	11.0248	chr6	hyaluronidase 2
100030410	REM2	0.0447206	0.0249433	up	7.31943	7.31943	2.87173	1.91439	6.29517	4.74521	3.52841	1.37684	5.77713	6.24733	6.57668	7.17381	chr1	RRAD and GEM like GTPase 2
100012122	GDI1	6.64039e-06	2.91249e-07	up	7.31891	7.31891	2.87163	8.71529	9.30922	8.72383	8.74126	8.49578	11.5865	11.7048	11.4889	11.8946	chrX	GDP dissociation inhibitor 1
100030450	CDH24	0.00574387	0.00209348	up	7.31579	7.31579	2.87101	3.65136	4.42792	2.31225	5.16068	4.1842	5.89307	6.71333	6.83719	7.8296	chr1	cadherin 24
100022698	ANLN	0.0402327	0.0219597	up	7.29853	7.29853	2.86761	9.69056	9.68846	7.26645	8.19201	4.83627	10.6597	10.7176	10.9101	10.922	chr6	anillin actin binding protein
100020293	LOC100020293	0.00816539	0.00322883	up	7.2913	7.2913	2.86618	5.3518	5.10995	4.26334	7.30451	7.25948	8.64148	8.87659	8.61862	8.75929	chr2	arf-GAP with GTPase, ANK repeat and PH domain-containing protein 1
100015027	SLC6A1	0.0207378	0.00992979	up	7.28862	7.28862	2.86565	2.91439	4.06581	3.62259	5.33301	2.63988	5.06535	6.32769	6.23329	8.6968	chr6	solute carrier family 6 member 1
107649413	LOC107649413	0.0199063	0.00946877	up	7.27384	7.27384	2.86272	9.72026	11.2441	10.2458	7.07705	8.26417	12.1313	11.7001	12.5664	12.2942	chr1	endogenous retrovirus group K member 6 Env polyprotein-like
100011783	LEF1	0.00785378	0.00307596	up	7.25729	7.25729	2.85943	4.49816	3.55769	2.99033	3.79144	1.37684	6.67088	6.47347	6.2916	4.97333	chr5	lymphoid enhancer binding factor 1
100018058	ROBO3	4.13952e-05	3.90681e-06	up	7.25634	7.25634	2.85924	4.45871	5.16806	5.05641	4.5988	4.69877	7.67861	7.58997	7.14559	8.2074	chr4	roundabout guidance receptor 3
100030599	NKAIN2	0.0151023	0.00679908	up	7.25436	7.25436	2.85885	2.13678	2.09005	2.79768	0.20648	3.9618	4.49763	5.03808	4.47676	6.37716	chr2	sodium/potassium transporting ATPase interacting 2
100017750	TNFRSF12A	0.000256949	4.19401e-05	up	7.24338	7.24338	2.85666	5.68698	6.29517	5.60504	6.18376	5.28373	7.80875	8.65889	8.98949	9.21326	chr6	TNF receptor superfamily member 12A
103103948	ADORA1	0.00970526	0.00399095	up	7.24253	7.24253	2.85649	4.32943	4.77811	5.27573	3.79144	2.37684	5.98272	7.67355	6.22735	7.9836	chr2	adenosine A1 receptor
107648930	LOC107648930	0.00102568	0.000244152	up	7.23918	7.23918	2.85583	3.78886	4.50509	5.31225	4.29394	3.37684	6.26998	7.51645	7.3149	7.34356	chrX	uncharacterized LOC107648930
100011189	SLITRK2	0.000875791	0.000199997	up	7.21852	7.21852	2.8517	5.4098	4.99338	5.84831	5.38107	3.75535	8.45192	7.88541	7.69985	7.67995	chrX	SLIT and NTRK like family member 2
100030407	LZTS1	0.0234147	0.0115057	up	7.21501	7.21501	2.851	8.00303	5.62057	4.84831	6.3963	3.9618	9.28353	8.63063	7.29861	9.25526	chr1	leucine zipper tumor suppressor 1
100018336	PAK1	0.000420081	7.77074e-05	up	7.20666	7.20666	2.84933	8.4607	8.99622	7.44105	7.99167	7.18024	10.829	10.9718	10.8612	10.7912	chr4	p21 (RAC1) activated kinase 1
100021573	LOC100021573	0.00219537	0.000628217	up	7.20431	7.20431	2.84886	3.32943	4.91637	5.34788	3.90692	4.54677	6.26994	7.11848	7.85955	7.78536	chr5	probable ATP-dependent RNA helicase DDX60-like
100030694	NPTX1	0.00123367	0.000306703	up	7.18744	7.18744	2.84548	4.09496	4.56158	5.55002	5.05615	5.43862	8.1243	7.18722	7.09534	8.73611	chr2	neuronal pentraxin 1
100011824	C4HXorf58	0.0117093	0.00499347	up	7.18419	7.18419	2.84482	2.41689	1.72748	1.57529	4.4529	4.28373	4.92024	6.01851	5.8256	6.17999	chr4	chromosome 4 open reading frame, human CXorf58
100029768	PDZD7	0.000264619	4.35189e-05	up	7.16945	7.16945	2.84186	3.16232	2.88572	3.60504	4.11337	2.37684	5.92634	6.06921	6.29446	5.99207	chr1	PDZ domain containing 7
103099808	LOC103099808	0.00204941	0.00057729	up	7.16704	7.16704	2.84138	5.36131	4.36298	3.30078	3.10343	3.75	6.62186	7.04401	6.23165	7.37079	chr3	uncharacterized LOC103099808
100020311	SLC8A3	0.0236115	0.0116267	up	7.16297	7.16297	2.84056	5.27194	7.62559	4.49283	7.60764	4.28373	7.99639	9.0076	8.37205	9.41158	chr1	solute carrier family 8 member A3
100025169	PIM3	0.00878276	0.00353022	up	7.15887	7.15887	2.83973	8.1428	7.61424	4.73566	7.50746	7.70412	9.81059	9.87008	10.0252	10.2165	chr8	Pim-3 proto-oncogene, serine/threonine kinase
100025274	NKAIN4	0.000251082	4.07756e-05	up	7.15525	7.15525	2.839	5.35549	5.80277	4.83999	5.64942	6.1842	8.32454	8.82916	7.71001	8.75779	chr1	sodium/potassium transporting ATPase interacting 4
100012195	DYRK1B	0.00110072	0.000265415	up	7.13916	7.13916	2.83575	7.72817	8.40998	6.27573	8.40615	8.04927	10.6316	10.5364	10.492	10.7784	chr4	dual specificity tyrosine phosphorylation regulated kinase 1B
100011753	HAPLN1	0.0432604	0.0239656	up	7.12433	7.12433	2.83276	10.4703	7.04597	8.34751	5.57571	7.22233	11.7575	10.863	10.4223	9.21762	chr3	hyaluronan and proteoglycan link protein 1
100021590	CCDC102A	0.0013524	0.000344571	up	7.1092	7.1092	2.82969	7.11808	6.55496	4.73246	6.34218	5.69734	8.98137	8.65311	9.04598	8.99431	chr1	coiled-coil domain containing 102A
100030965	MPPED2	0.0101112	0.0041919	up	7.1045	7.1045	2.82873	6.74306	6.58901	6.81687	4.37641	4.83627	8.1768	9.49725	7.67729	9.4529	chr5	metallophosphoesterase domain containing 2
100011599	MINAR1	0.0245753	0.012194	up	7.08733	7.08733	2.82524	0	1.24206	1.57529	4.01384	3.69877	5.07256	4.85376	5.40939	4.38922	chr1	membrane integral NOTCH2 associated receptor 1
100026930	KIF26B	1.53119e-06	3.31063e-08	up	7.08576	7.08576	2.82492	4.91439	5.40663	5.11961	5.29394	5.0207	7.77979	8.03417	7.91458	8.17536	chr2	kinesin family member 26B
103098632	LOC103098632	0.0144777	0.00647419	up	7.08508	7.08508	2.82478	5.95878	4.70149	5.63418	2.20648	5.28373	7.59796	7.94941	7.71079	7.06871	chr2	uncharacterized LOC103098632
100026300	TMOD2	0.000347781	6.12472e-05	up	7.0792	7.0792	2.82359	7.05053	5.66133	5.48218	5.56403	5.28373	8.54092	8.69638	8.65146	8.63903	chr1	tropomodulin 2
100023969	WSB1	2.44453e-05	1.93798e-06	up	7.06827	7.06827	2.82136	10.8102	10.251	10.4229	9.83401	10.6105	12.8705	13.3395	13.1609	13.4573	chr2	WD repeat and SOCS box containing 1
100025977	CCDC81	0.0206207	0.00986522	up	7.05288	7.05288	2.81821	0.651357	0.505092	2.31225	2.20648	4.54677	4.35154	5.20412	5.0807	4.81404	chr4	coiled-coil domain containing 81
100018960	ANXA3	0.0269173	0.0136108	up	7.05202	7.05202	2.81804	8.05419	7.84456	6.87297	4.5988	4.37684	9.17408	8.97451	9.63851	8.88293	chr5	annexin A3
100022460	IRF2BPL	9.2274e-05	1.13854e-05	up	7.04334	7.04334	2.81626	8.47217	9.00455	7.91118	9.37264	8.63404	11.5374	11.5389	11.4128	11.4916	chr1	interferon regulatory factor 2 binding protein like
100028220	TSHZ2	0.000380506	6.88719e-05	up	7.0375	7.0375	2.81506	5.96363	5.1393	5.38264	6.18376	6.66224	8.75649	8.71519	8.09838	9.15546	chr1	teashirt zinc finger homeobox 2
100012066	RAB3A	0.00326132	0.00103462	up	7.02922	7.02922	2.81337	5.77237	5.53484	4.79768	7.07684	6.83627	8.6759	8.25421	8.58518	9.75258	chr3	RAB3A, member RAS oncogene family
100010675	TBXA2R	0.00895611	0.00361773	up	7.01256	7.01256	2.80994	7.41158	6.47982	4.38264	7.0224	5.1842	8.46239	8.45317	9.06692	9.64179	chr3	thromboxane A2 receptor
103102726	LOC103102726	0.000714137	0.000154055	up	7.00924	7.00924	2.80926	3.96363	3.56399	4.07779	4.73004	5.23482	6.91981	6.63755	7.04447	7.89143	chr1	protein BEAN1
100018080	CRB2	0.00136779	0.000350211	up	7.0059	7.0059	2.80857	8.49455	7.19027	6.58726	7.41512	6.75997	9.34892	9.89035	10.7804	10.3723	chr1	crumbs cell polarity complex component 2
100015271	SLC2A4	4.21485e-05	4.0242e-06	up	7.00157	7.00157	2.80768	3.02987	3.44369	3.57529	3.20648	3.37684	5.81217	5.87746	5.97937	6.86744	chr2	solute carrier family 2 member 4
100021781	ADAMTS8	0.0106539	0.00446733	up	7.00043	7.00043	2.80744	5.78886	6.75933	5.84831	6.90692	5.9618	7.04679	10.0525	8.74724	10.3955	chr4	ADAM metallopeptidase with thrombospondin type 1 motif 8
100024834	MEGF11	0.000638738	0.000133763	up	6.99301	6.99301	2.80591	3.15201	4.96523	5.00528	3.92494	3.9618	6.96779	6.97248	6.88957	7.20122	chr1	multiple EGF like domains 11
100009731	SPSB1	4.26477e-05	4.09821e-06	up	6.99294	6.99294	2.8059	4.49935	4.76562	5.03472	5.73004	5.1842	7.92009	7.6928	7.98534	7.7965	chr4	splA/ryanodine receptor domain and SOCS box containing 1
103106690	LOC103106690	2.03494e-05	1.50431e-06	up	6.98602	6.98602	2.80447	8.56165	8.8297	8.29456	8.19658	8.21709	11.4516	10.9935	11.6076	10.8448	chr3	endogenous retrovirus group K member 7 Env polyprotein-like
100025845	SLCO4A1	0.0103353	0.00430464	up	6.98205	6.98205	2.80365	6.71299	7.32129	7.10909	5.03937	8.9281	9.88628	10.1433	9.60661	9.66709	chr1	solute carrier organic anion transporter family member 4A1
100014175	ASTN2	9.53667e-05	1.18873e-05	up	6.97319	6.97319	2.80182	4.94414	5.01816	5.54491	4.90692	4.54677	7.54966	7.62521	7.47769	8.52344	chr1	astrotactin 2
100016549	APLP1	0.01236	0.0053432	up	6.96724	6.96724	2.80059	9.20306	8.55144	5.66275	8.97006	8.52659	10.7021	10.8785	10.8923	11.4606	chr4	amyloid beta precursor like protein 1
100022720	SLC12A2	8.35802e-05	1.00098e-05	up	6.96193	6.96193	2.79949	8.42086	7.07495	7.31225	7.48725	7.64363	10.2357	10.6767	10.3926	10.2441	chr6	solute carrier family 12 member 2
100010928	PRR5L	0.0168795	0.0077431	up	6.95746	6.95746	2.79856	7.77651	6.71165	5.42998	6.33576	3.69877	8.16703	8.92878	9.02082	9.03976	chr5	proline rich 5 like
100029879	LIMD1	0.000179281	2.64636e-05	up	6.9534	6.9534	2.79772	7.38911	6.8094	6.98468	8.33262	7.62477	10.045	10.4936	10.2271	10.1376	chr8	LIM domain containing 1
100020865	FAM171B	0.0187281	0.00878879	up	6.94508	6.94508	2.79599	6.78886	3.67502	4.07779	2.90692	2.9618	7.20557	7.02733	6.48636	6.79301	chr4	family with sequence similarity 171 member B
100012816	CASKIN1	0.0137096	0.00605823	up	6.94494	6.94494	2.79596	4.57736	5.80887	4.11961	7.27257	7.23433	8.61437	8.05896	8.94721	8.77349	chr6	CASK interacting protein 1
100009765	ID3	0.00507969	0.00179876	up	6.93698	6.93698	2.79431	9.28662	8.94942	6.48218	8.94457	7.97675	11.0044	10.5825	11.3446	11.5574	chr4	inhibitor of DNA binding 3, HLH protein
100026806	ADGRL1	2.08955e-05	1.5705e-06	up	6.90547	6.90547	2.78774	8.3514	8.36865	7.82775	7.95221	7.74895	10.6449	10.8673	10.5334	11.3046	chr3	adhesion G protein-coupled receptor L1
100023584	MEIOC	0.00111649	0.000270368	up	6.90523	6.90523	2.78769	3.97328	2.50509	3.57529	2.52841	4.37684	6.05501	5.86393	6.4105	6.38845	chr2	meiosis specific with coiled-coil domain
100020258	FAM216A	0.00174311	0.000473796	up	6.90276	6.90276	2.78717	3.13678	3.96452	2.99033	2.52841	1.37684	5.59838	5.40257	5.5554	5.78985	chr3	family with sequence similarity 216 member A
100020539	EXOG	0.00435021	0.00148072	up	6.9014	6.9014	2.78689	6.71313	6.21475	3.89722	6.20648	5.76916	8.95676	8.6604	8.64331	7.92768	chr6	exo/endonuclease G
100015539	LPCAT1	0.00389879	0.00128984	up	6.89499	6.89499	2.78555	8.32089	8.27878	8.12988	6.63274	5.86869	10.1077	10.3595	10.2361	10.2236	chr3	lysophosphatidylcholine acyltransferase 1
100031049	CCN2	0.0027152	0.000822442	up	6.87793	6.87793	2.78197	7.93306	7.35476	6.71825	6.5988	6.42124	8.76036	9.18633	10.41	10.792	chr2	cellular communication network factor 2
103104290	OTUD5	0.0179395	0.00834483	up	6.87301	6.87301	2.78094	6.13678	5.64805	3.99033	7.82853	7.68062	9.01063	8.92002	8.9553	9.26526	chrX	OTU deubiquitinase 5
100024528	MARK1	5.27247e-05	5.40311e-06	up	6.84713	6.84713	2.7755	6.3985	5.69492	6.395	5.52841	5.918	9.23734	8.53429	8.74869	8.52953	chr2	microtubule affinity regulating kinase 1
100028847	TMEM134	0.0487033	0.0276127	up	6.84172	6.84172	2.77436	8.61114	8.63305	4.57529	9.76619	8.86869	10.6578	10.7322	10.4866	11.5843	chr8	transmembrane protein 134
100018726	SCHIP1	0.00196334	0.00054767	up	6.83873	6.83873	2.77373	6.17492	6.63781	5.70457	5.51026	4.62477	8.56131	8.1794	7.8068	9.46927	chr7	schwannomin interacting protein 1
100017231	GLIPR2	0.0468959	0.0264238	up	6.83723	6.83723	2.77341	9.41885	8.72576	8.38045	4.9344	5.4643	10.3084	10.1509	9.96449	10.2089	chr6	GLI pathogenesis related 2
100012188	CPT1B	0.00468843	0.00162318	up	6.81988	6.81988	2.76975	7.21207	8.74892	6.34788	9.083	7.1842	10.3266	10.509	10.3484	10.7558	chr8	carnitine palmitoyltransferase 1B
100026866	SLC4A11	0.00299398	0.00092908	up	6.81085	6.81085	2.76784	5.80516	5.52004	3.79768	4.29394	4.1842	6.49902	8.03371	7.64912	7.77031	chr5	solute carrier family 4 member 11
100029594	SULF2	1.25647e-05	7.57211e-07	up	6.78969	6.78969	2.76335	8.92095	8.47274	8.42755	9.07453	8.65177	11.879	11.2436	11.3393	11.4295	chr1	sulfatase 2
100022183	SPATS2	0.00667506	0.00251856	up	6.7821	6.7821	2.76173	7.53644	6.62057	6.83408	5.18013	4.67718	9.51728	8.62196	9.05322	8.53318	chr8	spermatogenesis associated serine rich 2
100028059	SNRPC	0.000579842	0.000118762	up	6.77023	6.77023	2.75921	3.88402	4.63438	3.57529	3.3764	3.37684	5.92033	6.76912	6.10144	7.32347	chr2	small nuclear ribonucleoprotein polypeptide C
100019533	LRRC49	0.00116524	0.000285772	up	6.76353	6.76353	2.75778	6.0709	5.10995	4.84831	3.73004	5.23482	7.86582	7.57462	7.49707	8.08881	chr1	leucine rich repeat containing 49
100010455	KLF5	0.0402075	0.0219404	up	6.76077	6.76077	2.75719	8.25424	6.37956	5.92106	3.52841	4.37684	8.23273	7.56881	8.71368	9.28163	chr7	Kruppel like factor 5
100023864	CDC42EP4	1.0075e-05	5.49083e-07	up	6.75921	6.75921	2.75685	8.96424	9.00582	8.68729	9.32022	9.4285	11.7072	11.945	11.6016	12.0984	chr2	CDC42 effector protein 4
100019513	EGFLAM	0.000434778	8.15302e-05	up	6.75838	6.75838	2.75668	6.38471	6.10004	7.01209	6.12534	5.1842	9.18659	9.03379	9.04348	8.40795	chr3	EGF like, fibronectin type III and laminin G domains
103094721	LOC103094721	0.000110393	1.42377e-05	up	6.7555	6.7555	2.75606	2.13678	1.92013	2.57529	2.52841	1.37684	4.85695	4.75883	4.54856	5.28988	chr4	uncharacterized LOC103094721
100023701	PDGFC	0.00801622	0.00315609	up	6.74901	6.74901	2.75468	7.99322	8.22463	7.69308	5.7508	5.76916	9.17727	9.74321	10.0125	10.4305	chr5	platelet derived growth factor C
100025432	NFATC4	0.0176538	0.00818284	up	6.74745	6.74745	2.75434	6.98764	5.93136	4.51389	5.16068	2.9618	8.3083	7.20972	7.99459	7.94905	chr1	nuclear factor of activated T cells 4
100013257	CCND1	0.00282386	0.000865187	up	6.74157	6.74157	2.75308	9.12113	9.20167	8.07513	10.8982	9.72483	12.2419	11.9803	12.4284	11.9786	chr5	cyclin D1
103092400	LOC103092400	0.00350141	0.00113053	up	6.72964	6.72964	2.75053	3.23632	1.72748	0.990326	3.20648	2.37684	5.80604	4.41938	5.15055	4.85611	chr2	diazepam-binding inhibitor-like 5
103094180	LOC103094180	1.44447e-05	9.25039e-07	up	6.71473	6.71473	2.74733	2.83193	2.92013	2.99033	2.52841	2.69877	5.88961	5.85051	5.14104	5.28381	chr4	uncharacterized LOC103094180
100026234	TRIP10	0.000665149	0.000140792	up	6.68904	6.68904	2.7418	7.53888	7.72017	5.88514	7.45886	7.20973	9.80356	10.3185	9.88497	9.61044	chr3	thyroid hormone receptor interactor 10
107649021	LOC107649021	0.000562712	0.000114057	up	6.68697	6.68697	2.74135	6.66035	5.17752	6.25711	6.01384	6.80311	8.74236	9.08221	9.4716	8.39878	chr4	endogenous retrovirus group K member 8 Gag polyprotein-like
107648919	LOC107648919	0.00123367	0.000306675	up	6.62207	6.62207	2.72728	6.78476	6.34175	5.51451	7.46387	7.23482	9.00933	9.77228	9.833	8.96628	chr6	zinc finger protein 398-like
103105830	LOC103105830	0.00680381	0.00258161	up	6.6143	6.6143	2.72559	10.6379	12.6092	12.4727	9.79878	10.9854	14.1219	13.5318	14.2896	14.1622	chr2	endogenous retrovirus group K member 6 Env polyprotein-like
107649046	LOC107649046	0.000742035	0.000161303	up	6.60791	6.60791	2.72419	2.78886	3.00759	1.99033	3.90692	2.9618	6.29512	5.65992	5.20648	5.45966	chr4	uncharacterized LOC107649046
100030835	FZD3	0.000472863	9.09115e-05	up	6.60783	6.60783	2.72418	6.81099	7.07706	7.71142	5.85034	6.30521	9.34885	9.66887	9.35329	9.52972	chr1	frizzled class receptor 3
100012926	P3H4	0.000873496	0.000199113	up	6.60773	6.60773	2.72415	6.39552	5.29327	4.16025	5.11337	4.9618	7.97099	7.9248	7.65619	8.08401	chr2	prolyl 3-hydroxylase family member 4 (inactive)
100024330	AJUBA	0.000226174	3.57324e-05	up	6.59728	6.59728	2.72187	7.18729	7.70142	6.91001	7.90665	6.80311	9.38721	9.95556	10.3401	10.4113	chr1	ajuba LIM protein
103104323	LOC103104323	0.0139718	0.0061933	up	6.59233	6.59233	2.72079	3.23632	3.75302	3.38264	0.20648	2.37684	5.79726	5.10595	5.43859	4.9056	chr3	uncharacterized LOC103104323
103092242	ACAP3	0.0194143	0.00918277	up	6.59217	6.59217	2.72075	6.74447	7.21655	4.74521	8.65149	8.46783	9.81739	10.0078	9.6587	10.0596	chr4	ArfGAP with coiled-coil, ankyrin repeat and PH domains 3
103105463	LOC103105463	0.0211633	0.0101931	up	6.5825	6.5825	2.71864	3.41689	2.24206	0	2.20648	3.9618	4.70615	5.14453	5.94325	4.5424	chr2	uncharacterized LOC103105463
100016227	LOC100016227	0.00996451	0.00411669	up	6.57681	6.57681	2.71739	4.37382	2.72748	2.57529	5.37641	5.1842	6.83711	7.06067	6.36223	6.79929	chr2	arf-GAP with GTPase, ANK repeat and PH domain-containing protein 1-like
100018150	CDC25A	0.0162812	0.00742145	up	6.55755	6.55755	2.71316	8.68679	9.15734	8.92844	7.06446	5.76916	11.1128	10.5971	10.8288	9.99895	chr6	cell division cycle 25A
100016121	P3H3	0.000996851	0.000235169	up	6.55459	6.55459	2.7125	7.87949	7.79818	6.53722	8.5988	8.0207	9.90319	10.5403	10.5834	10.8906	chr8	prolyl 3-hydroxylase 3
100025862	TMTC4	1.93768e-05	1.40182e-06	up	6.54618	6.54618	2.71065	8.90565	8.02521	8.2095	8.22885	8.39921	10.9768	10.972	10.8811	11.4274	chr7	transmembrane O-mannosyltransferase targeting cadherins 4
100030982	DCHS1	0.00412499	0.00138453	up	6.54276	6.54276	2.7099	8.62864	8.45634	5.92106	8.22885	7.62477	10.6481	10.5406	10.5047	10.2339	chr4	dachsous cadherin-related 1
100013140	MEF2C	0.00345585	0.0011125	up	6.53889	6.53889	2.70905	10.444	9.71211	10.0927	8.14899	8.33104	11.8902	11.8	12.097	12.4321	chr3	myocyte enhancer factor 2C
100021579	KLHL30	0.00533644	0.00191568	up	6.52759	6.52759	2.70655	5.42746	3.31245	4.31225	2.79144	3.69877	6.15333	6.15418	6.54969	7.6029	chr7	kelch like family member 30
100026702	SLC2A1	0.00126629	0.000317073	up	6.52209	6.52209	2.70533	8.85411	7.94369	7.57178	9.3494	8.86457	11.5855	10.6289	10.8926	11.7812	chr4	solute carrier family 2 member 1
100010674	KCTD1	1.14287e-05	6.61557e-07	up	6.5104	6.5104	2.70275	8.99082	9.286	8.8129	8.76713	8.31348	11.5224	11.5787	11.5648	11.4814	chr3	potassium channel tetramerization domain containing 1
107652070	NCOR2	0.0378866	0.0204347	up	6.49528	6.49528	2.69939	9.3924	8.19126	6.07305	10.9356	9.93395	11.6602	11.7276	11.5681	11.4626	chr3	nuclear receptor corepressor 2
100009982	FAM53B	0.0356868	0.0190498	up	6.49425	6.49425	2.69916	3.65136	2.82702	0	4.45441	1.37684	5.89804	4.85121	4.78198	5.11313	chr1	family with sequence similarity 53 member B
100033148	SLC16A1	0.00417012	0.00140626	up	6.47945	6.47945	2.69587	11.3817	12.1388	12.4553	10.4062	10.0703	13.9468	14.5699	13.9153	13.5133	chr2	solute carrier family 16 member 1
100026321	SKIDA1	3.9952e-05	3.73496e-06	up	6.47656	6.47656	2.69523	8.43643	7.36856	7.7374	7.5269	7.9593	10.6004	10.7419	10.3616	10.2998	chr8	SKI/DACH domain containing 1
100020672	FAM171A1	0.0126295	0.00548559	up	6.46681	6.46681	2.69306	7.55825	8.01816	7.48218	5.29394	5.1842	9.87711	9.47926	9.49465	8.75059	chr8	family with sequence similarity 171 member A1
100028180	SORCS1	0.00443266	0.00151396	up	6.46669	6.46669	2.69303	3.26803	3.96452	3.38264	1.20648	3.37684	5.80483	6.30299	5.35989	5.46321	chr1	sortilin related VPS10 domain containing receptor 1
100011619	NCAN	0.00853514	0.00341429	up	6.45934	6.45934	2.69139	4.75009	5.65484	4.82322	7.08912	6.97675	8.38842	8.22385	7.97189	9.6166	chr3	neurocan
100029617	ANKRD44	0.000916764	0.000211745	up	6.44835	6.44835	2.68893	7.52866	7.52662	6.68381	6.16068	5.76916	9.67346	9.44066	9.43089	9.14586	chr4	ankyrin repeat domain 44
100025475	IGSF21	0.0470484	0.0265226	up	6.42983	6.42983	2.68478	3.55182	2.90502	0	3.79144	4.76916	4.73753	6.9433	5.35386	5.71839	chr4	immunoglobin superfamily member 21
100025688	ENAH	0.0113253	0.00480407	up	6.42962	6.42962	2.68473	9.78781	9.15491	9.1931	7.08526	6.76916	11.3007	10.951	11.0221	11.0575	chr2	ENAH actin regulator
100029925	LIMK1	0.00103084	0.000245663	up	6.42578	6.42578	2.68387	6.02822	5.76618	4.16025	5.98784	5.1842	8.49597	7.69583	8.10082	8.1442	chr2	LIM domain kinase 1
100021537	ASTN1	0.00135476	0.00034564	up	6.41922	6.41922	2.6824	5.16232	4.96816	5.31225	4.16068	5.61206	7.3734	8.34308	6.77114	8.41434	chr2	astrotactin 1
103097458	C1H8orf58	0.0432542	0.0239592	up	6.40818	6.40818	2.67991	6.38922	4.92013	4.69077	3.3764	1.37684	6.27913	6.79031	7.43395	6.81896	chr1	chromosome 1 C8orf58 homolog
100027678	FRZB	0.00307957	0.000962829	up	6.40777	6.40777	2.67982	7.47154	6.63666	6.34494	5.8883	5.9817	9.9434	9.63385	9.19135	7.80921	chr4	frizzled related protein
100010027	STARD6	0.000433826	8.12028e-05	up	6.40513	6.40513	2.67923	3.57736	2.50509	2.31225	2.52841	3.37684	5.49264	4.96471	5.59119	6.10834	chr3	StAR related lipid transfer domain containing 6
100010197	F2RL1	0.00627868	0.00233581	up	6.38922	6.38922	2.67564	4.85925	6.1633	4.86069	3.3764	3.37684	6.78	7.33016	7.38081	7.32078	chr3	F2R like trypsin receptor 1
100029772	RAI1	0.00296806	0.000918999	up	6.38065	6.38065	2.6737	7.53807	6.63781	4.99033	7.29924	7.09109	9.58276	9.37304	9.33677	9.24746	chr6	retinoic acid induced 1
100033139	LOC100033139	0.0266945	0.0134747	up	6.37573	6.37573	2.67259	1.60245	3.89741	4.16025	5.08912	5.42124	6.50536	7.11817	5.56067	7.64253	chr1	L-threonine 3-dehydrogenase, mitochondrial-like
100010691	FHOD3	0.00149349	0.000390876	up	6.37053	6.37053	2.67141	4.83722	4.56399	4.74521	3.79144	2.9618	7.29581	6.20585	7.03219	6.87155	chr3	formin homology 2 domain containing 3
100031412	CFAP61	0.000847031	0.000191336	up	6.36828	6.36828	2.6709	2.65136	3.15066	2.79768	1.20648	2.37684	4.80266	4.94737	5.5806	5.0994	chr1	cilia and flagella associated protein 61
100019633	CLGN	0.00489776	0.00171215	up	6.35371	6.35371	2.6676	4.39552	3.96279	4.51389	2.20648	4.69877	5.93687	7.25296	6.35623	6.94629	chr5	calmegin
100013121	CELF2	0.0142378	0.00634818	up	6.34215	6.34215	2.66497	8.3018	7.33126	6.79755	5.315	4.83627	9.25014	9.3765	8.90645	9.19232	chr8	CUGBP Elav-like family member 2
100021206	NSUN7	0.005054	0.00178758	up	6.33361	6.33361	2.66303	4.45871	3.87433	4.51389	2.20648	2.37684	5.87976	6.11405	6.10266	6.49983	chr5	NOP2/Sun RNA methyltransferase family member 7
100014264	RELT	0.0272132	0.013793	up	6.3098	6.3098	2.65759	6.82128	8.82352	7.27971	5.66396	4.54677	8.83133	9.27818	9.00653	10.0225	chr4	RELT TNF receptor
100015630	LLGL1	0.01914	0.0090215	up	6.30812	6.30812	2.65721	8.92841	7.84346	5.31225	9.06912	8.4696	10.5404	10.5369	10.4552	10.7946	chr6	LLGL scribble cell polarity complex component 1
100017919	DPYSL2	2.50127e-05	2.00236e-06	up	6.3072	6.3072	2.657	9.60917	9.64945	9.15728	9.36089	8.89648	12.4121	11.742	11.8088	12.0037	chr1	dihydropyrimidinase like 2
100010551	LOC100010551	0.00445975	0.00152597	up	6.29886	6.29886	2.65509	4.34066	4.55385	4.56725	4.03091	1.9618	6.58154	6.47367	6.38237	6.74635	chr3	zinc finger protein 345-like
100028520	SEMA3B	0.000900142	0.000206732	up	6.2985	6.2985	2.65501	7.28362	7.52746	6.19978	7.25633	8.04218	9.19978	10.0757	10.3867	10.0054	chr6	semaphorin 3B
100024115	SOX9	0.0113003	0.00479034	up	6.27754	6.27754	2.6502	5.62405	8.31905	8.61786	8.41756	8.98417	10.5743	10.7984	10.4037	10.7945	chr2	SRY-box transcription factor 9
100010633	CASQ2	0.0241444	0.0119553	up	6.27478	6.27478	2.64956	4.83722	5.8791	5.23825	5.67551	3.69877	6.59022	7.61446	6.65225	10.0044	chr2	calsequestrin 2
100014732	NR4A2	0.00119819	0.000295333	up	6.27441	6.27441	2.64948	4.53888	3.89741	5.48218	5.13722	5.9004	7.18203	7.61908	8.03746	7.72422	chr4	nuclear receptor subfamily 4 group A member 2
100010891	LOC100010891	0.0159862	0.00726504	up	6.25408	6.25408	2.6448	9.01744	9.15914	7.1502	6.38383	6.01555	10.2645	10.2484	10.0952	10.1519	chr8	mitogen-activated protein kinase 11
100017959	LNX1	0.000649631	0.000136713	up	6.25134	6.25134	2.64417	3.23632	3.44369	3.44976	1.79144	2.37684	5.53378	5.39663	5.66669	5.418	chr5	ligand of numb-protein X 1
100616794	GRAMD1A	0.00481479	0.00167488	up	6.2503	6.2503	2.64392	7.94352	8.53731	7.12988	9.56047	6.86869	10.4919	10.4147	10.6199	11.0812	chr4	GRAM domain containing 1A
103093039	LOC103093039	0.000203692	3.1262e-05	up	6.24785	6.24785	2.64336	6.13242	4.9642	5.7137	5.94795	6.1842	8.77554	8.39901	8.66331	7.88956	chr2	uncharacterized LOC103093039
100011107	CORO6	0.021436	0.0103462	up	6.24653	6.24653	2.64306	6.02071	4.47472	2.31225	5.22885	3.69877	6.69187	6.4143	6.72107	8.13321	chr2	coronin 6
100019189	CHST2	0.00275184	0.000835999	up	6.22455	6.22455	2.63797	6.73031	7.83451	7.26645	9.2536	7.76916	10.5849	9.9714	10.25	10.8288	chr7	carbohydrate sulfotransferase 2
100617378	MRTFA	0.023613	0.0116339	up	6.22151	6.22151	2.63726	7.90874	6.59101	3.56932	6.54633	6.66224	8.72818	8.75036	9.09581	8.99685	chr8	myocardin related transcription factor A
107650452	LOC107650452	0.00257535	0.000768594	up	6.20332	6.20332	2.63304	5.91439	4.09005	6.18015	5.63274	4.54677	8.34172	8.07312	7.87915	7.32946	chr1	nidogen-2-like
100031508	SCML2	0.0153818	0.00693971	up	6.19842	6.19842	2.6319	9.1784	8.3327	8.60801	6.15975	6.33104	10.8072	10.1475	10.713	9.74787	chr7	Scm polycomb group protein like 2
100029825	LRRC7	0.000508782	9.98427e-05	up	6.19282	6.19282	2.6306	3.32943	3.62057	4.60504	4.37641	2.9618	6.42261	6.28879	6.65289	6.27269	chr2	leucine rich repeat containing 7
100018415	ARHGAP10	0.00194133	0.000540198	up	6.18489	6.18489	2.62875	6.99831	7.26212	7.12988	5.41593	5.50612	9.14325	8.9342	9.13145	9.15599	chr5	Rho GTPase activating protein 10
100022095	CHD7	0.000174903	2.5607e-05	up	6.17816	6.17816	2.62718	8.99032	8.89225	9.2447	8.09826	7.9618	11.4115	11.2265	11.3085	11.1121	chr3	chromodomain helicase DNA binding protein 7
103106116	LOC103106116	0.00165593	0.000443848	up	6.17628	6.17628	2.62674	5.81101	6.13073	4.16025	6.07477	6.0207	7.95527	7.96615	8.4393	8.70419	chr4	sperm acrosome membrane-associated protein 6-like
100025742	ADAM33	0.00389524	0.00128736	up	6.17556	6.17556	2.62657	8.08205	8.93031	6.52918	7.33938	6.50612	10.3559	10.2332	10.0674	9.75944	chr5	ADAM metallopeptidase domain 33
100019029	LOC100019029	0.0197783	0.00939296	up	6.17398	6.17398	2.6262	11.1099	12.9002	11.7965	9.56948	9.57651	13.0099	13.4672	13.527	14.4629	chr8	Y-box-binding protein 3
100012497	MME	0.0219106	0.0106222	up	6.16886	6.16886	2.625	4.83722	5.87306	6.03472	7.33999	3.69877	7.03512	7.88903	8.98271	8.82016	chr7	membrane metalloendopeptidase
100619412	CNTN4	0.000702404	0.000150615	up	6.16359	6.16359	2.62377	6.24829	6.14895	6.09885	5.8883	4.54677	8.08243	8.63395	8.20594	8.71769	chr6	contactin 4
100010466	AQP4	0.0147321	0.00660814	up	6.16043	6.16043	2.62303	1.65136	3.09005	2.99033	4.66591	4.1842	5.67617	4.72255	6.80911	6.54977	chr3	aquaporin 4
100032199	RHOQ	2.21472e-05	1.69497e-06	up	6.15368	6.15368	2.62145	6.37654	6.56748	6.77595	6.78035	6.62958	8.81548	9.59099	8.97284	9.61042	chr1	ras homolog family member Q
100012789	CLASP2	0.038692	0.0209807	up	6.15109	6.15109	2.62084	8.92273	8.03463	4.79768	9.31688	8.69309	10.6148	10.6534	10.4077	10.6195	chr6	cytoplasmic linker associated protein 2
100020579	FAM204A	0.00572583	0.00208494	up	6.15065	6.15065	2.62074	7.84858	7.92762	8.07159	5.315	7.03505	9.85758	9.71253	10.0311	9.84	chr1	family with sequence similarity 204 member A
100029873	RAC3	0.00150188	0.000393485	up	6.14426	6.14426	2.61924	6.1472	6.82488	5.41659	6.20179	4.68863	8.38328	8.02848	8.66413	8.82435	chr2	Rac family small GTPase 3
100618619	ATP1B3	0.00608755	0.00224549	up	6.14045	6.14045	2.61835	9.07569	9.61516	8.50208	8.26718	6.93143	10.4011	11.3094	10.7331	11.943	chr7	ATPase Na+/K+ transporting subunit beta 3
100012657	ARL4A	0.00617219	0.00228416	up	6.13457	6.13457	2.61696	6.86729	8.5828	5.60504	7.5728	6.50612	9.31248	9.71461	9.38283	10.1652	chr8	ADP ribosylation factor like GTPase 4A
103106062	LOC103106062	0.00444625	0.00152018	up	6.12089	6.12089	2.61374	2.9675	3.56591	3.46065	2.09401	1.37684	6.05259	5.08629	4.54652	5.54149	chr1	uncharacterized LOC103106062
100031382	BOD1	4.48816e-07	4.79286e-09	up	6.1121	6.1121	2.61167	8.30384	8.33693	8.05102	8.04568	8.04927	10.7122	10.8766	10.6478	10.8395	chr1	biorientation of chromosomes in cell division 1
100019984	GPRIN2	0.000558401	0.000113029	up	6.10592	6.10592	2.61021	5.95148	7.08	6.05641	5.49188	5.62477	8.76968	8.57102	8.13804	9.12573	chr1	G protein regulated inducer of neurite outgrowth 2
100029601	CADM2	0.0265978	0.0134185	up	6.09184	6.09184	2.60688	4.65136	4.75302	5.19978	3.3764	1.37684	6.59728	6.77547	5.56172	6.97897	chr7	cell adhesion molecule 2
100010696	UGT8	0.000160274	2.29262e-05	up	6.08456	6.08456	2.60515	4.53888	5.15375	5.16025	5.41593	4.1842	7.092	7.53919	7.77231	7.57953	chr5	UDP glycosyltransferase 8
100617729	WFIKKN2	0.00393678	0.00130724	up	6.08415	6.08415	2.60506	4.21207	3.70149	3.69077	2.52841	2.37684	6.18473	5.35416	6.90285	5.18613	chr2	WAP, follistatin/kazal, immunoglobulin, kunitz and netrin domain containing 2
100011756	SAMD4B	0.000478906	9.24021e-05	up	6.08234	6.08234	2.60463	8.94412	8.58191	7.31225	9.02023	8.63423	11.1779	10.9364	11.1653	11.1331	chr4	sterile alpha motif domain containing 4B
100029750	KLC2	0.0017123	0.000463268	up	6.0814	6.0814	2.6044	9.39505	9.16078	7.46124	9.76363	9.19078	11.562	11.5124	11.6066	11.7138	chr8	kinesin light chain 2
100015064	TIAM1	0.0131128	0.00574053	up	6.08067	6.08067	2.60423	8.40756	7.45825	7.41804	5.26873	5.4643	9.66238	9.23575	9.4381	9.29419	chr4	TIAM Rac1 associated GEF 1
100021716	COL12A1	0.0257614	0.0129065	up	6.07812	6.07812	2.60362	7.28362	6.60663	8.00155	5.73004	4.1842	8.52839	8.5566	10.1461	8.62827	chr2	collagen type XII alpha 1 chain
100027816	PCDH18	0.00191222	0.00053026	up	6.06877	6.06877	2.6014	9.42285	8.84783	9.84129	8.11937	7.81978	11.6646	11.7262	11.354	10.9017	chr5	protocadherin 18
100021584	KCNK1	0.0140507	0.00624081	up	6.06621	6.06621	2.6008	4.3518	5.16489	7.20464	5.52238	3.54677	7.36754	7.93663	7.65123	8.08016	chr2	potassium two pore domain channel subfamily K member 1
103093079	CROCC	0.0110706	0.00467627	up	6.05525	6.05525	2.59819	5.23441	3.62057	1.57529	3.52841	2.9618	5.94766	6.2199	5.86548	5.8961	chr4	ciliary rootlet coiled-coil, rootletin
100018245	MAD2L1	0.0335467	0.0177485	up	6.05008	6.05008	2.59696	10.642	10.4469	10.1041	8.13722	6.73439	11.4613	11.4787	12.2425	12.057	chr5	mitotic arrest deficient 2 like 1
100029497	RPIA	0.00549123	0.00198369	up	6.04867	6.04867	2.59662	10.4169	10.1587	7.78786	8.85351	8.51639	11.9318	11.4949	11.9726	11.5738	chr1	ribose 5-phosphate isomerase A
103103609	LOC103103609	0.00404526	0.00135138	up	6.04298	6.04298	2.59526	8.70978	8.14008	7.31136	6.20648	6.54677	9.8662	9.86667	10.2166	9.96309	chr1	uncharacterized LOC103103609
100028441	EYA1	0.00748528	0.00289773	up	6.00955	6.00955	2.58726	4.77237	6.66832	7.08836	4.87891	6.42124	9.07309	8.66494	8.86728	7.60707	chr3	EYA transcriptional coactivator and phosphatase 1
100014726	CDC20	0.0386772	0.0209673	up	6.00897	6.00897	2.58712	10.4049	10.5689	7.62666	8.14017	6.50612	11.1511	10.804	11.4252	11.5656	chr2	cell division cycle 20
100020241	FREM1	0.00211533	0.000599942	up	6.0051	6.0051	2.58619	9.46898	8.37705	9.32348	8.34091	7.48537	10.4314	11.3267	11.5419	11.4414	chr6	FRAS1 related extracellular matrix 1
100026122	INO80B	0.00247097	0.000728453	up	5.99617	5.99617	2.58404	8.94199	8.82847	6.65454	8.67631	8.01127	10.8891	10.9215	10.7388	10.6768	chr5	INO80 complex subunit B
100031458	UBE2E1	0.00128443	0.000322497	up	5.9918	5.9918	2.58299	9.8848	10.3343	8.63778	10.4988	9.19557	11.9976	12.1566	12.2422	12.7766	chr8	ubiquitin conjugating enzyme E2 E1
100012700	LOC100012700	0.01324	0.00580893	up	5.97776	5.97776	2.5796	3.23632	2.62057	0.990326	4.69833	2.9618	5.59876	5.30751	5.05858	5.95944	chr8	cell division control protein 42 homolog pseudogene
100019062	STYK1	0.00416373	0.00140325	up	5.95724	5.95724	2.57464	2.95392	4.15689	3.79768	1.79144	2.37684	4.8926	5.72248	5.84113	5.90378	chr8	serine/threonine/tyrosine kinase 1
100011814	HDGFL3	0.000105695	1.34935e-05	up	5.95625	5.95625	2.5744	7.08987	7.84791	7.12475	7.18947	6.42124	9.69169	9.52185	9.83893	9.78374	chr1	HDGF like 3
100033067	LPL	0.000189992	2.84551e-05	up	5.94306	5.94306	2.57121	6.92189	6.22391	6.94452	6.76107	5.62477	9.1321	9.09629	9.16223	8.87514	chr1	lipoprotein lipase
100616957	PIK3R3	0.0120282	0.00516166	up	5.94061	5.94061	2.57061	6.99772	6.12271	3.94866	7.20648	6.1842	9.22335	8.39204	8.36263	8.67224	chr2	phosphoinositide-3-kinase regulatory subunit 3
100015168	ALCAM	0.0418387	0.023043	up	5.93868	5.93868	2.57014	8.40088	6.50509	7.18225	4.90692	3.9618	9.43124	8.35054	8.93313	8.33122	chr4	activated leukocyte cell adhesion molecule
100619220	INCENP	0.0117448	0.00501101	up	5.93007	5.93007	2.56805	9.88942	10.1682	7.69049	8.18376	7.29912	11.4162	10.7907	11.3425	11.3076	chr5	inner centromere protein
100022883	SLCO2A1	0.00743164	0.00287275	up	5.92005	5.92005	2.56561	5.11079	6.31868	6.07779	4.37641	6.30688	7.97089	9.53809	8.04848	7.25742	chr4	solute carrier organic anion transporter family member 2A1
100028063	PPM1F	0.0224498	0.0109443	up	5.91339	5.91339	2.56399	9.43403	8.69052	5.79768	9.66078	8.52659	11.1476	10.9854	11.0117	10.799	chr3	protein phosphatase, Mg2+/Mn2+ dependent 1F
100010796	LMO4	0.000897876	0.000206088	up	5.91026	5.91026	2.56322	8.87825	9.15913	8.43741	7.5133	7.75188	11.2975	11.0498	10.8648	10.4328	chr2	LIM domain only 4
100019632	RPL21	0.000301726	5.13612e-05	up	5.90468	5.90468	2.56186	11.857	11.3774	10.9159	10.5699	10.3508	13.5373	13.353	13.6708	13.7431	chr4	ribosomal protein L21
100618049	SNRNP70	0.00124294	0.000310031	up	5.88482	5.88482	2.557	10.8796	10.182	8.75001	10.488	10.4579	12.6405	12.7165	12.7219	12.7552	chr4	small nuclear ribonucleoprotein U1 subunit 70
100618843	IGFBP3	0.00773052	0.00301495	up	5.88237	5.88237	2.5564	9.81173	11.4029	12.6157	12.6761	11.6117	14.3392	13.8517	13.9361	14.5931	chr6	insulin like growth factor binding protein 3
100030766	REC8	0.00449836	0.00154443	up	5.8664	5.8664	2.55247	4.97328	3.92436	2.31225	4.59266	4.1842	6.24479	6.32803	6.59852	7.02797	chr1	REC8 meiotic recombination protein
100010278	MZT1	0.0127339	0.00554317	up	5.86118	5.86118	2.55119	7.64004	8.65315	8.84831	5.69833	6.60566	9.9957	9.95442	10.096	10.115	chr7	mitotic spindle organizing protein 1
100016082	LOC100016082	0.000526016	0.000104561	up	5.83369	5.83369	2.54441	7.15925	6.66119	5.96998	5.82839	5.62477	8.43983	8.80186	8.74675	9.18405	chr5	nuclear pore glycoprotein p62-like
100029542	SLC26A7	0.000548381	0.000110194	up	5.83144	5.83144	2.54385	2.78886	3.16806	4.16691	3.79144	2.9618	6.45134	5.56716	5.53641	6.12217	chr3	solute carrier family 26 member 7
100032394	ARHGAP20	0.0198965	0.00946277	up	5.82812	5.82812	2.54303	2.65136	3.92013	5.27573	3.20648	3.37684	4.95692	6.55895	5.53136	7.86933	chr4	Rho GTPase activating protein 20
100032207	NCAM1	0.00876974	0.00352199	up	5.82531	5.82531	2.54233	8.18274	8.78004	8.60657	6.56403	6.32326	10.0473	10.0081	9.95005	10.9293	chr4	neural cell adhesion molecule 1
100011651	VWA1	0.00152549	0.000401869	up	5.81986	5.81986	2.54099	4.94414	4.50509	4.74521	6.54633	5.1842	7.82744	7.65007	7.31314	8.11327	chr2	von Willebrand factor A domain containing 1
100018337	LOC100018337	0.0328629	0.0173078	up	5.81897	5.81897	2.54076	5.89928	6.80277	5.73179	5.35623	2.37684	7.79915	7.49737	7.74278	8.05728	chr4	ADP/ATP translocase 3-like
100033279	PAK5	0.000195978	2.95668e-05	up	5.81563	5.81563	2.53994	3.32943	3.40126	3.84831	2.66591	4.07728	6.01431	5.70153	6.17945	6.1222	chr1	p21 (RAC1) activated kinase 5
103104734	LOC103104734	0.00078471	0.000173273	up	5.81513	5.81513	2.53981	3.49935	3.56399	3.69077	4.41593	4.83627	6.66281	6.64979	7.04672	5.80498	chr3	lysine-specific demethylase 2B-like
100028700	CACNA2D2	0.00675048	0.00255693	up	5.81191	5.81191	2.53901	4.08432	5.16392	6.49979	5.27576	5.54279	6.81798	8.4355	7.41673	8.7391	chr6	calcium voltage-gated channel auxiliary subunit alpha2delta 2
100021161	FAM219A	0.000789282	0.000174824	up	5.80777	5.80777	2.53798	8.1528	7.35267	6.93869	8.4208	7.57651	9.51041	10.4576	10.2308	10.7063	chr6	family with sequence similarity 219 member A
100022539	LOC100022539	0.00293857	0.000907448	up	5.78559	5.78559	2.53247	8.13033	7.87965	7.12475	9.60201	8.95049	10.733	10.9754	10.7744	10.9969	chr1	POU domain, class 5, transcription factor 3-like
100010341	PTPRN	0.0124443	0.00538891	up	5.77673	5.77673	2.53025	3.02987	5.82702	4.69077	3.52841	4.1842	6.92299	5.58552	6.90351	7.71719	chr7	protein tyrosine phosphatase receptor type N
100617164	PDK1	0.00024839	4.0202e-05	up	5.76914	5.76914	2.52836	7.40876	7.57553	8.08836	6.62433	7.93908	10.2259	10.1327	10.0869	9.77669	chr4	pyruvate dehydrogenase kinase 1
100022924	VANGL2	1.41267e-05	8.9195e-07	up	5.75816	5.75816	2.52561	8.41357	7.9898	8.64496	8.78202	8.41118	10.967	11.2567	10.7954	10.8765	chr2	VANGL planar cell polarity protein 2
100618115	HOXB7	0.000480524	9.28791e-05	up	5.75675	5.75675	2.52525	5.61914	5.63872	6.37949	5.14586	6.83189	8.54771	8.45494	8.41273	8.37773	chr2	homeobox B7
100618261	KCND1	0.000549292	0.000110469	up	5.7558	5.7558	2.52502	4.83722	4.72748	3.57529	5.20648	4.83627	7.07645	7.55869	6.71233	7.2988	chrX	potassium voltage-gated channel subfamily D member 1
103101094	LOC103101094	0.0173058	0.00798354	up	5.75409	5.75409	2.52459	5.97328	5.32447	2.31225	4.93983	4.83627	6.76994	7.30744	7.1063	7.62358	chr2	lisH domain-containing protein ARMC9-like
100028759	SFI1	0.0190277	0.00895684	up	5.75358	5.75358	2.52446	6.903	6.27768	3.16025	5.89298	5.42124	7.576	8.32189	8.28811	8.03597	chr3	SFI1 centrin binding protein
100013528	TMEM164	0.0119009	0.00509558	up	5.75357	5.75357	2.52446	8.75149	8.60307	7.20949	6.27257	5.9004	9.76701	9.87687	9.8141	10.0295	chrX	transmembrane protein 164
100018281	AGAP3	0.0106249	0.00445225	up	5.75044	5.75044	2.52367	7.7744	7.57477	4.94452	8.0324	7.64363	9.80858	9.50209	9.75942	9.80036	chr8	ArfGAP with GTPase domain, ankyrin repeat and PH domain 3
103093229	HEPACAM2	0.00775191	0.00302595	up	5.74174	5.74174	2.52149	5.03909	4.36307	2.95995	2.66591	2.69877	5.81277	6.71377	5.45543	6.28541	chr6	HEPACAM family member 2
100026850	ZBTB47	0.00106398	0.00025495	up	5.71884	5.71884	2.51572	4.0709	2.72748	2.95995	3.66591	4.07728	6.35569	5.20591	6.18019	6.32233	chr6	zinc finger and BTB domain containing 47
100022250	KLHL5	0.00175892	0.000478937	up	5.71637	5.71637	2.5151	6.73882	6.37134	6.31225	5.16068	4.83627	8.44977	8.01241	8.68273	8.45097	chr5	kelch like family member 5
100010176	PRICKLE1	0.0018612	0.00051228	up	5.70778	5.70778	2.51293	7.00891	6.38365	6.71143	5.66591	7.58629	8.38676	9.12245	9.53346	9.69401	chr8	prickle planar cell polarity protein 1
100029889	IGSF9	0.00870531	0.00349312	up	5.70363	5.70363	2.51188	5.83722	6.61899	4.38264	6.77265	7.58107	8.74984	8.79409	8.89322	8.56443	chr2	immunoglobulin superfamily member 9
107649638	LOC107649638	0.00281925	0.000863442	up	5.69179	5.69179	2.50888	3.53888	3.41198	2.89722	1.20648	2.37684	5.10805	5.36453	5.14196	5.16611	chr6	late cornified envelope-like proline-rich protein 1
100011361	SKA2	0.024984	0.0124277	up	5.69023	5.69023	2.50849	9.68128	9.30927	9.45044	6.56988	6.81978	10.5553	10.6822	11.0857	11.1752	chr2	spindle and kinetochore associated complex subunit 2
100617393	ORAI2	0.0101726	0.00422431	up	5.65699	5.65699	2.50003	4.34438	2.00759	1.57529	3.5988	2.37684	5.16263	5.95548	5.39709	4.60726	chr2	ORAI calcium release-activated calcium modulator 2
103106025	IER5	0.000120013	1.57749e-05	up	5.64671	5.64671	2.49741	8.4239	8.74588	7.60871	8.64146	8.0865	10.7519	10.74	10.5368	11.1662	chr2	immediate early response 5
100016183	KCNN2	0.0286816	0.0146816	up	5.63594	5.63594	2.49466	4.09761	3.47472	3.16025	2.20648	0	4.99585	5.28534	5.06786	4.98081	chr3	potassium calcium-activated channel subfamily N member 2
100021566	NLE1	0.0187872	0.00882429	up	5.62954	5.62954	2.49302	7.56783	7.20044	4.16025	7.47243	7.0668	9.14259	9.33111	9.34081	8.93177	chr2	notchless homolog 1
100025514	LOC100025514	0.00359624	0.00117102	up	5.62935	5.62935	2.49297	4.72175	4.16618	3.57529	5.89865	3.9618	6.25561	7.03872	7.19071	7.34577	chrX	collagen alpha-5(IV) chain
100031423	COL8A2	0.00355327	0.00115239	up	5.62658	5.62658	2.49226	5.41689	5.25998	4.31225	5.06446	4.37684	7.75119	7.63938	8.17635	5.94646	chr4	collagen type VIII alpha 2 chain
100618920	LOC100618920	0.00135372	0.000345191	up	5.62494	5.62494	2.49184	4.06639	4.22147	5.24078	4.79644	3.21814	6.90739	7.15101	6.3984	6.74514	chr3	zinc finger protein OZF-like
103095503	LOC103095503	0.000227331	3.59699e-05	up	5.61463	5.61463	2.48919	4.82128	4.69272	5.67215	5.98127	5.54677	7.6572	8.06666	7.77256	7.83169	chr4	nascent polypeptide-associated complex subunit alpha pseudogene
100027282	IER2	0.00124148	0.000309498	up	5.61098	5.61098	2.48825	9.04539	9.61623	8.33018	9.11637	8.04927	11.1382	10.6368	11.5453	11.9586	chr3	immediate early response 2
100618642	EPS15	0.00317083	0.000999069	up	5.60984	5.60984	2.48796	9.15975	9.58048	7.13158	9.12482	8.47136	11.3923	11.1113	11.1389	11.0837	chr2	epidermal growth factor receptor pathway substrate 15
100015884	ARHGAP28	0.0133841	0.00588776	up	5.60662	5.60662	2.48713	8.382	6.8888	7.462	5.3963	5.4643	9.59377	9.37266	9.05331	8.80351	chr3	Rho GTPase activating protein 28
100014957	GNPDA2	0.0211297	0.0101733	up	5.60277	5.60277	2.48614	7.701	6.88646	7.22634	4.74564	4.54677	8.85636	8.49725	8.90359	8.57232	chr5	glucosamine-6-phosphate deaminase 2
100021224	STRN4	0.00588816	0.00215901	up	5.59985	5.59985	2.48539	9.34577	9.51591	7.25242	10.025	9.53141	11.2874	11.6708	11.6576	11.8622	chr4	striatin 4
100017330	CARMIL1	0.000377819	6.83337e-05	up	5.57559	5.57559	2.47912	6.52746	6.1633	5.51389	5.77603	5.83627	8.50036	7.61787	8.92236	8.72948	chr3	capping protein regulator and myosin 1 linker 1
100019356	NLK	5.84357e-06	2.43465e-07	up	5.57541	5.57541	2.47908	9.26164	9.67234	9.55114	9.24951	9.37684	11.8162	12.2747	11.7788	11.7358	chr2	nemo like kinase
100014601	TKT	0.00232282	0.000675209	up	5.57122	5.57122	2.47799	13.7694	13.0946	11.6243	11.9509	12.05	14.9632	14.8542	15.071	15.0149	chr6	transketolase
100027452	DTX4	2.15019e-05	1.62346e-06	up	5.56777	5.56777	2.4771	8.4981	8.60047	8.06447	8.46857	7.916	11.128	10.6614	10.8094	10.5478	chr5	deltex E3 ubiquitin ligase 4
100013138	ZNF697	0.00737283	0.00284508	up	5.56461	5.56461	2.47628	5.86859	4.06309	4.16025	6.51633	5.80311	8.20421	7.6997	7.28469	7.84561	chr2	zinc finger protein 697
103093516	LOC103093516	0.00130025	0.000327895	up	5.55776	5.55776	2.4745	3.23632	2.67502	1.99033	3.5988	3.9618	5.41743	5.75768	5.32162	5.7711	chr4	ADP-ribosylation factor 1 pseudogene
100015505	NCKAP5	0.00369625	0.00121022	up	5.54939	5.54939	2.47233	5.89928	5.76562	7.5243	6.97907	5.62477	8.5451	9.68603	8.30343	8.78919	chr4	NCK associated protein 5
100014455	AMER1	0.000162638	2.34317e-05	up	5.54864	5.54864	2.47213	6.42219	6.86118	6.72954	7.8431	6.95427	9.46182	9.28523	9.54839	9.44132	chrX	APC membrane recruitment protein 1
100012655	VWC2L	0.0019268	0.000535363	up	5.54564	5.54564	2.47135	1.65136	2.90502	3.18672	1.49926	2.69877	4.932	4.38016	4.64044	5.48572	chr7	von Willebrand factor C domain containing 2 like
100026539	TBC1D7	0.00032038	5.54142e-05	up	5.53699	5.53699	2.4691	6.04367	6.14413	6.40818	6.99438	7.23482	9.12295	8.58994	8.9632	9.46046	chr3	TBC1 domain family member 7
100024466	LOC100024466	0.000303592	5.18038e-05	up	5.53069	5.53069	2.46746	7.20082	8.00759	8.19913	8.6418	8.46466	10.2838	10.7553	10.4063	10.8358	chrX	basic proline-rich protein-like
100010658	YAP1	0.000711632	0.000153229	up	5.53043	5.53043	2.46739	9.95194	9.35702	9.97972	8.55336	8.70327	12.159	11.6497	11.7734	11.5237	chr4	Yes1 associated transcriptional regulator
100018769	E2F7	0.0330886	0.0174493	up	5.52947	5.52947	2.46714	7.29809	7.89884	7.14007	5.06446	4.1842	9.2406	8.41118	9.10386	8.38147	chr8	E2F transcription factor 7
100027711	SPON1	0.000142071	1.963e-05	up	5.5194	5.5194	2.46451	7.85886	8.13678	8.32572	9.04095	8.58141	10.4696	10.7434	11.0253	11.1747	chr5	spondin 1
103095274	LOC103095274	0.00132211	0.000335134	up	5.51418	5.51418	2.46315	8.56225	8.35134	8.06026	7.21627	6.68062	10.1299	10.2139	10.2235	10.3819	chr2	uncharacterized LOC103095274
100032371	EZR	0.00116163	0.000284488	up	5.51298	5.51298	2.46283	6.9981	7.70339	7.80411	7.4773	5.9618	9.40998	9.98755	9.642	9.56757	chr2	ezrin
100018926	SRM	0.0331433	0.0174828	up	5.50981	5.50981	2.462	10.4474	9.35684	6.07779	9.39136	9.04218	11.4051	11.2748	11.2678	11.3527	chr4	spermidine synthase
100014638	NAA40	0.0028021	0.000857036	up	5.49524	5.49524	2.45818	9.30448	8.66812	7.39121	7.74951	7.10476	10.6926	10.3808	10.6138	10.32	chr5	N-alpha-acetyltransferase 40, NatD catalytic subunit
100013589	LOC100013589	0.0185144	0.00867073	up	5.49191	5.49191	2.45731	7.19979	7.80735	6.48218	5.315	4.37684	8.8304	8.72216	8.2894	8.93221	chr2	histone H2B type 2-E-like
100018328	DACH2	0.0171633	0.00789427	up	5.48914	5.48914	2.45658	8.01397	8.28169	7.21433	5.52841	5.33104	9.57478	9.39793	9.18997	9.15919	chrX	dachshund family transcription factor 2
100012064	LOC100012064	0.00921783	0.00375065	up	5.47644	5.47644	2.45324	7.75918	8.53361	6.65566	6.22885	5.69877	9.07789	9.68767	9.12361	9.82464	chr2	histone H1.4-like
100012239	TPT1	0.00566216	0.00205476	up	5.47372	5.47372	2.45252	10.2245	10.7676	10.4317	8.07376	9.74098	12.1725	12.1103	12.2904	12.6276	chr7	tumor protein, translationally-controlled 1
100020634	EMX2	0.0121321	0.00521375	up	5.46395	5.46395	2.44994	3.29598	4.58783	5.31466	4.64832	4.90666	8.4733	6.73585	7.18709	5.60629	chr1	empty spiracles homeobox 2
100018376	ITGA6	0.0462343	0.0259622	up	5.4636	5.4636	2.44985	9.81264	8.44863	8.65531	6.54781	5.37684	9.90809	10.5726	10.0453	10.3464	chr4	integrin subunit alpha 6
100020985	C1QTNF3	0.00888132	0.00358203	up	5.44885	5.44885	2.44595	6.14	5.4611	4.89722	3.29959	4.67452	7.91386	6.44778	7.49499	7.50511	chr3	C1q and TNF related 3
100026652	RAP2A	0.041569	0.022866	up	5.43794	5.43794	2.44306	9.3656	9.18633	8.53529	5.97466	5.9618	10.6437	9.77366	10.4711	10.1026	chr7	RAP2A, member of RAS oncogene family
100017883	CACNB1	0.00611727	0.00225813	up	5.43134	5.43134	2.44131	5.19979	4.18692	3.89722	4.37641	2.9618	6.06584	6.41306	5.98462	7.79942	chr2	calcium voltage-gated channel auxiliary subunit beta 1
100031621	BTBD3	1.78325e-05	1.23618e-06	up	5.41219	5.41219	2.43621	8.02292	7.9425	8.52366	7.59306	8.05632	10.4294	10.6177	10.3086	10.4999	chr1	BTB domain containing 3
100017865	SPSB4	0.00749903	0.00290408	up	5.40303	5.40303	2.43377	4.2875	6.0537	5.07141	6.78693	6.86869	8.16766	8.15596	8.06183	8.60422	chr4	splA/ryanodine receptor domain and SOCS box containing 4
100619166	ZNF513	0.0101625	0.00421873	up	5.39519	5.39519	2.43167	7.11646	6.80379	4.34788	7.38473	6.62477	8.92416	8.88045	8.75081	8.99339	chr1	zinc finger protein 513
100012623	DNM1	0.00568343	0.00206521	up	5.39399	5.39399	2.43135	8.3493	7.68429	7.78088	6.85326	5.67283	9.97268	9.6232	9.32406	9.87792	chr1	dynamin 1
103101813	LOC103101813	5.21632e-05	5.31693e-06	up	5.38536	5.38536	2.42904	2.81486	2.73092	2.99033	2.73004	2.79188	5.96129	4.99258	5.00444	5.00427	chr3	putative uncharacterized protein DDB_G0271974
100019352	TLE3	0.00298202	0.000925166	up	5.38221	5.38221	2.4282	8.81116	9.17267	8.75612	7.76872	6.916	10.8205	10.735	10.5373	10.7598	chr1	TLE family member 3, transcriptional corepressor
100017612	CCDC146	0.00626482	0.00232726	up	5.36857	5.36857	2.42454	3.23632	3.37956	3.31225	3.01383	5.1842	5.05302	6.33089	6.79667	6.01851	chr8	coiled-coil domain containing 146
100617435	ADORA2B	0.003174	0.00100104	up	5.36793	5.36793	2.42437	6.69575	7.25998	5.54491	7.47327	6.42124	8.33985	9.17921	8.99621	9.89831	chr2	adenosine A2b receptor
100013311	PKN3	9.82584e-06	5.28757e-07	up	5.36528	5.36528	2.42365	6.76822	7.13416	6.59024	6.98101	6.69877	8.90409	9.45008	9.24789	9.43047	chr1	protein kinase N3
100030633	HSPA8	0.000335799	5.87055e-05	up	5.35777	5.35777	2.42163	13.9587	13.3989	13.0265	13.2569	12.3438	15.7341	15.4805	15.7912	15.4685	chr4	heat shock protein family A (Hsp70) member 8
100012359	STOX2	0.00876416	0.00351914	up	5.35525	5.35525	2.42095	7.99121	6.61883	7.77823	5.29394	6.33104	9.23669	9.27453	8.64897	9.73423	chr5	storkhead box 2
100618166	ZNF710	0.00182214	0.000499386	up	5.33788	5.33788	2.41627	9.2021	9.0175	7.18015	8.84853	8.17126	10.9922	10.7385	10.7845	11.0855	chr1	zinc finger protein 710
100020642	LOC100020642	0.000237581	3.81022e-05	up	5.33474	5.33474	2.41542	6.43795	7.18457	6.29411	6.97466	7.23482	8.86534	9.34677	8.95997	9.79049	chr1	G-protein-signaling modulator 1
100015075	HNRNPH3	0.000398636	7.31658e-05	up	5.33035	5.33035	2.41423	9.75328	9.82852	10.1348	8.63537	9.09017	11.9797	11.6811	11.9857	11.9641	chr1	heterogeneous nuclear ribonucleoprotein H3
100019338	GALNT7	0.00981791	0.00404132	up	5.32485	5.32485	2.41274	6.78886	5.9425	6.59024	4.66591	4.1842	8.36839	8.27708	7.92741	7.61545	chr5	polypeptide N-acetylgalactosaminyltransferase 7
100012674	SPINT2	0.0174905	0.00809518	up	5.32395	5.32395	2.4125	9.61603	9.62642	7.19661	7.71286	6.80311	10.2208	10.539	10.7334	10.9208	chr4	serine peptidase inhibitor, Kunitz type 2
103105151	LOC103105151	0.00364661	0.00119217	up	5.32197	5.32197	2.41196	4.08573	4.70272	5.4832	3.37765	3.26745	6.1451	6.76924	6.71192	6.75498	chr8	uncharacterized LOC103105151
100011442	CNTNAP1	0.0485716	0.027518	up	5.32051	5.32051	2.41156	1.65136	4.04941	4.74521	5.41593	6.0207	6.04513	6.87924	6.54839	7.67959	chr2	contactin associated protein 1
100030081	DKK3	0.00616572	0.00228024	up	5.31379	5.31379	2.40974	3.23632	4.24206	4.07779	5.87891	4.54677	6.19564	6.57167	6.93061	7.52651	chr5	dickkopf WNT signaling pathway inhibitor 3
100022015	SLC39A10	0.00114763	0.000280115	up	5.31204	5.31204	2.40927	9.68542	9.17398	9.5781	7.86469	8.68062	11.454	11.5692	11.4641	11.1361	chr4	solute carrier family 39 member 10
100030923	SLIT3	0.00564048	0.00204612	up	5.30728	5.30728	2.40797	4.85299	6.46702	6.87714	7.05197	7.43393	8.91382	9.09858	9.33839	8.42755	chr1	slit guidance ligand 3
100032446	MMP24	7.47608e-05	8.60552e-06	up	5.30706	5.30706	2.40791	5.57736	6.03377	5.76731	5.30451	5.28373	7.71956	7.76416	7.98008	8.54119	chr1	matrix metallopeptidase 24
100022039	PASK	0.0209692	0.0100751	up	5.30682	5.30682	2.40785	5.16232	5.12958	5.48218	2.20648	3.37684	6.58173	6.64919	6.95848	6.52791	chr7	PAS domain containing serine/threonine kinase
100026231	CDT1	0.0258894	0.0129847	up	5.30593	5.30593	2.40761	8.97869	8.84568	5.51389	7.76107	6.54677	10.041	9.81675	10.2204	9.6691	chr1	chromatin licensing and DNA replication factor 1
100023225	ARG2	0.000539436	0.000107675	up	5.29739	5.29739	2.40528	8.11173	6.88359	7.04416	8.22038	7.8598	10.2886	9.77908	10.2116	9.8376	chr1	arginase 2
100012063	KLHL10	0.00351869	0.00113683	up	5.29362	5.29362	2.40426	3.61483	3.98622	2.31225	3.52841	3.9618	5.07996	5.49851	6.11547	6.84589	chr2	kelch like family member 10
100017653	MID1IP1	0.00260619	0.000779804	up	5.29317	5.29317	2.40413	9.0582	9.28754	7.96761	9.06135	10.3135	11.2428	11.7193	11.2131	11.9918	chr4	MID1 interacting protein 1
100020246	CRISPLD1	0.0400971	0.0218719	up	5.29173	5.29173	2.40374	5.95878	4.64805	5.03472	2.20648	2.37684	6.13661	6.6214	6.78618	6.25067	chr3	cysteine rich secretory protein LCCL domain containing 1
100012746	CACNA2D1	0.00903246	0.00365973	up	5.28429	5.28429	2.40171	6.76501	5.92013	5.82322	4.45441	6.28373	7.59771	8.2335	7.62433	9.54848	chr8	calcium voltage-gated channel auxiliary subunit alpha2delta 1
100014497	CDS1	0.012146	0.00522224	up	5.27714	5.27714	2.39976	3.13678	2.82702	3.44976	1.79144	4.9618	5.08581	5.20216	6.09565	6.14885	chr5	CDP-diacylglycerol synthase 1
100020073	LOC100020073	0.000843828	0.000190439	up	5.27274	5.27274	2.39855	5.96605	5.05867	6.78907	5.22143	5.9004	7.87134	8.21104	8.26228	8.39805	chr4	zinc finger protein 345-like
100015947	KDM2B	0.000301726	5.13605e-05	up	5.27078	5.27078	2.39802	7.98725	8.63577	7.33018	8.02026	7.44186	10.5782	10.1009	10.5037	9.94161	chr3	lysine demethylase 2B
100022465	FOXK2	1.41267e-05	8.88393e-07	up	5.26567	5.26567	2.39662	8.02813	7.68633	7.72164	7.23162	7.47487	9.77623	10.1061	10.1106	10.1076	chr2	forkhead box K2
100033183	ARID5A	0.00510625	0.0018097	up	5.25745	5.25745	2.39436	7.31811	7.32527	4.96761	7.09522	6.62477	8.95435	8.70838	9.10686	9.47264	chr1	AT-rich interaction domain 5A
100028391	GULP1	0.00220902	0.000633337	up	5.24152	5.24152	2.38999	7.86941	7.00045	7.07247	5.85034	6.37684	8.83809	9.05134	9.11341	9.89271	chr4	GULP PTB domain containing engulfment adaptor 1
100016270	ANO8	0.0029632	0.000917088	up	5.22948	5.22948	2.38667	7.7962	7.83889	6.40182	8.62469	8.61046	10.0376	10.3938	10.2811	10.2519	chr3	anoctamin 8
100029719	TMEM67	0.00628527	0.00233913	up	5.22898	5.22898	2.38653	6.89167	7.06988	7.56775	4.98784	5.83627	8.6057	9.05151	9.1704	8.60124	chr3	transmembrane protein 67
100018246	NSG1	0.00918331	0.00373409	up	5.22768	5.22768	2.38617	8.09098	7.19625	6.95611	5.11337	6.86869	9.41076	9.37409	8.4958	9.64436	chr5	neuronal vesicle trafficking associated 1
100024465	LOC100024465	0.000585313	0.000120553	up	5.22736	5.22736	2.38608	9.53928	9.77966	8.17023	9.30664	8.72557	11.5054	11.2846	11.5544	11.6171	chrX	factor VIII intron 22 protein-like
100618640	MAPRE3	0.00112558	0.000273264	up	5.21971	5.21971	2.38397	5.26017	6.00759	5.69077	6.68221	6.37684	7.888	8.21801	8.21614	9.2278	chr1	microtubule associated protein RP/EB family member 3
100016502	PBX1	0.000868576	0.000197574	up	5.21349	5.21349	2.38225	9.1639	7.50321	7.84831	7.56592	7.73439	10.6072	10.3673	10.3754	10.0317	chr2	PBX homeobox 1
100014046	CRMP1	0.00768415	0.00299265	up	5.19637	5.19637	2.3775	5.8316	6.72406	5.96225	5.60508	6.02837	8.16933	7.42772	7.89323	10.1408	chr5	collapsin response mediator protein 1
100012567	NPAS3	0.0171903	0.00790785	up	5.18449	5.18449	2.3742	5.69575	6.1393	5.57228	3.01383	3.9618	7.18079	7.57395	7.10033	7.14812	chr1	neuronal PAS domain protein 3
100028439	SDK2	0.00286504	0.000880614	up	5.17772	5.17772	2.37232	6.31811	6.30815	7.50603	7.19412	8.4483	9.49597	9.52158	9.39699	9.6945	chr2	sidekick cell adhesion molecule 2
100018217	RNF208	5.30117e-05	5.43752e-06	up	5.17683	5.17683	2.37207	5.68405	5.40126	5.0707	4.90692	5.07728	7.33124	7.52336	7.47142	8.07441	chr1	ring finger protein 208
100617506	MATN2	0.0114336	0.00485628	up	5.17529	5.17529	2.37164	3.49935	5.98622	5.03472	6.25087	5.28373	6.84961	8.44668	7.52361	7.51058	chr3	matrilin 2
100029759	LOC100029759	0.00433943	0.00147557	up	5.15798	5.15798	2.36681	7.40357	7.39586	7.33905	8.38639	7.57651	9.39912	10.2978	8.9825	11.2689	chr2	sodium/potassium-transporting ATPase subunit alpha-2
100010885	SYMPK	0.0158083	0.00716685	up	5.15391	5.15391	2.36567	9.71268	8.66578	6.27426	9.10115	8.63367	10.6828	10.9696	10.8352	10.8852	chr4	symplekin
100033275	JAG1	0.000155588	2.20743e-05	up	5.1515	5.1515	2.36499	7.47175	8.21322	8.35394	7.54187	7.47487	9.77308	10.5307	10.2463	10.1544	chr1	jagged canonical Notch ligand 1
100032196	DEPDC1B	0.0139892	0.00620291	up	5.14924	5.14924	2.36436	6.49434	6.26664	5.96761	4.35216	3.69877	7.68875	7.33876	7.90255	7.95099	chr3	DEP domain containing 1B
100010846	LRCH2	0.00211341	0.000599252	up	5.14571	5.14571	2.36337	6.82754	6.93502	7.86172	5.52841	6.51298	9.12889	9.01013	9.02147	9.22552	chrX	leucine rich repeats and calponin homology domain containing 2
100012653	DDIT4L	0.0316351	0.0165352	up	5.1369	5.1369	2.3609	4.45871	2.50509	1.99033	5.69833	2.9618	5.93335	5.34635	6.11925	6.13605	chr5	DNA damage inducible transcript 4 like
100016152	NPHS1	0.00605389	0.00222933	up	5.13345	5.13345	2.35993	5.72396	5.14895	3.31225	4.29394	3.9618	6.14257	6.82165	7.2079	7.22032	chr4	NPHS1 adhesion molecule, nephrin
100032393	FNDC5	0.0332716	0.0175687	up	5.1255	5.1255	2.35769	5.866	4.60168	3.89722	4.79644	5.97675	6.98781	7.09992	5.9421	9.51141	chr4	fibronectin type III domain containing 5
100017523	PIK3C2B	0.000198236	3.00784e-05	up	5.12119	5.12119	2.35648	7.99647	7.19159	7.39121	7.39135	6.62477	9.71669	9.96074	9.37607	9.64873	chr2	phosphatidylinositol-4-phosphate 3-kinase catalytic subunit type 2 beta
100030545	TTC28	0.0366841	0.0196755	up	5.11903	5.11903	2.35587	4.91439	2.92013	2.31225	5.45441	5.83627	7.23784	6.66066	6.38491	6.29003	chr3	tetratricopeptide repeat domain 28
100010605	LAMB1	0.00168939	0.000455207	up	5.11534	5.11534	2.35483	10.2203	9.53116	9.708	8.30451	9.21604	11.3152	11.4326	12.1216	12.1339	chr8	laminin subunit beta 1
100011401	EML2	0.0137144	0.00606127	up	5.11363	5.11363	2.35435	8.92153	8.04673	6.09885	7.49179	6.07728	9.40138	9.61261	10.0457	9.66663	chr4	EMAP like 2
100013852	ACP7	0.000356387	6.33321e-05	up	5.11179	5.11179	2.35383	5.78537	5.29968	4.91533	4.47308	4.42124	7.34198	7.56736	7.14895	7.27278	chr4	acid phosphatase 7, tartrate resistant (putative)
103105183	LOC103105183	8.2123e-05	9.75735e-06	up	5.10791	5.10791	2.35273	6.6267	6.94907	7.51519	6.44489	6.84716	9.11401	9.4865	8.97095	9.34588	chr5	tigger transposable element-derived protein 1-like
100013568	HNRNPA0	0.000946138	0.000219763	up	5.09492	5.09492	2.34906	11.9034	11.7977	10.9027	10.6659	10.5138	13.9357	13.1489	13.6316	13.3069	chr1	heterogeneous nuclear ribonucleoprotein A0
100030083	PCNX3	0.0252739	0.0126049	up	5.08765	5.08765	2.347	10.4294	9.80989	7.60504	11.2476	10.8322	12.1061	12.8212	12.2249	12.1752	chr8	pecanex 3
100018714	ANTXRL	0.00225862	0.000651742	up	5.07648	5.07648	2.34383	6.89167	7.76248	7.93079	8.80453	8.1582	10.7814	10.5649	10.1765	9.49072	chr1	ANTXR like
100014054	JAG2	8.68697e-05	1.05554e-05	up	5.07305	5.07305	2.34285	5.00185	5.44108	5.29411	5.49188	4.83627	7.25032	7.22742	7.63949	8.10634	chr1	jagged canonical Notch ligand 2
100030032	VAMP5	0.0173046	0.00798179	up	5.07256	5.07256	2.34271	6.58682	6.80887	4.44976	7.68221	7.58629	8.58475	8.98882	9.05195	9.23649	chr1	vesicle associated membrane protein 5
100009937	TPST1	0.00233034	0.000678517	up	5.07067	5.07067	2.34218	7.07281	7.09024	5.07779	6.25087	6.68981	8.65784	9.04986	8.84746	8.55876	chr2	tyrosylprotein sulfotransferase 1
100030673	EFR3B	0.00173536	0.000471212	up	5.06726	5.06726	2.34121	3.97328	3.09005	4.94452	4.52841	3.37684	6.71178	6.19599	6.14332	6.24422	chr1	EFR3 homolog B
100031148	SLC35E4	0.00843983	0.003364	up	5.06713	5.06713	2.34117	3.32943	2.50509	1.57529	4.29394	3.9618	5.23118	5.45407	5.78246	5.4294	chr3	solute carrier family 35 member E4
100013181	CUEDC1	0.000496778	9.69415e-05	up	5.06585	5.06585	2.34081	7.25409	5.88262	6.21914	6.89298	6.42124	9.02159	9.26104	8.39113	8.82551	chr2	CUE domain containing 1
100022402	BPNT2	0.0296837	0.0152932	up	5.06543	5.06543	2.34069	9.69137	9.04166	9.21191	6.77634	6.42124	10.4877	10.7896	10.5977	10.4018	chr3	3'(2'), 5'-bisphosphate nucleotidase 2
100030183	VGLL3	0.00884959	0.00356316	up	5.06349	5.06349	2.34013	3.94414	3.82702	4.87297	3.01383	5.62477	6.11787	6.12739	6.77398	7.36746	chr7	vestigial like family member 3
100024857	STMN3	0.00317071	0.000998723	up	5.06087	5.06087	2.33938	6.32322	8.02346	7.43989	7.65273	6.64425	9.67491	9.11448	9.00055	10.4344	chr1	stathmin 3
100026405	NPHP4	0.000310642	5.32448e-05	up	5.05599	5.05599	2.33799	5.97849	5.59961	4.94452	5.11337	4.83627	8.08804	7.35384	7.76838	7.31954	chr4	nephrocystin 4
100014738	AKAP4	0.0101068	0.00418937	up	5.05348	5.05348	2.33728	5.43795	6.35426	6.13564	3.79144	5.07728	6.71441	8.17071	7.99114	7.9101	chrX	A-kinase anchoring protein 4
100012883	FKBP10	0.0023743	0.000694088	up	5.05089	5.05089	2.33654	9.21136	8.76836	8.33684	7.66864	7.1842	10.2992	10.6655	10.3805	10.9365	chr2	FKBP prolyl isomerase 10
100022233	RNF157	0.00099572	0.000234834	up	5.04899	5.04899	2.33599	6.31337	6.43583	6.60504	5.51981	5.18215	8.06615	8.24172	8.1186	8.96246	chr2	ring finger protein 157
100010482	EIF5A2	0.0027942	0.000853276	up	5.03552	5.03552	2.33214	8.0793	6.64123	6.86069	5.9344	6.33104	9.40539	8.77357	9.49331	8.73362	chr7	eukaryotic translation initiation factor 5A2
100027066	LOC100027066	1.63537e-05	1.09892e-06	up	5.0341	5.0341	2.33173	6.05735	6.05968	5.71825	5.62714	5.33104	8.21848	8.19702	7.98597	7.96023	chr6	kelch-like protein 9
100018794	JAKMIP1	0.0257234	0.0128804	up	5.03393	5.03393	2.33168	4.78156	4.59143	3.13947	2.52841	1.37684	5.82695	5.24344	5.44922	5.9413	chr5	janus kinase and microtubule interacting protein 1
103099824	LOC103099824	0.0041405	0.00139172	up	5.01389	5.01389	2.32593	5.48425	4.31245	5.55511	3.54038	3.9618	6.59592	7.2593	6.61332	7.11837	chr4	zinc finger protein 501-like
100013469	MAEL	0.00382981	0.00126206	up	5.01075	5.01075	2.32503	3.23632	2.50509	2.79768	1.20648	2.37684	4.58736	4.35154	4.35878	5.70036	chr2	maelstrom spermatogenic transposon silencer
100011682	MLH1	0.0024866	0.000734426	up	5.00478	5.00478	2.32331	7.54331	7.16651	5.86252	7.63706	8.08536	9.44276	9.59439	9.48255	9.80934	chr6	mutL homolog 1
100017771	LITAF	5.60138e-05	5.8286e-06	up	4.99974	4.99974	2.32185	7.88402	8.03993	7.69998	8.55226	8.09794	10.6062	10.5678	10.4006	9.93213	chr6	lipopolysaccharide induced TNF factor
100018836	PORCN	0.0211297	0.0101755	up	4.99756	4.99756	2.32122	6.4864	7.133	4.36691	7.75585	7.43212	8.50289	8.93465	9.17198	9.21481	chrX	porcupine O-acyltransferase
103104898	LOC103104898	0.000421906	7.80739e-05	up	4.99491	4.99491	2.32046	3.02987	2.62057	2.31225	2.90692	3.54677	5.83599	4.94578	5.20559	4.82758	chr1	uncharacterized LOC103104898
100029823	REEP1	0.0114495	0.00486538	up	4.99199	4.99199	2.31962	6.58524	6.29372	4.71825	4.54633	4.07728	7.87595	7.2112	7.11528	8.05269	chr1	receptor accessory protein 1
100025498	KIF3C	0.000126747	1.69037e-05	up	4.99133	4.99133	2.31943	6.12011	6.4916	5.63189	6.49641	5.82159	8.55495	8.12719	8.20268	8.84217	chr1	kinesin family member 3C
100013955	TIPRL	1.29614e-05	7.87883e-07	up	4.9871	4.9871	2.3182	8.20185	7.96293	8.19653	7.47794	8.0062	10.2713	10.2008	10.211	10.466	chr2	TOR signaling pathway regulator
100013720	DLG5	0.00251388	0.000744767	up	4.98272	4.98272	2.31693	7.60322	7.27107	7.96187	8.84672	9.21604	10.8634	10.5253	10.2441	10.354	chr1	discs large MAGUK scaffold protein 5
103094704	LOC103094704	0.00133491	0.00033914	up	4.97106	4.97106	2.31355	6.84513	6.04425	6.07442	5.9344	5.07728	7.7593	8.64689	8.04986	8.77856	chr4	uncharacterized LOC103094704
100015707	EFNA5	0.000431321	8.04675e-05	up	4.96722	4.96722	2.31244	8.42965	8.43254	8.18262	9.6085	8.78835	11.1972	11.2514	10.8821	10.6723	chr3	ephrin A5
100029016	SMIM3	0.00152625	0.000402384	up	4.96169	4.96169	2.31083	8.06414	7.86557	7.39972	6.76107	6.28373	9.91941	9.3698	9.56781	9.48569	chr1	small integral membrane protein 3
100021498	SOBP	0.000860495	0.000195205	up	4.95867	4.95867	2.30995	4.56464	4.00759	3.41659	4.9344	4.1842	6.97981	6.58947	6.64017	5.91631	chr2	sine oculis binding protein homolog
100026048	WNT4	0.00455179	0.00156673	up	4.95781	4.95781	2.3097	4.43795	4.95355	3.63418	4.96137	5.13173	5.63244	7.35252	7.36366	7.38521	chr4	Wnt family member 4
100028822	LRWD1	0.006176	0.00228617	up	4.94949	4.94949	2.30728	8.21913	7.74392	5.81758	8.15986	8.06733	9.71403	10.1934	9.99496	9.73297	chr2	leucine rich repeats and WD repeat domain containing 1
100016105	LOC100016105	0.00732692	0.00282305	up	4.94494	4.94494	2.30595	9.91214	10.3428	10.1009	8.7263	8.24619	11.0411	12.4366	11.4773	12.1316	chr1	N-acetyllactosaminide alpha-1,3-galactosyltransferase-like
100017323	CSK	0.0199665	0.00949876	up	4.94033	4.94033	2.30461	10.2222	10.0729	7.13907	10.3847	9.76008	11.8527	11.6659	11.86	11.903	chr1	C-terminal Src kinase
100020398	RAP2B	0.000175992	2.58752e-05	up	4.93482	4.93482	2.303	10.0863	9.59946	8.99735	9.50569	8.97923	12.0773	11.661	11.7281	11.48	chr7	RAP2B, member of RAS oncogene family
100021759	BZW2	0.00424165	0.00143737	up	4.93253	4.93253	2.30233	8.21665	7.68318	6.11961	6.39533	6.28326	9.0927	9.25689	9.25851	9.35963	chr8	basic leucine zipper and W2 domains 2
100024634	HMCN1	0.00370974	0.0012151	up	4.92728	4.92728	2.30079	6.78822	6.4444	7.73169	6.86588	5.87083	9.37412	8.91387	9.78122	8.09476	chr2	hemicentin 1
100013509	FOXO4	0.0265294	0.013373	up	4.92345	4.92345	2.29967	7.48593	6.64805	4.63418	8.2121	7.9618	9.41655	9.11061	9.29124	9.33393	chrX	forkhead box O4
100018292	HIP1	0.0015043	0.000394429	up	4.92295	4.92295	2.29952	9.65511	9.98467	9.54277	9.11073	8.51127	11.2562	11.5268	11.3192	12.5395	chr2	huntingtin interacting protein 1
100029188	TMEM132C	0.00252237	0.000748453	up	4.91779	4.91779	2.29801	3.97328	5.27768	5.99033	4.96137	5.28373	7.71662	7.88916	6.79482	7.18055	chr3	transmembrane protein 132C
100029812	IGSF8	0.0124281	0.00538106	up	4.91729	4.91729	2.29786	8.14641	7.38774	5.16025	7.96137	6.88464	9.22659	9.42313	9.37448	9.59957	chr2	immunoglobulin superfamily member 8
100029452	CCDC86	0.0195959	0.00928618	up	4.91704	4.91704	2.29779	7.92923	8.01024	5.38264	8.91038	8.04927	10.0034	10.1724	9.9033	9.73747	chr5	coiled-coil domain containing 86
100029787	SATB2	0.000668329	0.000141703	up	4.91696	4.91696	2.29777	4.85299	4.9425	4.69077	4.29394	3.9618	7.66555	6.88493	6.43222	6.40197	chr4	SATB homeobox 2
100029782	ARID3B	0.000219445	3.44026e-05	up	4.91355	4.91355	2.29676	7.42062	7.00759	6.38026	6.51936	6.44293	9.29203	8.81757	9.37443	8.71964	chr1	AT-rich interaction domain 3B
100012961	CHST10	0.0026134	0.000782818	up	4.90909	4.90909	2.29546	6.06374	4.69272	5.41659	4.11337	4.1842	7.43921	7.29933	7.04792	6.97185	chr7	carbohydrate sulfotransferase 10
100030767	CCDC34	0.00272556	0.000826503	up	4.90613	4.90613	2.29459	7.32095	7.62921	7.47414	6.25087	5.69877	9.10816	8.95495	9.31322	9.30117	chr5	coiled-coil domain containing 34
100032649	PTPRT	0.00764073	0.00297102	up	4.89031	4.89031	2.28992	3.93037	3.73317	2.87134	4.95075	4.37028	6.24351	6.43717	5.13593	7.22782	chr1	protein tyrosine phosphatase receptor type T
100028531	CNOT3	0.00678253	0.00257307	up	4.87946	4.87946	2.28672	9.23705	9.08629	7.1496	9.79849	9.49812	11.2115	11.2281	11.1925	11.3305	chr4	CCR4-NOT transcription complex subunit 3
100030688	NACAD	0.00326039	0.00103368	up	4.87883	4.87883	2.28653	6.49601	5.89167	5.56018	5.58152	4.4643	8.25281	7.2426	7.55963	8.48605	chr6	NAC alpha domain containing
100018112	ID4	0.0229335	0.0112182	up	4.87346	4.87346	2.28495	6.56622	5.54891	5.52948	4.5988	8.0062	8.30907	8.27304	7.68357	9.07379	chr3	inhibitor of DNA binding 4, HLH protein
100023256	KCNJ10	0.000635097	0.000132869	up	4.86812	4.86812	2.28336	4.81432	5.46574	5.60258	4.50416	5.84716	7.04436	7.59656	7.56295	7.91675	chr2	potassium inwardly rectifying channel subfamily J member 10
100010549	PIP5K1C	0.00111649	0.000270297	up	4.86562	4.86562	2.28262	7.12011	7.51675	7.2711	7.06774	5.83627	8.91276	9.07886	9.27103	9.71742	chr3	phosphatidylinositol-4-phosphate 5-kinase type 1 gamma
100032919	PTBP2	0.00128153	0.000321504	up	4.86395	4.86395	2.28213	8.6209	8.26474	8.64132	6.89284	7.98344	10.3379	10.6428	10.1616	10.3088	chr2	polypyrimidine tract binding protein 2
103098208	LOC103098208	0.00234765	0.000684362	up	4.85601	4.85601	2.27977	2.32943	2.44369	3.51389	3.29394	4.07728	5.97512	5.11956	5.00249	5.54851	chr3	uncharacterized LOC103098208
100012106	LOC100012106	0.0119625	0.00512773	up	4.8489	4.8489	2.27766	4.75569	4.89741	3.99033	3.01383	2.37684	6.31684	5.88804	5.47344	6.65959	chr2	histone H2B type 2-E-like
100024012	CAMK1	0.0067462	0.00255373	up	4.84284	4.84284	2.27585	7.05546	6.1222	4.63418	6.86441	6.42124	8.18614	8.22673	8.39174	9.17679	chr6	calcium/calmodulin dependent protein kinase I
100024273	PTPRS	0.0168374	0.00771663	up	4.83943	4.83943	2.27484	8.53928	7.42971	6.26276	9.39009	8.96177	10.6831	10.3606	10.283	10.2394	chr3	protein tyrosine phosphatase receptor type S
100020059	EPHA7	0.0361444	0.0193272	up	4.82451	4.82451	2.27038	8.08749	5.59255	5.46065	3.90692	5.28373	8.31636	8.25655	7.61436	7.55932	chr2	EPH receptor A7
100021661	FAM189A2	0.00498883	0.00175494	up	4.82383	4.82383	2.27018	3.13678	4.16806	4.51389	4.49188	3.37684	5.16258	6.30519	6.1475	7.2154	chr6	family with sequence similarity 189 member A2
100013501	LOC100013501	0.0187727	0.00881616	up	4.81788	4.81788	2.2684	7.07103	6.21502	6.34529	5.46788	3.65821	7.85777	8.27238	7.95191	7.99749	chr5	1-aminocyclopropane-1-carboxylate synthase-like protein 1
103096179	LOC103096179	0.00367712	0.00120341	up	4.81423	4.81423	2.26731	5.28362	4.60195	5.11961	6.58152	6.28373	8.44088	7.85818	7.50718	7.55934	chr7	TCDD-inducible poly [ADP-ribose] polymerase-like
100021534	LOC100021534	0.00712034	0.00272517	up	4.80936	4.80936	2.26585	4.51265	4.07663	3.16025	5.65218	3.37684	6.07224	6.12952	6.74647	6.73801	chr1	zinc finger protein 79-like
100618531	TSHZ1	0.00127637	0.000319947	up	4.79229	4.79229	2.26072	6.0709	7.01024	7.04561	7.4826	7.71669	9.35358	9.90733	9.1305	8.91229	chr3	teashirt zinc finger homeobox 1
100010249	FBXW9	0.0017206	0.000466022	up	4.78889	4.78889	2.25969	5.98764	6.25034	4.50766	6.33576	5.9004	7.72455	7.97596	8.24667	8.27703	chr3	F-box and WD repeat domain containing 9
100022083	CHAF1B	0.0281592	0.0143627	up	4.78836	4.78836	2.25953	8.13637	8.84019	8.52933	6.58117	5.4643	10.0185	9.75822	9.76685	9.53567	chr4	chromatin assembly factor 1 subunit B
100016494	MCM5	0.0125279	0.00543029	up	4.75529	4.75529	2.24953	10.2363	10.429	7.78	9.46248	8.28961	11.5958	11.5628	11.5622	11.2352	chr8	minichromosome maintenance complex component 5
100027033	ROBO2	0.000102989	1.30424e-05	up	4.7544	4.7544	2.24926	6.80921	6.58901	7.0591	6.90692	6.80311	8.86202	9.79781	8.74367	8.92744	chr7	roundabout guidance receptor 2
100015340	LGI4	0.0104687	0.00437746	up	4.74774	4.74774	2.24724	5.59492	6.22847	5.74521	4.20648	4.1842	8.10093	7.03186	8.00591	6.61769	chr4	leucine rich repeat LGI family member 4
100031531	LPCAT4	0.000230932	3.67899e-05	up	4.74553	4.74553	2.24657	8.08209	8.46564	7.14009	7.89083	7.48101	9.96	10.1467	9.97761	10.1497	chr1	lysophosphatidylcholine acyltransferase 4
100018087	SPIRE1	0.0031302	0.000982234	up	4.74129	4.74129	2.24528	7.82328	6.17201	6.25711	5.52841	6.20127	8.58623	8.52235	8.50696	8.95124	chr3	spire type actin nucleation factor 1
100021174	APBB2	0.00148394	0.000387358	up	4.74081	4.74081	2.24513	8.71923	7.91872	8.93716	7.57571	7.44293	10.1916	10.5586	9.93411	10.7713	chr5	amyloid beta precursor protein binding family B member 2
100014136	PABIR3	0.00397311	0.00132334	up	4.73866	4.73866	2.24448	8.33335	8.93103	9.41481	7.73786	7.56667	10.1604	10.7312	10.2981	11.3752	chrX	PABIR family member 3
100028034	ROR2	0.000497835	9.72503e-05	up	4.73304	4.73304	2.24277	7.68918	7.09005	7.48218	6.66591	6.33104	9.30469	9.60875	9.28806	8.97625	chr3	receptor tyrosine kinase like orphan receptor 2
100023220	ABCC1	0.000191456	2.8727e-05	up	4.7308	4.7308	2.24209	7.38428	7.57477	7.25711	6.61587	6.50612	9.11613	9.38326	9.20192	9.53755	chr6	ATP binding cassette subfamily C member 1
103098000	LOC103098000	0.00270498	0.000817843	up	4.72989	4.72989	2.24181	3.78886	3.09005	3.89722	4.37641	4.37684	6.42331	5.99368	5.18905	6.98469	chrX	putative bifunctional UDP-N-acetylglucosamine transferase and deubiquitinase ALG13
100024748	CLSTN1	0.000820278	0.000183656	up	4.72178	4.72178	2.23933	9.56005	10.5111	9.71292	10.805	9.99706	11.6833	12.4402	12.5611	12.7416	chr4	calsyntenin 1
100014789	TNFRSF21	0.00140746	0.000363338	up	4.69884	4.69884	2.23231	7.53888	7.361	7.16025	6.87891	5.83627	9.0251	9.00786	9.00595	9.71056	chr2	TNF receptor superfamily member 21
100021586	GLS	0.0062784	0.00233489	up	4.68346	4.68346	2.22758	8.52014	7.517	8.05	6.24936	6.46346	9.80055	9.39989	9.72505	9.42479	chr4	glutaminase
100029163	TMEM231	0.00960835	0.00394319	up	4.68121	4.68121	2.22688	7.59856	7.76719	7.79123	6.01384	5.54677	8.8106	9.42502	9.26377	9.18219	chr1	transmembrane protein 231
100011216	DYNC2H1	0.000713555	0.000153765	up	4.67412	4.67412	2.2247	6.76406	5.57834	6.46606	6.01384	5.37684	8.1012	8.05224	8.7262	8.17845	chr4	dynein cytoplasmic 2 heavy chain 1
100016035	LOC100016035	0.0192398	0.00907913	up	4.67154	4.67154	2.2239	6.0709	5.98622	5.03472	4.37641	2.9618	6.98503	6.9899	7.33231	7.13239	chr5	centrin-4-like
100617891	LOC100617891	0.0111903	0.00473526	up	4.66527	4.66527	2.22196	2.49935	3.89741	3.79768	4.5988	3.9618	4.89313	6.02503	5.74028	7.23343	chr1	zinc finger protein ZFP69-like
100017973	LGI1	0.0329414	0.0173561	up	4.6636	4.6636	2.22144	4.53888	4.20553	2.79768	3.52841	1.37684	4.96763	5.19528	5.02608	6.85466	chr1	leucine rich glioma inactivated 1
100023797	PIF1	0.0026467	0.000795699	up	4.66045	4.66045	2.22047	7.35567	7.88519	7.89872	6.50721	6.4643	8.86596	9.18428	9.94426	9.77625	chr1	PIF1 5'-to-3' DNA helicase
100016725	ZKSCAN2	0.00504079	0.00178187	up	4.65945	4.65945	2.22016	6.51925	5.75302	7.13498	5.52841	4.69877	7.96216	8.42233	8.13407	8.06962	chr6	zinc finger with KRAB and SCAN domains 2
100018647	NUAK2	0.00941983	0.00384966	up	4.65728	4.65728	2.21949	5.94414	5.60663	5.11961	6.52841	6.73439	6.78389	8.27459	9.07717	8.68884	chr2	NUAK family kinase 2
100010665	DUSP15	0.00119881	0.000295569	up	4.65469	4.65469	2.21868	4.08432	5.68168	5.66275	5.06446	4.9004	7.33674	7.7009	6.97203	7.17997	chr1	dual specificity phosphatase 15
100024631	PABPN1	2.81614e-07	2.18425e-09	up	4.6446	4.6446	2.21555	9.74112	9.88037	9.54373	9.67478	9.67793	11.8368	11.9078	11.9831	11.9489	chr1	poly(A) binding protein nuclear 1
100027836	LOC100027836	4.64689e-05	4.56339e-06	up	4.64394	4.64394	2.21535	5.91439	5.47472	5.77168	5.98784	5.69877	8.5193	7.80553	7.95953	7.65496	chr8	ribosomal biogenesis protein LAS1L-like
100012731	MYH10	0.0296293	0.0152549	up	4.64389	4.64389	2.21533	11.0187	9.95945	10.5958	8.21771	7.81978	11.9362	11.6999	11.7559	11.5585	chr2	myosin heavy chain 10
100011437	PAIP2B	0.000544095	0.000108948	up	4.63339	4.63339	2.21207	9.24755	8.87287	8.15272	8.28062	7.83627	11.0263	10.582	10.6647	10.4873	chr1	poly(A) binding protein interacting protein 2B
100024039	B4GALT6	9.79406e-05	1.22754e-05	up	4.63233	4.63233	2.21174	5.42395	5.17437	4.74521	5.56403	5.0207	7.6779	7.06167	7.14051	7.70948	chr3	beta-1,4-galactosyltransferase 6
103093205	COL4A5	0.024371	0.0120826	up	4.62996	4.62996	2.211	6.39552	6.89735	6.33018	7.2609	3.9618	7.66087	8.46352	8.56191	8.83429	chrX	collagen type IV alpha 5 chain
100012433	LMO3	0.0254422	0.0127028	up	4.62914	4.62914	2.21074	6.78886	4.41198	3.57529	3.3764	4.37684	6.85686	6.92557	6.3293	6.75474	chr8	LIM domain only 3
100017730	SNN	2.43411e-05	1.91634e-06	up	4.62881	4.62881	2.21064	8.1843	8.44761	8.31676	8.05823	7.68062	10.311	10.5775	10.1091	10.3949	chr6	stannin
103102560	GCFC2	0.0184182	0.00861684	up	4.62378	4.62378	2.20907	7.79941	7.08896	4.74521	7.5945	7.55458	8.99964	9.28798	9.30003	9.07477	chr1	GC-rich sequence DNA-binding factor 2
100021656	MTMR7	0.0208762	0.0100075	up	4.6233	4.6233	2.20892	2.91439	3.82702	4.06767	4.64959	1.37684	5.6131	5.38204	6.03753	5.27144	chr5	myotubularin related protein 7
100023972	LOC100023972	0.000280448	4.70076e-05	up	4.62302	4.62302	2.20884	7.41822	7.12958	6.18015	7.33576	6.83627	8.96276	9.20299	9.11151	9.47806	chr3	protein phosphatase inhibitor 2 pseudogene
100016258	LARGE1	0.00294536	0.000910355	up	4.61998	4.61998	2.20789	6.61483	6.64123	6.43327	8.30977	7.62477	9.00719	9.52557	9.20221	9.59568	chr8	LARGE xylosyl- and glucuronyltransferase 1
100024456	PALM	0.0104823	0.00438389	up	4.61813	4.61813	2.20731	7.50087	7.12511	4.94452	7.62214	6.86334	9.2924	8.69031	8.89037	9.20093	chr3	paralemmin
100012825	IDH3A	0.0260704	0.013086	up	4.60888	4.60888	2.20442	10.6354	9.43415	8.49368	7.71427	7.17126	10.9613	10.8596	10.9321	10.8237	chr1	isocitrate dehydrogenase (NAD(+)) 3 catalytic subunit alpha
100618219	PBX2	0.00036134	6.451e-05	up	4.6073	4.6073	2.20392	11.6811	11.1587	10.3347	10.8872	10.5164	13.1608	12.8431	13.2282	13.2461	chr2	PBX homeobox 2
100012518	LFNG	0.000973321	0.000228779	up	4.60223	4.60223	2.20233	6.60089	6.29082	6.04561	7.64527	6.73439	8.9602	9.21251	8.41225	8.87796	chr6	LFNG O-fucosylpeptide 3-beta-N-acetylglucosaminyltransferase
100010943	PPP1R13L	0.0172634	0.00794976	up	4.5951	4.5951	2.2001	7.06414	6.68831	4.63418	7.58152	7.53671	8.46332	8.8531	9.09303	9.19483	chr4	protein phosphatase 1 regulatory subunit 13 like
100022651	SLC25A53	0.000122967	1.62898e-05	up	4.5931	4.5931	2.19947	10.5034	10.7534	10.5649	10.6507	10.3997	12.7741	12.632	12.2412	13.4484	chrX	solute carrier family 25 member 53
100029571	DENND5A	0.000229848	3.65542e-05	up	4.59152	4.59152	2.19897	8.83187	9.19861	8.33823	9.11295	8.33684	10.8648	10.6824	10.8254	11.4781	chr5	DENN domain containing 5A
100019798	B3GNT9	0.000497363	9.70898e-05	up	4.5802	4.5802	2.19541	6.7772	6.1198	5.85451	7.21771	6.25948	8.37019	8.54764	8.65775	8.98903	chr1	UDP-GlcNAc:betaGal beta-1,3-N-acetylglucosaminyltransferase 9
100025689	AGPAT1	0.00225404	0.000649972	up	4.57707	4.57707	2.19442	9.45029	9.56091	7.79305	8.60965	8.22473	10.6939	10.9712	10.7897	11.2338	chr2	1-acylglycerol-3-phosphate O-acyltransferase 1
100009773	NID2	0.00079842	0.000177615	up	4.57633	4.57633	2.19419	9.16706	9.21188	10.091	9.04883	8.43212	11.3613	11.7864	11.3327	11.0571	chr1	nidogen 2
100029776	ARHGEF40	0.00305147	0.000952937	up	4.57391	4.57391	2.19343	7.97861	8.06076	7.38264	9.63048	8.34262	10.7023	10.5082	10.3343	10.345	chr1	Rho guanine nucleotide exchange factor 40
100020919	NBEA	0.0178059	0.00826802	up	4.57295	4.57295	2.19313	8.00884	6.79357	7.42912	5.69833	5.07728	8.54062	9.15782	8.41627	9.0635	chr4	neurobeachin
100014430	ARF5	0.000105501	1.34475e-05	up	4.57209	4.57209	2.19286	6.65661	6.93933	6.19978	7.05423	6.45152	8.72596	8.72442	8.64286	9.31936	chr8	ADP ribosylation factor 5
100026302	ADGRG6	0.00130388	0.00032935	up	4.57153	4.57153	2.19268	7.58917	7.09256	7.46471	6.65769	6.1582	9.52834	9.27135	9.42637	8.51452	chr2	adhesion G protein-coupled receptor G6
103099057	LOC103099057	0.000155749	2.21079e-05	up	4.57046	4.57046	2.19234	4.51769	4.45151	4.19978	4.09725	3.37684	6.23504	6.26629	6.22389	6.55859	chr3	zinc finger protein 300-like
100619048	FOXQ1	0.0204558	0.00977322	up	4.55835	4.55835	2.18851	4.15386	3.96452	4.42773	5.13722	5.53334	5.25071	6.37499	7.62954	8.07214	chr3	forkhead box Q1
100029763	PACS1	0.00620777	0.00230134	up	4.55505	4.55505	2.18747	8.22425	7.87378	6.20949	7.19516	6.1842	8.99853	9.48812	9.0868	9.72593	chr8	phosphofurin acidic cluster sorting protein 1
100013832	SRGAP3	0.000565624	0.000114841	up	4.53233	4.53233	2.18025	7.21512	6.56037	7.42495	6.1117	6.62477	8.74453	9.02509	8.68907	9.41187	chr6	SLIT-ROBO Rho GTPase activating protein 3
103091946	LOC103091946	0.0298904	0.0154283	up	4.52592	4.52592	2.17821	5.21207	4.96452	2.31225	5.85034	4.62477	6.6435	7.1639	6.13285	7.14376	chr3	uncharacterized LOC103091946
100022835	FUT8	0.0298018	0.0153683	up	4.52535	4.52535	2.17803	8.84055	8.89534	8.87118	6.37306	6.33104	9.6545	10.3316	9.80118	10.3738	chr1	fucosyltransferase 8
100617366	EPB41L4A	0.000472532	9.08153e-05	up	4.52415	4.52415	2.17765	2.65136	2.62057	2.31225	3.79144	2.9618	4.88364	4.94292	5.17935	5.17461	chr6	erythrocyte membrane protein band 4.1 like 4A
100021473	R3HCC1	0.0277242	0.0141047	up	4.52367	4.52367	2.17749	7.75392	7.01858	5.2647	8.89385	7.98263	9.44377	9.26877	9.51309	10.0153	chr1	R3H domain and coiled-coil containing 1
100022542	PPP1R9B	0.00484297	0.00168734	up	4.51917	4.51917	2.17606	8.79397	8.44173	6.71115	8.26988	7.17126	10.2648	10.2335	9.64418	10.0722	chr2	protein phosphatase 1 regulatory subunit 9B
100011645	DLG3	7.94855e-05	9.34033e-06	up	4.51602	4.51602	2.17505	7.2115	7.13459	7.1785	8.03817	7.58629	9.35813	9.60968	9.65015	9.80148	chrX	discs large MAGUK scaffold protein 3
100012417	SH3BP4	0.030851	0.0160364	up	4.51227	4.51227	2.17385	6.94312	6.37134	5.54491	9.00038	8.37684	9.4019	9.313	9.47237	9.49743	chr2	SH3 domain binding protein 4
103099394	LOC103099394	0.00243967	0.000717593	up	4.5084	4.5084	2.17262	7.78886	7.67446	6.86684	7.48028	6.66224	10.3237	9.51409	9.46665	8.56419	chrX	potassium voltage-gated channel subfamily C member 1-like
107650213	LOC107650213	0.00199418	0.000557643	up	4.50776	4.50776	2.17241	3.9132	4.20553	3.16025	4.96137	4.54677	5.76113	6.40855	6.41345	6.7362	chr8	uncharacterized LOC107650213
100028997	CARNS1	0.0115509	0.004918	up	4.50772	4.50772	2.1724	4.73882	3.77811	2.79768	4.5988	4.69877	5.50489	6.41854	5.81103	7.44487	chr8	carnosine synthase 1
100026184	WDR54	0.00751843	0.00291321	up	4.50469	4.50469	2.17143	6.76859	6.3945	4.44976	6.64111	6.50612	8.02694	7.99941	8.49784	8.76958	chr5	WD repeat domain 54
100026592	GPR153	0.00114126	0.000278178	up	4.49191	4.49191	2.16733	7.64684	7.27328	6.87907	6.77634	5.9004	9.32447	9.11325	8.74872	9.06362	chr4	G protein-coupled receptor 153
100016811	ZNF462	6.79426e-05	7.65748e-06	up	4.47911	4.47911	2.16321	8.98948	8.65856	8.83268	8.49342	8.09109	11.0145	10.9475	10.5817	10.5614	chr6	zinc finger protein 462
100011204	ARHGEF3	0.00532841	0.00191207	up	4.47574	4.47574	2.16213	7.28429	7.20299	5.20806	6.8427	5.9004	8.41754	8.4162	8.72413	9.04138	chr6	Rho guanine nucleotide exchange factor 3
100019875	HDAC9	0.00814067	0.00321834	up	4.47096	4.47096	2.16058	8.27853	8.01024	7.54491	6.30451	6.88464	9.09708	8.97722	9.60358	10.5827	chr8	histone deacetylase 9
100030770	GAREM2	0.00243967	0.000717716	up	4.4695	4.4695	2.16011	5.51962	6.59194	5.96195	5.74187	4.55877	8.30059	7.54011	7.82648	7.67258	chr1	GRB2 associated regulator of MAPK1 subtype 2
100026648	FREM3	0.00195885	0.000545778	up	4.46219	4.46219	2.15775	3.65136	1.72748	2.99033	3.01383	2.37684	5.15254	4.83227	4.59786	5.05621	chr5	FRAS1 related extracellular matrix 3
100030840	CAVIN3	0.0126626	0.00550171	up	4.46091	4.46091	2.15734	7.09761	6.32952	4.44976	6.315	4.83627	7.77196	7.92906	7.83966	8.3112	chr4	caveolae associated protein 3
100032344	MYC	0.00417012	0.00140613	up	4.45688	4.45688	2.15603	9.85995	10.1176	9.2536	8.48841	8.07033	11.5421	11.1778	11.3724	11.1637	chr3	MYC proto-oncogene, bHLH transcription factor
100023851	MTHFD2L	0.000437163	8.22175e-05	up	4.45321	4.45321	2.15485	5.84513	4.92013	4.54491	5.20648	5.28373	6.81934	7.45598	7.36588	7.6185	chr5	methylenetetrahydrofolate dehydrogenase (NADP+ dependent) 2 like
100618505	FAM131B	0.00341356	0.00109584	up	4.45269	4.45269	2.15468	2.41689	2.82702	3.49283	3.90692	3.37684	5.16467	4.77979	5.09268	6.39797	chr8	family with sequence similarity 131 member B
100027342	P4HTM	0.000856682	0.000194104	up	4.44897	4.44897	2.15347	4.61483	4.81495	5.36536	4.85034	3.69877	6.73712	6.96836	6.51983	7.06396	chr6	prolyl 4-hydroxylase, transmembrane
100030019	GRIA3	0.0298757	0.0154187	up	4.44733	4.44733	2.15294	6.17492	3.87433	3.79768	3.79144	3.69877	6.03634	6.32247	5.43705	7.88561	chrX	glutamate ionotropic receptor AMPA type subunit 3
100030342	RCN3	0.0158035	0.00716358	up	4.43961	4.43961	2.15043	11.169	11.1003	9.45056	9.08921	8.98479	11.4679	12.0028	12.1333	12.8328	chr4	reticulocalbin 3
100026945	LARP6	0.0033594	0.00107337	up	4.43799	4.43799	2.14991	6.34624	6.50133	7.37834	5.90692	5.07728	8.50531	8.40888	8.31885	8.33467	chr1	La ribonucleoprotein 6, translational regulator
100016812	FKBP4	0.0123882	0.00535868	up	4.43387	4.43387	2.14857	11.1411	10.6864	9.11824	12.017	11.36	13.3175	12.5614	13.1939	12.9796	chr8	FKBP prolyl isomerase 4
100021038	C6H3orf62	0.00297503	0.000921772	up	4.4334	4.4334	2.14841	5.22425	4.6616	4.69077	3.5988	3.37684	6.11386	6.73595	6.35904	6.6266	chr6	chromosome 6 open reading frame, human C3orf62
100012416	MKS1	0.00931212	0.00379733	up	4.43118	4.43118	2.14769	6.70679	6.82571	6.36002	5.20603	4.54677	7.52698	8.32808	8.17331	8.27866	chr2	MKS transition zone complex subunit 1
100619100	BBS12	0.0377694	0.0203585	up	4.43071	4.43071	2.14754	5.50934	5.45151	5.99033	3.01383	2.9618	6.9771	6.65919	6.84125	6.45407	chr5	Bardet-Biedl syndrome 12
100026659	RTN1	0.0457471	0.0256321	up	4.4208	4.4208	2.14431	4.12124	6.66073	5.50129	6.1013	2.9618	6.91081	7.27324	6.7982	7.87207	chr1	reticulon 1
100014650	CTIF	0.00900846	0.0036432	up	4.41212	4.41212	2.14147	6.90308	7.11735	6.93869	9.09808	8.4696	9.78658	9.74504	9.59407	10.2616	chr3	cap binding complex dependent translation initiation factor
103094068	PROCA1	0.000363762	6.50671e-05	up	4.40636	4.40636	2.13959	6.34902	7.12225	6.50865	6.22143	5.83627	8.08141	8.64719	8.7476	8.71225	chr2	protein interacting with cyclin A1
554182	LDHB	0.0130074	0.00568542	up	4.40602	4.40602	2.13948	9.50435	10.0664	9.72419	8.49419	7.42124	10.6485	11.5293	11.1054	11.443	chr8	lactate dehydrogenase B
100011256	NAV1	0.00013381	1.80936e-05	up	4.40362	4.40362	2.13869	8.37928	8.78333	8.47414	8.59014	7.81978	10.6529	10.7675	10.0908	10.6809	chr2	neuron navigator 1
103104353	KIAA1614	9.92453e-06	5.37474e-07	up	4.3971	4.3971	2.13655	6.3166	6.49882	6.52974	6.25633	6.75188	8.32376	8.63506	8.60447	8.86562	chr2	KIAA1614 ortholog
100013222	ITM2A	0.0379103	0.0204553	up	4.39685	4.39685	2.13647	10.2273	9.59737	9.01267	7.80639	6.83627	10.359	10.7265	10.4682	11.7762	chrX	integral membrane protein 2A
100010308	PSPH	0.00731497	0.00281774	up	4.39535	4.39535	2.13598	9.89501	8.46606	8.11186	9.67	8.79469	10.0629	11.7026	11.3868	11.3418	chr2	phosphoserine phosphatase
100013914	KCNAB3	3.92351e-05	3.62215e-06	up	4.39028	4.39028	2.13431	5.10949	5.00486	4.76961	4.79144	5.28373	7.08704	6.89925	6.91705	7.60121	chr2	potassium voltage-gated channel subfamily A regulatory beta subunit 3
100013773	OLFM2	0.00206059	0.000581447	up	4.38791	4.38791	2.13353	5.06374	5.44183	4.82322	4.5988	4.1842	6.54402	7.08014	6.33239	7.86701	chr3	olfactomedin 2
100020261	KPTN	0.017252	0.00794215	up	4.38702	4.38702	2.13324	6.57726	6.9323	4.07779	6.75681	5.82454	7.92387	8.161	7.94786	8.63518	chr4	kaptin, actin binding protein
100616727	ZNF467	0.0140157	0.00622191	up	4.38154	4.38154	2.13144	7.00891	6.39586	4.84831	7.47327	7.48536	8.49335	8.4892	8.7886	9.32398	chr8	zinc finger protein 467
100021944	APP	0.000267548	4.41593e-05	up	4.38047	4.38047	2.13108	10.4404	11.0566	10.3179	11.0492	10.3693	12.2405	13.0355	12.7028	13.1322	chr4	amyloid beta precursor protein
100022696	VLDLR	0.0019146	0.000531446	up	4.38042	4.38042	2.13107	7.72175	7.23528	7.49415	6.92073	7.25948	8.52163	10.0016	9.09534	10.2108	chr6	very low density lipoprotein receptor
100032003	HNRNPAB	0.000217869	3.40061e-05	up	4.37926	4.37926	2.13069	11.8177	11.6383	11.4402	11.0875	10.9562	13.9963	13.2363	13.6587	13.1835	chr1	heterogeneous nuclear ribonucleoprotein A/B
100025894	CHN1	0.000188268	2.81324e-05	up	4.37367	4.37367	2.12884	6.49067	6.50962	5.94556	5.64251	5.65545	8.34405	8.14444	7.84886	8.37308	chr4	chimerin 1
100018387	KATNAL2	0.0129668	0.00566503	up	4.36948	4.36948	2.12746	4.13678	3.56399	4.23825	1.79144	3.69877	4.80043	5.58567	6.30108	5.76605	chr3	katanin catalytic subunit A1 like 2
100013802	HS6ST2	0.00119458	0.000294129	up	4.36801	4.36801	2.12698	6.26803	6.43714	6.39405	5.25814	6.20127	8.01339	7.92595	7.95822	9.05725	chrX	heparan sulfate 6-O-sulfotransferase 2
100010165	LOC100010165	0.00143858	0.000373542	up	4.36371	4.36371	2.12555	5.06188	4.43845	5.57027	3.77126	4.83627	6.59647	7.11566	6.96275	6.76985	chr3	zinc finger protein 501-like
100027171	TBC1D9	0.0220162	0.0106865	up	4.35726	4.35726	2.12342	4.78886	4.82702	7.82005	6.08912	5.37684	8.05677	7.81772	7.57969	8.16102	chr5	TBC1 domain family member 9
100619084	SLC43A3	0.0162875	0.00742658	up	4.35526	4.35526	2.12276	9.22385	10.148	8.45793	7.68221	7.44293	11.0622	10.6605	11.0446	10.0878	chr5	solute carrier family 43 member 3
100012744	NAP1L1	0.0377167	0.0203224	up	4.35516	4.35516	2.12272	12.7085	12.5171	12.5385	9.80292	10.0295	13.6066	13.6486	13.7348	13.578	chr8	nucleosome assembly protein 1 like 1
100026273	LENG8	0.00844774	0.00336889	up	4.3527	4.3527	2.12191	9.19287	8.3648	7.41897	9.05719	9.98244	10.3616	11.1363	11.1766	11.0261	chr4	leukocyte receptor cluster member 8
100009764	LOC100009764	0.0201287	0.00959253	up	4.34836	4.34836	2.12047	5.05735	4.69711	4.48218	2.20648	2.9618	6.20086	6.07734	6.04637	5.68125	chr4	N-acetylgalactosaminyltransferase 7 pseudogene
100021994	TMEM132E	0.00907702	0.00368277	up	4.33991	4.33991	2.11766	4.32943	2.72748	1.57529	3.20648	2.37684	4.77897	4.8437	5.08928	5.13112	chr2	transmembrane protein 132E
100025755	MRGBP	0.000139726	1.92389e-05	up	4.33796	4.33796	2.11702	8.0898	8.49434	8.55803	7.54554	8.31967	10.1504	10.1561	10.3611	10.6064	chr1	MRG domain binding protein
100616904	INTU	0.000222674	3.49547e-05	up	4.33384	4.33384	2.11565	6.3518	7.16806	6.77823	7.27257	6.37684	8.56481	9.20635	8.83875	9.01067	chr5	inturned planar cell polarity protein
100026656	SOCS3	0.000700326	0.000149833	up	4.31914	4.31914	2.11074	7.49182	8.65399	8.22514	8.49573	8.95049	10.2021	10.3946	10.4182	10.8818	chr2	suppressor of cytokine signaling 3
100029456	GM2A	0.00152933	0.000403615	up	4.31792	4.31792	2.11034	6.57736	6.76562	6.46606	7.85034	6.83627	8.40124	9.57538	8.81106	9.2502	chr1	GM2 ganglioside activator
100010407	INHBB	0.0173984	0.00803758	up	4.31792	4.31792	2.11034	2.32943	4.31245	4.71825	5.25087	4.37684	6.66807	5.63889	6.15925	6.7654	chr4	inhibin subunit beta B
100617496	TMEM65	0.00209829	0.000593957	up	4.31512	4.31512	2.1094	8.60892	8.33868	8.77169	7.05197	7.76055	10.1995	10.0445	9.96368	10.6553	chr3	transmembrane protein 65
103100244	LOC103100244	0.0133471	0.00586779	up	4.31244	4.31244	2.10851	6.31519	5.38927	4.51389	6.89145	7.21848	8.44999	8.00851	8.11727	8.12086	chr8	zinc finger CCCH domain-containing protein 7B-like
100023763	FGD3	0.000521707	0.000103382	up	4.29985	4.29985	2.10429	9.03843	9.12276	8.7143	8.27789	7.81147	10.4541	10.6426	10.8407	10.8516	chr6	FYVE, RhoGEF and PH domain containing 3
100020652	SHISA3	0.00392584	0.00130174	up	4.29522	4.29522	2.10273	6.01593	5.8911	5.60504	4.45441	4.37684	7.10825	7.08456	7.42372	7.86906	chr5	shisa family member 3
100021219	ENKD1	0.00257086	0.000766898	up	4.29012	4.29012	2.10102	6.41205	6.3243	4.84831	6.73113	6.53041	8.06165	8.07126	8.51651	8.4316	chr1	enkurin domain containing 1
100014344	CCDC181	0.0127261	0.00553889	up	4.2891	4.2891	2.10067	2.13678	3.92013	3.31225	3.66591	1.37684	4.78939	4.76263	5.31384	5.06637	chr2	coiled-coil domain containing 181
103103839	LOC103103839	0.0246117	0.0122155	up	4.28878	4.28878	2.10057	3.32943	2.69272	3.83832	5.84165	4.83627	5.8589	6.62726	5.83842	6.50842	chr6	uncharacterized LOC103103839
100016259	CCND2	0.0224597	0.0109531	up	4.28804	4.28804	2.10032	9.91434	9.90047	9.68256	7.93156	7.22859	11.1292	10.8125	11.1357	11.0499	chr8	cyclin D2
100014667	LOC100014667	0.0122782	0.00529084	up	4.28281	4.28281	2.09856	4.57736	5.17437	5.86812	3.01383	4.07728	6.39838	6.81476	6.63432	6.71554	chr4	uncharacterized LOC100014667
100009796	RABGEF1	0.00163681	0.000437727	up	4.27996	4.27996	2.0976	7.67794	8.72668	8.01652	7.56842	7.20973	9.3202	10.1341	9.82378	10.4718	chr2	RAB guanine nucleotide exchange factor 1
100019604	OSBPL6	0.000330436	5.74958e-05	up	4.2778	4.2778	2.09687	5.70707	5.43273	6.03472	6.42952	6.20973	7.71415	7.90468	7.99882	8.62085	chr4	oxysterol binding protein like 6
100015649	IGSF11	0.00247098	0.000728796	up	4.27609	4.27609	2.09629	3.30671	4.45929	3.79768	4.11337	4.69877	6.63522	5.27324	6.20031	6.57705	chr4	immunoglobulin superfamily member 11
100014180	PBX4	0.00017421	2.54696e-05	up	4.27321	4.27321	2.09532	6.81324	6.5359	6.74521	7.2833	7.28373	9.06936	8.54896	9.04586	9.4462	chr3	PBX homeobox 4
100009842	KCTD7	0.00392584	0.00130179	up	4.26984	4.26984	2.09418	6.66303	7.03569	6.42773	6.13958	5.26274	7.65243	8.52827	8.29853	9.12053	chr2	potassium channel tetramerization domain containing 7
100019123	LOC100019123	0.00822276	0.00325614	up	4.26154	4.26154	2.09137	8.91044	8.77933	6.83582	7.92758	6.9004	10.1468	9.85058	9.99925	9.85168	chr8	inosine-5'-monophosphate dehydrogenase 1
100018889	PPP1R35	0.0153027	0.00690191	up	4.26036	4.26036	2.09098	6.39552	7.18222	5.71825	5.16068	4.69877	7.14963	7.76928	7.96455	8.80479	chr2	protein phosphatase 1 regulatory subunit 35
100016745	TENM1	0.000514591	0.000101477	up	4.25926	4.25926	2.0906	3.53888	3.64351	4.11961	3.73004	3.69877	5.28297	5.44604	6.00464	6.6134	chrX	teneurin transmembrane protein 1
100618332	CC2D1B	0.0108047	0.00454094	up	4.25634	4.25634	2.08961	8.04326	8.61326	6.68024	9.32234	9.01905	10.1266	10.4628	10.6746	10.437	chr2	coiled-coil and C2 domain containing 1B
100030398	SEMA4C	2.77154e-05	2.27712e-06	up	4.25139	4.25139	2.08793	8.44395	9.14985	8.86948	8.59424	8.45899	10.7716	10.9118	10.5932	10.8883	chr1	semaphorin 4C
103102783	IL18BP	0.0319765	0.0167531	up	4.25102	4.25102	2.08781	4.15805	4.46128	1.57529	4.52841	2.9618	4.9719	5.92235	5.22605	6.3788	chr4	interleukin 18 binding protein
100017102	FSTL1	0.000944556	0.000219266	up	4.25004	4.25004	2.08748	11.0358	10.7707	10.9621	10.584	9.48013	12.5831	12.6817	12.5873	12.764	chr4	follistatin like 1
100010622	TTLL9	0.0063553	0.00236911	up	4.24976	4.24976	2.08738	3.13576	4.67502	4.93991	5.29394	4.54677	5.87315	6.99354	6.58221	6.97373	chr1	tubulin tyrosine ligase like 9
103097228	MAST1	0.00168172	0.00045226	up	4.24468	4.24468	2.08566	6.46642	6.04941	6.31586	7.53141	7.16866	8.72656	8.2697	9.23544	8.93634	chr3	microtubule associated serine/threonine kinase 1
100018803	MAT2A	0.00732843	0.00282494	up	4.24081	4.24081	2.08434	10.9221	11.3721	11.36	9.52352	9.55177	12.4369	13.0073	12.681	12.3957	chr1	methionine adenosyltransferase 2A
100019723	TAF9B	0.00020964	3.23762e-05	up	4.23282	4.23282	2.08162	8.30384	8.6623	7.57529	7.97381	7.85858	10.2111	9.93243	9.97837	10.5036	chrX	TATA-box binding protein associated factor 9b
100020546	ZFHX3	0.0325665	0.0171193	up	4.23237	4.23237	2.08147	7.31906	5.14895	5.44976	7.91061	7.69877	9.4846	8.8722	8.56315	8.22763	chr1	zinc finger homeobox 3
100021212	WNT5B	0.00169838	0.000458407	up	4.22219	4.22219	2.07799	5.46283	4.9425	5.60504	6.22885	4.9618	7.83823	8.07018	7.31762	6.84674	chr8	Wnt family member 5B
100011435	TP53BP1	0.00157127	0.000417703	up	4.215	4.215	2.07553	8.09264	7.87287	8.19978	7.27794	6.85257	10.1982	9.69484	9.93085	9.11491	chr1	tumor protein p53 binding protein 1
100025913	ARHGEF4	0.00417618	0.00140963	up	4.21388	4.21388	2.07515	4.75289	4.57357	5.43327	5.10549	4.69877	6.2374	6.60768	6.81875	8.28796	chr4	Rho guanine nucleotide exchange factor 4
100010881	HMG20B	0.00839457	0.00333847	up	4.21343	4.21343	2.07499	8.45802	8.44636	6.25711	8.64111	7.64363	9.88465	9.90008	9.9585	10.1137	chr3	high mobility group 20B
100017777	RALGDS	0.000506455	9.92817e-05	up	4.2061	4.2061	2.07248	8.11169	8.1476	7.79123	8.99299	7.61035	10.3809	10.1906	10.321	9.92058	chr1	ral guanine nucleotide dissociation stimulator
100027890	TEX9	0.0402952	0.0220104	up	4.20181	4.20181	2.07101	4.28362	4.87433	4.31225	2.79144	1.37684	5.19954	5.51532	6.03039	5.64959	chr1	testis expressed 9
100011259	HMGN1	0.00236264	0.00069019	up	4.20032	4.20032	2.0705	11.4567	10.9088	11.0672	9.5454	10.2469	12.7883	12.6158	12.7678	12.6902	chr4	high mobility group nucleosome binding domain 1
100014751	FBL	0.00195618	0.0005446	up	4.19909	4.19909	2.07008	11.2282	10.7962	9.53034	9.92843	9.91192	12.5354	12.1436	12.5307	12.1866	chr4	fibrillarin
100618477	EOGT	0.0201461	0.00960635	up	4.19335	4.19335	2.0681	7.58682	7.17279	6.31225	5.85034	4.54677	8.09074	8.37586	8.72535	8.25564	chr6	EGF domain specific O-linked N-acetylglucosamine transferase
100019005	NXPH3	0.0231776	0.011366	up	4.18953	4.18953	2.06679	3.57736	4.10995	2.99033	4.11337	1.37684	5.25114	5.09637	4.68935	6.16458	chr2	neurexophilin 3
100030306	PRR12	0.0492312	0.0279931	up	4.18712	4.18712	2.06596	9.1341	9.12136	6.36536	10.0295	10.206	10.9323	10.9629	11.0766	11.177	chr4	proline rich 12
100616962	LOC100616962	0.0392537	0.0213445	up	4.18559	4.18559	2.06543	8.89239	10.109	7.23998	7.38165	6.60089	10.2878	9.74888	10.317	10.0872	chr4	DNA ligase 1-like
100019619	PCSK5	0.0173021	0.00797947	up	4.18481	4.18481	2.06516	8.0728	8.33482	8.67216	10.3751	10.1483	10.417	11.4237	11.1951	11.7074	chr6	proprotein convertase subtilisin/kexin type 5
100028966	GMDS	0.00125412	0.000313336	up	4.18166	4.18166	2.06408	7.80106	7.2398	6.92106	6.27257	6.28373	8.87183	8.86056	9.1889	8.9496	chr3	GDP-mannose 4,6-dehydratase
100031200	RIOX2	0.00225404	0.000650192	up	4.18151	4.18151	2.06402	7.46898	6.51632	5.87297	6.56403	6.0207	8.33709	9.00834	8.87207	7.993	chr7	ribosomal oxygenase 2
100619705	PCDH19	0.0010083	0.000238424	up	4.18037	4.18037	2.06363	4.47918	4.33065	4.59519	5.07438	5.20973	6.29752	6.56516	6.69554	7.6476	chrX	protocadherin 19
100023122	PRRC2A	0.0262578	0.0132127	up	4.17569	4.17569	2.06201	11.5481	11.5316	9.07763	12.4411	11.8877	13.4412	13.327	13.3993	13.2694	chr2	proline rich coiled-coil 2A
103093120	LOC103093120	0.000539436	0.00010771	up	4.17346	4.17346	2.06124	5.11079	5.21475	3.79768	4.69833	4.62477	6.76742	6.68353	6.69223	6.85885	chr6	uncharacterized LOC103093120
100027455	LOC100027455	0.000914764	0.00021114	up	4.16652	4.16652	2.05884	3.85299	4.53484	2.79768	3.66591	3.69877	5.65447	5.85821	5.74824	5.8146	chr6	probable G-protein coupled receptor 22
100013173	NAV3	0.00133436	0.000338788	up	4.16164	4.16164	2.05715	4.57736	4.12958	4.74521	5.71427	4.9618	7.07719	6.78274	6.39412	7.27713	chr8	neuron navigator 3
100018748	OLFML2A	0.003814	0.00125606	up	4.16075	4.16075	2.05684	6.88798	5.28616	5.33017	5.16455	5.83846	7.8462	7.93906	7.0504	8.19757	chr1	olfactomedin like 2A
100027785	LOC100027785	0.00139025	0.000357178	up	4.15241	4.15241	2.05395	8.26115	7.85382	7.12817	6.86231	6.76342	9.66317	9.3149	9.50683	9.22599	chr2	nuclear cap-binding protein subunit 2
100617555	CENPV	0.00686962	0.00261082	up	4.15137	4.15137	2.05359	11.2995	11.1685	9.49986	12.0224	11.2647	13.1162	12.8991	13.1182	13.2848	chr2	centromere protein V
100012011	PRUNE2	0.0192863	0.00910551	up	4.146	4.146	2.05172	6.80661	3.92013	4.89722	5.26595	5.12696	7.36145	7.19495	6.40897	8.05499	chr6	prune homolog 2 with BCH domain
100032157	KCNQ4	0.0207051	0.00991271	up	4.14594	4.14594	2.0517	5.13678	5.10937	2.31225	3.52841	3.9618	5.70929	6.10766	5.96403	6.46471	chr4	potassium voltage-gated channel subfamily Q member 4
100014388	ZNF536	0.0172826	0.00796455	up	4.1451	4.1451	2.05141	1.65136	3.09005	4.54491	2.20648	2.9618	4.41743	5.48018	4.79577	5.07594	chr1	zinc finger protein 536
103106866	TMEM42	0.013065	0.00571689	up	4.14107	4.14107	2.05001	7.60322	9.26775	8.77169	10.1519	9.71817	10.9537	10.9673	10.7481	11.9411	chr8	transmembrane protein 42
100028278	FAM124A	0.0467949	0.0263515	up	4.14093	4.14093	2.04995	4.94414	6.29082	4.31225	4.37641	2.37684	7.28873	6.21502	6.67849	5.85794	chr4	family with sequence similarity 124 member A
100012475	GAS1	0.0242637	0.0120244	up	4.13189	4.13189	2.0468	8.51975	7.8043	8.06981	6.47701	5.62477	9.68754	9.73805	8.99874	8.95938	chr6	growth arrest specific 1
100024685	CTNNBIP1	0.000150513	2.1127e-05	up	4.13168	4.13168	2.04673	8.77589	8.11812	7.59272	7.92066	8.24103	10.1385	10.1172	10.175	10.2748	chr4	catenin beta interacting protein 1
100028621	CALHM2	0.00829824	0.00329275	up	4.12719	4.12719	2.04516	6.4893	6.83302	4.84831	6.89997	5.1842	8.22704	8.28176	7.93609	7.93957	chr1	calcium homeostasis modulator family member 2
100022927	MED19	0.0229152	0.0112051	up	4.12072	4.12072	2.0429	7.26289	7.25105	4.69077	7.78376	6.73439	8.59298	8.95747	8.44035	9.15906	chr5	mediator complex subunit 19
100031827	FHL3	0.0141467	0.00630089	up	4.11973	4.11973	2.04255	8.78476	8.50509	6.98468	7.01384	6.54677	9.46048	9.28951	9.3026	10.3857	chr4	four and a half LIM domains 3
103102769	LOC103102769	0.00720159	0.00276368	up	4.11644	4.11644	2.0414	3.63928	2.62057	1.99033	4.33576	3.37684	5.65944	4.97197	5.15576	5.14865	chr1	procyclic form-specific polypeptide B1-alpha-like
100027863	LOC100027863	0.000575823	0.000117605	up	4.1116	4.1116	2.0397	8.95544	8.85773	7.87955	9.42349	8.63544	10.8195	10.7662	10.7769	10.7976	chr3	autism susceptibility gene 2 protein-like
100017476	LOC100017476	0.022203	0.0108005	up	4.10882	4.10882	2.03872	12.1324	13.1822	11.691	10.6847	10.0855	13.7105	13.3269	13.7618	13.5762	chr3	acidic leucine-rich nuclear phosphoprotein 32 family member B-like
100024527	TRMT1L	6.55458e-05	7.27486e-06	up	4.10836	4.10836	2.03856	6.67205	6.35476	6.49812	6.65265	5.85797	8.71415	8.49351	8.27363	8.3014	chr2	tRNA methyltransferase 1 like
100024505	NASP	0.0324458	0.0170391	up	4.10808	4.10808	2.03846	11.5472	11.655	10.9197	9.46227	8.62801	12.7014	12.2695	12.6738	12.2788	chr2	nuclear autoantigenic sperm protein
100017646	SYN1	0.0326183	0.0171588	up	4.10635	4.10635	2.03786	5.74695	5.04941	2.57529	5.1344	5.53801	6.94276	6.56525	6.35133	7.52735	chrX	synapsin I
100014767	EFNB1	0.0246837	0.0122529	up	4.10545	4.10545	2.03754	9.22879	8.51818	6.09885	8.86826	8.30758	9.88722	10.3896	10.071	10.6197	chrX	ephrin B1
100026039	PPARD	0.000605554	0.000125442	up	4.10483	4.10483	2.03732	8.16863	8.19846	7.7684	9.19232	8.36552	10.0637	10.3505	10.3971	10.6926	chr2	peroxisome proliferator activated receptor delta
103102882	LOC103102882	0.0181843	0.00848744	up	4.09887	4.09887	2.03523	3.28362	2.50509	3.31225	5.29394	4.37684	5.18119	6.3565	5.89545	5.72516	chr3	uncharacterized LOC103102882
100024665	S1PR3	0.00487161	0.00169933	up	4.09841	4.09841	2.03506	6.56783	7.34639	7.96187	7.72218	6.9618	9.14124	8.45301	9.52266	10.2714	chr6	sphingosine-1-phosphate receptor 3
100032245	TOX2	0.00055406	0.000111656	up	4.09756	4.09756	2.03476	6.53074	7.05968	6.46606	7.35623	6.04927	8.44667	8.87864	8.59494	8.98839	chr1	TOX high mobility group box family member 2
100031383	GNB5	0.000166317	2.4076e-05	up	4.09399	4.09399	2.03351	5.14534	4.90198	5.5034	4.39235	5.09566	7.0311	6.92815	6.86457	7.3412	chr1	G protein subunit beta 5
100013744	UBE2D1	1.72524e-05	1.18418e-06	up	4.09114	4.09114	2.0325	9.4157	9.3595	9.54875	9.03037	8.9618	11.4935	11.105	11.339	11.2453	chr1	ubiquitin conjugating enzyme E2 D1
100012758	XRRA1	0.0165052	0.00754285	up	4.0856	4.0856	2.03055	3.97328	3.59255	3.43802	5.76107	2.9618	5.39203	6.28547	5.96201	6.26407	chr4	X-ray radiation resistance associated 1
100030875	LOC100030875	0.00096317	0.00022524	up	4.07193	4.07193	2.02571	5.05735	5.02865	4.27573	3.66591	4.1842	6.50339	6.18989	6.6671	6.51194	chr3	GDP-mannose 4,6 dehydratase pseudogene
100020785	APC2	0.000556789	0.000112474	up	4.07144	4.07144	2.02554	4.28362	3.85087	4.50865	3.45441	3.9004	6.36772	5.77372	5.53708	6.422	chr3	APC regulator of WNT signaling pathway 2
100011394	STXBP1	0.000440313	8.30215e-05	up	4.06978	4.06978	2.02495	7.34317	7.71941	7.90322	7.55477	6.66224	9.486	9.34713	9.19149	9.82144	chr1	syntaxin binding protein 1
100015500	INPPL1	0.00580507	0.00212296	up	4.06549	4.06549	2.02343	9.69839	9.34562	8.49013	10.7664	10.2097	11.7866	11.5888	11.4568	12.0697	chr4	inositol polyphosphate phosphatase like 1
100014786	UBE2T	0.0370065	0.0198914	up	4.06398	4.06398	2.02289	8.23331	8.79637	8.3631	6.37641	5.69877	9.2243	9.27291	9.78415	9.78457	chr2	ubiquitin conjugating enzyme E2 T
100014088	BRPF1	0.00572357	0.00208294	up	4.06395	4.06395	2.02288	8.2468	8.97247	7.0438	9.32022	8.80311	10.5513	10.5221	10.4444	10.4828	chr6	bromodomain and PHD finger containing 1
100022459	FYN	0.00261299	0.000782338	up	4.06272	4.06272	2.02245	9.12108	8.45573	8.25242	7.8175	7.19702	10.0288	10.1661	9.99274	10.5771	chr2	FYN proto-oncogene, Src family tyrosine kinase
100015263	ENOX1	0.00582003	0.00212923	up	4.05829	4.05829	2.02087	5.25256	4.67502	4.57529	6.76228	5.62477	7.28939	7.53407	7.2582	7.51376	chr7	ecto-NOX disulfide-thiol exchanger 1
100015054	ELAPOR2	0.0250064	0.0124457	up	4.05577	4.05577	2.01998	5.65136	5.05968	5.89722	4.20648	2.9618	6.84339	6.28131	6.6506	7.32582	chr8	endosome-lysosome associated apoptosis and autophagy regulator family member 2
100017749	DCTPP1	0.0394095	0.02144	up	4.05234	4.05234	2.01876	9.6963	8.79665	6.09885	7.74564	7.33104	10.2772	9.79246	10.2156	9.52455	chr6	dCTP pyrophosphatase 1
100016130	ZNF532	0.000183952	2.72728e-05	up	4.05176	4.05176	2.01855	8.46962	8.5434	9.31451	8.21584	8.4643	10.649	10.8882	10.4746	10.4686	chr3	zinc finger protein 532
107651091	LOC107651091	0.0125337	0.00543496	up	4.0515	4.0515	2.01846	2.52583	3.67502	4.91316	4.23623	4.63737	5.78938	6.84108	5.66288	5.77057	chr2	endogenous retrovirus group K member 9 Pol protein-like
100019493	SYP	0.0402254	0.0219529	up	4.04931	4.04931	2.01768	6.60555	6.72748	4.38264	7.46387	7.81978	8.39469	8.79126	7.99699	9.28722	chrX	synaptophysin
100013056	CERCAM	0.0214877	0.0103744	up	4.04759	4.04759	2.01706	7.60089	6.39554	4.99033	5.96137	5.07728	7.36099	8.57929	7.5947	8.5536	chr1	cerebral endothelial cell adhesion molecule
100020957	OGFRL1	0.000747291	0.000162702	up	4.04588	4.04588	2.01645	6.24232	6.51632	5.53722	5.75183	5.28373	7.46026	7.92815	7.84319	8.29934	chr2	opioid growth factor receptor like 1
103103180	LOC103103180	0.00119259	0.00029338	up	4.0457	4.0457	2.01639	6.18989	7.46123	6.75188	6.71427	6.13173	8.19325	9.00007	8.45459	9.01685	chr6	gastrula zinc finger protein XlCGF8.2DB-like
100011922	PLEKHA5	0.000581624	0.000119287	up	4.04543	4.04543	2.01629	8.49583	8.30563	8.68192	9.28707	9.27085	10.3438	10.6876	11.1878	11.079	chr8	pleckstrin homology domain containing A5
100017786	DCBLD2	0.0013869	0.000356126	up	4.03855	4.03855	2.01384	9.21348	9.24821	9.62682	8.0551	8.42123	11.1153	10.8825	10.9474	10.762	chr4	discoidin, CUB and LCCL domain containing 2
100030631	ZNRF3	0.0094295	0.0038562	up	4.03721	4.03721	2.01336	6.65136	6.55675	5.44976	8.00414	7.54677	8.91285	8.90542	8.87931	8.72286	chr3	zinc and ring finger 3
100012363	METAP2	9.57919e-06	5.02334e-07	up	4.03343	4.03343	2.01201	9.38969	9.05454	9.27047	9.50706	8.97078	11.4223	11.2001	11.2921	11.0875	chr8	methionyl aminopeptidase 2
100010043	LOC100010043	0.000290518	4.91541e-05	up	4.02887	4.02887	2.01038	6.55182	5.837	5.99033	6.87891	6.39921	8.31307	8.70884	8.0111	8.3343	chrX	lysine-specific demethylase 2A pseudogene
100014644	LUM	0.0052262	0.00186607	up	4.0271	4.0271	2.00974	6.94769	5.61826	6.13158	6.97665	6.56667	8.76867	7.46823	9.23264	8.36211	chr8	lumican
100012316	BCL9	0.000318734	5.50658e-05	up	4.02606	4.02606	2.00937	7.68037	7.57118	7.11252	8.2833	7.97675	10.0197	9.85798	9.65974	9.39938	chr2	BCL9 transcription coactivator
100025526	MTUS2	0.00673814	0.00255022	up	4.02441	4.02441	2.00878	4.15957	6.12558	5.49326	5.58321	6.52548	7.84374	7.33796	7.48202	7.68106	chr4	microtubule associated scaffold protein 2
100018639	RGS7BP	0.00298083	0.000924506	up	4.02308	4.02308	2.0083	4.51925	5.5812	5.57529	4.5988	4.07728	6.79981	6.72366	6.50123	7.48996	chr3	regulator of G protein signaling 7 binding protein
100030866	DNAI4	0.0395575	0.0215368	up	4.01788	4.01788	2.00643	6.20595	7.50884	6.71598	4.90692	4.0207	7.77128	7.91669	7.76673	8.05775	chr2	dynein axonemal intermediate chain 4
100017073	AJM1	0.00140341	0.000361293	up	4.01751	4.01751	2.0063	4.51925	4.56495	5.4205	5.0224	5.61206	6.69033	6.52117	7.33385	7.59118	chr1	apical junction component 1 homolog
100028653	RASSF1	0.00215803	0.00061505	up	4.01522	4.01522	2.00548	7.39327	7.71952	6.93088	7.5359	8.09794	8.72094	9.82939	9.33816	10.2754	chr6	Ras association domain family member 1
100028689	GALNT16	0.000154551	2.18741e-05	up	4.01343	4.01343	2.00483	5.78886	5.93136	6.23825	5.98784	5.28373	7.46126	7.90577	7.87442	8.16192	chr1	polypeptide N-acetylgalactosaminyltransferase 16
100619658	EFCAB9	0.000947558	0.000220483	up	4.00786	4.00786	2.00283	3.85299	3.44369	4.38264	3.01383	2.9618	5.56135	5.61636	5.31562	5.64198	chr1	EF-hand calcium binding domain 9
100013572	MSI2	0.000384296	6.98216e-05	up	4.00043	4.00043	2.00016	8.04162	7.16639	7.70935	8.18581	8.50752	9.94642	9.84457	9.91915	9.97903	chr2	musashi RNA binding protein 2
100018597	TMEM150A	0.00626482	0.00232737	up	3.99523	3.99523	1.99828	5.43795	6.39434	4.69077	6.61385	6.73439	7.812	8.12256	7.78231	8.17327	chr1	transmembrane protein 150A
100011895	SOCS2	0.0226972	0.0110814	up	3.9927	3.9927	1.99736	5.02524	7.4299	7.72504	7.17034	6.23482	8.67864	8.61353	8.07392	9.49163	chr8	suppressor of cytokine signaling 2
100025717	SPPL3	0.000662602	0.000140125	up	3.99222	3.99222	1.99719	8.8294	8.81469	7.53336	8.73396	8.16909	10.3055	10.4965	10.3805	10.4707	chr3	signal peptide peptidase like 3
100013204	DNAL4	0.000167523	2.4262e-05	up	3.99113	3.99113	1.9968	6.34345	6.54949	5.82322	6.33576	5.62477	7.8989	8.27546	7.98034	8.37383	chr8	dynein axonemal light chain 4
100021364	DACT3	0.00573407	0.00208873	up	3.99081	3.99081	1.99668	8.04591	7.10912	5.76857	7.68348	7.1842	9.29175	8.92733	9.08871	9.31195	chr4	dishevelled binding antagonist of beta catenin 3
100012871	PIN1	0.000947558	0.000220444	up	3.98716	3.98716	1.99536	8.47947	8.85637	8.07113	7.56842	7.51639	9.9408	9.9397	10.09	10.4044	chr3	peptidylprolyl cis/trans isomerase, NIMA-interacting 1
100012810	KCNK6	0.0465363	0.0261669	up	3.98575	3.98575	1.99485	6.60555	5.93136	3.51389	6.37641	7.25948	7.90409	7.48991	8.27209	8.06266	chr4	potassium two pore domain channel subfamily K member 6
100016837	SLC13A1	0.0138478	0.00613069	up	3.9843	3.9843	1.99433	3.57736	3.16806	4.69077	5.5988	3.37684	5.73275	5.86211	6.26969	6.44222	chr8	solute carrier family 13 member 1
100617537	SRPK3	0.0094562	0.00386971	up	3.98213	3.98213	1.99354	5.76694	5.99615	4.16025	5.63424	4.1842	6.7127	7.31183	6.84423	7.69883	chrX	SRSF protein kinase 3
100021008	RIPOR1	0.000819369	0.000183232	up	3.97039	3.97039	1.98928	8.61787	9.49456	8.50726	9.72027	9.00715	10.8489	11.1632	10.7916	11.4311	chr1	RHO family interacting cell polarization regulator 1
100018013	CBX1	0.000105252	1.34084e-05	up	3.96202	3.96202	1.98624	10.3717	10.6068	10.3847	9.79232	9.89636	12.4141	11.9093	12.3376	12.1255	chr2	chromobox 1
100019661	ASB16	0.0294734	0.0151625	up	3.96083	3.96083	1.9858	4.13678	5.55675	3.84831	2.20648	2.9618	5.4476	5.89232	5.98178	5.58961	chr2	ankyrin repeat and SOCS box containing 16
103098327	LOC103098327	0.00337312	0.0010794	up	3.95877	3.95877	1.98505	7.70485	7.37142	6.3477	6.35321	6.49671	8.13654	9.29137	8.75833	9.17307	chr4	uncharacterized LOC103098327
100020768	LOC100020768	0.00169838	0.000458497	up	3.95616	3.95616	1.9841	4.59622	4.14895	3.99033	5.41593	4.9618	6.86125	6.52409	6.96243	6.07922	chr8	histone-arginine methyltransferase CARM1 pseudogene
100618385	LOC100618385	0.0120604	0.00517948	up	3.95526	3.95526	1.98377	4.13678	3.83501	4.53465	2.3764	2.37684	5.64114	5.61605	5.31252	5.17312	chrX	zinc finger protein 345-like
100028325	PLEKHH1	0.0299522	0.0154644	up	3.95464	3.95464	1.98355	6.03542	5.25592	4.84831	3.20648	3.54677	7.36076	6.34853	6.58817	5.95103	chr1	pleckstrin homology, MyTH4 and FERM domain containing H1
100025542	MRC2	0.00455121	0.00156601	up	3.94622	3.94622	1.98047	8.50004	6.92105	6.79768	8.17802	7.28373	9.77799	9.42554	9.84266	9.02011	chr2	mannose receptor C type 2
100025870	AIRE	0.00235288	0.000686854	up	3.94485	3.94485	1.97997	5.39552	5.77811	4.16025	4.95819	4.69877	6.54801	7.46993	6.71797	7.17665	chr2	autoimmune regulator
100014802	ATXN2L	2.27828e-05	1.75801e-06	up	3.93923	3.93923	1.97791	9.77592	10.2581	10.2112	10.3044	10.2078	11.7674	12.232	12.2421	12.2762	chr6	ataxin 2 like
100031963	RGS14	0.0277645	0.0141309	up	3.93906	3.93906	1.97785	6.40624	7.35263	4.44976	5.29394	4.54677	7.51114	7.39664	7.58265	7.86045	chr1	regulator of G protein signaling 14
100025118	ERI3	0.010921	0.00460111	up	3.93667	3.93667	1.97698	8.28871	8.05996	6.09885	8.67408	7.9618	9.77019	9.71841	9.69394	9.99209	chr2	ERI1 exoribonuclease family member 3
100029459	CDC45	0.0414993	0.0228162	up	3.93652	3.93652	1.97692	7.42364	7.94621	6.73259	5.9344	4.37684	8.58022	8.246	8.57727	8.43514	chr3	cell division cycle 45
100017124	PCGF1	0.000141336	1.9509e-05	up	3.92418	3.92418	1.97239	6.19007	6.62001	5.81807	6.1013	6.58629	8.02849	7.96251	8.54922	8.40194	chr5	polycomb group ring finger 1
100018256	EFNB2	0.0132412	0.00581035	up	3.91919	3.91919	1.97056	7.94353	7.99695	8.32269	6.56842	6.07728	9.6643	9.51238	8.788	9.44464	chr7	ephrin B2
100024408	EVA1B	0.00289483	0.000890962	up	3.91422	3.91422	1.96872	9.08765	9.685	8.37403	8.31762	7.78623	10.5063	10.7885	10.502	10.6785	chr4	eva-1 homolog B
100031115	TMC6	0.0212329	0.0102324	up	3.9084	3.9084	1.96658	9.03356	9.11555	9.04046	6.96685	6.89823	10.1025	10.3265	10.1171	10.1639	chr2	transmembrane channel like 6
100019176	NME7	0.00465081	0.00160667	up	3.90795	3.90795	1.96641	5.61483	5.24206	5.63418	4.11337	3.9618	6.66203	6.88063	6.929	7.04699	chr2	NME/NM23 family member 7
100011854	WBP11	0.000269914	4.46306e-05	up	3.9048	3.9048	1.96525	8.44656	8.64545	8.48747	9.06912	7.81702	10.6716	10.4344	10.4417	10.2858	chr8	WW domain binding protein 11
100022677	FAM3A	0.00719108	0.00275765	up	3.90081	3.90081	1.96377	8.84442	8.74455	7.0847	8.14355	7.00807	9.74153	10.2465	9.69259	10.0347	chrX	FAM3 metabolism regulating signaling molecule A
100026725	LOC100026725	0.000538547	0.000107419	up	3.89861	3.89861	1.96296	5.53888	5.36307	5.90919	4.79144	4.69877	7.06458	7.26511	7.47562	7.08762	chr1	leucine-rich repeat-containing protein 9
100015870	B9D2	0.0173193	0.00799094	up	3.89752	3.89752	1.96256	7.29521	8.18809	5.27573	7.46387	6.80311	8.69578	8.81826	9.05922	9.29776	chr4	B9 domain containing 2
100030958	PHF7	0.00894684	0.00361182	up	3.89677	3.89677	1.96228	4.54068	4.72748	5.49424	3.96137	5.23482	5.52167	6.93846	7.06194	7.49392	chr6	PHD finger protein 7
497248	TP53	0.000218055	3.40501e-05	up	3.89637	3.89637	1.96213	9.43239	9.11167	8.93433	8.91901	8.22233	10.9143	10.9055	10.9878	10.7367	chr2	tumor protein p53
107651114	LOC107651114	0.020895	0.0100193	up	3.89237	3.89237	1.96065	3.02987	2.82702	2.57529	5.20648	3.37684	5.7999	5.55008	5.58981	4.51519	chr1	ski oncogene pseudogene
100028879	PFDN2	0.0048449	0.00168868	up	3.88911	3.88911	1.95944	8.4636	8.24656	6.64854	8.65311	8.0207	9.95101	9.57548	10.1103	10.2269	chr2	prefoldin subunit 2
100021014	CAMKK2	0.0123034	0.00530595	up	3.8827	3.8827	1.95706	5.28362	6.53884	5.94452	4.72942	3.9618	7.52401	7.09737	7.26134	7.1121	chr3	calcium/calmodulin dependent protein kinase kinase 2
100018352	SNRPA	0.00345033	0.00110981	up	3.8802	3.8802	1.95613	9.56365	9.2398	8.00992	8.46387	7.79369	10.6125	10.4117	10.6859	10.5712	chr4	small nuclear ribonucleoprotein polypeptide A
100010280	PFKFB3	0.00345413	0.00111147	up	3.87499	3.87499	1.95419	6.67509	6.67934	6.44984	6.85784	8.16804	9.52181	8.67374	8.82944	8.65589	chr8	6-phosphofructo-2-kinase/fructose-2,6-biphosphatase 3
100010608	PLS3	0.00347533	0.0011202	up	3.87438	3.87438	1.95396	10.2966	10.1492	10.4936	9.82939	8.75188	11.4895	11.6255	11.9029	12.4145	chrX	plastin 3
100013623	SEC61A2	0.000491012	9.5614e-05	up	3.87256	3.87256	1.95329	9.37451	8.6214	9.34458	8.86822	9.0207	10.4763	11.64	10.9074	10.973	chr8	SEC61 translocon subunit alpha 2
100020095	IGF1R	0.00546247	0.00196893	up	3.86572	3.86572	1.95074	7.94904	8.31959	8.8311	7.25451	6.77772	9.41729	10.0358	9.81657	9.83881	chr1	insulin like growth factor 1 receptor
100016172	LOC100016172	0.00450053	0.00154567	up	3.86518	3.86518	1.95054	8.26901	8.03257	6.34494	8.29394	7.86869	9.62689	9.65999	9.70721	9.85539	chr6	ubiquitin thioesterase OTUB1
100021288	IQCG	0.0237534	0.0117096	up	3.86467	3.86467	1.95035	5.61483	4.59255	3.74521	2.79144	5.1842	6.1328	6.2559	5.98867	6.9666	chr4	IQ motif containing G
100009826	CD44	0.0427259	0.0236138	up	3.86279	3.86279	1.94964	8.33126	8.3828	8.54504	7.29515	5.37684	9.10342	9.67158	9.19186	10.1766	chr5	CD44 molecule (Indian blood group)
103092762	LOC103092762	0.000516539	0.000102074	up	3.85143	3.85143	1.94539	3.97328	4.41198	4.31225	5.37641	4.54677	6.54022	6.54656	6.34119	6.45016	chr2	collagen alpha-2(I) chain-like
100015191	PALLD	0.000914764	0.000211157	up	3.84226	3.84226	1.94195	8.42219	8.9081	8.91662	7.71031	7.80311	10.3817	10.1296	10.3715	10.2932	chr5	palladin, cytoskeletal associated protein
100030360	LOC100030360	0.0492663	0.0280232	up	3.83356	3.83356	1.93869	6.34066	5.1393	3.44976	6.99438	6.66224	7.67523	7.6631	7.63344	7.65204	chr2	ZZ-type zinc finger-containing protein 3 pseudogene
100017096	NRBP2	0.00398939	0.00132943	up	3.82815	3.82815	1.93665	8.35895	9.23565	8.66637	10.0069	10.0124	10.8788	11.4264	11.0766	11.3891	chr3	nuclear receptor binding protein 2
100017184	TEDC2	0.0467949	0.026354	up	3.82773	3.82773	1.93649	6.94781	7.07915	5.91708	6.02556	3.54677	7.88489	7.60205	7.97574	7.89637	chr6	tubulin epsilon and delta complex 2
100013015	MAML2	3.21211e-06	1.01639e-07	up	3.82769	3.82769	1.93647	7.07762	7.17279	7.16025	7.4353	7.10476	9.29332	9.05982	9.21383	8.9395	chr4	mastermind like transcriptional coactivator 2
100025124	SLC25A36	0.0352395	0.0187796	up	3.82612	3.82612	1.93588	9.11707	8.89783	9.35323	6.4353	7.1842	9.87597	10.3338	10.0982	10.2257	chr4	solute carrier family 25 member 36
100023939	CLVS2	0.0052615	0.001883	up	3.82595	3.82595	1.93582	4.36652	4.98694	4.57529	3.60337	5.31073	6.83889	5.9805	6.00514	7.19302	chr2	clavesin 2
100025928	SLC20A1	0.0163359	0.00745427	up	3.82132	3.82132	1.93407	10.3322	11.0402	10.4281	9.42444	8.28973	11.9937	11.9381	11.7876	11.6286	chr1	solute carrier family 20 member 1
100026421	EPHB3	0.000585313	0.000120337	up	3.81782	3.81782	1.93275	6.25008	5.82762	6.29532	6.95624	7.06614	8.4362	8.20614	8.41639	8.58858	chr2	EPH receptor B3
100019559	LOC100019559	0.0203404	0.00971156	up	3.81688	3.81688	1.93239	5.63321	4.02865	3.79768	5.89298	6.13173	7.12807	7.47819	6.73472	6.77599	chr6	cyclin-L2 pseudogene
100013753	RND3	1.05829e-05	5.89832e-07	up	3.81675	3.81675	1.93234	8.88773	9.03777	9.45181	9.4377	9.22227	11.1327	11.1558	11.0716	11.1992	chr4	Rho family GTPase 3
100023398	RIC8B	0.000462004	8.82846e-05	up	3.81494	3.81494	1.93166	9.7328	9.86078	9.3175	10.5858	10.227	11.9357	11.6257	11.8453	12.0991	chr8	RIC8 guanine nucleotide exchange factor B
100018071	RGS8	0.000819764	0.000183376	up	3.80632	3.80632	1.9284	5.05281	5.58547	5.93284	5.66591	5.00133	7.23466	7.0961	7.1045	8.069	chr2	regulator of G protein signaling 8
100028985	BBS4	1.92661e-05	1.38324e-06	up	3.80554	3.80554	1.9281	6.6555	6.86084	6.78152	6.80639	6.28373	8.43742	8.5578	8.559	8.86858	chr1	Bardet-Biedl syndrome 4
103101550	LOC103101550	0.00015751	2.24551e-05	up	3.79381	3.79381	1.92365	7.92434	7.48405	7.81687	7.3456	7.07728	9.65085	9.61489	9.4855	9.06186	chrX	tigger transposable element-derived protein 1-like
100022202	TUSC3	0.000881929	0.00020158	up	3.79117	3.79117	1.92264	8.81184	9.21226	8.495	8.67748	8.6525	10.1168	10.5517	10.5833	11.518	chr5	tumor suppressor candidate 3
100020993	METRN	0.0168795	0.00774318	up	3.78798	3.78798	1.92143	8.12037	7.7289	6.38264	7.16068	9.00577	10.0025	9.71124	9.82697	8.86363	chr6	meteorin, glial cell differentiation regulator
100032301	HDAC1	0.00102539	0.000243944	up	3.78107	3.78107	1.9188	11.611	11.3838	10.9818	10.5551	10.2837	13.1591	12.6118	13.021	12.7356	chr4	histone deacetylase 1
100029667	B4GAT1	0.00375565	0.00123478	up	3.78033	3.78033	1.91851	7.13033	6.72426	5.54491	7.46857	6.54677	8.2213	8.63188	8.62199	8.93076	chr8	beta-1,4-glucuronyltransferase 1
100024034	LOC100024034	0.000249734	4.05224e-05	up	3.77977	3.77977	1.9183	4.24297	4.64798	3.89769	3.73004	3.69877	5.64873	5.89289	6.20473	6.1008	chr6	tubulin monoglycylase TTLL3
100014627	ARL8A	0.00818385	0.00323837	up	3.77514	3.77514	1.91653	7.66747	7.67267	5.84707	8.04512	6.76746	8.97691	9.10875	8.9317	9.44859	chr2	ADP ribosylation factor like GTPase 8A
100027484	SDCCAG8	0.000157154	2.23827e-05	up	3.77423	3.77423	1.91618	6.89928	7.27768	7.22873	6.97907	6.39179	8.52542	9.11234	8.85718	8.99104	chr2	SHH signaling and ciliogenesis regulator SDCCAG8
100029990	SARS1	0.000276586	4.60186e-05	up	3.77243	3.77243	1.91549	10.2637	10.7907	10.1496	10.6197	10.7089	11.8322	12.812	12.4423	12.6014	chr2	seryl-tRNA synthetase 1
100016391	TMPRSS2	0.0268785	0.0135841	up	3.77032	3.77032	1.91469	3.72175	3.72748	4.94452	2.52841	4.54677	5.00239	5.06302	6.61405	6.55442	chr4	transmembrane serine protease 2
100013596	KIF1A	0.0274298	0.0139273	up	3.76881	3.76881	1.91411	4.84828	5.68168	3.8969	6.90935	4.69877	7.04977	6.86223	6.75251	7.8199	chr7	kinesin family member 1A
100015451	ARL6	0.00360181	0.00117333	up	3.7671	3.7671	1.91346	7.84028	6.52991	6.47414	5.79114	6.58629	8.73356	8.3153	8.72977	8.45261	chr7	ADP ribosylation factor like GTPase 6
103093910	LOC103093910	0.00204074	0.000573743	up	3.75451	3.75451	1.90862	4.59746	4.68389	5.75409	4.50416	3.9004	6.5985	6.46155	6.73083	6.59564	chr3	zinc finger protein 260-like
100013409	AOPEP	7.76001e-05	9.03355e-06	up	3.74936	3.74936	1.90664	6.44317	5.88157	5.82322	6.18376	6.37684	8.08132	8.29794	8.13928	7.67488	chr6	aminopeptidase O (putative)
103106477	LOC103106477	0.0176812	0.00819922	up	3.74211	3.74211	1.90385	3.35918	2.96452	2.57529	5.27086	4.1842	5.69723	5.34049	5.64597	5.61494	chr1	uncharacterized LOC103106477
100023878	CLASRP	0.0252815	0.0126117	up	3.73906	3.73906	1.90268	7.99808	7.73178	5.41974	7.768	8.4424	9.24998	9.40247	9.39868	9.44758	chr4	CLK4 associating serine/arginine rich protein
100011268	PPM1L	0.044059	0.0244806	up	3.73877	3.73877	1.90256	4.41689	2.37956	1.57529	4.45441	2.37684	5.45179	4.32868	5.05192	4.94025	chr7	protein phosphatase, Mg2+/Mn2+ dependent 1L
100021282	CGAS	0.0163703	0.00747218	up	3.73454	3.73454	1.90093	5.86859	7.04425	5.75851	5.4353	4.9618	6.7545	7.70176	7.59837	8.80386	chr2	cyclic GMP-AMP synthase
100011257	COPS7B	0.0012328	0.000306317	up	3.73425	3.73425	1.90082	9.09553	8.73548	7.58994	8.38136	8.0062	10.4978	10.0808	10.2569	10.2146	chr2	COP9 signalosome subunit 7B
100018953	CMTM3	0.00158544	0.000422341	up	3.72729	3.72729	1.89813	7.25424	7.21475	5.79768	6.41593	6.42124	8.8027	8.48806	8.48907	8.29575	chr1	CKLF like MARVEL transmembrane domain containing 3
100017972	GINS2	0.0370774	0.0199371	up	3.72658	3.72658	1.89785	8.75849	8.78746	8.70457	6.49188	6.27166	9.56702	9.90191	9.75699	9.57674	chr1	GINS complex subunit 2
100019320	KCNK10	0.00658368	0.00247504	up	3.72144	3.72144	1.89586	3.88912	4.61222	4.99033	3.94345	3.64986	5.99343	6.31283	5.16446	6.98069	chr1	potassium two pore domain channel subfamily K member 10
100030244	RNF145	3.23172e-05	2.81048e-06	up	3.72143	3.72143	1.89586	8.33786	8.46219	8.66981	8.89298	9.0842	10.6067	10.5428	10.592	10.5996	chr1	ring finger protein 145
100023068	SUMO2	0.0033057	0.00105259	up	3.71593	3.71593	1.89372	11.7008	11.3892	10.8991	10.4725	9.86468	12.7382	12.5435	12.8889	12.8653	chr2	small ubiquitin like modifier 2
100030916	L3MBTL3	0.000585313	0.000120375	up	3.7142	3.7142	1.89305	9.04398	8.56554	8.98191	8.015	9.0051	10.2869	10.72	10.4186	11.0359	chr2	L3MBTL histone methyl-lysine binding protein 3
100029306	CD276	0.000161602	2.31938e-05	up	3.70826	3.70826	1.89074	8.73385	8.71643	8.07779	9.07018	8.47487	10.2775	10.527	10.4249	10.7921	chr1	CD276 molecule
100025629	PHF14	0.0304277	0.0157767	up	3.70805	3.70805	1.89066	9.11432	8.78756	6.33018	9.39324	8.78623	10.5179	10.4503	10.3131	10.2106	chr8	PHD finger protein 14
100028834	LAS1L	0.010281	0.0042771	up	3.70557	3.70557	1.88969	10.2697	10.1861	9.21607	10.9628	11.7349	12.3189	12.57	12.2515	12.3139	chrX	LAS1 like ribosome biogenesis factor
100026918	INPP4B	0.0025585	0.000762334	up	3.70376	3.70376	1.88899	8.72612	8.01772	9.72481	8.19688	8.3862	10.755	10.4376	10.5692	10.2356	chr5	inositol polyphosphate-4-phosphatase type II B
100014393	VAMP2	0.000206484	3.18039e-05	up	3.69415	3.69415	1.88524	8.34746	8.91021	8.3757	8.65769	8.31935	10.0106	10.4732	10.2099	10.9357	chr2	vesicle associated membrane protein 2
100014783	CLCN5	0.0116277	0.00495307	up	3.6925	3.6925	1.8846	7.66258	7.80887	6.87297	9.33563	8.59116	9.56518	10.2204	9.89291	10.0769	chrX	chloride voltage-gated channel 5
100011874	EEF1G	0.0210596	0.0101316	up	3.68805	3.68805	1.88286	13.0313	13.2083	10.4885	12.8418	12.3376	14.0704	14.3077	14.1751	14.5042	chr5	eukaryotic translation elongation factor 1 gamma
100015750	TOP3B	0.0166547	0.00762147	up	3.6854	3.6854	1.88182	8.95787	8.7307	6.59662	9.20648	8.51127	10.1	10.3162	10.1632	10.5503	chr3	DNA topoisomerase III beta
100031074	FGF18	0.029282	0.0150379	up	3.68527	3.68527	1.88177	6.66035	3.899	3.89722	4.01384	4.1842	6.7916	6.23313	6.29193	6.33408	chr1	fibroblast growth factor 18
100023271	PLXNB1	0.00354551	0.00114939	up	3.68042	3.68042	1.87987	9.30161	8.54655	8.30035	7.81381	8.17558	9.57166	10.4808	10.2192	10.9582	chr6	plexin B1
100031226	SH3PXD2B	0.00217404	0.000620772	up	3.67438	3.67438	1.8775	8.25127	7.3443	8.45181	9.08196	7.84445	10.3553	10.0534	9.89689	9.98344	chr1	SH3 and PX domains 2B
100016603	TCF4	0.00605961	0.00223227	up	3.66911	3.66911	1.87543	9.50147	9.48446	9.68746	8.38812	8.11876	11.4344	10.8471	11.0768	10.2876	chr3	transcription factor 4
100031576	OSCP1	0.000661178	0.000139687	up	3.66822	3.66822	1.87508	5.30671	5.16806	4.57529	4.29394	4.1842	6.73678	6.72255	6.52393	6.33961	chr4	organic solute carrier partner 1
103099082	LOC103099082	0.0146176	0.00654578	up	3.66646	3.66646	1.87439	4.28362	3.50509	3.61482	2.20648	3.69877	4.64765	5.2388	5.00871	6.4494	chr1	uncharacterized LOC103099082
100023040	LOC100023040	0.00229174	0.000664446	up	3.66592	3.66592	1.87417	7.79295	8.31673	7.68729	7.1013	6.80311	9.16947	9.41175	9.12575	9.95084	chrX	casein kinase I pseudogene
100015819	SPATA5	0.0112408	0.00476206	up	3.66416	3.66416	1.87348	8.82093	7.63948	6.33018	8.05823	8.41026	9.7815	9.81147	9.70308	9.60515	chr5	spermatogenesis associated 5
100022934	ARID3A	0.044458	0.0247663	up	3.65712	3.65712	1.87071	10.7711	9.39028	9.76182	7.57717	8.04218	11.4537	10.7985	11.2209	10.4437	chr3	AT-rich interaction domain 3A
100027821	MAPKBP1	0.00227642	0.00065813	up	3.6497	3.6497	1.86778	7.42746	7.00671	6.89119	8.41268	8.07497	9.21783	9.40765	9.53081	9.56523	chr1	mitogen-activated protein kinase binding protein 1
100025795	CALML4	0.0368796	0.019808	up	3.64653	3.64653	1.86652	4.9138	4.061	1.57529	4.01383	3.69877	5.48862	5.02217	5.7749	5.79056	chr1	calmodulin like 4
100020365	EDAR	0.014943	0.00671918	up	3.64555	3.64555	1.86614	4.34894	3.87433	1.99033	3.90692	2.9618	5.29244	5.79126	4.69535	5.35135	chr7	ectodysplasin A receptor
100016978	TRPC3	0.00326132	0.00103465	up	3.64503	3.64503	1.86593	5.42219	5.27768	6.57529	6.38473	6.0865	7.98163	7.69708	7.17629	8.40582	chr5	transient receptor potential cation channel subfamily C member 3
100013798	MAD2L2	0.0137926	0.0060987	up	3.64484	3.64484	1.86586	6.06188	7.01158	5.19978	7.31418	7.1842	8.12518	8.76693	7.87298	8.91562	chr4	mitotic arrest deficient 2 like 2
100030494	PTPN9	0.000238254	3.82363e-05	up	3.63661	3.63661	1.8626	9.72871	9.25328	9.30018	8.92244	8.60084	10.8484	11.0684	11.0561	11.1219	chr1	protein tyrosine phosphatase non-receptor type 9
100026909	EDN3	0.000857603	0.000194372	up	3.63637	3.63637	1.8625	3.87375	4.64805	4.57529	4.3963	4.1842	6.35567	6.54312	5.409	6.48427	chr1	endothelin 3
103101055	RANBP1	0.000587958	0.000121232	up	3.63157	3.63157	1.86059	11.8291	11.9887	11.4471	11.0181	10.9234	13.5259	13.106	13.498	13.0777	chr3	RAN binding protein 1
100031105	LOC100031105	0.000246059	3.97572e-05	up	3.62834	3.62834	1.85931	7.46385	7.11242	7.71484	7.66591	7.34262	9.76779	9.27397	9.46677	8.76844	chr4	far upstream element-binding protein 2-like
100014125	PRELID3A	0.00844774	0.00336889	up	3.62104	3.62104	1.8564	4.08432	2.09005	2.31225	3.01383	3.69877	4.90372	4.94541	4.53963	5.19624	chr3	PRELI domain containing 3A
100025440	C1H15orf61	0.00577064	0.0021076	up	3.61792	3.61792	1.85516	4.61483	4.62057	3.16025	4.85034	4.37684	5.47488	6.17952	6.27688	6.78762	chr1	chromosome 1 open reading frame, human C15orf61
100015571	CHPF2	0.00278852	0.000850615	up	3.61003	3.61003	1.85201	8.39012	8.16449	7.22873	7.4353	6.76916	9.22571	9.36428	9.42937	9.77893	chr8	chondroitin polymerizing factor 2
100022094	WASF1	0.00114126	0.000278245	up	3.60916	3.60916	1.85166	6.35733	6.01816	5.71825	6.20648	5.07728	8.06177	7.31326	7.94418	7.58945	chr2	WASP family member 1
100023496	EPHB1	0.000560421	0.000113515	up	3.60728	3.60728	1.85091	4.5486	5.40663	5.54491	5.20648	4.99155	6.74539	7.39054	6.5975	7.22875	chr4	EPH receptor B1
100010574	KCTD6	0.00489826	0.00171266	up	3.60512	3.60512	1.85005	5.78886	6.15135	4.74521	6.77634	6.0207	7.64621	7.80165	8.14074	7.39755	chr6	potassium channel tetramerization domain containing 6
100014480	DCP1A	0.00084616	0.000191081	up	3.60412	3.60412	1.84965	6.95026	6.71071	5.60504	6.75337	6.69877	8.61511	8.2438	8.39869	8.31552	chr6	decapping mRNA 1A
100011125	ZNF521	0.0382183	0.0206766	up	3.58595	3.58595	1.84236	7.3601	6.26294	6.44976	4.73004	4.37684	7.90136	8.01214	7.42124	7.37844	chr3	zinc finger protein 521
100014413	LOC100014413	0.0016451	0.000440606	up	3.57823	3.57823	1.83925	6.99855	6.84741	7.12132	5.99046	7.65297	8.88499	8.8368	8.85152	8.47227	chr8	gastrula zinc finger protein XlCGF58.1-like
100032277	CCDC28B	0.0147481	0.00661637	up	3.5767	3.5767	1.83863	7.98687	8.22767	6.03915	8.37692	7.86869	9.20558	9.54239	9.34841	10.0576	chr4	coiled-coil domain containing 28B
100011507	TGFBR1	0.000961589	0.00022454	up	3.57429	3.57429	1.83766	10.4548	9.87214	10.1552	9.11637	9.52405	11.7684	11.9136	11.598	11.3687	chr6	transforming growth factor beta receptor 1
100022976	NUAK1	0.000288362	4.86905e-05	up	3.56692	3.56692	1.83468	7.23682	6.8811	6.74299	7.67	7.6405	9.12319	8.97838	9.265	8.90927	chr8	NUAK family kinase 1
100022584	TBC1D1	0.0131384	0.00575394	up	3.56164	3.56164	1.83254	9.04923	8.59814	8.60993	7.87876	6.58629	9.97257	9.85746	9.93228	10.1458	chr5	TBC1 domain family member 1
100025276	CFAP20	0.000575936	0.000117725	up	3.56028	3.56028	1.83199	8.16232	8.31137	7.32956	8.68626	8.11831	9.79236	9.97319	9.94559	10.1031	chr1	cilia and flagella associated protein 20
100013486	ADAM12	0.0154207	0.00696042	up	3.55995	3.55995	1.83186	7.32688	7.47284	6.43244	7.31569	6.91289	8.22193	8.79661	8.22013	10.4574	chr1	ADAM metallopeptidase domain 12
100026815	FGD4	0.000223432	3.51197e-05	up	3.55949	3.55949	1.83167	7.01708	7.08504	7.23825	6.30451	6.50612	8.61212	8.467	8.82175	8.74662	chr8	FYVE, RhoGEF and PH domain containing 4
100014010	PLEKHG4B	0.000883403	0.000202057	up	3.54843	3.54843	1.82718	6.36835	7.22163	7.32124	7.67408	6.83627	8.65388	9.23389	9.02351	8.73471	chr3	pleckstrin homology and RhoGEF domain containing G4B
100012749	CDK16	0.0122394	0.0052733	up	3.54443	3.54443	1.82555	8.45089	8.34996	6.31136	8.30141	8.04927	9.3565	9.73249	9.55436	10.2292	chrX	cyclin dependent kinase 16
100010976	EPHB6	0.000958733	0.000223478	up	3.54394	3.54394	1.82535	3.85299	5.09629	4.68691	4.5988	4.37684	6.08733	6.0132	6.81629	6.47406	chr8	EPH receptor B6
100027772	PODXL2	0.0181384	0.00845478	up	3.5368	3.5368	1.82245	3.45182	4.2659	1.72729	4.10533	3.87934	5.46025	5.15627	5.12145	5.49557	chr6	podocalyxin like 2
503513	LDHA	0.0119959	0.00514532	up	3.53601	3.53601	1.82212	12.5023	12.0204	11.22	13.033	10.774	13.841	13.4241	13.6482	14.0149	chr5	lactate dehydrogenase A
100011446	SLF1	0.0429706	0.0237638	up	3.52723	3.52723	1.81854	8.09098	8.02342	8.04561	5.51026	5.9004	8.69196	8.90753	9.18099	8.9502	chr3	SMC5-SMC6 complex localization factor 1
100019239	COPS6	6.49317e-05	7.17997e-06	up	3.52645	3.52645	1.81822	6.96605	6.88302	6.90919	7.54633	7.35412	8.81565	9.1985	8.85182	8.93387	chr2	COP9 signalosome subunit 6
103103993	PIH1D1	0.0157285	0.00712311	up	3.5248	3.5248	1.81754	7.50077	8.08656	5.64854	8.01546	7.1842	8.91667	8.99472	9.10545	9.40173	chr4	PIH1 domain containing 1
100020864	DCAF15	0.000376332	6.79356e-05	up	3.52475	3.52475	1.81752	9.57405	9.71394	8.56246	9.23121	9.04232	10.9979	10.9268	11.1416	11.1029	chr3	DDB1 and CUL4 associated factor 15
100024131	MRPS33	0.00100468	0.00023736	up	3.52387	3.52387	1.81716	5.58052	4.49504	5.44976	5.98346	5.23482	7.24679	6.98227	7.26588	7.16859	chr8	mitochondrial ribosomal protein S33
100014893	ITGA10	0.0441981	0.024576	up	3.5175	3.5175	1.81455	6.58682	5.27768	3.44976	4.90692	6.23482	6.57051	6.88732	7.19203	7.77313	chr2	integrin subunit alpha 10
100033263	OTOR	0.034869	0.0185486	up	3.51726	3.51726	1.81445	2.78886	4.47472	4.23825	2.20648	4.69877	5.97593	4.81477	6.03448	5.15829	chr1	otoraplin
100025291	KCTD17	0.022084	0.0107244	up	3.51093	3.51093	1.81185	7.03333	8.4377	7.60687	9.78922	8.9618	10.2387	10.1637	10.1025	10.2056	chr8	potassium channel tetramerization domain containing 17
100024869	INIP	0.00335582	0.001072	up	3.51012	3.51012	1.81152	6.75744	7.32779	7.88305	6.2546	6.3012	8.58865	8.94586	8.73816	8.59266	chr6	INTS3 and NABP interacting protein
100020753	LOC100020753	0.00374108	0.00122871	up	3.50744	3.50744	1.81042	8.90118	8.19584	7.5598	9.4442	8.86869	10.41	10.4069	10.3758	10.4248	chr1	dedicator of cytokinesis protein 1-like
100011411	PIBF1	0.0167519	0.00767168	up	3.50031	3.50031	1.80748	7.1528	6.88776	6.71825	5.11337	5.1842	8.37232	7.94108	8.09416	7.66745	chr7	progesterone immunomodulatory binding factor 1
100026387	EMR3	0.0157733	0.00714557	up	3.49982	3.49982	1.80728	4.78064	5.43241	4.99033	4.03937	6.1582	6.06054	7.08972	6.64359	7.75603	chr3	adhesion G protein-coupled receptor E3
100011144	SMARCA4	0.00253085	0.000751838	up	3.49462	3.49462	1.80513	11.2479	11.0691	11.1439	10.0821	9.87457	12.7465	12.4298	12.4487	12.3296	chr3	SWI/SNF related, matrix associated, actin dependent regulator of chromatin, subfamily a, member 4
100016238	B9D1	0.00709705	0.00271528	up	3.49425	3.49425	1.80498	7.9901	7.7129	7.41887	6.19471	6.33058	8.91424	8.68423	9.09725	9.04195	chr6	B9 domain containing 1
100027010	KIF17	0.0163359	0.00745341	up	3.49406	3.49406	1.80491	3.53734	4.00759	2.57529	4.41593	3.9618	5.84134	5.36072	4.42235	6.39358	chr4	kinesin family member 17
100028312	RPS6KA2	0.0315499	0.0164798	up	3.49287	3.49287	1.80441	6.99462	7.01189	6.07779	8.37631	6.4643	8.5806	8.70218	7.80996	10.0648	chr2	ribosomal protein S6 kinase A2
103095775	PLVAP	0.0327651	0.0172495	up	3.48215	3.48215	1.79998	8.78133	8.43316	6.96096	8.70613	8.43212	8.62217	9.87538	10.6492	11.1041	chr3	plasmalemma vesicle associated protein
103104503	LOC103104503	0.00189369	0.000523172	up	3.48065	3.48065	1.79936	3.61483	3.41198	3.44976	4.29394	4.83627	5.74963	5.76263	5.57036	5.80024	chr3	cell cycle progression protein 1-like
[truncated: 972 more rows]
