# Supplementary material for: Monodelphis domestica Induced Pluripotent Stem Cells Reveal Metatherian Pluripotency Architecture
Source: Int J Mol Sci. 2022 Oct 20;23(20):12623. doi: 10.3390/ijms232012623 (PMC9604385; doi:10.3390/ijms232012623)
Supplement: Supplementary file 1 [file ijms-23-12623-s001.zip › Supplementary table S4.xlsx]

## Sheet: Supplementary table 4
Supplementary table S4: List of previously published RNASeq data used in the comparative analysis.
S. No.	RNASeq Experiment	Source Sample Name	SRA #	Tissue/Cell Type	Embryonic/Postnatal Day	Reference
1	Single cell RNASeq	MAH183A132	ERS3039065	embryo/pre-lineage	E1.5	Mahadevaiah et al., 2020
2	Single cell RNASeq	MAH183A133	ERS3039066	embryo/pre-lineage	E1.5	Mahadevaiah et al., 2020
3	Single cell RNASeq	MAH183A134	ERS3039067	embryo/pre-lineage	E1.5	Mahadevaiah et al., 2020
4	Single cell RNASeq	MAH183A135	ERS3039068	embryo/pre-lineage	E1.5	Mahadevaiah et al., 2020
5	Single cell RNASeq	MAH183A143_S91_L003	ERS3039075	embryo/pre-lineage	E3.5	Mahadevaiah et al., 2020
6	Single cell RNASeq	MAH183A145_S93_L003	ERS3039076	embryo/pre-lineage	E3.5	Mahadevaiah et al., 2020
7	Single cell RNASeq	MAH183A147_S95_L003	ERS3039077	embryo/pre-lineage	E3.5	Mahadevaiah et al., 2020
8	Single cell RNASeq	MAH183A148_S96_L003	ERS3039078	embryo/pre-lineage	E3.5	Mahadevaiah et al., 2020
9	Single cell RNASeq	MAH183A149_S97_L003	ERS3039079	embryo/pre-lineage	E3.5	Mahadevaiah et al., 2020
10	Single cell RNASeq	MAH183A10_S10_L001	ERS3039061	embryo/pre-lineage	E4.5	Mahadevaiah et al., 2020
11	Single cell RNASeq	MAH183A11_S11_L001	ERS3039062	embryo/pre-lineage	E4.5	Mahadevaiah et al., 2020
12	Single cell RNASeq	MAH183A12_S12_L001	ERS3039063	embryo/pre-lineage	E4.5	Mahadevaiah et al., 2020
13	Single cell RNASeq	MAH183A13_S13_L001	ERS3039064	embryo/pre-lineage	E4.5	Mahadevaiah et al., 2020
14	Single cell RNASeq	MAH183A14_S14_L001	ERS3039072	embryo/pre-lineage	E4.5	Mahadevaiah et al., 2020
15	Single cell RNASeq	MAH594A103	ERR3081196	embryo/epiblast	E7.5	Mahadevaiah et al., 2020
16	Single cell RNASeq	MAH594A105	ERR3081198	embryo/epiblast	E7.5	Mahadevaiah et al., 2020
17	Single cell RNASeq	MAH594A109	ERR3081202	embryo/epiblast	E7.5	Mahadevaiah et al., 2020
18	Single cell RNASeq	MAH594A111	ERR3081203	embryo/epiblast	E7.5	Mahadevaiah et al., 2020
19	Single cell RNASeq	MAH594A113	ERR3081204	embryo/epiblast	E7.5	Mahadevaiah et al., 2020
20	Single cell RNASeq	MAH594A145	ERR3081231	embryo/epiblast	E7.5	Mahadevaiah et al., 2020
21	Single cell RNASeq	MAH594A354	ERR3081345	embryo/epiblast	E7.5	Mahadevaiah et al., 2020
22	Single cell RNASeq	MAH594A355	ERR3081346	embryo/epiblast	E7.5	Mahadevaiah et al., 2020
23	Single cell RNASeq	MAH594A358	ERR3081348	embryo/epiblast	E7.5	Mahadevaiah et al., 2020
24	Single cell RNASeq	MAH594A359	ERR3081349	embryo/epiblast	E7.5	Mahadevaiah et al., 2020
25	Single cell RNASeq	MAH183A231_S77	ERS3039159	embryo/hypoblast	E6.5	Mahadevaiah et al., 2020
26	Single cell RNASeq	MAH183A233_S79	ERS3039161	embryo/hypoblast	E6.5	Mahadevaiah et al., 2020
27	Single cell RNASeq	MAH183A234_S80	ERS3039162	embryo/hypoblast	E6.5	Mahadevaiah et al., 2020
28	Single cell RNASeq	MAH183A280_S126	ERS3039212	embryo/hypoblast	E6.5	Mahadevaiah et al., 2020
29	Single cell RNASeq	MAH183A281_S127	ERS3039213	embryo/hypoblast	E6.5	Mahadevaiah et al., 2020
30	Single cell RNASeq	MAH183A282_S128	ERS3039214	embryo/hypoblast	E6.5	Mahadevaiah et al., 2020
31	Single cell RNASeq	MAH183A284_S129	ERS3039215	embryo/hypoblast	E6.5	Mahadevaiah et al., 2020
32	Single cell RNASeq	MAH594A166	ERR3081252	embryo/hypoblast	E7.5	Mahadevaiah et al., 2020
33	Single cell RNASeq	MAH594A274	ERR3081270	embryo/hypoblast	E7.5	Mahadevaiah et al., 2020
34	Single cell RNASeq	MAH594A277	ERR3081273	embryo/hypoblast	E7.5	Mahadevaiah et al., 2020
35	Single cell RNASeq	MAH594A121	ERR3081207	embryo/trophectoderm	E7.5	Mahadevaiah et al., 2020
36	Single cell RNASeq	MAH594A122	ERR3081208	embryo/trophectoderm	E7.5	Mahadevaiah et al., 2020
37	Single cell RNASeq	MAH594A123	ERR3081209	embryo/trophectoderm	E7.5	Mahadevaiah et al., 2020
38	Single cell RNASeq	MAH594A124	ERR3081210	embryo/trophectoderm	E7.5	Mahadevaiah et al., 2020
39	Single cell RNASeq	MAH594A125	ERR3081211	embryo/trophectoderm	E7.5	Mahadevaiah et al., 2020
40	Single cell RNASeq	MAH594A127	ERR3081213	embryo/trophectoderm	E7.5	Mahadevaiah et al., 2020
41	Single cell RNASeq	MAH594A169	ERR3081255	embryo/trophectoderm	E7.5	Mahadevaiah et al., 2020
42	Single cell RNASeq	MAH594A170	ERR3081256	embryo/trophectoderm	E7.5	Mahadevaiah et al., 2020
43	Single cell RNASeq	MAH594A171	ERR3081257	embryo/trophectoderm	E7.5	Mahadevaiah et al., 2020
44	Single cell RNASeq	MAH594A172	ERR3081258	embryo/trophectoderm	E7.5	Mahadevaiah et al., 2020
45	RNASeq	OpossumSF_3	SRR12984015	adult skin fibroblast	adult	Ma et al., 2021
46	RNASeq	OpossumSF_2	SRR12984016	adult skin fibroblast	adult	Ma et al., 2021
47	RNASeq	OpossumSF_1	SRR12984017	adult skin fibroblast	adult	Ma et al., 2021
48	RNASeq	5180sTS.Opossum.Brain.13.5.Female_s	ERR2603641	emb-Brain-E13.5	E13.5	Cardoso-Moreira et al., 2019
49	RNASeq	5587sTS.Opossum.Brain.10dpb.Female_s	ERR2603665	neo-Brain	day 10	Cardoso-Moreira et al., 2019
50	RNASeq	5876sTS.Opossum.Brain.14dpb.Female_s	ERR2603704	neo-Brain	day 14	Cardoso-Moreira et al., 2019
51	RNASeq	4607sTS.Opossum.Brain.90dpb.Female_s	ERR2603891	adult-Brain	day 90	Cardoso-Moreira et al., 2019
52	RNASeq	3957sTS.Opossum.Brain.180dpb.Female_s	ERR2603743	adult-Brain	day 180	Cardoso-Moreira et al., 2019
53	RNASeq	5219sTS.Opossum.Heart.13.5.Female_s	ERR2603645	emb-Heart-E13.5	E13.5	Cardoso-Moreira et al., 2019
54	RNASeq	5590sTS.Opossum.Heart.10dpb.Female_s	ERR2603669	neo-Heart	day 10	Cardoso-Moreira et al., 2019
55	RNASeq	4769sTS.Opossum.Heart.14dpb.Female_s	ERR2603706	neo-Heart	day 14	Cardoso-Moreira et al., 2019
56	RNASeq	4612sTS.Opossum.Heart.90dpb.Female_s	ERR2603894	adult-Heart	day 90	Cardoso-Moreira et al., 2019
57	RNASeq	3959sTS.Opossum.Heart.180dpb.Female_s	ERR2603747	adult-Heart	day 180	Cardoso-Moreira et al., 2019
58	RNASeq	5183sTS.Opossum.Liver.13.5.Female_s	ERR2603649	emb-Liver-E13.5	E13.5	Cardoso-Moreira et al., 2019
59	RNASeq	5589sTS.Opossum.Liver.10dpb.Female_s	ERR2603680	neo-Liver	day 10	Cardoso-Moreira et al., 2019
60	RNASeq	4771sTS.Opossum.Liver.14dpb.Female_s	ERR2603717	neo-Liver	day 14	Cardoso-Moreira et al., 2019
61	RNASeq	4610sTS.Opossum.Liver.90dpb.Female_s	ERR2603903	adult-Liver	day 90	Cardoso-Moreira et al., 2019
62	RNASeq	3961sTS.Opossum.Liver.180dpb.Female_s	ERR2603757	adult-Liver	day 180	Cardoso-Moreira et al., 2019
63	RNASeq	5592sTS.Opossum.Ovary.10dpb.Female_s	ERR2603682	neo-Ovary	day 10	Cardoso-Moreira et al., 2019
64	RNASeq	4952sTS.Opossum.Ovary.14dpb.Female_s	ERR2603720	neo-Ovary	day 14	Cardoso-Moreira et al., 2019
65	RNASeq	4613sTS.Opossum.Ovary.90dpb.Female_s	ERR2603907	adult-Ovary	day 90	Cardoso-Moreira et al., 2019
66	RNASeq	3999sTS.Opossum.Ovary.180dpb.Female_s	ERR2603760	adult-Ovary	day 180	Cardoso-Moreira et al., 2019
67	RNASeq	5601sTS.Opossum.Testis.10dpb.Male_s	ERR2603684	neo-Testis	day 10	Cardoso-Moreira et al., 2019
68	RNASeq	4954sTS.Opossum.Testis.14dpb.Male_s	ERR2603722	neo-Testis	day 14	Cardoso-Moreira et al., 2019
69	RNASeq	4619sTS.Opossum.Testis.90dpb.Male_s	ERR2603908	adult-Testis	day 90	Cardoso-Moreira et al., 2019
70	RNASeq	3956sTS.Opossum.Testis.180dpb.Male_s	ERR2603762	adult-Testis	day 180	Cardoso-Moreira et al., 2019
References
	Mahadevaiah SK, Sangrithi MN, Hirota T, Turner JMA. A single-cell transcriptome atlas of marsupial embryogenesis and X inactivation. Nature. 2020;586(7830):612-7. Epub 2020/08/21. doi: 10.1038/s41586-020-2629-6. PubMed PMID: 32814901; PMCID: PMC7116401.
	Ma X, Dighe A, Maziarz J, Neumann E, Erkenbrack E, Hei YY, Liu Y, Suhail Y, Kshitiz, Pak I, Levchenko A, GP. W. Human vulnerability to cancer malignancy is enhanced by evolution of higher mesenchymal CD44 expression compared to other mammals. bioRxiv. 2021. doi: https://doi.org/10.1101/2020.08.03.234617.
	Cardoso-Moreira M, Halbert J, Valloton D, Velten B, Chen C, Shao Y, Liechti A, Ascencao K, Rummel C, Ovchinnikova S, Mazin PV, Xenarios I, Harshman K, Mort M, Cooper DN, Sandi C, Soares MJ, Ferreira PG, Afonso S, Carneiro M, Turner JMA, VandeBerg JL, Fallahshahroudi A, Jensen P, Behr R, Lisgo S, Lindsay S, Khaitovich P, Huber W, Baker J, Anders S, Zhang YE, Kaessmann H. Gene expression across mam…
